# Supplementary material for: Combined Analysis of the Time-Resolved Transcriptome and Proteome of Plant Pathogen Xanthomonas oryzae pv. oryzae
Source: Front Microbiol. 2021 Jun 2;12:664857. doi: 10.3389/fmicb.2021.664857 (PMC8220824; doi:10.3389/fmicb.2021.664857)
Supplement: Supplementary Table 1 — The raw data of time-resolved expression levels of mRNAs and proteins in the transcriptome and proteome of P-activated and control Xoo cells. The RPKM values of mRNAs and TMT intensities of proteins were obtained from independent duplicated transcriptome and proteome analyses, respectively, representing the expression levels of mRNAs and proteins of each gene. The gene products that were not identified or measured are indicated by blank cells. [file Data_Sheet_1.zip]

Archive with 7 entries (7 files):
- Table_S5_The list of proteins of 2-fold up-regulated at 30 min.xlsx
- Table_S6_The list of proteins of 50% down-regulated at 30 min.xlsx
- Table_S7_The list of selected genes from the comparison of transcriptome and proteome.xlsx
- Table_S1_The raw RPKM and TMT data of transcriptome and proteome.xlsx
- Table_S2_The expression level at each time divided by that at zero time.xlsx
- Table_S3_The expression level at each time in P-activated set divided by that in control set.xlsx
- Table_S4_The number of genes of consistantly up- and down-regulated.xlsx
