# Supplementary material for: Combined Analysis of the Time-Resolved Transcriptome and Proteome of Plant Pathogen Xanthomonas oryzae pv. oryzae
Source: Front Microbiol. 2021 Jun 2;12:664857. doi: 10.3389/fmicb.2021.664857 (PMC8220824; doi:10.3389/fmicb.2021.664857)
Supplement: Supplementary Table 1 — The raw data of time-resolved expression levels of mRNAs and proteins in the transcriptome and proteome of P-activated and control Xoo cells. The RPKM values of mRNAs and TMT intensities of proteins were obtained from independent duplicated transcriptome and proteome analyses, respectively, representing the expression levels of mRNAs and proteins of each gene. The gene products that were not identified or measured are indicated by blank cells. [file Data_Sheet_1.zip › Table_S7_The list of selected genes from the comparison of transcriptome and proteome.xlsx]

## Sheet: Hierarchial clustering
Table S7. Gene list of Protein patterns and mRNA sub-patterns
Old locus tag	Gene name	Gene description	COG	Protein patterns	RNA sub-patterns
XOO0029	iroN	TonB-dependent receptor	None	P_D	P_D+R_U
XOO0043	XOO0043	MutT-nudix family protein	F	P_D	P_D+R_U
XOO0062	XOO0062	hypothetical protein	None	P_D	P_D+R_U
XOO0157	tptC	ABC transporter ATP-binding protein	V	P_D	P_D+R_U
XOO0228	ilvA	threonine dehydratase	E	P_D	P_D+R_U
XOO0265	TesA	rhamnogalacturonan acetylesterase	E	P_D	P_D+R_U
XOO0266	XOO0266	hypothetical protein	None	P_D	P_D+R_U
XOO0268	Lrp	AsnC family transcriptional regulator	K	P_D	P_D+R_U
XOO0299	mutM	formamidopyrimidine-DNA glycosylase	L	P_D	P_D+R_U
XOO0308	yrbD	toluene tolerance protein	Q	P_D	P_D+R_U
XOO0310	yrbF	toluene tolerance protein	Q	P_D	P_D+R_U
XOO0387	MhpC	cysteine proteinase	R	P_D	P_D+R_U
XOO0443	RarD	hypothetical protein	R	P_D	P_D+R_U
XOO0473	XOO0473	hypothetical protein	S	P_D	P_D+R_U
XOO0509	exoA	exodeoxyribonuclease III	L	P_D	P_D+R_U
XOO0527	nudC	NADH pyrophosphatase	L	P_D	P_D+R_U
XOO0585	def	peptide deformylase	J	P_D	P_D+R_U
XOO0593	XOO0593	hypothetical protein	S	P_D	P_D+R_U
XOO0662	PepO	metallopeptidase	O	P_D	P_D+R_U
XOO0664	Tas	oxidoreductase	C	P_D	P_D+R_U
XOO0667	XOO0667	hypothetical protein	S	P_D	P_D+R_U
XOO0680	AprE	protease	O	P_D	P_D+R_U
XOO0681	xadA	hypothetical protein	UW	P_D	P_D+R_U
XOO0717	ompW	hypothetical protein	M	P_D	P_D+R_U
XOO0728	atpF	ATP synthase F0F1 subunit B	C	P_D	P_D+R_U
XOO0734	pheA	chorismate mutase	E	P_D	P_D+R_U
XOO0746	glmS	glucosamine--fructose-6-phosphateaminotransferase	M	P_D	P_D+R_U
XOO0800	RgpF	hypothetical protein	M	P_D	P_D+R_U
XOO0811	pssA	phosphatidylserine synthase	I	P_D	P_D+R_U
XOO0820	slt	soluble lytic murein transglycosylase	M	P_D	P_D+R_U
XOO0852	xpsJ	general secretion pathway protein J	U	P_D	P_D+R_U
XOO0862	XOO0862	hypothetical protein	R	P_D	P_D+R_U
XOO0902	glpQ	glycerophosphodiester phosphodiesterase	C	P_D	P_D+R_U
XOO0937	leuD	isopropylmalate isomerase small subunit	E	P_D	P_D+R_U
XOO0979	dsbB	disulfide bond formation protein B	O	P_D	P_D+R_U
XOO1066	recR	recombination protein RecR	L	P_D	P_D+R_U
XOO1090	XOO1090	glutaredoxin-like protein	O	P_D	P_D+R_U
XOO1126	XOO1126	hypothetical protein	S	P_D	P_D+R_U
XOO1131	XOO1131	hypothetical protein	None	P_D	P_D+R_U
XOO1197	XOO1197	endonuclease	None	P_D	P_D+R_U
XOO1207	colS	two-component system sensor protein	T	P_D	P_D+R_U
XOO1208	colR	two-component system regulatory protein	TK	P_D	P_D+R_U
XOO1212	DedA	hypothetical protein	S	P_D	P_D+R_U
XOO1237	avrB6	avirulence protein	None	P_D	P_D+R_U
XOO1277	ptsI	phosphotransferase system enzyme I	G	P_D	P_D+R_U
XOO1284	rpoN	RNA polymerase factor sigma-54	K	P_D	P_D+R_U
XOO1362	ybaL	cation:proton antiporter	P	P_D	P_D+R_U
XOO1379	hrpG	HrpG protein	TK	P_D	P_D+R_U
XOO1380	hrpXct	HrpX protein	K	P_D	P_D+R_U
XOO1455	XOO1455	hypothetical protein	None	P_D	P_D+R_U
XOO1465	cheB	chemotaxis-specific methylesterase	NT	P_D	P_D+R_U
XOO1471	SpoIIAA	hypothetical protein	T	P_D	P_D+R_U
XOO1474	ComJ	hypothetical protein	R	P_D	P_D+R_U
XOO1514	TatD	hypothetical protein	L	P_D	P_D+R_U
XOO1559	baeR	two-component system regulatory protein	TK	P_D	P_D+R_U
XOO1587	XOO1587	integral membrane protein	R	P_D	P_D+R_U
XOO1615	tesB	acyl-CoA thiolesterase	I	P_D	P_D+R_U
XOO1624	mviN	virulence factor	R	P_D	P_D+R_U
XOO1625	ribF	bifunctional riboflavin kinase/FMN adenylyltransferase	H	P_D	P_D+R_U
XOO1626	ileS	isoleucyl-tRNA synthetase	J	P_D	P_D+R_U
XOO1629	cyoA	cytochrome O ubiquinol oxidase subunit II	C	P_D	P_D+R_U
XOO1720	XOO1720	hypothetical protein	None	P_D	P_D+R_U
XOO1740	XOO1740	hypothetical protein	None	P_D	P_D+R_U
XOO1754	rimJ	ribosomal protein alanine acetyltransferase	J	P_D	P_D+R_U
XOO1787	bioA	adenosylmethionine-8-amino-7-oxononanoateaminotransferase	H	P_D	P_D+R_U
XOO1788	cysQ	sulfite synthesis pathway protein	P	P_D	P_D+R_U
XOO1809	gtrB	glucosyl transferase	M	P_D	P_D+R_U
XOO1826	XOO1826	hypothetical protein	S	P_D	P_D+R_U
XOO1836	XOO1836	hypothetical protein	None	P_D	P_D+R_U
XOO1882	XOO1882	serine protease	S	P_D	P_D+R_U
XOO1883	leu	leucine dehydrogenase	E	P_D	P_D+R_U
XOO1921	XOO1921	hypothetical protein	None	P_D	P_D+R_U
XOO1964	lpxB	lipid-A-disaccharide synthase	M	P_D	P_D+R_U
XOO1966	fabZ	(3R)-hydroxymyristoyl-ACP dehydratase	I	P_D	P_D+R_U
XOO2017	dxs	1-deoxy-D-xylulose-5-phosphate synthase	HI	P_D	P_D+R_U
XOO2024	XOO2024	hypothetical protein	I	P_D	P_D+R_U
XOO2026	smpA	hypothetical protein	J	P_D	P_D+R_U
XOO2066	ugd	UDP-glucose dehydrogenase	M	P_D	P_D+R_U
XOO2067	XOO2067	hypothetical protein	S	P_D	P_D+R_U
XOO2084	SpoU	tRNA/rRNA methyltransferase	J	P_D	P_D+R_U
XOO2143	serA	D-3-phosphoglycerate dehydrogenase	HE	P_D	P_D+R_U
XOO2144	GlcD	oxidoreductase	C	P_D	P_D+R_U
XOO2157	XOO2157	hydrolase	R	P_D	P_D+R_U
XOO2170	malE	sugar ABC transporter substrate-binding protein	G	P_D	P_D+R_U
XOO2173	GDB1	hypothetical protein	G	P_D	P_D+R_U
XOO2184	rfb303	lipopolysaccharide core biosynthesis protein	M	P_D	P_D+R_U
XOO2212	XOO2212	hypothetical protein	S	P_D	P_D+R_U
XOO2236	murB	UDP-N-acetylenolpyruvoylglucosamine reductase	M	P_D	P_D+R_U
XOO2358	XOO2358	hypothetical protein	S	P_D	P_D+R_U
XOO2391	XOO2391	hypothetical protein	T	P_D	P_D+R_U
XOO2409	lysS	lysyl-tRNA synthetase	J	P_D	P_D+R_U
XOO2423	yadF	carbonic anhydrase	P	P_D	P_D+R_U
XOO2430	sbcB	exonuclease I	L	P_D	P_D+R_U
XOO2433	XOO2433	hypothetical protein	None	P_D	P_D+R_U
XOO2442	XOO2442	acetyltransferase	R	P_D	P_D+R_U
XOO2485	queA	S-adenosylmethionine--tRNAribosyltransferase-isomerase	J	P_D	P_D+R_U
XOO2548	XOO2548	hypothetical protein	S	P_D	P_D+R_U
XOO2596	HcaE	ring hydroxylating dioxygenase subunit alpha	PR	P_D	P_D+R_U
XOO2654	strW	transporter	CO	P_D	P_D+R_U
XOO2774	gabD	succinate-semialdehyde dehydrogenase	C	P_D	P_D+R_U
XOO2885	rpfE	regulatory protein	S	P_D	P_D+R_U
XOO2888	carA	carbamoyl phosphate synthase small subunit	EF	P_D	P_D+R_U
XOO2904	hadH2	3-hydroxyacyl-CoA dehydrogenase	IQR	P_D	P_D+R_U
XOO2926	Bcp	bacterioferritin comigratory protein	O	P_D	P_D+R_U
XOO3014	XOO3014	avirulence protein	None	P_D	P_D+R_U
XOO3050	Hcp	hypothetical protein	S	P_D	P_D+R_U
XOO3077	gacA	LuxR family transcriptional regulator	TK	P_D	P_D+R_U
XOO3138	HcaD	oxidoreductase	R	P_D	P_D+R_U
XOO3144	mutY	A/G-specific adenine glycosylase	L	P_D	P_D+R_U
XOO3169	gumL	GumL protein	None	P_D	P_D+R_U
XOO3174	gumG	protein GumG	G	P_D	P_D+R_U
XOO3177	gumD	protein GumD	M	P_D	P_D+R_U
XOO3204	oar	Oar protein	P	P_D	P_D+R_U
XOO3230	nuoF	NADH-ubiquinone oxidoreductase NQO1 subunit	C	P_D	P_D+R_U
XOO3260	LdhA	2-hydroxyacid dehydrogenase	CHR	P_D	P_D+R_U
XOO3262	yfcB	N5-glutamine S-adenosyl-L-methionine-dependent methyltransferase	J	P_D	P_D+R_U
XOO3293	XOO3293	acyl-CoA thioester hydrolase	I	P_D	P_D+R_U
XOO3297	mesJ	cell cycle protein	D	P_D	P_D+R_U
XOO3303	TldD	hypothetical protein	R	P_D	P_D+R_U
XOO3324	XOO3324	DnaJ domain-containing protein	None	P_D	P_D+R_U
XOO3452	XOO3452	type I restriction-modification system endonuclease	V	P_D	P_D+R_U
XOO3454	XOO3454	hypothetical protein	None	P_D	P_D+R_U
XOO3461	hsdR-2	type I restriction enzyme EcoKI subunit R	V	P_D	P_D+R_U
XOO3484	XOO3484	hypothetical protein	S	P_D	P_D+R_U
XOO3514	XOO3514	hypothetical protein	S	P_D	P_D+R_U
XOO3529	XOO3529	hypothetical protein	R	P_D	P_D+R_U
XOO3540	XOO3540	hypothetical protein	None	P_D	P_D+R_U
XOO3638	exo	exodeoxyribonuclease IX	L	P_D	P_D+R_U
XOO3668	ppk	polyphosphate kinase	P	P_D	P_D+R_U
XOO3691	kbl	2-amino-3-ketobutyrate CoA ligase	H	P_D	P_D+R_U
XOO3697	Qor	oxidoreductase	CR	P_D	P_D+R_U
XOO3718	XOO3718	transposase	L	P_D	P_D+R_U
XOO3751	folA	dihydrofolate reductase type III	H	P_D	P_D+R_U
XOO3765	ftsE	ABC transporter ATP-binding protein	Q	P_D	P_D+R_U
XOO3810	metF	5,10-methylenetetrahydrofolate reductase	E	P_D	P_D+R_U
XOO3823	ftsA	cell division protein	D	P_D	P_D+R_U
XOO3825	murC	UDP-N-acetylmuramate--L-alanine ligase	M	P_D	P_D+R_U
XOO3828	mraY	phospho-N-acetylmuramoyl-pentapeptide-transferase	M	P_D	P_D+R_U
XOO3872	XOO3872	hypothetical protein	None	P_D	P_D+R_U
XOO3913	hmsR	N-glycosyltransferase	M	P_D	P_D+R_U
XOO3914	XOO3914	hypothetical protein	None	P_D	P_D+R_U
XOO3931	XOO3931	hypothetical protein	S	P_D	P_D+R_U
XOO3957	rlpA	rare lipoprotein A	M	P_D	P_D+R_U
XOO4011	hrpM	glucosyltransferase MdoH	M	P_D	P_D+R_U
XOO4102	tcbD	chloromuconate cycloisomerase	MR	P_D	P_D+R_U
XOO4130	XOO4130	hypothetical protein	R	P_D	P_D+R_U
XOO4133	CtaA	hypothetical protein	O	P_D	P_D+R_U
XOO4157	speD	S-adenosylmethionine decarboxylase	E	P_D	P_D+R_U
XOO4163	trpG	anthranilate synthase component II	EH	P_D	P_D+R_U
XOO4323	XOO4323	5'-nucleotidase	None	P_D	P_D+R_U
XOO4336	metR	MetE/MetH family transcriptional regulator	K	P_D	P_D+R_U
XOO4353	mttC	type V secretory pathway protein	L	P_D	P_D+R_U
XOO4391	XOO4391	hypothetical protein	None	P_D	P_D+R_U
XOO4408	tatA	twin-arginine translocation protein TatA	U	P_D	P_D+R_U
XOO4515	ylmA	ABC transporter ATP-binding protein	P	P_D	P_D+R_U
XOO4595	XOO4595	hypothetical protein	S	P_D	P_D+R_U
XOO0035	XOO0035	hypothetical protein	None	P_D	P_D+R_D
XOO0041	atsE	AtsE	N	P_D	P_D+R_D
XOO0050	XOO0050	hypothetical protein	None	P_D	P_D+R_D
XOO0060	XOO0060	hypothetical protein	None	P_D	P_D+R_D
XOO0103	XOO0103	hypothetical protein	None	P_D	P_D+R_D
XOO0112	glgA	glycogen synthase	G	P_D	P_D+R_D
XOO0113	glgB2	glycogen branching protein	G	P_D	P_D+R_D
XOO0114	GlgB	malto-oligosyltrehalose trehalohydrolase	G	P_D	P_D+R_D
XOO0115	malQ	4-alpha-glucanotransferase	G	P_D	P_D+R_D
XOO0194	glgB1	glycogen branching protein	G	P_D	P_D+R_D
XOO0248	prnA	tryptophan halogenase	None	P_D	P_D+R_D
XOO0332	idnK	gluconokinase	G	P_D	P_D+R_D
XOO0343	XOO0343	hypothetical protein	None	P_D	P_D+R_D
XOO0352	ddlA	D-alanyl-alanine synthetase A	M	P_D	P_D+R_D
XOO0397	gst	glutathione S-transferase	O	P_D	P_D+R_D
XOO0436	XOO0436	hypothetical protein	S	P_D	P_D+R_D
XOO0461	WcaA	dolichyl-phosphate mannose synthase-like protein	M	P_D	P_D+R_D
XOO0469	kefC	glutathione-regulated potassium-efflux system protein	P	P_D	P_D+R_D
XOO0485	catD	b-ketoadipate enol-lactone hydrolase	R	P_D	P_D+R_D
XOO0486	pcaC	4-carboxymuconolactone decarboxylase	S	P_D	P_D+R_D
XOO0491	XOO0491	oxidoreductase	R	P_D	P_D+R_D
XOO0497	dut	deoxyuridine 5'-triphosphate nucleotidohydrolase	F	P_D	P_D+R_D
XOO0498	algC	phosphomannomutase	G	P_D	P_D+R_D
XOO0520	Rtn	two-component system regulatory protein	T	P_D	P_D+R_D
XOO0573	sppA	endopeptidase IV	OU	P_D	P_D+R_D
XOO0574	XOO0574	hypothetical protein	None	P_D	P_D+R_D
XOO0584	XkdP	hypothetical protein	S	P_D	P_D+R_D
XOO0660	XOO0660	hypothetical protein	None	P_D	P_D+R_D
XOO0671	XOO0671	hypothetical protein	M	P_D	P_D+R_D
XOO0696	XOO0696	hypothetical protein	None	P_D	P_D+R_D
XOO0697	XOO0697	hypothetical protein	None	P_D	P_D+R_D
XOO0700	sndH	L-sorbosone dehydrogenase	G	P_D	P_D+R_D
XOO0701	XOO0701	hypothetical protein	None	P_D	P_D+R_D
XOO0722	lpdA	dihydrolipoamide dehydrogenase	C	P_D	P_D+R_D
XOO0729	atpH	ATP synthase F0F1 subunit delta	C	P_D	P_D+R_D
XOO0773	uptC	type II secretion system protein-like protein	NU	P_D	P_D+R_D
XOO0793	rmlA	glucose-1-phosphate thymidylyltransferase	M	P_D	P_D+R_D
XOO0796	xanB	phosphomannose isomerase; GDP-mannose pyrophosphorylase	M	P_D	P_D+R_D
XOO0797	xanA	phosphoglucomutase; phosphomannomutase	G	P_D	P_D+R_D
XOO0799	ipsJ	IpsJ protein	I	P_D	P_D+R_D
XOO0801	etf-QO	flavoprotein-ubiquinone oxidoreductase	C	P_D	P_D+R_D
XOO0858	XOO0858	hypothetical protein	R	P_D	P_D+R_D
XOO0861	bfrC	iron permease	P	P_D	P_D+R_D
XOO0868	XOO0868	endonuclease	L	P_D	P_D+R_D
XOO0869	XOO0869	hypothetical protein	L	P_D	P_D+R_D
XOO0870	XOO0870	hypothetical protein	None	P_D	P_D+R_D
XOO0884	trpE	hypothetical protein	EH	P_D	P_D+R_D
XOO0886	holB	DNA polymerase III subunit delta'	L	P_D	P_D+R_D
XOO0894	acnA	aconitate hydratase	C	P_D	P_D+R_D
XOO0947	thiC	thiamine biosynthesis protein ThiC	H	P_D	P_D+R_D
XOO0962	pfkA	6-phosphofructokinase	G	P_D	P_D+R_D
XOO1069	XOO1069	hypothetical protein	E	P_D	P_D+R_D
XOO1077	XOO1077	cellulase S	None	P_D	P_D+R_D
XOO1097	nonF	NonF-like protein	R	P_D	P_D+R_D
XOO1113	ModA	hypothetical protein	P	P_D	P_D+R_D
XOO1137	pepQ	proline dipeptidase	E	P_D	P_D+R_D
XOO1179	ErfK	hypothetical protein	S	P_D	P_D+R_D
XOO1245	pdxH	pyridoxamine 5'-phosphate oxidase	H	P_D	P_D+R_D
XOO1252	Gsp	synthetase/amidase	E	P_D	P_D+R_D
XOO1261	XOO1261	hypothetical protein	None	P_D	P_D+R_D
XOO1266	XOO1266	endoproteinase ArgC	None	P_D	P_D+R_D
XOO1283	XOO1283	sigma-54 modulation protein	J	P_D	P_D+R_D
XOO1318	galM	aldose 1-epimerase	G	P_D	P_D+R_D
XOO1349	btuR	cob(I)alamin adenolsyltransferase	H	P_D	P_D+R_D
XOO1354	lysA	diaminopimelate decarboxylase	E	P_D	P_D+R_D
XOO1356	yceE	transporter	G	P_D	P_D+R_D
XOO1357	RhbC	hypothetical protein	Q	P_D	P_D+R_D
XOO1418	pilT	twitching motility protein	NU	P_D	P_D+R_D
XOO1427	pyrB	aspartate carbamoyltransferase	F	P_D	P_D+R_D
XOO1437	XOO1437	hypothetical protein	Q	P_D	P_D+R_D
XOO1456	XOO1456	hypothetical protein	None	P_D	P_D+R_D
XOO1556	AmpC	beta-lactamase	V	P_D	P_D+R_D
XOO1565	bapA	ABC transporter ATP-binding protein	V	P_D	P_D+R_D
XOO1585	pilC	fimbrial assembly protein	NU	P_D	P_D+R_D
XOO1596	comL	competence lipoprotein	R	P_D	P_D+R_D
XOO1597	rluD	ribosomal large subunit pseudouridine synthase D	J	P_D	P_D+R_D
XOO1601	ostA	trehalose-6-phosphate synthase	G	P_D	P_D+R_D
XOO1603	ostB	trehalose-6-phosphate phosphatase	G	P_D	P_D+R_D
XOO1612	XOO1612	hypothetical protein	None	P_D	P_D+R_D
XOO1635	XOO1635	hypothetical protein	None	P_D	P_D+R_D
XOO1734	pqqC	pyrroloquinoline quinone biosynthesis protein PqqC	H	P_D	P_D+R_D
XOO1736	relA	ATP:GTP 3'-pyrophosphotransferase	TK	P_D	P_D+R_D
XOO1738	XOO1738	glycosyltransferase	R	P_D	P_D+R_D
XOO1770	XOO1770	hypothetical protein	G	P_D	P_D+R_D
XOO1771	XOO1771	hypothetical protein	S	P_D	P_D+R_D
XOO1782	XOO1782	hypothetical protein	R	P_D	P_D+R_D
XOO1841	XOO1841	transcriptional regulator	R	P_D	P_D+R_D
XOO1842	mmsA	methylmalonate-semialdehyde dehydrogenase	C	P_D	P_D+R_D
XOO1843	fadE9	acyl-CoA dehydrogenase	I	P_D	P_D+R_D
XOO1844	paaF	enoyl-CoA hydratase	I	P_D	P_D+R_D
XOO1880	XOO1880	hypothetical protein	None	P_D	P_D+R_D
XOO1881	atoB	acetoacetyl-CoA thiolase	I	P_D	P_D+R_D
XOO1902	XOO1902	hypothetical protein	None	P_D	P_D+R_D
XOO1911	Cfa	hypothetical protein	M	P_D	P_D+R_D
XOO1912	XOO1912	hypothetical protein	S	P_D	P_D+R_D
XOO1916	XOO1916	dehydrogenase	R	P_D	P_D+R_D
XOO1919	rpoE	RNA polymerase sigma factor	K	P_D	P_D+R_D
XOO1930	mmuM	homocysteine methyltransferase	E	P_D	P_D+R_D
XOO1953	Tam	hypothetical protein	R	P_D	P_D+R_D
XOO1954	XOO1954	hypothetical protein	S	P_D	P_D+R_D
XOO1981	ecpD	pili assembly chaperone	NU	P_D	P_D+R_D
XOO1983	map	methionine aminopeptidase	J	P_D	P_D+R_D
XOO2019	CaiA	acyl-CoA dehydrogenase	I	P_D	P_D+R_D
XOO2045	ElaA	hypothetical protein	R	P_D	P_D+R_D
XOO2046	XOO2046	hypothetical protein	S	P_D	P_D+R_D
XOO2068	XOO2068	hypothetical protein	None	P_D	P_D+R_D
XOO2072	XOO2072	hypothetical protein	G	P_D	P_D+R_D
XOO2149	dsbE	C-type cytochrome biogenesis protein/thioredoxin	OC	P_D	P_D+R_D
XOO2160	XOO2160	hypothetical protein	None	P_D	P_D+R_D
XOO2185	XOO2185	epimerase	MG	P_D	P_D+R_D
XOO2186	galU	UTP-glucose-1-phosphate uridylyltransferase	M	P_D	P_D+R_D
XOO2213	XOO2213	hypothetical protein	S	P_D	P_D+R_D
XOO2222	PspC	hypothetical protein	KT	P_D	P_D+R_D
XOO2240	PutA	aldehyde dehydrogenase	C	P_D	P_D+R_D
XOO2240	PutA	aldehyde dehydrogenase	C	P_D	P_D+R_D
XOO2297	msbA	ABC transporter ATP-binding protein	V	P_D	P_D+R_D
XOO2313	ugpC	sugar ABC transporter ATP-binding protein	G	P_D	P_D+R_D
XOO2356	celD	glucan 1,4-beta-glucosidase	G	P_D	P_D+R_D
XOO2360	pgi	glucose-6-phosphate isomerase	G	P_D	P_D+R_D
XOO2383	XOO2383	hypothetical protein	None	P_D	P_D+R_D
XOO2401	XOO2401	acyltransferase	I	P_D	P_D+R_D
XOO2418	asnS	asparaginyl-tRNA synthetase	J	P_D	P_D+R_D
XOO2447	sseA	thiosulfate sulfurtransferase	P	P_D	P_D+R_D
XOO2484	tgt	queuine tRNA-ribosyltransferase	J	P_D	P_D+R_D
XOO2646	cycM	cytochrome C552	C	P_D	P_D+R_D
XOO2689	XOO2689	general stress protein	R	P_D	P_D+R_D
XOO2719	Aes	carboxylesterase	I	P_D	P_D+R_D
XOO2760	petC	ubiquinol cytochrome C oxidoreductase, cytochrome C1 subunit	C	P_D	P_D+R_D
XOO2761	petB	ubiquinol cytochrome C oxidoreductase, cytochrome B subunit	C	P_D	P_D+R_D
XOO2762	petA	ubiquinol cytochrome C oxidoreductase, iron-sulfur subunit	C	P_D	P_D+R_D
XOO2770	XOO2770	hypothetical protein	None	P_D	P_D+R_D
XOO2794	XOO2794	hypothetical protein	L	P_D	P_D+R_D
XOO2802	XOO2802	hypothetical protein	E	P_D	P_D+R_D
XOO2870	rpfC	RpfC protein	T	P_D	P_D+R_D
XOO2894	XOO2894	hypothetical protein	S	P_D	P_D+R_D
XOO2918	XOO2918	regucalcin	G	P_D	P_D+R_D
XOO2997	PaaY	hypothetical protein	R	P_D	P_D+R_D
XOO3112	XOO3112	hypothetical protein	S	P_D	P_D+R_D
XOO3132	yveA	amino acid permease	E	P_D	P_D+R_D
XOO3133	XOO3133	hypothetical protein	S	P_D	P_D+R_D
XOO3203	XOO3203	hypothetical protein	R	P_D	P_D+R_D
XOO3250	accD	acetyl-CoA carboxylase subunit beta	I	P_D	P_D+R_D
XOO3252	trpB	tryptophan synthase subunit beta	E	P_D	P_D+R_D
XOO3413	pykA	pyruvate kinase	G	P_D	P_D+R_D
XOO3423	katE	catalase	P	P_D	P_D+R_D
XOO3505	XOO3505	sulfatase modifying factor 1 (C-alpha-formyglycine-generating enzyme 1)	S	P_D	P_D+R_D
XOO3547	gcvP	glycine dehydrogenase	E	P_D	P_D+R_D
XOO3673	FlgN	hypothetical protein	R	P_D	P_D+R_D
XOO3756	LemA	hypothetical protein	S	P_D	P_D+R_D
XOO3781	HemP	hypothetical protein	P	P_D	P_D+R_D
XOO3785	rbsK	ribokinase	G	P_D	P_D+R_D
XOO3798	sahH	S-adenosyl-L-homocysteine hydrolase	H	P_D	P_D+R_D
XOO3800	XOO3800	sulfotransferase	None	P_D	P_D+R_D
XOO3867	AdhC	alcohol dehydrogenase	C	P_D	P_D+R_D
XOO3873	gsh1	glutamate--cysteine ligase	H	P_D	P_D+R_D
XOO3919	gluP	glucose-galactose transporter	G	P_D	P_D+R_D
XOO3937	OsmY	hypothetical protein	R	P_D	P_D+R_D
XOO3938	ydgJ	oxidoreductase	R	P_D	P_D+R_D
XOO3965	XOO3965	hypothetical protein	None	P_D	P_D+R_D
XOO4002	XOO4002	prolyl oligopeptidase	E	P_D	P_D+R_D
XOO4086	hemY	porphyrin biosynthesis protein	H	P_D	P_D+R_D
XOO4115	yliI	dehydrogenase	G	P_D	P_D+R_D
XOO4139	XOO4139	hypothetical protein	None	P_D	P_D+R_D
XOO4140	ctaD	cytochrome C oxidase subunit I	C	P_D	P_D+R_D
XOO4158	clp	cAMP-regulatory protein	T	P_D	P_D+R_D
XOO4187	amaA	N-acyl-L-amino acid amidohydrolase	R	P_D	P_D+R_D
XOO4231	ilvD	dihydroxy-acid dehydratase	EG	P_D	P_D+R_D
XOO4241	XOO4241	hypothetical protein	None	P_D	P_D+R_D
XOO4297	ung	uracil-DNA glycosylase	L	P_D	P_D+R_D
XOO4400	gspE	general secretory pathway related protein	NU	P_D	P_D+R_D
XOO4405	XOO4405	hypothetical protein	None	P_D	P_D+R_D
XOO4421	rspA	starvation sensing protein	MR	P_D	P_D+R_D
XOO4426	XOO4426	hypothetical protein	None	P_D	P_D+R_D
XOO4432	xylP	transporter	G	P_D	P_D+R_D
XOO4451	XOO4451	ISXo8 transposase	L	P_D	P_D+R_D
XOO4469	recD	exodeoxyribonuclease V subunit alpha	L	P_D	P_D+R_D
XOO4500	SixA	hypothetical protein	T	P_D	P_D+R_D
XOO4505	iorA	indolepyruvate ferredoxin oxidoreductase	C	P_D	P_D+R_D
XOO4508	XOO4508	hypothetical protein	S	P_D	P_D+R_D
XOO4509	XOO4509	hypothetical protein	S	P_D	P_D+R_D
XOO4528	XOO4528	quinone oxidoreductase	R	P_D	P_D+R_D
XOO4530	XOO4530	hypothetical protein	R	P_D	P_D+R_D
XOO4532	XOO4532	hypothetical protein	None	P_D	P_D+R_D
XOO4537	ucpA	oxidoreductase	IQR	P_D	P_D+R_D
XOO4538	XOO4538	hypothetical protein	R	P_D	P_D+R_D
XOO4625	XOO4625	oxidoreductase	R	P_D	P_D+R_D
XOO4825	XOO4825	hypothetical protein	None	P_D	P_D+R_D
XOO0082	FliN	hypothetical protein	NU	P_U	P_U+R_EarlyU
XOO0172	XOO0172	hypothetical protein	S	P_U	P_U+R_EarlyU
XOO0176	XOO0176	hypothetical protein	None	P_U	P_U+R_EarlyU
XOO0274	blc	outer membrane lipoprotein; lipocalin	M	P_U	P_U+R_EarlyU
XOO0422	XOO0422	hypothetical protein	M	P_U	P_U+R_EarlyU
XOO0424	phoQ	two-component system sensor protein	T	P_U	P_U+R_EarlyU
XOO0431	tmk	thymidylate kinase	F	P_U	P_U+R_EarlyU
XOO0470	mgtE	Mg++ transporter	P	P_U	P_U+R_EarlyU
XOO0644	cheR	methyltransferase	NT	P_U	P_U+R_EarlyU
XOO0768	XOO0768	hypothetical protein	None	P_U	P_U+R_EarlyU
XOO0774	uptD	hypothetical protein	None	P_U	P_U+R_EarlyU
XOO0775	uptE	hypothetical protein	M	P_U	P_U+R_EarlyU
XOO0907	Bfr	bacterioferritin	P	P_U	P_U+R_EarlyU
XOO0945	ilvG	acetolactate synthase 2 catalytic subunit	EH	P_U	P_U+R_EarlyU
XOO1038	dniR	murein hydrolase D	M	P_U	P_U+R_EarlyU
XOO1101	cebR	transcriptional regulator	K	P_U	P_U+R_EarlyU
XOO1242	hemE	uroporphyrinogen decarboxylase	H	P_U	P_U+R_EarlyU
XOO1280	XOO1280	hypothetical protein	R	P_U	P_U+R_EarlyU
XOO1293	XOO1293	hypothetical protein	None	P_U	P_U+R_EarlyU
XOO1429	XOO1429	hypothetical protein	S	P_U	P_U+R_EarlyU
XOO1516	XOO1516	hypothetical protein	S	P_U	P_U+R_EarlyU
XOO1527	OmpA	OmpA family protein	M	P_U	P_U+R_EarlyU
XOO1610	XOO1610	hypothetical protein	None	P_U	P_U+R_EarlyU
XOO1666	ExbD	hypothetical protein	U	P_U	P_U+R_EarlyU
XOO1849	algU	RNA polymerase sigma factor RpoE	K	P_U	P_U+R_EarlyU
XOO1868	hpt	hypoxanthine-guanine phosphoribosyltransferase	F	P_U	P_U+R_EarlyU
XOO1931	XOO1931	hypothetical protein	S	P_U	P_U+R_EarlyU
XOO1952	DepA	PHB depolymerase	I	P_U	P_U+R_EarlyU
XOO1968	oma	outer membrane antigen	M	P_U	P_U+R_EarlyU
XOO1991	NosD	hypothetical protein	P	P_U	P_U+R_EarlyU
XOO1994	brf	bacterioferritin	P	P_U	P_U+R_EarlyU
XOO2174	traB	pheromone shutdown protein	S	P_U	P_U+R_EarlyU
XOO2176	XOO2176	beta-alanine synthetase	R	P_U	P_U+R_EarlyU
XOO2305	lolC	lipoprotein releasing system transmembrane protein	M	P_U	P_U+R_EarlyU
XOO2322	CheY	two-component system regulatory protein	T	P_U	P_U+R_EarlyU
XOO2345	MarR	MarR family transcriptional regulator	K	P_U	P_U+R_EarlyU
XOO2357	phoX	alkaline phosphatase	R	P_U	P_U+R_EarlyU
XOO2429	UbiH	kynurenine 3-monooxygenase	HC	P_U	P_U+R_EarlyU
XOO2441	Uup	ABC transporter ATP-binding protein	R	P_U	P_U+R_EarlyU
XOO2462	pstS	phosphate ABC transporter substrate-binding protein	P	P_U	P_U+R_EarlyU
XOO2463	pstC	phosphate ABC transporter permease	P	P_U	P_U+R_EarlyU
XOO2465	pstB	phosphate transporter ATP-binding protein	P	P_U	P_U+R_EarlyU
XOO2466	phoU	phosphate regulon transcriptional regulator	P	P_U	P_U+R_EarlyU
XOO2499	phy	phytase	I	P_U	P_U+R_EarlyU
XOO2531	XOO2531	hypothetical protein	S	P_U	P_U+R_EarlyU
XOO2535	ndk	nucleoside diphosphate kinase	F	P_U	P_U+R_EarlyU
XOO2758	sspB	ClpXP protease specificity-enhancing factor	R	P_U	P_U+R_EarlyU
XOO2804	acrA	multidrug resistance protein	M	P_U	P_U+R_EarlyU
XOO3173	gumH	protein GumH	M	P_U	P_U+R_EarlyU
XOO3179	gumB	protein GumB	M	P_U	P_U+R_EarlyU
XOO3313	XOO3313	hypothetical protein	S	P_U	P_U+R_EarlyU
XOO3523	VanY	hypothetical protein	M	P_U	P_U+R_EarlyU
XOO3663	XOO3663	hypothetical protein	S	P_U	P_U+R_EarlyU
XOO3666	phoB	two-component system regulatory protein	TK	P_U	P_U+R_EarlyU
XOO3667	phoR	two-component system sensor protein	T	P_U	P_U+R_EarlyU
XOO3698	fadH	2,4-dienoyl-CoA reductase	C	P_U	P_U+R_EarlyU
XOO3792	appA	phosphoanhydride phosphohydrolase	None	P_U	P_U+R_EarlyU
XOO4246	XOO4246	ISxac1 transposase	None	P_U	P_U+R_EarlyU
XOO4464	XOO4464	hypothetical protein	None	P_U	P_U+R_EarlyU
XOO4554	PhoD	hypothetical protein	P	P_U	P_U+R_EarlyU
XOO4566	fldY	transcriptional regulator	K	P_U	P_U+R_EarlyU
XOO4587	XOO4587	hypothetical protein	D	P_U	P_U+R_EarlyU
XOO4750	XOO4750	hypothetical protein	None	P_U	P_U+R_EarlyU
XOO4791	XOO4791	hypothetical protein	None	P_U	P_U+R_EarlyU
XOO0012	pdxJ	pyridoxine 5'-phosphate synthase	H	P_U	P_U+R_D
XOO0109	XOO0109	hypothetical protein	S	P_U	P_U+R_D
XOO0197	AmyA	alpha-amylase	G	P_U	P_U+R_D
XOO0246	lppC	acid phosphatase	R	P_U	P_U+R_D
XOO0246	lppC	acid phosphatase	R	P_U	P_U+R_D
XOO0334	ndvB	NdvB protein	G	P_U	P_U+R_D
XOO0410	XOO0410	hypothetical protein	None	P_U	P_U+R_D
XOO0452	yhhT	transporter	R	P_U	P_U+R_D
XOO0460	FixC	halogenase	C	P_U	P_U+R_D
XOO0462	XOO0462	hypothetical protein	None	P_U	P_U+R_D
XOO0493	FtsN	hypothetical protein	D	P_U	P_U+R_D
XOO0496	dfp	bifunctional phosphopantothenoylcysteine decarboxylase/phosphopantothenate synthase	H	P_U	P_U+R_D
XOO0536	XOO0536	hypothetical protein	R	P_U	P_U+R_D
XOO0628	MotB	hypothetical protein	N	P_U	P_U+R_D
XOO0730	atpA	ATP synthase F0F1 subunit alpha	C	P_U	P_U+R_D
XOO0778	metB	cystathionine gamma-synthase	E	P_U	P_U+R_D
XOO0779	smtA	hypothetical protein	None	P_U	P_U+R_D
XOO0798	ipsI	IpsJ protein	I	P_U	P_U+R_D
XOO0887	pilZ	type IV fimbriae assembly protein	NU	P_U	P_U+R_D
XOO0915	purA	adenylosuccinate synthetase	F	P_U	P_U+R_D
XOO0941	leuA	2-isopropylmalate synthase	E	P_U	P_U+R_D
XOO1034	clpX	ATP-dependent protease ATP-binding subunit ClpX	O	P_U	P_U+R_D
XOO1037	ppiD	peptidyl-prolyl cis-trans isomerase	O	P_U	P_U+R_D
XOO1321	ffh	signal recognition particle protein	U	P_U	P_U+R_D
XOO1387	GlnA	glutamine synthetase	E	P_U	P_U+R_D
XOO1416	proC	pyrroline-5-carboxylate reductase	E	P_U	P_U+R_D
XOO1523	AsnB	asparagine synthase	E	P_U	P_U+R_D
XOO1584	pilD	type IV pre-pilin leader peptidase	NOU	P_U	P_U+R_D
XOO1593	sucC	succinyl-CoA synthetase subunit beta	C	P_U	P_U+R_D
XOO1616	CaiD	hypothetical protein	I	P_U	P_U+R_D
XOO1731	PqaA	hypothetical protein	R	P_U	P_U+R_D
XOO1853	lepB	signal peptidase I	U	P_U	P_U+R_D
XOO1976	tsf	elongation factor Ts	J	P_U	P_U+R_D
XOO1984	glnD	PII uridylyl-transferase	O	P_U	P_U+R_D
XOO2028	recN	recombination protein N	L	P_U	P_U+R_D
XOO2030	grpE	heat shock protein GrpE	O	P_U	P_U+R_D
XOO2057	fumC	fumarate hydratase	C	P_U	P_U+R_D
XOO2062	nodI	ABC transporter ATP-binding protein	V	P_U	P_U+R_D
XOO2182	XOO2182	hypothetical protein	None	P_U	P_U+R_D
XOO2197	NuoL	NADH dehydrogenase	CP	P_U	P_U+R_D
XOO2203	XOO2203	hypothetical protein	None	P_U	P_U+R_D
XOO2204	tlpC	methyl-accepting chemotaxis protein	TK	P_U	P_U+R_D
XOO2214	mutT	7,8-dihydro-8-oxoguanine-triphosphatase	F	P_U	P_U+R_D
XOO2346	XOO2346	hypothetical protein	None	P_U	P_U+R_D
XOO2349	GlpG	hypothetical protein	R	P_U	P_U+R_D
XOO2408	XOO2408	hypothetical protein	None	P_U	P_U+R_D
XOO2481	secF	preprotein translocase subunit SecF	U	P_U	P_U+R_D
XOO2482	secD	preprotein translocase subunit SecD	U	P_U	P_U+R_D
XOO2572	flgE	flagellar hook protein FlgE	N	P_U	P_U+R_D
XOO2702	ubiG	3-demethylubiquinone-9 3-methyltransferase	H	P_U	P_U+R_D
XOO2726	htpX	heat shock protein HtpX	O	P_U	P_U+R_D
XOO2727	GlnS	aminoacyl-tRNA synthetase:glutamyl-like protein	J	P_U	P_U+R_D
XOO2744	xrvA	virulence regulator	R	P_U	P_U+R_D
XOO2899	feoB	ferrous iron transport protein B	P	P_U	P_U+R_D
XOO2916	gbpR	galactose-binding protein regulator	K	P_U	P_U+R_D
XOO2924	gcvR	glycine cleavage system transcriptional repressor	E	P_U	P_U+R_D
XOO2925	XOO2925	hypothetical protein	None	P_U	P_U+R_D
XOO2974	pitA	transporter	P	P_U	P_U+R_D
XOO2975	XOO2975	hypothetical protein	P	P_U	P_U+R_D
XOO2990	GumC	hypothetical protein	M	P_U	P_U+R_D
XOO3209	purK	phosphoribosylaminoimidazole carboxylase ATPase subunit	F	P_U	P_U+R_D
XOO3211	XOO3211	hypothetical protein	S	P_U	P_U+R_D
XOO3223	nuoM	NADH dehydrogenase subunit M	C	P_U	P_U+R_D
XOO3225	nuoK	NADH dehydrogenase subunit K	C	P_U	P_U+R_D
XOO3278	dcd	deoxycytidine triphosphate deaminase	F	P_U	P_U+R_D
XOO3415	pgk	phosphoglycerate kinase	G	P_U	P_U+R_D
XOO3482	XOO3482	hypothetical protein	None	P_U	P_U+R_D
XOO3556	XOO3556	transposase	L	P_U	P_U+R_D
XOO3563	rplO	50S ribosomal protein L15	J	P_U	P_U+R_D
XOO3569	rpsN	30S ribosomal protein S14	J	P_U	P_U+R_D
XOO3570	rplE	50S ribosomal protein L5	J	P_U	P_U+R_D
XOO3588	fusA	elongation factor G	J	P_U	P_U+R_D
XOO3674	XOO3674	hypothetical protein	S	P_U	P_U+R_D
XOO3730	CaiC	acyl-CoA synthetase	IQ	P_U	P_U+R_D
XOO3750	apaH	diadenosine tetraphosphatase	T	P_U	P_U+R_D
XOO3822	ftsZ	cell division protein FtsZ	D	P_U	P_U+R_D
XOO3839	XOO3839	hypothetical protein	L	P_U	P_U+R_D
XOO3934	XOO3934	histidine kinase-response regulator hybrid protein	T	P_U	P_U+R_D
XOO3936	XOO3936	two-component system sensor protein	T	P_U	P_U+R_D
XOO4035	CelA	1,4-beta-cellobiosidase	G	P_U	P_U+R_D
XOO4203	XOO4203	hypothetical protein	None	P_U	P_U+R_D
XOO4213	dhaA	haloalkane dehalogenase	R	P_U	P_U+R_D
XOO4322	rapK	pteridine-dependent deoxygenase like protein	None	P_U	P_U+R_D
XOO4327	XOO4327	hypothetical protein	None	P_U	P_U+R_D
XOO4390	XOO4390	nitrile hydratase activator	R	P_U	P_U+R_D
XOO4418	salR	sal operon transcriptional repressor	K	P_U	P_U+R_D
XOO4533	hrpB	ATP-dependent RNA helicase	L	P_U	P_U+R_D
XOO4615	XOO4615	hypothetical protein	S	P_U	P_U+R_D
XOO0005	XOO0005	hypothetical protein	R	P_U	P_U+LateU
XOO0026	CadC	transcriptional regulator	K	P_U	P_U+LateU
XOO0133	rhlE	ATP-dependent RNA helicase	LKJ	P_U	P_U+LateU
XOO0212	comM	competence-like protein	O	P_U	P_U+LateU
XOO0295	tra5	IS1404 transposase	L	P_U	P_U+LateU
XOO0378	XOO0378	hypothetical protein	None	P_U	P_U+LateU
XOO0379	yadH	permease	V	P_U	P_U+LateU
XOO0381	yadG	ABC transporter ATP-binding protein	V	P_U	P_U+LateU
XOO0409	TolB	hypothetical protein	U	P_U	P_U+LateU
XOO0539	purH	bifunctionalphosphoribosylaminoimidazolecarboxamideformyltransferase/IMP cyclohydrolase	F	P_U	P_U+LateU
XOO0572	norM	multidrug efflux protein	V	P_U	P_U+LateU
XOO0598	rpoD	RNA polymerase sigma factor RpoD	K	P_U	P_U+LateU
XOO0599	XerD	phage integrase family site specific recombinase	L	P_U	P_U+LateU
XOO0627	XOO0627	hypothetical protein	None	P_U	P_U+LateU
XOO0665	wrbA	tryptophan repressor binding protein	R	P_U	P_U+LateU
XOO0688	motA	flagellar motor protein MotA	N	P_U	P_U+LateU
XOO0714	yaeE	ABC transporter permease	P	P_U	P_U+LateU
XOO0929	AcrR	transcriptional regulator	K	P_U	P_U+LateU
XOO0951	XOO0951	response regulator	T	P_U	P_U+LateU
XOO0971	mdh	malate dehydrogenase	C	P_U	P_U+LateU
XOO0973	typA	GTP-binding elongation factor protein	T	P_U	P_U+LateU
XOO1064	dnaX	DNA polymerase III subunits gamma and tau	L	P_U	P_U+LateU
XOO1132	XOO1132	hypothetical protein	S	P_U	P_U+LateU
XOO1133	pepP	aminopeptidase	E	P_U	P_U+LateU
XOO1145	gmk	guanylate kinase	F	P_U	P_U+LateU
XOO1148	rpoZ	DNA-directed RNA polymerase subunit omega	K	P_U	P_U+LateU
XOO1324	IlvE	hypothetical protein	EH	P_U	P_U+LateU
XOO1325	rpsP	30S ribosomal protein S16	J	P_U	P_U+LateU
XOO1327	trmD	tRNA (guanine-N(1)-)-methyltransferase	J	P_U	P_U+LateU
XOO1402	nifS	cysteine desulfurase	E	P_U	P_U+LateU
XOO1403	ynhC	ABC transporter permease	O	P_U	P_U+LateU
XOO1404	ynhD	ABC transporter ATP-binding protein	O	P_U	P_U+LateU
XOO1407	XOO1407	hypothetical protein	R	P_U	P_U+LateU
XOO1411	XOO1411	hypothetical protein	None	P_U	P_U+LateU
XOO1438	ispB	octaprenyl-diphosphate synthase	H	P_U	P_U+LateU
XOO1448	XOO1448	pirin	R	P_U	P_U+LateU
XOO1467	vieA	response regulator	T	P_U	P_U+LateU
XOO1468	cheW	chemotaxis protein	NT	P_U	P_U+LateU
XOO1469	mcp	chemotaxis protein	NT	P_U	P_U+LateU
XOO1470	cheA	chemotaxis histidine protein kinase	NT	P_U	P_U+LateU
XOO1534	XOO1534	hypothetical protein	None	P_U	P_U+LateU
XOO1550	deaD	ATP-dependent RNA helicase	LKJ	P_U	P_U+LateU
XOO1614	pthX	pathogenicity-like protein	None	P_U	P_U+LateU
XOO1654	XOO1654	hypothetical protein	S	P_U	P_U+LateU
XOO1723	recQ	DNA helicase	L	P_U	P_U+LateU
XOO1725	hrpA	ATP-dependent RNA helicase	L	P_U	P_U+LateU
XOO1746	pilG	pilus protein	TK	P_U	P_U+LateU
XOO1814	hly3	hemolysin III	R	P_U	P_U+LateU
XOO1892	yegD	heat shock protein	O	P_U	P_U+LateU
XOO1996	parC	DNA topoisomerase IV subunit A	L	P_U	P_U+LateU
XOO1997	AraC	transcriptional regulator	K	P_U	P_U+LateU
XOO1998	yybA	MarR family transcriptional regulator	K	P_U	P_U+LateU
XOO1999	yjcP	outer membrane efflux protein	MU	P_U	P_U+LateU
XOO2000	pmrA	multidrug resistance efflux pump	V	P_U	P_U+LateU
XOO2001	pmrB	multidrug resistance membrane translocase	G	P_U	P_U+LateU
XOO2163	XOO2163	hypothetical protein	S	P_U	P_U+LateU
XOO2177	XOO2177	hypothetical protein	E	P_U	P_U+LateU
XOO2179	cmk	cytidylate kinase	F	P_U	P_U+LateU
XOO2243	thrB	homoserine kinase	E	P_U	P_U+LateU
XOO2251	hisS	histidyl-tRNA synthetase	J	P_U	P_U+LateU
XOO2255	hisG	ATP phosphoribosyltransferase	E	P_U	P_U+LateU
XOO2260	hisA	1-(5-phosphoribosyl)-5-[(5-phosphoribosylamino)methylideneamino]imidazole-4-carboxamide isomerase	E	P_U	P_U+LateU
XOO2261	hisF	imidazole glycerol phosphate synthase subunit HisF	E	P_U	P_U+LateU
XOO2262	hisI	bifunctional phosphoribosyl-AMP cyclohydrolase/phosphoribosyl-ATP pyrophosphatase	E	P_U	P_U+LateU
XOO2331	XOO2331	hypothetical protein	T	P_U	P_U+LateU
XOO2338	fpr	ferredoxin-NADP reductase	C	P_U	P_U+LateU
XOO2348	XOO2348	hypothetical protein	None	P_U	P_U+LateU
XOO2368	amiC	N-acetylmuramoyl-L-alanine amidase	M	P_U	P_U+LateU
XOO2375	XOO2375	serine protease	S	P_U	P_U+LateU
XOO2376	czcB	cation efflux system protein	M	P_U	P_U+LateU
XOO2377	czcA	cation efflux system protein	P	P_U	P_U+LateU
XOO2388	serC	phosphoserine aminotransferase	HE	P_U	P_U+LateU
XOO2414	rplI	50S ribosomal protein L9	J	P_U	P_U+LateU
XOO2415	rpsR	30S ribosomal protein S18	J	P_U	P_U+LateU
XOO2454	nth	endonuclease III	L	P_U	P_U+LateU
XOO2542	MGS1	recombination factor protein RarA	L	P_U	P_U+LateU
XOO2552	infA	translation initiation factor IF-1	J	P_U	P_U+LateU
XOO2561	XOO2561	hypothetical protein	T	P_U	P_U+LateU
XOO2565	XOO2565	hypothetical protein	None	P_U	P_U+LateU
XOO2567	flgA	flagellar basal body P-ring biosynthesis protein FlgA	NO	P_U	P_U+LateU
XOO2571	flgD	flagellar basal body rod modification protein	N	P_U	P_U+LateU
XOO2577	flgI	flagellar basal body P-ring biosynthesis protein FlgA	N	P_U	P_U+LateU
XOO2578	flgJ	flagellar rod assembly protein/muramidase FlgJ	NU	P_U	P_U+LateU
XOO2581	fliC	flagellin	N	P_U	P_U+LateU
XOO2582	fliD	flagellar protein	N	P_U	P_U+LateU
XOO2583	fliS	flagellar protein	NUO	P_U	P_U+LateU
XOO2584	XOO2584	hypothetical protein	None	P_U	P_U+LateU
XOO2589	fleQ	transcriptional regulator	T	P_U	P_U+LateU
XOO2600	fliE	flagellar protein	NU	P_U	P_U+LateU
XOO2601	fliF	flagellar MS-ring protein	NU	P_U	P_U+LateU
XOO2602	fliG	flagellar protein	N	P_U	P_U+LateU
XOO2603	fliH	flagellar protein	NU	P_U	P_U+LateU
XOO2604	fliI	flagellar protein	NU	P_U	P_U+LateU
XOO2605	fliJ	flagellar FliJ protein	NUO	P_U	P_U+LateU
XOO2606	fliK	flagellar protein	N	P_U	P_U+LateU
XOO2608	fliM	flagellar motor switch protein FliM	N	P_U	P_U+LateU
XOO2614	XOO2614	diguanylate cyclase	T	P_U	P_U+LateU
XOO2618	flhA	flagellar biosynthesis protein FlhA	NU	P_U	P_U+LateU
XOO2620	fleN	flagellar biosynthesis switch protein	D	P_U	P_U+LateU
XOO2621	fliA	RNA polymerase sigma factor FliA	K	P_U	P_U+LateU
XOO2623	cheZ	chemotaxis related protein	NT	P_U	P_U+LateU
XOO2665	proA	gamma-glutamyl phosphate reductase	E	P_U	P_U+LateU
XOO2669	argH	argininosuccinate lyase	E	P_U	P_U+LateU
XOO2670	argC	N-acetyl-gamma-glutamyl-phosphate reductase	E	P_U	P_U+LateU
XOO2672	argB	acetylglutamate kinase	E	P_U	P_U+LateU
XOO2673	argE	acetylornithine deacetylase	E	P_U	P_U+LateU
XOO2675	argG	argininosuccinate synthase	E	P_U	P_U+LateU
XOO2676	argF	N-acetylornithine carbamoyltransferase	E	P_U	P_U+LateU
XOO2680	tetV	drug:proton antiporter	G	P_U	P_U+LateU
XOO2711	suhB	extragenic supressor protein SuhB	G	P_U	P_U+LateU
XOO2723	XOO2723	hypothetical protein	S	P_U	P_U+LateU
XOO2766	MiaB	(dimethylallyl)adenosine tRNA methylthiotransferase	J	P_U	P_U+LateU
XOO2787	rrpX	transcriptional regulator	T	P_U	P_U+LateU
XOO2810	fruB	multiphosphoryl transfer protein	G	P_U	P_U+LateU
XOO2838	tsr	chemotaxis protein	NT	P_U	P_U+LateU
XOO2858	cheD	chemoreceptor glutamine deamidase CheD	NT	P_U	P_U+LateU
XOO2864	AbrB	hypothetical protein	K	P_U	P_U+LateU
XOO2884	recJ	single-stranded-DNA-specific exonuclease	L	P_U	P_U+LateU
XOO2933	XOO2933	hypothetical protein	R	P_U	P_U+LateU
XOO3061	XOO3061	hypothetical protein	None	P_U	P_U+LateU
XOO3078	XOO3078	rhodanese superfamily protein	R	P_U	P_U+LateU
XOO3126	XOO3126	hypothetical protein	None	P_U	P_U+LateU
XOO3193	uvrB	excinuclease ABC subunit B	L	P_U	P_U+LateU
XOO3235	nuoB	NADH dehydrogenase subunit B	C	P_U	P_U+LateU
XOO3295	gltT	glutamate symporter	C	P_U	P_U+LateU
XOO3304	XOO3304	hypothetical protein	S	P_U	P_U+LateU
XOO3397	raxP	sulfate adenylyltransferase subunit 2	EH	P_U	P_U+LateU
XOO3483	XOO3483	transmembrane protein	S	P_U	P_U+LateU
XOO3519	purT	phosphoribosylglycinamide formyltransferase 2	F	P_U	P_U+LateU
XOO3530	minC	septum formation inhibitor	D	P_U	P_U+LateU
XOO3566	rpsE	30S ribosomal protein S5	J	P_U	P_U+LateU
XOO3567	rplR	50S ribosomal protein L18	J	P_U	P_U+LateU
XOO3568	rplF	50S ribosomal protein L6	J	P_U	P_U+LateU
XOO3582	rplD	50S ribosomal protein L4	J	P_U	P_U+LateU
XOO3589	rpsL	30S ribosomal protein S12	J	P_U	P_U+LateU
XOO3592	rplL	50S ribosomal protein L7/L12	J	P_U	P_U+LateU
XOO3596	rplK	50S ribosomal protein L11	J	P_U	P_U+LateU
XOO3597	nusG	transcription antitermination protein NusG	K	P_U	P_U+LateU
XOO3598	secE	preprotein translocase subunit SecE	U	P_U	P_U+LateU
XOO3600	ychF	GTP-dependent nucleic acid-binding protein EngD	J	P_U	P_U+LateU
XOO3607	hemA	glutamyl-tRNA reductase	H	P_U	P_U+LateU
XOO3609	Spy	hypothetical protein	O	P_U	P_U+LateU
XOO3646	ahpF	alkyl hydroperoxide reductase	O	P_U	P_U+LateU
XOO3657	pms	methionine sulfoxide reductase A	O	P_U	P_U+LateU
XOO3826	murG	undecaprenyldiphospho-muramoylpentapeptidebeta-N-acetylglucosaminyltransferase	M	P_U	P_U+LateU
XOO4021	XOO4021	histidine kinase-response regulator hybrid protein	T	P_U	P_U+LateU
XOO4030	treA	trehalase	G	P_U	P_U+LateU
XOO4093	XOO4093	hypothetical protein	None	P_U	P_U+LateU
XOO4134	XOO4134	hypothetical protein	None	P_U	P_U+LateU
XOO4153	rplM	50S ribosomal protein L13	J	P_U	P_U+LateU
XOO4214	ykgJ	ferredoxin	R	P_U	P_U+LateU
XOO4296	rpoH	RNA polymerase factor sigma-32	K	P_U	P_U+LateU
XOO4307	XOO4307	hypothetical protein	S	P_U	P_U+LateU
XOO4346	frp	FMN oxidoreductase	C	P_U	P_U+LateU
XOO4493	XOO4493	hypothetical protein	R	P_U	P_U+LateU
XOO4506	XOO4506	transcriptional regulator	K	P_U	P_U+LateU
XOO4570	uvrD	DNA-dependent helicase II	L	P_U	P_U+LateU
XOO4600	folE	GTP cyclohydrolase I	H	P_U	P_U+LateU
XOO4729	XOO4729	hypothetical protein	None	P_U	P_U+LateU

## Sheet: Flagellar and mobility
Flagellar involved Gene			Downregulated	Upregulated
K02386	flgA		FlgN	motA
K02387	flgB			MotB
K02388	flgC			fliS
K02389	flgD			flgA
K02390	flgE			fliD
K02391	flgF			fliE
K02392	flgG			fliF
K02393	flgH			fliG
K02394	flgI			fliJ
K02396	flgK			fliA
K02397	flgL			flgD
K02398	flgM			flgE
K02399	flgN			fliC
K02400	flhA			fliH
K02401	flhB			fliI
K02402	flhC			flhA
K02403	flhD			fliK
K02405	fliA			flgI
K02406	fliC			fliM
K02407	fliD			flgJ
K02408	fliE
K02409	fliF
K02410	fliG
K02411	fliH
K02412	fliI
K02413	fliJ
K02414	fliK
K02416	fliM
K02417	fliNY
K02418	fliOZ
K02419	fliP
K02420	fliQ
K02421	fliR
K02422	fliS
K02423	fliT
K02556	motA
K02557	motB
K13820	fliR-
K21217	motX
K21218	motY
