# Supplementary material for: Combined Analysis of the Time-Resolved Transcriptome and Proteome of Plant Pathogen Xanthomonas oryzae pv. oryzae
Source: Front Microbiol. 2021 Jun 2;12:664857. doi: 10.3389/fmicb.2021.664857 (PMC8220824; doi:10.3389/fmicb.2021.664857)
Supplement: Supplementary Table 1 — The raw data of time-resolved expression levels of mRNAs and proteins in the transcriptome and proteome of P-activated and control Xoo cells. The RPKM values of mRNAs and TMT intensities of proteins were obtained from independent duplicated transcriptome and proteome analyses, respectively, representing the expression levels of mRNAs and proteins of each gene. The gene products that were not identified or measured are indicated by blank cells. [file Data_Sheet_1.zip › Table_S1_The raw RPKM and TMT data of transcriptome and proteome.xlsx]

## Sheet: Raw data
Table S1. The raw data of time-resolved expression levels of mRNAs and proteins in the transcriptome and proteome of P-activated and control Xoo cells.
Old locus tag	Gene name	Protein name	COG	Transcriptome																				Proteome
				P-activated										Control										P-activated										Control
				set 1	set 2	set 1						set 2		set 1	set 2	set 1						set 2		set 1	set 2	set 1	set 2	set 1	set 2	set 1	set 2	set 1	set 2	set 1	set 2	set 1	set 2	set 1	set 2	set 1	set 2	set 1	set 2
				0 min	0 min	5 min	10 min	15 min	30 min	45 min	60 min	90 min	120 min	0 min	0 min	5 min	10 min	15 min	30 min	45 min	60 min	90 min	120 min	0 min	0 min	30 min	30 min	60 min	60 min	90 min	90 min	120 min	120 min	0 min	0 min	30 min	30 min	60 min	60 min	90 min	90 min	120 min	120 min
XOO0001	dnaA	chromosome replication initiator DnaA	L	146.79	105.73	197.87	206.3	225.54	260.61	240.82	205.12	158.13	165.97	109.19	118.87	119.85	106.43	113.5	114.03	108.76	102.36	116.92	145.85	228868	96258.3	197104	51334	232498	61392.9	239658	78548.7	231520	90476	231917	98019.4	227075	100708	226171	89625.3	213860	90913.3	231570	83417.8
XOO0002	dnaN	DNA polymerase III subunit beta	L	1142.45	299.51	1203.77	1071.13	1144.18	1193.22	1213.97	1158.65	321.42	330.41	1108.53	339.26	1153.44	1123.31	1130.89	1137.53	1119.68	1156.83	301.77	353.4	5.09854e+06	5.47894e+06	5.15236e+06	5990100	5.31969e+06	5.64328e+06	5.07504e+06	5.79095e+06	5.21913e+06	5.53258e+06	4.95159e+06	5.56363e+06	5.11684e+06	6.08641e+06	4.99479e+06	5.55263e+06	5.05105e+06	5.93944e+06	5073100	5.83204e+06
XOO0003	recF	recombination protein F	L	83.36	22.43	85.44	70.1	61.83	63.65	60.07	54.82	37.17	38.71	65.55	32.23	76.69	65.49	68.28	59.13	56.84	52.61	26.3	39.13	556.468	5364.38	597.157	4838.5	898.413	3618.4	1607.47	3771.98	785.962	3833.86	560.292	4198.94	720.569	5349.47	742.618	4681.62	732.866	6089.62	867.31	5638.84
XOO0004	gyrB	DNA gyrase subunit B	L	675.88	1935.91	495.01	461.75	422.49	462.86	500.94	598.95	1753.48	1570.12	637.24	1861.16	648.87	665.02	587.26	633.04	586.43	634.5	1802.84	1646.12	1.90335e+06	1.55603e+06	2.04516e+06	1604700	1.86694e+06	1.53291e+06	1.92187e+06	1.52468e+06	1.92112e+06	1.51319e+06	1.80979e+06	1.48614e+06	1.86008e+06	1.62975e+06	1.90035e+06	1.50262e+06	1.90454e+06	1.49105e+06	1852000	1.50853e+06
XOO0005	XOO0005	hypothetical protein	R	124.23	125.24	118.7	88.57	92.58	97.21	121.99	117.64	155.24	216.69	121.09	126.87	96.02	105.64	95.06	117.92	94.62	81.45	128.08	189.78	136192	11986.6	159092	13243	151955	14622.2	156768	16170.9	157536	14991.4	137979	13766.4	127390	14501.3	141866	12188.2	136277	13926.9	134160	13794.1
XOO0006	XOO0006	hypothetical protein	R	537.05	587.42	1009.68	1065.29	848.4	621.11	444.99	456.24	445.56	466.85	558.02	563.06	659.97	648.19	706.35	628.55	641.07	676.5	806.46	674.75	284574	46023.7	370287	47536	296529	43594	309091	51076.1	277082	44456.4	303291	50176.9	268466	43735.1	322052	51991.1	281899	48480.8	326840	54109.8
XOO0007	XOO0007	hypothetical protein	R	743.33	1274.36	819.27	1008.95	1085.27	1027.36	791.19	659.25	1012.88	1155.63	699.12	1271.65	810.44	773.5	831.19	738.92	742.18	812.36	1258.74	1266.21	2.45351e+07	1.90746e+06	2.73388e+07	1894300	2.52457e+07	1.79149e+06	2.40818e+07	1.80059e+06	2.43449e+07	1.81672e+06	2.39771e+07	1.87371e+06	2.61854e+07	1.94486e+06	1.82595e+07	1.90843e+06	2.40531e+07	2.01577e+06	21492000	2.01706e+06
XOO0008	tonB	TonB protein	M	456.49	10448.5	491.17	573.6	587.84	528.63	560.88	468.45	8228.09	8161.2	459.26	9968.38	436.57	416.5	456.91	460.67	461.39	420.18	9663.18	8901.77	684258	1.47174e+06	521520	1067200	467005	1.15546e+06	486563	1.20031e+06	489654	1.31063e+06	747646	1.48959e+06	731108	1.61871e+06	729762	1.60547e+06	758443	1.61381e+06	776180	1.70694e+06
XOO0009	exbB	biopolymer transport ExbB protein	U	3426.8	2934.03	3017.64	3712.32	3483.9	3532.44	3897.93	3467.5	2659.22	2288.7	3611.38	3322.94	3585.66	3832.07	3081	3313.13	3772.78	3618.52	2664.13	2639.43	7.03769e+06	4.77101e+06	5.11827e+06	1960200	5.0726e+06	2.33777e+06	4.98844e+06	2.64746e+06	5.11168e+06	3.27389e+06	7.29126e+06	4.1972e+06	6.90025e+06	3.69551e+06	6.90801e+06	3.88989e+06	7.16323e+06	4.2348e+06	9454300	3.66679e+06
XOO0010	exbD1	biopolymer transport ExbD1 protein	U	3512.18	447.94	3070.7	3751.7	4499.24	4826.7	3953.74	3177.52	528.16	423.22	3280.69	502.8	3473.68	3590.3	3462.98	3034.31	3638.54	3078.61	536.25	653.04	388474	329619	389930	307710	388959	285961	404507	327590	367184	319527	385761	313126	367936	321730	378613	265338	350357	299495	404610	286389
XOO0011	exbD2	biopolymer transport ExbD2 protein	U	2568.14	507.49	2433.02	2882.14	3044.27	3106.23	2888.35	2554.22	484.47	513.15	2527.96	549.29	2621.19	2585.25	2506.1	2433.94	2493.43	2351.1	513.67	536.64	1.66445e+06	3.07363e+06	1.60374e+06	3045700	1.51056e+06	2.90446e+06	1.54284e+06	2.92056e+06	1.54232e+06	2.76022e+06	1.60252e+06	2.97312e+06	1.63361e+06	3.06348e+06	1.5421e+06	3.09978e+06	1.74434e+06	3.09201e+06	1832000	3.07752e+06
XOO0012	pdxJ	pyridoxine 5'-phosphate synthase	H	129.61	462.25	174.69	130.73	132.42	114.03	127.51	110.17	533.7	740.47	129.85	422.97	128.01	121.8	136.01	137.78	121.18	107.73	505.93	648.07	28905.2	2008.74	32840.1	1645.7	28310.2	2722.11	32524.4	3130.65	30461.9	3095.79	30858.3	2165.14	28125.2	2745	32218	2977.89	30272.4	3615.72	32191	2169.71
XOO0013	XOO0013	hypothetical protein		158.09	601.7	214.74	158.24	145.21	158.42	165.38	135.59	441.26	393.8	189.28	694.25	174.06	186.44	199.11	213.39	181.82	193.65	753.26	664.26	3.88574e+06	1.06299e+06	2.54596e+06	1037800	3.22802e+06	979837	2.53548e+06	1.07353e+06	2.52126e+06	958167	3.22646e+06	1.10503e+06	2.90074e+06	1.16311e+06	2.52771e+06	906311	2.51979e+06	1.04717e+06	5785000	1.12774e+06
XOO0014	cls	cardiolipin synthetase	I	23.93	43.43	34.17	26.87	27.15	27.33	32.58	23.86	49.53	56.2	27.62	38.58	26.81	25.11	28.28	32.5	22.81	18.91	40.43	56.67	35604.4	5643.55	36583.7	5616.9	37357.4	4496.9	34808.1	5226.52	35006.4	5159.42	31127	5973.35	35291.8	5813.4	34594.1	4699.42	36700.6	5809.54	38226	5510.94
XOO0015	cbbFC	fructose-1,6-bisphosphatase	G	321.59	606.78	191.5	171.59	194.74	226.14	205.77	220.04	415.12	444.32	309.45	586.2	369.06	335.25	337.81	374.46	312.59	332.18	556.15	590.99	3.91326e+06	1.29718e+06	3.08267e+06	1143800	2.73702e+06	1.3833e+06	2.96778e+06	1.15097e+06	2.80481e+06	1.20297e+06	4.07456e+06	1.29912e+06	4.18048e+06	1.20806e+06	4.20622e+06	1.43973e+06	3.95886e+06	1.30678e+06	4170400	1.41631e+06
XOO0016	tyrB	aromatic amino acid aminotransferase	E	674.73	1448.86	627.5	617.61	601.05	570.68	586.67	617.09	1386.37	1389.56	657.92	1365.29	664.41	654.24	619.09	650.73	650.92	644.52	1238.85	1270.32	1.03785e+07	1.76926e+06	9.66928e+06	1269600	8.97152e+06	1.26877e+06	9.01128e+06	1.44862e+06	8.53871e+06	1.62159e+06	9.89806e+06	1.90346e+06	1.02503e+07	1.70895e+06	9.62093e+06	1.69233e+06	1.02447e+07	1.77075e+06	9381400	1.55843e+06
XOO0017	yncD	iron transporter	P	131.37	142.23	121.4	99.27	98.25	97.19	128.43	118.65	111.25	93.96	152.82	133.44	140.7	149.25	131.74	149.44	149.16	136.2	137.27	99.27	894020	112735	1.15484e+06	136570	929184	146242	975234	118393	916882	109505	923251	103887	959061	116623	931853	108798	943385	103790	735120	107790
Xoo0018	XOO0018				121.7							137.53	179.63		133.75							136.52	185.25
XOO0019	XOO0019	hypothetical protein		87.62	47.52	132.63	112.55	116.28	125.11	150.57	131.72	64.37	81.97	59.3	41.42	71.17	69.33	57.36	62.26	49.09	43.86	50.31	64.77
XOO0020	XOO0020	IS1479 transposase	L	150.08	28.53	182.29	154.68	161.15	162.26	162.7	149	22.91	51.49	146.6	14.17	143.8	130.51	134.66	137.26	127.67	114.44	32.15	27.36	10825.5	3831.04	3882.17	1481.4	2298.24	1442.4	3134.13	1419.34	3651.89	1677.08	9131.65	3807.69	11284.1	3836.04	10756.9	2848.99	9058.04	3262.48	9648.2	2814.18
XOO0021	XOO0021				37.45							66.15	58.27		55.57							50.43	65.53	70451.3	77168.8	75142	69984	80855.5	66342.2	71950.5	74945.7	72670	63655.5	64019.9	62952.8	64739.5	61875.3	74861.8	63443.7	69508	65877.3	64684	63100.8
XOO0022	lctD	L-lactate dehydrogenase	C	664.45	534.24	797.42	785.57	795.21	759.54	834.87	757.13	555.25	442.35	669.3	565.52	567.1	599.65	552.52	590.16	575.99	585.23	573.91	524.51	565070	215271	610431	183380	595907	204824	591571	237906	567966	221076	582036	247191	604180	223674	641425	234567	628855	252992	643570	240489
XOO0023	STE14	hypothetical protein	O	2.09	6.17	4.34	2.66	3.94	2.68	2.4	1.8	8.47	12.41	2.3	6.69	0.83	0.52	0.9	1.49	1.35	0.96	3.95	6.54
XOO0024	XOO0024				18.57							10.89	8.88		5.33							2.86	4.5
XOO0025	XOO0025				23							38.47	24.73		16.19							30.36	30.78
XOO0026	CadC	transcriptional regulator	K	1.75	14.24	1.94	2.23	6.6	2.99	2.95	2.15	20.75	24.19	2.4	12.31	0.46	1.29	1.81	3.59	1.46	0.8	17.06	13.78
XOO0027	XOO0027	trans-2-enoyl-CoA reductase	S	1253.43	347.93	815.39	748.46	702.69	644.08	712.95	662.43	235.98	229.17	1273.86	327.83	1248.66	1295.72	1238.34	1335.01	1357.41	1300.88	321.98	304.47	5.13749e+06	2.21121e+06	4.60154e+06	1976300	4.5035e+06	1.78283e+06	4.40882e+06	1.85656e+06	4.79355e+06	2.083e+06	5.40656e+06	2.39321e+06	5.08866e+06	2.20719e+06	5.42511e+06	2.05764e+06	5.84912e+06	2.25635e+06	5941100	2.19836e+06
XOO0028	kdgK	2-keto-3-deoxygluconate kinase	G	98.89	133.25	180.91	147.59	147.5	142.1	156.65	142.45	152.82	195.66	127.38	143.11	106.02	118.01	111.98	126.5	103.19	102.29	135.82	147.94	35059.3	5092.32	28924.3	3044.9	26196.6	5075.66	29387.8	5462.59	27445.1	5755.38	30671.4	5167.85	33529	6480.4	38216.5	5363.06	37185.7	6747.09	36099	6455.98
XOO0029	iroN	TonB-dependent receptor		175.22	945.43	197.96	149.09	166.67	163.58	153.23	131.25	1053.59	1568.63	162.69	918.51	159.57	128.94	191.75	190.09	151.52	129.94	1085.64	1320.28
XOO0030	XOO0030	transposase	L	0.46		0.17		0.1	0.13	0.09	0.45		10.19	0.34		0.48	0.45	0.21	0.19		0.56
XOO0031	XOO0031	hypothetical protein	S	24.95	15.51	31.15	28.72	29.51	33.53	23.57	25.31	17.47	23.13	27.07	12.3	31.02	27.8	38.8	35.48	28.83	25.54	12.72	15.4
XOO0032	XOO0032	transposase		54.91	55.95	63.13	51.66	40.34	42.37	42.43	59.24	65.86	64.47	75.19	57.12	69.97	71.14	58.18	54.51	57.94	57	54.41	68.49
XOO0033	XOO0033	IS1479 transposase		110.81	335.98	129.95	103.73	101.18	72.88	98.24	80.55	433.03	619.86	93.97	349.56	134.61	103.39	118.1	133.43	110.6	91.41	389.39	545.2
XOO0034	XOO0034	hypothetical protein		69.87	371.28	85.2	80.71	64.97	50.42	33.85	37.85	330.06	350.94	74.95	328.48	98.88	96.75	86.29	84.81	64.03	74.46	480.2	374.44	428525	63172.4	449781	65379	384596	55170.7	431379	57971.6	344282	51374.1	399461	58211	453135	65219.4	474534	61914.7	429109	66273.3	505960	70030.7
XOO0035	XOO0035	hypothetical protein		112.13	32.74	159.4	165.73	137.47	104.92	76.54	81.58	29.64	26.82	159.91	33.21	177.01	187.56	190.81	159.5	152.58	166.48	54.51	45.78	3.26512e+06	257719	2.98161e+06	267430	2.70045e+06	197446	2.45337e+06	193575	2.4679e+06	217033	3.30012e+06	247477	2.94577e+06	260989	3.117e+06	275704	3.05928e+06	258521	3864300	259102
XOO0036	XOO0036	hypothetical protein	S	28.59	39.91	40.97	29.43	33.93	37.3	43.92	31.85	77.01	150.7	30.76	39.71	22.51	28.21	26.84	28.48	31.3	22.28	60.78	72.62
XOO0037	proP
XOO0038		proline/betaine transporter		4.44		7.66	10.32	11.34	10.98	8.93	8.75			5.69		4.94	2.19	4.93	6.09	4.29	4.31
XOO0039	Tra8	transposase	L	22.17	68.36	33.72	26.49	19.26	14.78	14.16	22.13	91.91	167.3	19.64	69.92	22.55	29.41	15.9	23.68	15.44	20.92	92.94	103.17
XOO0040	trxA	thioredoxin	OC	115.57	14.29	94.44	92.36	105.06	69.63	24.62	14.43	7.48	23.81	117.99	10.81	168.63	164.89	229.8	163.61	159.01	107.67	48.29	33.94
XOO0041	atsE	AtsE	N	250.21	537.18	222.24	208.5	219.06	122.92	37.8	26.69	326.09	305.04	279.71	558.91	468.15	462.28	515.67	363.53	308.53	343.09	961.53	696.24	77004.8	18536.2	34791.5	3261.2	21684.3	1600.94	24015.6	2959.67	27177.5	7198.98	86479.9	20958.5	68201.1	19576.6	90873.2	43030.2	89813.7	32603.1	78846	31635
XOO0042	XOO0042	hypothetical protein		4.92	8.01	9.72	8.5	12.35	10.42	8.52	6.1	18.04	18.69	7.98	11.21	7.88	6.96	6.48	7.3	5.38	4.91	13.04	18.32
XOO0043	XOO0043	MutT-nudix family protein	F	26.26	46.69	35.23	32.66	38.61	28.31	34.95	35.18	36.91	29.41	32.31	33.17	32.93	28.77	31.47	33.87	28.86	30.64	35.48	33.69	397713	155413	193033	94625	224780	95411.6	243531	98123.1	238405	113473	392582	163007	385764	164509	409934	139203	420537	153632	455030	149375
XOO0044	XOO0044	hypothetical protein						0.55		1.03	0.82				22.08			0.58	1.59	0.31
XOO0045	XOO0045
XOO0047	XOO0047	hypothetical protein		5.7	33.57	5.26	3.87	6.54	6.91	7.57	7.01	24.42	21.61	2.61	9.41	7.5	3.75	2.94	6	5.45	3.93	39.4	65.19
XOO0048	tnpA	transposase	L	122.28	151.83	160.05	158.49	162.71	143.41	96.51	114.31	155.48	181.53	149.85	143.24	145.71	155.56	179.86	159.26	143.65	143.11	179.73	220.23
XOO0049	XOO0049	transposase	L	76.79	62.14	101.72	97.38	104.11	95.5	79.78	86.09	80.74	111.31	84.03	67.75	86.35	90.81	105.86	104.07	92.28	80.18	82.3	134.64
XOO0050	XOO0050	hypothetical protein		445.41	3065.11	310.37	338.37	399.93	399.53	163.65	176.4	2666.52	2134.16	356.53	2786.68	589.89	473.71	703.21	421.04	412.82	450.69	4598.72	2803.48	295224	4.17734e+06	165969	2444400	149584	2.27946e+06	136570	1.57408e+06	124736	2.14333e+06	278538	2.96393e+06	289450	4.26763e+06	319164	4.95236e+06	311941	4.76623e+06	297410	4.80638e+06
XOO0051	XOO0051	hypothetical protein		359.46	69.5	238.39	270.45	345.89	360.07	149.14	144.06	41.48	42.15	392.28	71	672.81	576.43	837.68	551.04	492.77	509.97	87.46	58.63
XOO0052	XOO0052				273.08							179.61	198.73		249.72							378.89	367.65
XOO0053
XOO0054	tnp	transposase	L	310.55	531.32	239.58	240.03	269.46	253.08	184.52	161.48	377.27	313.31	302.74	558.19	414.67	386.11	420.96	317.09	311.04	270.32	639.95	531.22
XOO0055	XOO0055	hypothetical protein		58.41	23.76	69.39	58.12	84.44	86.28	39.24	25.34	27.1	50.75	59.58	23.45	86.82	83.71	123.08	92.76	65.62	50.47	46.82	50.15
XOO0056	sulA	cell division inhibitor	R	58.38	83.79	68.24	74.98	52.45	46.53	40.2	41.89	82.97	102.28	65.04	82.91	90.33	89.04	81.33	74.55	85.24	89.49	146.22	110.28	519269	133260	495558	135620	446836	150125	408829	103122	418463	116565	521839	112475	538133	129155	486967	176821	546975	125933	521830	155566
XOO0057	ygiY	two-component system sensor protein	T	10.71	10.67	14.98	18.52	13.15	7.57	8.57	11.47	24.96	12.18	8.7	17.94	8.83	14.25	11.23	12.96	12.07	7.28	22.1	19.29
XOO0058	bpH1	histone H1-like protein		551.31	424.15	854.52	1159.03	1076.8	736.55	576.55	587.05	319.66	349.76	609.14	445.62	608.3	624.92	770.99	810.4	761.02	781.35	466.55	408.18	2.57503e+07	2.83509e+06	2.31949e+07	2908000	2.19088e+07	2.98907e+06	2.11903e+07	2.71032e+06	2.03815e+07	2.56607e+06	2.51461e+07	2.88292e+06	2.6481e+07	3.17511e+06	2.49707e+07	3.10409e+06	2.63367e+07	2.6434e+06	27132000	3.1369e+06
XOO0059	htrA	protease Do	O	304.38	459.03	718.55	938.67	565.42	311.94	274.24	369.21	425.97	583.12	296.96	440.14	299.29	308.28	357.21	333.57	369.17	380.39	635.62	556.41	2.68099e+06	255735	2.8617e+06	250380	2.98328e+06	234829	2.87349e+06	270946	2.59538e+06	251129	2.59084e+06	257898	2.56804e+06	248233	2.50395e+06	240434	2.47515e+06	232374	3207600	248192
XOO0060	XOO0060	hypothetical protein		1579.21	1092.26	2129.39	2675.67	2571.22	2097.32	1358.56	1088.03	1036.4	725.48	1822.6	1003	2618.04	2535.19	2546.63	2055.13	1986.6	2118.9	1514.03	1264.2	2.44485e+07	3.99439e+06	2.55655e+07	3643600	2.28975e+07	2.94483e+06	2.18627e+07	3.31938e+06	2.1959e+07	3.1751e+06	2.7657e+07	4.60692e+06	2.33572e+07	4.09033e+06	2.64692e+07	4.19569e+06	2.70185e+07	4.18265e+06	28250000	4.14402e+06
XOO0061	XOO0061	hypothetical protein		515.63	502.12	734.9	956.22	879.82	699.43	375.49	372.51	692.27	906.92	477.69	541.05	619.68	575.72	733.87	516.51	500.12	517.48	705.66	756.73
XOO0062	XOO0062	hypothetical protein		195.95	137.82	316.02	457.27	410.67	307.6	188.08	165.25	204.82	170.85	194.04	143.47	224.73	224.94	272.55	217.52	219.52	203.05	313.11	268.55	163792	11635.6	83070.7	9897.6	93347.2	8666.06	100702	9776.22	91088.8	9228.45	185477	11502.1	164516	11637.1	170530	10740.7	166569	12758.5	183950	11439.7
XOO0063	XOO0063	transposase	L		35.69	2.65	0.41		1.02		0.78	90.51		0.44	31.45	2.1		0.27	0.5	0.15
XOO0064	XOO0064	transposase	L	50.12	42.58	77.29	104.95	110.09	86.19	55.85	62.06	52.87	77.67	39.79	31.11	54.37	47.74	62.2	46.74	40.67	42.17	35.26	65.68
XOO0065	hpaF	protein HpaF	S	22.19	57.77	26.61	27.34	30.26	27.31	19.41	19.34	54.97	56.15	21.57	53.29	20.4	25.12	27.24	24.6	22.54	19.38	57.72	66.19	32790.7	3004.21	24429.3	3664.4	26791.8	2869.82	25913.7	2884.11	26360.3	3072.41	30498.6	3515.38	31549.2	4037.96	30126.8	4010.7	30111.5	3564.29	32582	2958.48
XOO0066	hrpF	HrpF protein		117.34	167.56	133.61	154.57	142.56	102.03	80.33	76.83	96.21	133.96	98.25	160.68	116.75	113.11	133.07	117.11	127.89	132.04	184.6	179.9	525594	31126	385902	19556	351101	24172.7	355418	21875.2	333105	22649.7	595165	40122	483479	26059.5	518463	43019.4	613808	34382.5	340310	39956.9
XOO0067	XOO0067				395.26							278.16	303.92		416.96							498.2	616.02
XOO0068	tnp				108.88							83.6	111.24		77.11							101.25	143.58
XOO0069	XOO0069	ISXo8 transposase	L	216.83	202.38	277.48	273.47	371.52	373.84	294.33	258.94	209.18	249.16	189.15	191.04	210.73	194.29	264.55	271.42	240.31	218.19	217.76	240.22
XOO0070	XOO0070	ISXo8 transposase	L	9.51	180.55	14.06	13.85	40.14	55.42	32.78	12.94	201.52	264.76	15.42	182.87	14.32	16.98	39.93	32.65	33.02	15.4	221.53	188.94
XOO0071	XOO0071	transposase	L			0.34										0.32
XOO0072	XOO0072	IS1479 transposase	L	0.45			1.36	0.29		0.27				2.44		0.47	0.88	0.31	1.13	0.49
XOO0073	XOO0073	ISXo8 transposase	L	10.96	49.93	29.95	21.88	21.77	17.72	14.45	22.02	59.11	64.3	17.31	55.72	17.55	17.92	15.09	15.56	11	12.27	39.68	56.4
XOO0074	XOO0074	hypothetical protein		14.54	41.04	23.15	24.86	26.68	26.74	20.58	17.92	56.64	57.91	17.2	41.55	16.74	13.84	17.72	16.13	15.37	13.91	42.46	48.33	60400.2		57995.9		52425.9		50276.5		44558.3		57595.9		51904.3		52744.7		52310.6		48307
XOO0075	hpaB	protein HpaB		18.24	38.84	26.15	33.98	37.16	34.17	21.8	18.58	55.67	55.92	13.82	34.49	15.57	13.34	16.24	18.29	12.57	13.87	44.46	62.1
XOO0076	hrpE	hypothetical protein		168.61	446.01	165.38	193.81	288.57	286.28	169.77	142.25	368.42	398.96	140.19	410.06	158.26	150.82	190.99	184.95	167.34	166.96	508.27	438.78
XOO0077	hrpD6	protein HrpD6		8.53	87.54	14.87	19.88	17.2	18.25	11.59	5.4	24.98	48.01	14.73	56.42	20.55	14.44	20.57	22.74	17.37	15.68	76.72	48.84	190894	188967	203138	183340	136813	164007	119633	116449	135021	108928	198060	175793	186909	196571	168642	121578	162689	165792	182820	148719
XOO0078	hrpD5	protein HrpD5		11.83	10.46	34.28	34.25	29.51	19.03	11.61	15.07	13.2	15.53	15.94	9.44	15.46	14.48	18.58	19.85	18.33	16.23	13.78	16.33		14220.9		10829		8707.2		8676.66		10262.9		15822.3		12822.4		14884.3		14638.4		16239.9
XOO0079	hpaA	protein HpaA		5.55	9.41	8.13	6.75	6.69	5.36	3.73	4.23	10.32	15.21	4.13	7.59	5.84	6.88	7.76	4.41	4.97	4.77	12.08	8.35
XOO0080	EscS	hypothetical protein	U	2.84	12.27	3.15	1.74	2.61	3.89	2.09	2.24	2.85	7.99	7.48	1.55	1.2	2.24	2.35	2.15	2.94	2.09	9.53	11.09
XOO0081	hrcR	type III secretion system protein	U	14.36	282.82	24.84	21.51	22.27	21.59	12.54	12	406.84	609.38	14.57	271.88	19.02	14.38	22.32	21.18	15.29	11.39	440.24	504.33		5593.1		6475.2		6304.32		6138.53		6340.33		6185.88		7278.41		8492.23		7935.99		8351.18
XOO0082	FliN	hypothetical protein	NU	6.04	17.27	9.8	9.77	8.13	11.48	6.96	5.37	13.85	19.34	5.67	10.11	7.3	6.54	7.11	8.2	7.04	5.01	14.42	18.53
XOO0083	hpaP	hrpC3		1.61	12.06	4.07	2.34	1.81	2.36	2.68	2.04	19.33	18.67	2.02	20.09	0.73	2.72	3.01	3.05	2.72	1.48	20.07	16.95
XOO0084	hrcV	protein HrcV	U	4.66	9.34	7.63	7.32	7.17	5.82	4.83	3.91	13.64	14.5	5.21	10.77	4.11	4.98	5.21	5.12	4.64	3.93	9.42	13.84
XOO0085	hrcU	type III secretion system protein HrcU	NU	5.01	29.29	6.71	5.82	7.41	6.18	4.57	4.13	32.9	38.25	4.35	26.35	5.03	4.25	9.14	7.95	6.03	3	26.96	35.81
XOO0086	hrpB1	protein HrpB1		79.26	67.83	74.54	56.95	56.08	54.2	55.38	50.86	32.62	42.73	82.06	72.66	87.61	80.13	98.65	80.91	97.6	91.61	65.23	68.83	884896	440424	771089	397300	751654	351013	714096	363236	711613	344855	950865	467172	911950	414664	885612	375128	891683	385741	927880	428590
XOO0087	hrpB2	protein HrpB2		39.27	41.45	43.54	43.85	38.06	36.8	34.41	21.37	48.76	40.01	55.05	71.48	38.62	39.86	48.94	54.62	53.56	36.42	87.39	83.14
XOO0088	hrpB3	protein HrpB3	U	52.87	83.97	61.2	48.74	44.27	40.58	39.34	29.1	77.24	76.09	41.21	76.64	51.4	46.03	42.17	43.38	47.9	50.18	88.3	110.6	87040.6	3296.66	68684.3	2077.1	69079.3	2956.9	66707.5	2299.43	62208.1	2972.01	78397.4	3966.21	82258	3164.93	80841.1	3443.06	86746.5	3403.24	41647	3335.74
XOO0089	hrpB4	protein HrpB4		28.68	26.29	40.66	36.19	25.77	22.93	28.98	25.47	21.41	32.03	27.89	27.99	29.23	32.94	24.29	30.17	30.45	28.3	28.12	33.95
XOO0090	hrpB5	type III secretion system protein HrpB	NU	22.58	19.95	32.75	21.08	26.87	20.22	23.81	16.42	25.67	35.36	23.87	26.67	19.34	19.15	23.4	24.68	20.53	16.86	24.03	38.46	12081.3	6776.27	13442.1	5123.9	10717.7	4499.84	12192.1	4445.86	10710.5	4334.93	12436.2	5470.96	11294.9	5828.34	10003.3	4926.75	13227.6	6112.08	9991	5136.36
XOO0091	hrcN	type III secretion system ATPase	NU	25.63	26.44	29.78	23.97	22.31	17.26	17.77	15.37	20.85	31.59	25.1	23.99	28.65	25.73	25.33	22.69	22.89	17.51	25.36	36.51
XOO0092	hrpB7	protein HrpB7		11.33	20.15	20.29	12.73	11.63	9.44	10.51	9.44	21.71	20.95	10.21	3.46	11.32	13.76	10.4	13.59	11.18	7.47	17.47	24.99
XOO0093	hrpB8	protein HrpB8	U	9.8	31.67	14.62	9.45	8.31	9.61	6.45	6.85	36.18	37.3	7.83	30.89	6.95	8.27	10.68	11.94	8.38	8.35	34.4	39.75
XOO0094	PulD	hypothetical protein	NU	100.38	88.99	101.25	119.51	163.59	173.02	133.82	117.07	58.86	71.79	113.92	85.34	108.15	120.51	110.82	120.42	114.23	123.73	81.33	97.23	2.80457e+06	181630	2.57067e+06	192630	2.02105e+06	172468	2.27051e+06	162141	2.21425e+06	154874	2.7027e+06	165324	2.82538e+06	189118	2.63268e+06	172806	2.66526e+06	181382	2829500	168305
XOO0095	hpa1	protein Hpa1		15.17	63.48	21.5	26.24	39.58	54.62	45.21	20.84	58.57	53.81	18.98	61.7	20.81	18.1	24.53	20.73	17.88	21.38	72.4	94.92
XOO0096	hpa2	protein Hpa2	M	5.52	14.01	12.23	17.94	21.38	18.2	7.09	9.05	12.39	10.95	8.37	13.21	6.36	7.77	10.49	7.31	6.8	6.76	6.15	10.07
XOO0097	XOO0097	hypothetical protein		12.01	45.61	25.47	36.05	43.73	35.64	23.73	18.87	34.02	44.37	10.99	50.22	14.26	13.07	16.02	15.61	13.09	12	42.63	50.83		2433.3		1419.7		2183.26		2319.72		1844.43		1619.55		1966.36		2677.38		2109.41		2890.49
XOO0098	XOO0098				130.99							139.81	134.74		127.61							144.42	103.92
XOO0099	XOO0099	transposase		18.15	14.25	32.2	50.33	46.71	36.65	16.92	18.59	19.21	81.67	24.72	13.46	16.83	30.81	29	28.46	26.87	18.01	23.51	71.77
XOO0100	XOO0100				55.33							80.65	85.61		77.87							54.03	146.91
XOO0101	XOO0101				173.95							143.94	186.06		138.98							246.7	221.99
XOO0102	XOO0102	transposase		261.89	255.2	446.62	548.49	575.84	364.29	250.15	193.8	175.05	269.23	249.93	336.88	297.78	245.71	355.8	294.04	308.73	278.07	353.72	306.54
XOO0103	XOO0103	hypothetical protein		423.14	625.88	815.77	1001.69	827.83	514.35	414.38	364.26	488.02	502.77	503.76	553.5	652.49	620.09	688.71	568.13	694.09	653.33	804.46	579.55	11101.5	7102.88	13154.6	1883	6729.53	2656.07	6828.52	4032.6	7720	4975.58	12113	13777.6	10422.7	8828.12	13813.8	9728.91	10820.2	11247.2	12462	8766.61
XOO0104	XOO0104	hypothetical protein	M	82.96	23.82	133.08	124.74	106.09	67.65	68.95	64.01	22.96	26.12	90.44	18.58	90.33	93.27	90.87	92.51	81.78	85.2	24.06	26.92	2.47659e+06	505864	2.94641e+06	561510	2.5228e+06	557616	2.54594e+06	556317	2.6255e+06	537282	2.41648e+06	523613	2.3776e+06	586413	2.50851e+06	456324	2.4296e+06	486595	2747000	546768
XOO0105	XOO0105	hypothetical protein		58.03	244.72	77.87	67.97	74.84	51.39	38.09	26.07	339.25	290.07	51.99	197.57	65.96	51.73	59.94	50.52	51.98	46.29	221.16	384.66
XOO0106	XOO0106	transposase	L	6.96		6.25	6.76	4.79	4.54	4.67	10.44	41.53	0.06	7.28	60.97	6.98	7.19	7.07	3.77	2.33	8.22	0.47	0.01
XOO0107	XOO0107				105.31							150.25	195.75		56.3							70.14	206.25
XOO0108	AarF	ABC transporter substrate binding protein	R	127.29	73.54	130.57	124.4	129.9	116.49	52.72	58.64	85.86	84.63	112.33	72.95	190.61	161.13	192.61	119.3	111.29	126.58	139.7	101.34	692062	526745	595307	318630	539325	280795	531550	306557	509852	358425	698222	585385	680141	557077	719674	524845	718555	565018	754720	570683
XOO0109	XOO0109	hypothetical protein	S	92.77	35.99	107.91	92.96	103.21	109.11	90.07	88.73	35.08	37.12	97.41	24.3	110.83	95.58	116.09	97.22	82.1	82.34	37.38	31.55	92315.3	28980.3	241246	292350	191588	97216.6	188208	221195	167024	113448	92523.5	34369.5	89509.2	19568.4	91657.3	22353.2	92888.4	20514.1	100820	20461.9
XOO0110	XOO0110	hypothetical protein	S	40.26	92.14	52.69	40.59	44.66	50.23	37.6	35.48	90.2	114.66	42.55	84.01	49.16	42.4	55.68	50.7	41.64	46.16	96.39	118.52
XOO0111	PleD	hypothetical protein	T	89.38	762.31	95.76	84.34	98.18	142.14	140.53	117.13	1179.6	922.12	93.78	813.37	91.58	80.66	87.11	94.27	91.38	84.04	813.72	853.96	2.36427e+06	2.62914e+06	2.50439e+06	2086400	2.9135e+06	2.71593e+06	3.44502e+06	3.37943e+06	3.24056e+06	3.30025e+06	2.61085e+06	2.40345e+06	2.66634e+06	2.80508e+06	2.95988e+06	2.58896e+06	2.76213e+06	2.99906e+06	2429800	2.9136e+06
XOO0112	glgA	glycogen synthase	G	453.09	265.47	447.35	411.2	405.75	392.48	304.53	295.64	248.78	267.9	455.3	249.21	564.96	535.18	515.84	423.91	461.82	474.88	362.38	377.32	12276.8	19313.3	6119.29	9805.2	5846.92	9515.8	6790.36	10971.6	7343.54	16475.8	12976.9	22897.3	14143.8	22346.1	9821.73	18879.1	13704.4	21767.2	11806	23861.8
XOO0113	glgB2	glycogen branching protein	G	130.92	371.32	139.36	105.56	121.32	109.52	83.62	61.9	437.49	439.78	135.39	378	157.69	144.82	166.28	144.21	125.86	105.03	497.39	576.98	400503	129559	274515	139870	300984	88887.8	264684	94170.9	283215	100057	464445	143057	468014	131145	514295	133731	458239	141101	450720	140800
XOO0114	GlgB	malto-oligosyltrehalose trehalohydrolase	G	99.59	316.55	123.77	76.95	89.98	80.31	67.33	42.65	239.45	259.48	99.48	319.05	117.35	106.08	104.85	100.62	82.59	82.28	341.7	368.17	30575	19503.1	24623	12956	24862.3	19129	20061.9	14837.7	21646.1	18194.5	28197.7	20747.3	29079.7	20399.1	31795.6	20051.3	36437.9	23753.9	37529	24871.1
XOO0115	malQ	4-alpha-glucanotransferase	G	82.04	346.87	131.62	64.88	68.16	69.15	66.95	42.49	276.81	305.83	87.77	353.94	88.19	88.97	82.34	82.79	63.8	66.43	388.78	436.54	465824	70064.2	339806	60261	347688	54657.2	330686	59681.4	323683	57489.6	487462	67043	484272	72038.8	466454	65671.1	482177	71995.7	508900	69539
XOO0116	glgY	malto-oligosyltrehalose synthase	G	92.38	234.43	118.74	77.06	67.06	71.79	78.29	45.77	158.58	165.02	106.9	237.12	103.85	128.59	100.32	107.95	91.56	91.76	245	251.06	7.2529e+06	633218	7.28661e+06	513050	6.57886e+06	583971	5.83793e+06	493278	5.55188e+06	480596	6.67466e+06	783242	6.84752e+06	633774	7.23082e+06	658841	7.52051e+06	675796	6597200	730161
XOO0117	glgX	glycogen debranching protein	G	96.9	80.93	98.31	93.54	79.61	75.17	60.27	53.89	67.83	78.13	88	82.7	108.07	105.68	109.55	111.52	84.41	93.61	85.57	111.18	1.84976e+06	156219	1.83874e+06	138730	1.6629e+06	118212	1.68566e+06	128746	1.688e+06	121535	1.89346e+06	142800	1.79049e+06	143539	2.04083e+06	138588	2.05941e+06	149443	2157900	133862
XOO0118	XOO0118	hypothetical protein	MG	31.76	31.98	44.37	33.7	32.27	31.82	35.48	19.92	40.52	38.32	37.99	30.5	38.73	44.64	45.24	51.84	32.6	33.57	34.1	64.44	398180	7905.36	337568	8028	364275	5328.54	342639	7263.53	351760	6255.98	454019	5713.79	442050	7198.46	392685	6820.86	415997	8360.95	533460	7709.51
XOO0119	mauG	methylamine utilization protein	P	23.57	80.61	23.19	25.02	28.75	33.3	21.13	21.57	98.32	129.19	24.36	73.25	25.27	20.64	26.7	25.48	19.46	18.32	87.13	116.38		16243.3		18727		19582.2		17122.3		15688.7		14375.1		13879.1		11719.8		14652.7		12691.4
XOO0120	XOO0120	ISxac1 transposase		0.36	49.07	0.67	0.49	0.48	0.21	0.37	0.48	53.27	80.01	0.93	40.39	0.26	0.84	0.25	0.23	0.18	0.22	61.29	60.51
XOO0121	XOO0121	ISXo8 transposase	L	57.09	56.13	96.89	101.42	87.66	80.82	72.12	75.84	92.36	58.93	57.05	48.04	64.54	56.75	57.61	60.06	60.28	58.64	49.91	64.9
XOO0122	XOO0122	transposase		6.55	28.85	6.78	5.49	4.4	5.23	7.15	5.45	42.05	36.66	9.76	19.76	7.52	7.33	7.32	8.47	7.49	6.42	30.34	26.09
XOO0123	RhsA	Rhs family protein	M	34.85	32.22	42.46	39.41	46.23	46.59	30.28	28.6	56.49	69.59	28.51	29.24	41.12	28.84	46.5	43.03	37.88	31.18	42.47	75.79
XOO0124	XOO0124	ISXo8 transposase	L	3.74	650.75	9.68	8.36	1.76	3.36	3.94	5.09	574.84	668.35	5.68	626.08	3.38	5.98	1.35	4.73	4.09	4.09	714.96	786.98
XOO0125	XOO0125	transposase	L			0.37	0.68					10.71						0.23	0.21	0.12
XOO0126	XOO0126	transposase	L	16.22	156.59	39.1	12.22	34.49	49.79	24.66	23.27	204.58	206.62	19.37	191.64	16.35	19.49	37.4	32.11	38.63	20.09	267.84	233.53
XOO0127	XOO0127	ISXo8 transposase	L	15.99	104.12	22.36	18.08	23.28	22.61	19.19	20.89	57.41	64.32	16.42	89.07	17.58	21.27	28.02	31.87	25.6	19.49	92.28	71.71
XOO0128	XOO0128	ISxac1 transposase		0.12	49.07	0.67	0.62	0.56	0.1	0.59	0.48	53.27	80.01	0.27	40.39	1.02	0.96	0.17	0.69	0.13	1	61.29	60.51
XOO0129	XOO0129	ISXo8 transposase	L			4.79	1.26	4.05	3.17	4.54		27.62	42.4	3.39	28.42	5.85	3.65	2.13	7.41	3.65	2.27	18.1	49.41
XOO0130	XOO0130	hypothetical protein	S	19.83	69.3	18.63	17.24	17.88	14.92	14.85	16.96	46.52	42.77	21.67	64.02	17.27	16.58	17.61	21.58	18.54	17.26	73.42	73.86	36794.3	5772.34	40910.9	4840.4	31769	4748.08	39129.5	5138.96	29583.2	4327.13	40410.7	6304.33	35545.1	5700.95	41603	6345.98	38413.4	5747	46054	7171.82
XOO0131	virK	VirK protein		8.61	116.78	6.05	8.49	8.29	21.12	17.61	7.07	66.74	67.42	9.14	108.82	9.07	6.52	6.92	7.8	10.73	6.86	124.56	126.54	9134.93		6626.29		7453.82		10344.7		6430.46		7350.38		18403.7		11233		7268.76		4712.6
XOO0132	XOO0132	hypothetical protein		175.35	171.31	233.03	199.09	230.43	234.21	244.48	161.25	412.25	246.65	160.7	168.38	176.7	147.59	184.02	164.33	156.5	142.41	375.99	410.56	88704.3	20232.8	75587.9	22500	93574.2	19851.3	86860.9	15283.8	87134.1	16723.6	78135.3	18620	79933.3	18568.7	73770.6	19167.7	65620.1	19536.2	80222	18054
XOO0133	rhlE	ATP-dependent RNA helicase	LKJ	39.15	102.11	45.06	34.88	32.86	35.07	38.52	38.56	97.53	103.8	38.47	100.56	34.96	30.82	31.08	33.39	31.06	30.27	105.45	105.52	191354	62377.8	220449	69907	216213	73676.5	220817	73922.1	235832	74999.4	198565	67851.3	201011	65007.6	205243	66488.2	211203	66809.3	204000	66287.6
XOO0134	XOO0134	IS1479 transposase	L	2.11	10.29	5.02	7.08	7.14	7.49	3.06	4.46	11.76	12.1	1.66	8.33	2.23	4.02	6.24	6.11	5.81	4.99	3.59	9.33
XOO0135	pdhB	dihydrolipoamide acyltransferase	C	3.11	19.09	5.92	10.88	10.22	7.61	7.37	7.45	9.69	13.44	6.84	12.04	5.16	1.76	3.98	6.75	4.94	4.5	12.85	5.75
XOO0136	XOO0136	transposase		0.21	2.96					0.13	0.21	0.94				0.22	0.21	0.59	0.4	0.71	0.2
XOO0137	pdhB	dihydrolipoamide acyltransferase	C	2.81	13.82	1.87	5.72	11.05	8.16	8.95	3.32	34.37	41.7	3.08	22.4	3.55	1.11	3.09	6.03	5.4	4.12	18.4	48.21
XOO0138	XOO0138
XOO0139	nagN				3.57								0.34		0.32							2.51	2.1
XOO0140	XOO0140				127							143.84	171.59		142.83							117.25	155.09
XOO0141	XOO0141	IS1478 transposase		63.8	47.43	69.67	65.36	82.49	91.62	85.54	92.2	62.59	74.02	61.98	34.02	45.6	49.04	75.73	74.38	71.3	48.6	68.05	50
XOO0142	XOO0142
XOO0144	XOO0144				87.7							73.64	10.72		78.28
XOO0145	XOO0145	IS1478 transposase		82.04	151.87	94.6	70.2	81.44	89.91	84.48	84.53	145.21	164.24	94.28	151.22	88.83	85.45	118.23	124.85	105.22	97.23	156.56	188.96
XOO0146	XOO0146	IS1478 transposase		1.65	74.91	0.91	1.26	1.08	0.7	0.76	0.81			0.45		2.17	0.41	1.7	1.3	0.15	0.76		3.05
XOO0147	XOO0147												1.87									0.66	0.69
XOO0148	XOO0148	transposase	L	0.21		0.46	0.43	0.41	0.36		0.21			0.23		0.22	0.21	0.29	0.13	0.16	0.19
XOO0149	XOO0149	IS1479 transposase	L	0.51	117.47	0.56			0.44	0.31	0.5				89.31	0.54		0.7	0.32	0.38	0.47	63.05	4.67
XOO0150	XOO0150	ISXo8 transposase	L	7.05	1.08	3.5	4.16	4.63	3.65	2.62	3.66	9.32	19.68	3.26	2.97	2.54	6.41	4.86	4.46	8.24	5.97	26.71	15.33
XOO0151	XOO0151	ISXo8 transposase	L	21.89	20.28	28.4	24.9	35.75	39.92	26.12	24.06	27.4	40.8	14.16	21.52	11.26	13.06	21.03	17.7	14.88	12.78	26.78	34.57
XOO0152	Tra8	transposase	L	11.46	35.19	13.22	4.83	8.33	1.57	5.16	12.8	48.83	99.15	6.21	60.25	4.03	5.28	8.42	8.41	7.64	4.78	45.63	78.49
XOO0153	Tra8	transposase	L	10.24	66.13	16.78	12.47	6.62	18.44	11.34	17.46	76.31	85.25	23.17	24.97	24	9.35	11.58	11.6	14.25	15.73	64.58	92.79
XOO0154	acrE	acriflavin resistance protein	V	203.99	212.16	297.26	218.17	215.15	211.22	226.39	185.66	177.81	201.33	211.34	231.05	185.79	180.19	190.11	209.46	179.64	165.92	208.02	200.36	3.09016e+06	549507	3.68101e+06	521840	3.35354e+06	600118	3.19419e+06	510908	3.20357e+06	475645	3.34188e+06	578034	3.13298e+06	536736	3.05068e+06	525142	3.15418e+06	488020	3183000	506676
XOO0155	XOO0155
XOO0156	XOO0156				24.64							25.77	31.39										31.25
XOO0157	tptC	ABC transporter ATP-binding protein	V	73.43	264.45	74.56	65.65	72.61	64.45	71.34	69.67	246.92	287.26	75.61	271.27	78.36	67.3	79.99	72.83	70.27	77.34	248.71	244	592456	204416	369573	106680	405421	102508	392006	139591	436153	149100	561325	249139	647518	194552	656065	193375	620397	187790	688540	161950
XOO0158	LolE	hypothetical protein	M	64.47	78.34	65.8	59.32	61.96	68.29	59.86	51.77	80.95	90.13	62.8	70.15	58.22	56.17	70.74	67.93	67.16	58.4	74.39	72.61	318270	33258.3	332731	32143	300774	31206.9	288591	31634.9	270737	28356.3	329235	31120.7	339047	33251.6	277796	29538.9	286637	34194.2	300450	28947.9
XOO0159	LolE	hypothetical protein	M	85.19	50.97	133.27	99.16	98.49	89.32	95.63	99.25	65.19	75.97	100.27	49.04	88.32	89.97	93.06	101.93	88.17	93.42	55.3	61.28	476941	565201	346460	583110	326846	505973	322850	482658	329253	469800	479170	594931	469639	612663	472574	487524	486239	546185	460240	578018
XOO0160	Tra8	IS30 family transposase	L	6.55	25.26	7.56	6.4	4.3	6.3	2.84	3.76	11.14	16.44	3.6	8.37	5.75	5.92	3.95	2.93	2.52	3.76	13.02	14.16
XOO0161	XOO0161	transposase		26.36	15.7	38.11	28.06	30.78	29.04	23.49	25.39	32.11	27.52	35.99	35.93	31.46	31.04	28.79	29.19	31.58	32.78	26.04	28.11
XOO0162	XOO0162	hypothetical protein		61.86	23.81	111.08	87.04	103.52	94.93	97.26	105.83	43.1	54.39	62.2	24.54	53.85	59.32	81.01	67.93	70.07	74.71	31.97	42.2	19582.4	8498.41	17682.4	6211.1	20847	6481.26	23252.5	9998.97	23139.5	10510.7	18923.1	9664.67	16252.2	6922.66	18529.1	7975.56	19436.3	7813.58	18846	8681.16
XOO0163	XOO0163	hypothetical protein		1.2	11.59	3.97	3.65	5.75	4.77	2.93	3.53	15.75	14.49	3.94	5.63	2.1	3.14	4.66	6.55	2.36	2.2	10.03	6.71
XOO0164	StbD	hypothetical protein	D	4.25	70.47	10.59	3.25	13.24	11.81	7.82	5.23	80.84	151.48	5.25	72.35	7.83	6.29	11.7	12.42	10.22	8.29	73.5	151.77
XOO0165	XOO0165	hemolysin III	R	30.21	16.9	41.49	36.54	36.11	29.32	24.75	22.65	25.08	18.99	22.29	16.56	26.37	25.14	25.77	28.22	22.94	21.75	14.94	18.31		7362.36		5302.7		5714.89		6828.38		6635.79		7809.78		7399.56		7448.64		7346.61		7895.46
XOO0166	XOO0166	ATP-dependent RNA helicase	R	43.67	137.06	54.61	57.71	62.61	60.83	56.09	53.68	145.61	142.21	46.97	138.12	40.42	38.76	39.7	40.62	37.34	39.49	142.74	136.39	32155.9	68177.8	28520.6	75816	24476.4	61205.8	31012.9	72265.5	27859.5	81765.8	33144.3	69178.7	29899.5	69410.5	31299.6	64719.2	29763.8	66234.7	38674	61139.2
XOO0167	XOO0167	hypothetical protein	L	29.92	68.62	50.87	42.72	42.63	39.89	43.26	41.12	90.97	92.11	29.03	64	25.37	29.28	23.62	28.29	25.83	21.38	70.89	82.88	75834.1	88636.7	66361.9	223160	68498.3	347394	72764.3	480617	70969.7	330506	80384.1	188656	77700.9	248874	86369.2	150461	90383.1	702572	85137	123192
XOO0168	avrBs2	avirulence protein	C	34.4	78.68	39.97	40.81	39.94	34.49	30.32	32.67	84.25	104.88	31.07	73.13	34.87	30.7	35.94	36.25	33.31	31.48	85.77	95.9	220227	70865.1	364786	59098	301455	57999.6	301035	54927.6	261322	56609.4	231751	67666.6	224989	72733.2	261788	70552	272895	70551.8	191390	72916.7
XOO0169	xylR	xylose repressor-like protein	KG	18.37	24.49	45.87	43.57	42.5	34.33	31.12	33.61	27.65	22.03	21.14	26.45	18.57	16.53	19.02	22.13	18.69	18.14	23.54	24.16	55361.6	51535.2	64978.6	41451	54422.7	40341.4	57222.3	44961.5	62698.6	43920	56297.1	54267.1	56082.6	49927.4	58412	51308.8	65188.9	58361	64103	69095.6
XOO0170	cirA
XOO0172	XOO0172	hypothetical protein	S	30.15	71.13	91.3	228.59	243.31	76.91	38.49	32.11	52.94	48.32	31.05	72.19	28.79	28.64	27.38	29.31	39.61	29.78	78.39	58.43	374551	5943.11	471370	9731.6	450459	7854.38	422498	9488.38	415547	7055.26	341058	5355.29	344851	5293.49	373589	4525.76	369132	5967.93	419340	5414.74
XOO0173	LYS9	hypothetical protein	E	12.64	17.17	17.22	17.9	16.38	14.3	13.2	10.23	21.74	16.99	13.65	12.64	17.6	13.42	14.97	14.9	14.47	11.32	11.33	17.67
XOO0174	XOO0174	hypothetical protein		96.97	272.55	121.31	123.32	108.9	93.62	61.65	60.02	319.09	248.71	137.28	249.57	187.92	177.76	191.15	139.48	143.2	173.67	415.18	290.28	178750	9571.28	203715	6453.7	164549	6758.26	175021	8091.53	166344	9820.75	164973	18066.4	172329	11535.5	144386	13889.5	167214	12789.9	176670	11538.1
XOO0175	XOO0175	hypothetical protein	L	9.69	17.43	14.8	14.57	14.42	15.97	8.77	8.96	22.53	22.53	10.77	14.7	15.31	12.59	17	12.47	11.8	12.81	29.77	22.56
XOO0176	XOO0176	hypothetical protein		231.71	912.12	331.44	359.03	349.09	315.67	336.19	330.42	757.1	671.86	272.86	798.2	298.99	288.09	295.32	319.01	346.41	323.58	897.55	782.84	205875	65173.4	269368	112740	246639	98204.9	230450	101892	227762	88011.9	198623	69143.9	209124	64004.5	201963	61024.8	197932	65235.1	205170	61480.5
XOO0177	gltB	glutamate synthase subunit alpha	E	85.7	556.26	177.61	257.85	268.48	238.37	231.41	228.71	864.19	884.57	88.38	542.38	85.58	85.45	82.24	91.63	88.96	87.19	636.71	676.14	1.34651e+06	371680	1.24875e+06	388080	1.29533e+06	320451	1.38303e+06	390067	1.40716e+06	403076	1.38178e+06	353454	1.35996e+06	359160	1.42234e+06	339614	1.4008e+06	355970	1452500	356979
XOO0178	gltD	glutamate synthase subunit beta	ER	52.97	88.36	86.76	136.41	146.76	133.92	134.06	128.45	132.18	117.55	61.8	91.07	52.96	51.87	54.79	60.97	58.62	48.57	107.45	117.49	693090	462143	577239	493120	615765	507798	666446	544306	682198	532055	741577	481596	734864	489720	720258	482562	739213	514096	682640	500120
XOO0179	XOO0179	ISxac1 transposase		83.25	140.32	140.64	121.96	150.92	156.65	142.34	137	269.99	366.14	94.21	173.34	85.81	95.3	119.63	138.29	96.28	72.84	216.55	300.45
XOO0180	tnpA	transposase	L	52.34	329.77	70.79	67.1	89.23	73.51	80.14	67.1	467.03	486.81	52.06	275.69	48.55	45.47	79.11	88.65	58.34	47.17	421.65	594.76
XOO0181	Tra8	IS30 family transposase	L					5.97	7.78	4.78								9.84	10.68	3.37
XOO0182	XOO0182	transposase		0.44		0.48	0.3	0.57	0.5	0.27	1.57			0.32		0.15	0.72	0.3	0.92	2.26	0.13
XOO0183	tra8	hypothetical protein	L	94.15	18.77	174.07	165.05	140.1	161.63	78.62	98.46	83.25	147.29	56.25	48.37	102.42	72.32	127.35	133.38	89.76	63.39	80.62	107.48
XOO0184	XOO0184	ISxac1 transposase		10.71	36.24	14.29	13.65	13.73	15.47	14.68	14.34	70.7	82.05	13.79	28.66	9.35	10.57	15.56	16.29	12.32	9.38	48.12	72.78
XOO0185	XOO0185	ISXo8 transposase	L	3.7	262.42	2.74	4.03	0.49	1.06	3.79	4.13	173.75	321.83	5.15	372.26	2.86	2.44	1.02	1.09	1.83	4.99	216.94	266.12
XOO0186	XOO0186	ISXo8 transposase	L	17.15	1.26	19.93	12	11.26	15.73	15.2	14.04	0.23	1.11	19.29	0.53	26.55	13.45	10.1	14.24	11.93	21.26		0.31
XOO0187	XOO0187	IS1478 transposase		181.04	111.2	197.6	175.32	201.37	217.12	200.42	221.73	93.68	110.31	194.71	121.45	192.77	186.38	211.57	227.54	195.55	198.33	131.17	141.39
XOO0188	kduI
XOO0190	PurR	LacI family transcriptional regulator	K	81.68	210.97	82.47	74.36	58.15	55.51	81.66	79.8	174.88	204.93	84.99	207.54	80.84	81.75	70.34	81.29	86.24	84.02	206.65	214.04	210069	63947.2	209276	53001	212732	58664.6	195357	59208.1	203735	55914.9	206080	61137.6	211257	62146.2	205003	60081	213321	63327.6	222680	60639.4
XOO0191	XOO0191	xylosidase						0.75	1.97	14.08									0.73	10.2		92.78	88.64
XOO0192	estA1				16.23							49.81	36.59		19.21							23.66	23.49
XOO0193	XOO0193				49.24							66.81	68.11		40.64							91.8	128.22
XOO0194	glgB1	glycogen branching protein	G	286.88	241.9	304.29	238.92	222.1	207.69	189.92	183.35	222.04	226.37	323.81	233.89	326.75	370.34	313.17	336.31	263.08	294.77	265.59	283.85	1.08584e+06	409005	740204	194240	780315	187114	773292	224733	790201	287391	1.14053e+06	487798	1.12395e+06	457576	1.17634e+06	420000	1.20144e+06	465082	1302900	434448
XOO0195	XOO0195
XOO0197	AmyA	alpha-amylase	G	125.98	488.73	99.73	91.06	96.01	76.03	45.76	43.99	342.56	353.22	120.2	468.84	192.4	176.82	167.46	138.55	112.34	141.84	586.15	522.41	3.09967e+06	518902	2.30933e+06	395500	2.21165e+06	412663	2.26422e+06	396397	2.14056e+06	395351	3.54625e+06	532567	3.60847e+06	537426	3.73517e+06	560684	3.87133e+06	547103	2871300	594732
XOO0198	XOO0198				162.12							162.68	218.52		161.05							183.49	220.31
XOO0199	tnpX1
XOO0200	XOO0200	transposase						0.44		0.21						0.36	0.33	0.7	0.43	0.25	0.31
XOO0201	XOO0201	transposase						0.35						0.58		0.56
XOO0202	XOO0202	transposase
XOO0203	tnpX1				71.48							130.96	159.81		44.84							62.86	112.44
XOO0204	XOO0204				52.79							81.08	124.91		53.17							76.44	95.29
XOO0205	XOO0205				12.74							7.79	9.98		20.14							4.53	6.8
XOO0206	nagN				1.33
XOO0207	XOO0207				7.97							0.73	9.73		17.82							15.03	16.6
XOO0208	XOO0208	IS1478 transposase		36.27	11.78	61.47	55.75	60.58	68.57	63.36	79.67	16.51	7	47.14	10.65	41.01	43.47	51.14	63.27	47.36	37.86	12.4	15.23
XOO0209	XOO0209	ISXo8 transposase	L	34.17	46.67	56.43	46.9	69.5	72.97	45.36	46.52	55.39	63.11	34.17	38.45	42.77	32.01	61.82	69	49.71	37.21	41.98	55.3		6533.87		1334.1		2580.44		3165.85		3849.68		6017.95		4031.72		3476.23		3615.96		3991.12
XOO0212	comM	competence-like protein	O	63.79	65.31	66.18	62.74	62.2	60.41	70.66	65.51	87.1	93.79	65.46	64.07	68.33	63.52	51.37	59.78	56.14	55.02	81.21	87.19	42175.6	29165.3	43288.4	31084	38758.1	29282.8	42334.8	32912.8	46473.5	33337.1	43029.9	27848.1	40811.1	29868.1	45795.8	21730.8	48277.7	27636.4	44379	24229.2
XOO0213	glnB	nitrogen regulatory protein P-II	E	56.36	166.6	95.91	60.13	57.65	61.31	78.52	52.07	171.33	153.48	62.39	168.38	47.41	57.77	55.97	62.7	56.91	61.82	152.68	136.51	104160	23281.5	118178	17871	105311	21832.6	111299	20553.5	103969	22109.7	132374	23028.7	127159	21623.8	130914	21712.2	125314	23816.4	118050	22721.2
XOO0214	XOO0214	hypothetical protein	S	70.61	344.15	75.93	74.68	116.04	119.01	120.15	91.5	393.62	167.8	83.39	366.32	90.61	74.91	121.39	126.2	122.98	78.04	213.23	159.92	262602	52525	283037	52129	270735	48646.9	280699	52703.1	288149	55426.6	266823	48556.8	253009	49679.5	249603	35776.2	238762	42715	274600	40972.6
XOO0215	Chb	hypothetical protein	G	59.71	146.53	91.68	73.76	74.35	69.71	76.35	79.31	163.2	162.96	85.43	136.59	84.46	76.89	76.97	83.63	83.4	82.02	139.67	156.54	3.01963e+06	263570	3.04307e+06	258600	2.87306e+06	215356	2.62037e+06	251958	2.76139e+06	238086	2.86276e+06	250553	2.98857e+06	255309	2.889e+06	229268	2.97941e+06	243648	2979400	237656
XOO0216	XOO0216				26.42							32.4	32.18		14.19							10.36	14.39
XOO0217	XOO0217	hypothetical protein		45.91	48.73	88.06	72.8	73.91	66.56	78.66	68	46.44	66.39	35.42	38.92	38.2	32	33.5	32.25	32.23	34.15	29.86	39.23	59382.8	19314.1	70413.7	16827	67402	17299.3	65722.9	21127.4	76147.4	20781.4	76156	17374.1	73626.5	19016.8	61861.6	18506.7	77469	19296.7	53939	18579.6
XOO0218	XOO0218	hypothetical protein		88.1	41.53	197.75	201.8	167.92	102.92	90.25	103.69	36.21	46.7	100.22	54.07	105.82	106.27	117.18	115.52	120.99	117.4	44.68	50.76	1.62428e+06	437357	1.84717e+06	454630	1.80591e+06	385256	1.72676e+06	412253	1.63822e+06	392417	1.80599e+06	438394	1.68865e+06	440060	1.80098e+06	381654	1.741e+06	383858	2000700	428402
XOO0219	speE	spermidine synthase	E	431.59	713.15	404.21	380.97	380.86	383.45	486.09	400.56	560.4	483.98	445.21	701.23	415.04	421.26	424.68	431.09	493.99	433.76	611.61	442.84	499933	162354	514625	198950	552954	251594	547180	194764	526774	196463	433532	296838	449671	217338	503919	300540	481038	234060	465840	253669
XOO0220	speA	arginine decarboxylase	E	252.6	107.22	224.17	205.47	201.46	207.06	217.7	206.71	126.46	135.42	234.94	107.73	245.12	240.11	249.1	229.86	225.13	239.49	99.16	98.63	3.56887e+06	634491	3.20146e+06	546610	3.26366e+06	553950	3.21061e+06	566522	3.33047e+06	565521	3.61273e+06	542566	3.4522e+06	602419	3.30101e+06	576702	3.343e+06	565018	3397000	603546
XOO0221	XOO0221	IS1478 transposase		11.08	23.7	20.39	13.82	18.85	14.63	18.6	19.81	17.91	22.76	9.92	20.01	14.05	12.84	11.56	15.17	14.93	12.65	16.78	24.98
XOO0222	VgrG	Vgr-related protein	S	14.9	39.2	31.71	65.9	75.88	73.65	76.2	59.66	64.58	44.04	16.6	51.74	14.38	14.22	14.98	17.39	11.43	15.04	35.62	51.58	488993	57803.2	803128	84921	707641	81188.6	699283	91523.3	842394	77468	495300	55110.2	507281	49792.8	510695	50712.9	541904	52300.6	501030	47848.9
XOO0223	XOO0223	hypothetical protein		45.8	222.41	70.44	94.3	142.68	185.6	144.59	114.53	283.23	358.37	43.38	209.96	44.97	44.74	47.69	52.49	46.04	36.82	262.65	327.52		154369		227770		242206		203497		186180		176730		160412		150672		159215		157748
XOO0224	XOO0224	hypothetical protein		157.31	301.77	185.27	184.71	247.2	266.43	210.47	174.58	284.7	382.18	185.28	310.99	190.08	180.28	217.52	236.53	214.67	195.75	323.08	453.74
XOO0225	XOO0225	hypothetical protein		26.44	87.94	41.09	44.5	44.68	58.02	41.71	33.12	106.57	129.19	26.52	73.7	23.81	22.5	28.12	35.68	26.46	20.64	99.25	117.29
XOO0226	XOO0226	hypothetical protein		152.86	111.89	175.39	162.25	174.94	154.57	128.06	125.49	97.02	137.37	163.56	111.97	174.81	165.19	199.19	197.54	182.18	183.61	107.58	153.08	13582.4	859249	14407.9	1533900	11417.2	1.30275e+06	11566.2	1.22907e+06	11959.7	996744	11817	879820	13219.3	889329	13943.4	951021	16006.3	886292	17039	951308
XOO0227	gidA	tRNA uridine 5-carboxymethylaminomethyl modification protein GidA	D	218.72	507.04	297.3	287.22	265.29	244.82	265.38	265.87	437.52	442.57	221.1	484.3	208.97	208.68	197.43	212.69	210.72	221.72	490.5	464.42	310312	33909.8	331586	38190	316067	40372.3	322728	42944	329114	43053.6	340008	35902.8	348207	34835.8	352437	28565.4	327998	34440.5	330880	32078.4
XOO0228	ilvA	threonine dehydratase	E	73.44	36.02	109.82	80.84	99.76	91.36	103.05	89.96	49.23	45.94	87.28	34.29	71.04	74.6	76.61	92.37	87.12	66.62	40.93	46.99	16389.2	94637.6	10730.6	72357	10169.6	62415.3	11519.6	71712.4	12070.1	86047.6	17124.8	78665.7	18076.6	88765.5	17101	81481.4	18225.4	96522.2	17795	97232.1
XOO0229	XOO0229				35.07							45.48	52.56		36.47							40.31	55.77
XOO0230	XOO0230				129.71							160.41	160.52		106.49							104.64	178.65	398510	242745	409057	261220	370118	228023	415561	238359	398047	234854	397196	225677	398250	259003	264532	234798	398019	244010	337460	235990
XOO0231	XOO0231	hypothetical protein	R	102.98	155.12	115.34	90.95	97.23	104.71	90.63	87.53	122.61	105.35	117.37	141.78	121.12	108.22	129.94	138.01	110.79	115.34	168.73	147.88			5605.05		4968.93		4011.49		4313.36		612.147		754.578		1354.1		746.539
XOO0232	aspH	aspartyl-asparaginyl beta-hydroxylase	O	113.3	92.46	100.05	98.16	135.21	186.19	199.64	195.14	135.52	152.76	100.38	92.17	95.42	95.66	114.28	134.36	105.32	98.83	98.79	131.61	94147.7	35180.4	104449	21391	113079	25198.1	109444	32191	128040	33454	103065	33235.8	97022.2	31729.8	102817	30000	99971.8	33139.1	95573	28614.7
XOO0233	bioC	biotin synthesis protein	H	97.07	159.91	82.01	68.75	74.92	85.06	98.65	109.45	218.02	212.1	109.38	163.61	95.04	103.55	106.97	128.45	103.98	85.95	149.73	179.71	178528	44726.3	103571	84841	112768	80500.3	136889	81557.2	152236	72895.2	192182	47807.7	197239	48198.8	202051	38710.2	196466	48241.8	216570	41107
XOO0234	FabG	oxidoreductase	IQR	18.92	44.2	18.46	13.11	16.14	20.23	28.31	26.27	69.64	71.59	21.19	42.74	20.73	23.52	18.63	25.35	24.01	18.6	46.02	64.95
XOO0235	bioH	biotin biosynthesis protein	R	47.05	35.4	50.77	39.75	38.05	38.88	60.12	60.08	46.04	67.35	59.34	37.79	49.38	56.49	47.68	57.11	57.92	47.99	53.72	48.68	14934.1	8190.85	9060.7	6926.8	10927.1	7380.02	10316.1	8112.24	12323	8376.92	15774.7	9393.61	14815.1	9481.99	16491.4	8075.87	16115.6	8134.22	13288	7578.38
XOO0236	XOO0236	IS1404 transposase		2.6	17.78	5.52	5.08	5.4	5.37	4.25	4.05	25.81	21.53	0.71	19.99	2.74	2.56	4.03	3.7	2.48	2.39	25.21	26.18
XOO0237	XOO0237	hypothetical protein					0.46		0.38	0.55				1.48			0.44		0.57
XOO0238	XOO0238	hypothetical protein		94.72	130.97	118.39	102.77	103.63	104.93	108.12	100.97	126.61	125.36	88.11	130.18	88.11	86.61	96.3	101.04	99.02	88.37	160.64	151.99	100802	7806.37	90813.6	7292.9	75560.6	5644.52	75271	6268.69	81966	5323.76	100543	8042.16	97591.9	7604.6	101865	5863.56	103085	6967.53	109200	6785.69
XOO0239	mdoG	glucan biosynthesis protein D	P	240.96	213.15	277.98	248.81	269.32	251.26	244.34	198.95	213.12	253.06	227.87	227.47	216.72	217.55	238.34	229.29	235.63	201.78	245	287.74	681490	120768	618746	103820	628494	105104	630495	110059	635158	112566	736526	124609	750236	124499	758994	124520	817509	126631	729620	131756
XOO0240	BaeS	sensor histidine kinase	T	54.43	104.29	45.32	38.27	42.15	38.2	35.1	38.88	92.74	102.29	49.98	111.52	50.88	48.93	55.41	55.35	44.46	40.91	99.16	116.99	161615	175028	161355	182140	169602	155377	140517	172033	178033	160536	188974	187771	190049	188379	212923	152141	243135	178454	252720	177879
XOO0241	tdk	thymidine kinase	F	147.65	40.75	159.78	123.9	130.25	125.53	144.49	146.8	42.12	53.47	115.69	40.62	128.06	116.69	125.33	124.26	110.4	125.49	46.76	60	1.32458e+06	9550.73	1.04001e+06	9646.2	1.08069e+06	7224.74	1.09232e+06	8316.35	1.23084e+06	8620.34	1.34441e+06	8121.95	1.27936e+06	8870.31	1.28618e+06	9198.21	1.16682e+06	9425.5	1424100	9117
XOO0242	rep	ATP-dependent DNA helicase	L	193	136.66	224.68	198.94	209.84	214.43	212.61	188.3	140.75	148.8	168.7	126.77	166.47	150.81	165.84	159.9	146.88	145.51	128.33	137.04	2.20473e+06	828178	2.44697e+06	886260	2.25881e+06	1.05847e+06	2.25433e+06	872665	2.24992e+06	944346	2.35902e+06	818779	2.28869e+06	882287	2.33699e+06	852702	2.2338e+06	770782	2084000	822650
XOO0243	XOO0243
XOO0244	XOO0244				15.63							25.25	34.73		20.89							16.48	27.04
XOO0245	XOO0245	hypothetical protein	S	65.31	132.03	61.27	65.34	56.17	52.77	77.56	65.69	140.08	142.2	67.93	144.03	59.5	72.14	66.81	64.51	75.45	68.6	145.02	162.28	83644.3	23792.2	89832.3	22553	87420	23594.2	106176	24213.9	106710	26064.1	103825	24763.4	93304.2	24204.4	107121	16090.3	87779	19408.5	107930	16098.8
XOO0246	lppC	acid phosphatase	R	259.32	62.16	204.17	174.73	170.12	164.59	195.35	191.9	72.52	71.33	270.66	75.95	244.8	257.33	234.59	238.96	231.65	239.98	58.23	66.81	1.53419e+06	405700	1.28232e+06	435350	1.36082e+06	404187	1.31856e+06	385097	1.32609e+06	398446	1.46115e+06	380316	1.41446e+06	409509	1.21034e+06	382733	1.22072e+06	362224	1840000	363885
XOO0247	pyrF	orotidine 5'-phosphate decarboxylase	F	141.65	36.83	133.7	109.32	101.34	107.52	140.49	116.78	39.6	37.2	154.24	30.13	147.31	140.17	144.23	155.3	152.07	148.72	34.48	34.83	211204	31878.7	264874	28512	229227	35893.2	239029	36921.1	245079	37781.6	223219	31491.7	251924	37972.9	247315	35013.1	244600	41068.3	228840	37197.3
XOO0248	prnA	tryptophan halogenase		62.54	78.34	46.9	46.48	25.55	25.1	20.07	19.45	68.22	109.55	59.65	87.38	54.26	54.93	49.07	54.16	53.56	58.88	78.7	72.57	98517.8	8215.36	67413.8	6846.4	65871	6444.29	60075.5	7656.38	65977.1	6818.25	96574.7	8046.34	94512.8	7362.62	98873.4	7001.27	91544.6	7159.97	86146	7592.35
XOO0249	CirA	OmpA-like protein	P	627.49	1183.71	394.95	324.62	216.03	172.64	123.38	115.34	841.7	1223.54	601.42	1199.28	591.44	619.66	550.46	542.64	583.83	615.39	1185.21	1037.73	5.70038e+06	2.84933e+06	5.36695e+06	2314400	5.22477e+06	2.26585e+06	4.59315e+06	1.93806e+06	4.89004e+06	2.05357e+06	6.33353e+06	2.50825e+06	6.04865e+06	2.58395e+06	6.02528e+06	2.47416e+06	5.89149e+06	2.6929e+06	6138400	2.41125e+06
XOO0250	CirA	OmpA-like protein	P	545.45	824.84	490.63	338.48	318.49	300.55	222.28	232.13	749.69	954.21	584.37	813.02	591.13	613	607.72	597.21	629.29	643.13	894.08	802.9	7.34061e+06	1.36303e+06	7.2304e+06	1371900	6.15387e+06	1.13899e+06	5.74919e+06	902040	5.80692e+06	1.03768e+06	7.30937e+06	1.19056e+06	7.85631e+06	1.24173e+06	7.29194e+06	1.33845e+06	6.99856e+06	1.22937e+06	8438300	1.06932e+06
XOO0251	XOO0251				830.92							1169.72	1660.27		787.82							925.14	1044.9
XOO0252	PurR	LacI family transcriptional regulator	K	139.82		109.01	44.31	30.19	24.31	28.64	28.12			147.55		152.05	128.53	155	174.12	143.3	130.13			129169	38935	104560	33548	96188.9	24976.9	88568.5	27224.5	84663.4	27450.9	122577	34307.8	118253	34124.9	129754	32998.7	118337	36823.6	122290	38043.7
XOO0253	XOO0253	hypothetical protein		158.18	116.71	191.07	131.41	116.03	93.23	112.53	97.4	140.44	151.95	167.21	129.88	142.08	148.11	153.12	164.06	146.61	125.72	154.38	189.23	614697	303180	667966	312920	560882	280718	584626	291559	595122	285947	633891	265803	651236	293215	597904	294985	674126	328542	600000	299395
XOO0254	plsB	glycerol-3-phosphate acyltransferase	I	210.52	557.13	213.33	159.55	138.73	137.69	155.95	139.63	513.19	520.4	225.72	580.17	211.18	214.37	201.6	221.73	202.04	177.91	579.62	610.26	369875	305062	474124	209720	473748	189156	442116	244491	434684	267403	364695	384357	361093	311535	389197	316531	396038	338248	394820	302082
XOO0255	XOO0255
XOO0257	XOO0257				53.41							55.24	38.31		78.14							53.82	63.73
XOO0258	XOO0258	hypothetical protein	S	76.43	77.44	134.97	140.64	185.13	159.72	144.77	98.58	42.39	166.71	128.52		104.03	99.44	123.44	126.14	113.87	73.94	51.89	69.96	1325.12	21699.4		19198	905.392	15655.2	733.836	17264.6	691.488	19106.5		22771.6	1083.38	23385.3	1332.82	22402.3	959.176	22886.1	1407.2	20447.1
XOO0259	XOO0259
XOO0260	XOO0260				218.99							149.05	228.83		202.86							190.31	212.02
XOO0261	XOO0261				32.7							33.55	23.36		31.65							25.55	36.51
XOO0262	XOO0262				7.65							18.99	44.6		12.53							12.31	45.94
XOO0263	XOO0263				117.09							84.89	191.6		127.54							120.24	158.64
XOO0264	RpiB	hypothetical protein	G	73	36.8	85.93	76.84	94.61	94.71	95.4	85.75	55.18	61.4	81.93	39.11	81.38	77.79	100.73	116.63	90.47	67.55	51.54	73.84
XOO0265	TesA	rhamnogalacturonan acetylesterase	E	4.27	9.44	6.76	6.52	5.2	7.3	7.66	3.9	11.95	15.94	3.01	14.63	5.78	3.01	3.57	6.36	2.93	1.4	7.4	9.35
XOO0266	XOO0266	hypothetical protein		130.67	62.85	187.63	169.94	195.66	155.23	139.43	118.51	38.89	50.9	132.17	57.17	152.66	129.84	156.41	143.58	139.28	120.46	64.93	79.68	1.12801e+06	170482	1.11085e+06	155300	1.08783e+06	150463	1.06666e+06	147977	1.06886e+06	157934	1.26652e+06	159965	1.19122e+06	165494	1.27186e+06	150291	1.22376e+06	168028	1333500	155700
XOO0267	pah	phenylalanine 4-monooxygenase	E	583.67	2543.9	660.53	660.69	689.96	592.42	509.17	477.74	1961.17	1989.68	631.22	2654.95	666.06	682.55	647.89	681.96	627.63	590.28	2721.34	3094.1	1.39221e+06	342000	1.02047e+06	277620	984169	254394	970332	267787	964543	257295	1.49579e+06	343071	1.49652e+06	345911	1.5641e+06	272009	1.53253e+06	325644	1538500	305199
XOO0268	Lrp	AsnC family transcriptional regulator	K	14.98	21.54	17.9	19.8	21.5	18.62	22.68	14.52	40.21	39.43	18.76	23.12	16.52	15.01	16.28	17.31	19.48	15.05	20.94	23.25						224.714		184.848		213.508		525.321		221.097		240.505		234.543		203.627
XOO0269	fpvA
XOO0272	tra8	hypothetical protein	L	0.9	29.13	1		0.59	0.77	1.1						1.89	3.54	1.86	1.7	3.32
XOO0273	XOO0273	IS1478 transposase		29.92	13.75	49.29	49.02	45.88	49.19	50.21	43.99	28.36	22.6	39.91	14.55	38.28	34.17	40.63	46.89	40.34	33.77	19.34	17.89
XOO0274	blc	outer membrane lipoprotein; lipocalin	M	58.25	187.51	93.18	73.79	82.84	76.42	60.56	68.57	160.65	166.93	55.75	183.96	70.72	70.61	71.64	79.09	71.23	76.19	178.29	208.56	333672	47604.2	349318	49143	318665	41810.7	284514	41334.7	295993	40154	308343	44745.3	325429	44345.8	347533	43707	332629	48604	398630	41964.2
XOO0275	XOO0275	transposase	L	28.64	23.93	50.35	44.68	47.99	51.32	44.45	41.46	33.4	27.37	19.99	19.38	23.34	22.95	25.28	23.61	21.43	21.23	26.39	34.79
XOO0276	XOO0276	transposase								0.8
XOO0277	XOO0277				34.78							33.34	56.1		30.31							42.51	32.75
XOO0278	XOO0278
XOO0279	XOO0279	ISXo8 transposase	L	42.53	16.83	33.3	39.11	44.9	68.97	68.95	78.8	29.54	23.97	38.55	14.26	40.74	37.86	28.68	29.33	28.84	32.24	10.64	16.26
XOO0280	yahK	alcohol dehydrogenase	R	661.14	1221.75	470.93	581	913.95	1666.42	1765.63	2060.23	2328.37	1846.67	678.67	1312.89	722.23	729.91	701.79	774.88	688.74	785.06	1210.88	1068.28	212538	102180	215775	80585	248758	88479.5	271074	127882	291095	126985	202947	144416	205399	112968	203715	101051	201819	105782	207590	91876.7
XOO0281	egl	cellulase	G	221.63	220.68	501.04	776.28	929.61	813.39	467.5	483.94	245.67	273.57	250.4	226.37	342.9	318.71	411.74	336.8	340.75	343.74	351.51	312.53	1.63685e+06	271120	2.04309e+06	368780	1.86795e+06	358360	1.76034e+06	360278	1.75584e+06	345268	1.65238e+06	286122	1.68603e+06	292968	1.83011e+06	312297	1.7713e+06	276557	1768600	323390
XOO0282	egl	cellulase	G	190.6	751.67	190.41	197.01	162.41	123.49	108.1	136.32	386.01	387.81	203.63	750.38	146.57	124.92	142.99	197.33	205.18	206.76	616.66	742.34	21064.4	51701.2	17324.3	57201	21463.2	116633	20510.5	67701.1	23084	69351.5	19880.4	64140.8	19630	59435.8	15416.2	58792	19456.8	46599.9	16429	57068.3
XOO0283	egl	cellulase	G	81.59	78.36	24.68	39.11	96.62	196.99	114.62	124.34	52.97	65.41	91.05	74.13	55.74	70.69	70.44	85.53	107.44	107.2	88.46	144.16
XOO0284	ISPlu1B				32.12							14.09	20.83		14.34							28.91	41.04
XOO0285	Tra8	transposase	L	11.94	371.98	15.03	13.2	17.53	18.01	18.12	11.16	533.72	615.24	14.89	352.09	7.68	11.18	16.17	20.6	16.77	8.55	403.78	508.62
XOO0286	XOO0286	hypothetical protein	S	99.51	144	112	120.4	99.47	86.77	91.31	119.32	159.82	144.66	111.38	115.14	94.03	100.44	102.79	111.89	93.32	90.02	135.57	193.17	336616	91799.2	364150	95732	322406	98402.8	326968	100167	326453	88115.1	322613	71558.3	338177	90971.9	316292	74602.3	321287	79963.6	341060	87542.5
XOO0287	XOO0287	hypothetical protein		78.52	322.94	106.18	117.03	100.35	103.32	65.67	73.23	306.49	343.89	123.49	269.2	167.33	141.46	155.27	148.92	154.74	172.15	411.39	427.01
XOO0288	MltB	transglycosylase	M	65.88	189.9	67.34	67.5	59.78	53.91	55.44	56.85	165.28	179.95	69.95	190.11	74.31	73.92	75.08	72.69	67.66	73.98	201.44	194.09	273795	173305	251584	161470	254189	140368	246440	156018	257207	167997	279985	186573	277981	185243	245219	171902	294540	184630	255620	177052
XOO0289	tetA
XOO0291	HemO	hypothetical protein	P	88.83	222.22	110.43	81.75	81.38	70.84	76.3	59.67	190.01	215.18	80.28	203.65	84.04	72.12	92.51	89.69	75.79	62.2	198.25	274.88	25940.5	2030.79	37208.6	1189.9	33582.5	2145.67	31713.1	2884.41	36765.2	2442.29	27793.4	2760.98	26143	2734.66	30388.4	2180.15	31108.3	2631.57	27099	3105.73
XOO0292	aphB	phytochrome-like protein	T	126.04	485.62	126.97	111.59	94.98	78.84	88.51	84.85	418.62	372.38	135.28	468.63	139.18	138.02	123.21	132.86	121.24	120.43	455.23	481.35	2.31904e+06	1.49515e+06	2.15542e+06	1621000	2.03543e+06	1.6509e+06	2.02433e+06	1.42221e+06	2.03625e+06	1.50022e+06	2.39093e+06	1.6255e+06	2.42964e+06	1.94732e+06	2.38475e+06	1.58071e+06	2.34647e+06	1.8005e+06	2496900	1.8669e+06
XOO0293	benE
XOO0294
XOO0295	tra5	IS1404 transposase	L	5.59	20.38	8.26	4.75	5.3	6.38	5.9	7.03	32.36	30.04	1.36	22.33	1.64	3.37	3.42	1.57	0.92	0.29	10.9	22.8
XOO0296	XOO0296											155.05	0.01		54.47
XOO0297	XOO0297	transposase		4.53	16.87	2.28	3.36	2.43	3.52	1.26	2.43	26.9	12.12	4.97	7.23	3.9	5.68	2.27	4.42	3.65	3.4	21.21	8.23
XOO0298	XOO0298	ISXo8 transposase	L	59.59	88.91	62.29	84.46	146.4	177.23	106.85	61.48	9.44	49.57	56.72	93.1	34.08	33.6	114.52	122.34	84.84	38.58	83.29	91.12
XOO0299	mutM	formamidopyrimidine-DNA glycosylase	L	28.5	23.76	47.49	44.29	26.17	36.25	55.79	58.9	45.47	52.37	36.78	18.16	27.24	35.19	51.38	46.48	47.95	41.5	35.63	38.27	11382.8	8998.87	5492.89	6746.5	5215.44	6592	7946.82	8788.48	7930.52	8338.18	8827.4	9264.36	7853.23	8778.38	7640.26	9994.8	9605.43	9377.69	8916.5	9737.45
XOO0300	XOO0300	transposase		12.24	27.58	12.63	18.5	13.11	16.61	14.49	12.19	25.05	32.85	13.44	7.15	14.38	15.55	14.14	19.21	12.02	9.69	22.99	16.7
XOO0301	XOO0301	transposase	L	5.22	999.86	10.79	5.67	3.2	3.27	3.84	11.64	1346.87	2241	6.11	460.65	9.52	8.58	3.83	3.74	3.47	6.39	1116.66	1515.25
XOO0302	XOO0302
XOO0303	XOO0303	IS1478 transposase		9.81	6.12	17.39	12.27	18.93	17.31	18.49	14.85	6.91	8.32	12.11	4.09	8.63	11.58	15.05	16.18	13.7	8.55	5.72	6.16
XOO0304
XOO0305	vacJ	lipoprotein	M	253.72	988.02	455.11	570	497.6	334.97	408.67	372.88	1401.39	1269.69	264.85	1040.19	258.9	266.23	241.58	261.2	273.17	274.21	1240.91	1182.13	955047	140525	1.05912e+06	215520	1.07909e+06	163543	1.09199e+06	179660	1.15277e+06	196170	909031	122401	940201	139868	966893	137474	933515	139160	1105000	122442
XOO0306	XOO0306	hypothetical protein	R	117.07	461.08	247.16	286.4	320.07	199.47	232.88	208.04	646.14	624.77	155.42	515.94	116.37	139.63	152.84	198.22	163.68	123.45	511.86	545.27	1.03723e+06	52087.8	1.47282e+06	32077	1.17342e+06	32326.6	1.05285e+06	32898	1.03391e+06	31132.1	993857	55970.8	1.03342e+06	50853.3	1.02161e+06	61302.5	1.06228e+06	59553.7	791810	52468
XOO0307	yrbC	toluene tolerance protein	Q	604.1	1105.35	1268.11	1713.17	1609.71	1132.39	1023.12	1062.05	1423.95	1205.33	680.94	1069.83	724.23	694.62	710.06	751.23	734.76	751.19	1162.71	953.62	4.4918e+06	4.14286e+06	6.17438e+06	4648400	5.18374e+06	4.18107e+06	5.35537e+06	4.72837e+06	5.53967e+06	4.3645e+06	4.79905e+06	4.11985e+06	4.2961e+06	3.92633e+06	5.39447e+06	4.27173e+06	5.36422e+06	4.61581e+06	5300900	4.1373e+06
XOO0308	yrbD	toluene tolerance protein	Q	292.06	1924.41	665.53	693.13	610.96	407.47	392.53	378.45	2400.3	2363.93	352.06	1910.24	318.98	332.01	337.87	358.7	368.3	356.63	2146.02	2077.77	263614	95017.1	162216	52195	172856	71676.6	195161	76868.5	186900	79150.5	290253	99517.5	278165	104545	282540	95299	281748	112542	279650	102585
XOO0309	yrbE	toluene tolerance protein	Q	236.01	84.8	726.69	681.03	566.89	395.07	374.4	365.47	103.62	123.46	260.74	73.51	244.69	254.12	264.13	285.79	253.44	229.52	86.92	124.44
XOO0310	yrbF	toluene tolerance protein	Q	232.52	183.57	710.38	606.44	525.22	410.44	413.24	442.79	263.69	342.33	243.36	180.41	212.94	239.03	232.49	237.22	225.23	220.56	226.36	283.47	444419	318906	452897	213760	447517	241263	450711	248121	487600	250235	459989	287129	459955	294364	525063	248931	506730	282763	517020	264199
XOO0311	XOO0311	hypothetical protein		67.37	618.62	86.1	66.05	61.44	47.53	39.74	31.4	595.65	914.12	84.17	680.42	65.02	73.59	80.76	91.36	75.93	63.31	739.11	1348.58
XOO0312	RimI	acetyltransferase	R	13.23	33.35	20.6	11.41	14.7	15.68	9.21	12.78	47.74	49.78	12.58	30.46	15.82	13.31	20.51	23.49	18.08	13.8	40.33	51.56
XOO0313	XOO0313	transposase		13.4	21.1	15.5	11.43	8.99	10.09	14.38	11.62	43.28	23.58	17.28	19.07	14.58	19.11	16.75	16.76	17.03	15.39	14.45	32.39
XOO0314	XOO0314	transposase	L	28.24	13.22	59.55	65.22	68.71	61.17	55.84	49.99	21.15	25.99	33.62	16.81	29.34	32.93	39.31	40.95	34.49	25.58	12.64	24.53
XOO0315	Tra8	hypothetical protein	L	2.75	16.48	6.78	6.54	4.72	6.8	4.69	5.57	20.58	21.98	3.36	8.13	4.35	4.22	5.16	6.48	3.39	4.49	9.09	11.04
XOO0316	XOO0316	transposase	L	3.31		9.55	5.74	3.48	5.39	4.07	6.85	41.53	0.06	7.28	60.97	8.38	8.17	5.48	3.14	1.72	10.35	0.47	0.01
XOO0317	XOO0317
XOO0318	XOO0318	transposase	L	5.59	23	4.13	4.75	4.28	5.05	3.43	0.61	50.46	117.35	4.09		2.62	4.6	4.28	2.75	4.6	2.57	26.52	27.4
XOO0319	XOO0319	transposase	L	1.2		2.65	0.41	1.05	1.02		2.35			1.75		1.68	1.18	1.65	0.5	0.44	1.83
XOO0320	XOO0320	ISxac1 transposase		8.59	26.05	12.88	8.27	8.26	6.21	6.75	7.39	20.6	20.61	7.84	13.9	5.99	6.33	6.67	6.35	8.87	5	21.67	26.75
XOO0321	XOO0321	transposase	L	48.18	220.8	62.24	47.08	52.53	68.82	53.48	68.23	392.14	295.18	29.74	174.06	36.08	24.75	40.04	43.8	28.29	39.14	235.47	235.13
XOO0322	XOO0322	transposase	L	53.73	664.24	72.12	66.02	102.75	116.3	83.54	66.93	1015.61	1218.56	56.46	602.73	43.45	53.88	89.01	77.67	65.66	59.23	666.85	959.76
XOO0323	XOO0323	transposase	L	25.29	25.6	49.69	52.16	55.69	42.76	40.57	28.33	28.88	29.83	23.96	32.57	29.04	30.75	25.67	35.83	29.09	29.07	25.97	32.19
XOO0324	XOO0324				18.75							20.49	25.77		11.32							30.12	21.04
XOO0325	XOO0325				17.86							27.08	22.51		19.55							16.73	16.76
XOO0326	XOO0326	IS1404 transposase		3.84	120.3	12.77	13.98	16.92	16.9	11.1	8.1	225.6	215.35	4.22	186.15	5.78	6.5	4.91	5.55	6.09	3.53	283.73	256.3
XOO0327	XOO0327	hypothetical protein		4.83	17.42	9.57	7.04	4.99	8.86	9.11	5.1	7.03	8.45	5.31	15.05	5.82	2.73	4.52	8.73	7.41	4.12	3.48	10.06
XOO0328	aroD	3-dehydroquinate dehydratase	E	6.12	1.74	8.14	4.58	5.89	6.28	4	2.81	15.37	7.63	2.69	3.3	9.03	2.82	5.06	5.93	4.53	4.12	13.01	4.72
XOO0329	XOO0329	polyvinylalcohol dehydrogenase	S	5.33	11.58	12.13	14.31	12.84	8.62	4.87	5.05	14.55	16.48	6.91	11.16	7.45	6.78	8.4	10.53	7.85	5.96	14.47	23.69
XOO0330	XOO0330											41.53	0.06		60.97							0.47	0.01
XOO0331	XOO0331
XOO0332	idnK	gluconokinase	G	88.17	220.29	106.96	86.28	87.3	59.49	64.73	63.76	239.36	245.33	79.68	259.62	91.83	80.53	79.98	88.54	75.69	70.12	233.06	286.22	180667	93325.1	138235	51447	115089	54847.5	127575	52368.8	123947	70004.8	172968	75181.7	201196	97822.5	201539	73550.6	192427	90133.4	179860	82853.5
XOO0333	ynaJ	cation symporter	G	8.96	10.37	8.63	5.65	5.04	5.2	4.06	3.15	12.7	25.89	6.44	9.12	6.4	6.73	7.64	7.21	6.2	4.12	9.96	20.29	88919		47050.9		74914		72876.2		81030.4		107306		100278		109217		119908		149370
XOO0334	ndvB	NdvB protein	G	22.29	21.48	23.34	13.99	13.13	8.38	9.1	8.85	15.77	18.83	23.53	17.9	23.67	25.33	22.17	25.65	23.01	22.28	18.18	18.81	178551	34434.8	224142	37521	191806	34439.4	201355	40914.7	199093	41453.7	196919	33103.8	185438	36521.7	183163	35023.9	188943	37960.8	223940	38035.7
XOO0335	XOO0335	hypothetical protein		11.26	16.41	11.77	9.62	11.12	9.95	11.18	12.2	19.21	19.84	10.72	14.91	10.62	12.22	11.15	10.98	11.43	9.21	16.95	17.81		43402		47359		62441.6		45494		48731.3		56451.6		54202.3		55634.2		50873.6		55816.1
XOO0336	PutP	two-component system sensor protein	ER	16.66	45.09	22.66	17.59	16.2	17.85	20.59	17.89	62.16	124.92	16.36	43.4	14.43	17.16	17.45	18.27	15.74	10.53	58.24	103.63	83429.6	20167.2	71142.7	19982	75909.5	15265.8	85570	19341.5	68884.2	24757.6	79867.4	18886.2	75325.4	19942.7	78406.7	20547	102136	20815.9	104660	21722.1
XOO0337	XOO0337	hypothetical protein	S	15.89	31.94	87.86	77.11	74.41	67.63	71.87	52.59	69.87	62.24	17.92	33.01	15.4	15.89	15.18	18.62	12.94	14.8	32.85	46.49	67367.7	10532.7	172692	28963	168812	40053.7	166989	33504.4	172265	31212.3	62621	7331.77	58829.9	10458.9	67325.7	11363.9	58702.3	9498.18	56742	9779.1
XOO0338	kdgR	transcriptional regulator	K	41.23	34.6	55.45	45.28	53.7	43.2	49.2	31.95	49.72	52.69	40.89	27.2	32.99	38.16	43.03	48.79	46.12	32.44	36.28	48.8	16212.1	7535.11	17556.7	6636.3	13735.1	7111.67	16215.2	7659.04	19211.2	8088.79	15947.5	7986.42	15611	8088.89	17871.4	7359.92	17670.4	7216.47	16211	8345.81
XOO0339	fucP	fucose permease	G	160.96	124.01	157.15	76.08	42.69	27.06	24.46	16.45	64.76	116	170.83	119.66	145.6	149.97	158.22	169.92	157.82	150.37	139.26	161.31	26809.9	18258.6	33895.4	19692	27857	18816.6	27306.7	19670.8	21613.2	20636.5	29663.6	37522.9	27618.7	21778.1	32490.8	25480.2	32836.3	23839.8	23748	21678.6
XOO0340	XOO0340	hypothetical protein	S	158	15.99	165.58	91.85	51.58	30.28	24.23	23.5	19.4	25.42	140.09	30.24	139.14	134.38	152.73	142.02	153.47	128.52	23.18	35.26	55217.5	71013.8	43427.8	60402	44464.1	56313.7	38673.6	64352.4	37840.5	62232.1	49439	76665.9	53768.7	72833.3	57450.4	56656.2	54937.4	59022.6	51150	64565.2
XOO0341	XOO0341	IS1478 transposase		145.32	176.72	141.16	111.05	101.1	90.22	79.69	92.13	115.02	161.67	153.14	166.38	155.84	148.13	152.05	179.82	153.33	146.45	172.54	206.8
XOO0342	XOO0342	transposase		3.64	45.96	3.88	3.27	2.87	1.37	2.32	2.44	26.39	35.46	3.36	46.19	2.46	4.17	4.71	3.5	3.23	4.01	33.03	42.41
XOO0343	XOO0343	hypothetical protein		16.3	47.93	15.18	13.54	15.6	19.92	12.98	12.95	32.69	29.04	14.89	45.91	15.15	15.2	18.06	16.45	14.62	13.21	58.34	63.73	128295	31054.9	118152	28297	103327	24502.1	89475.5	22556.5	88735	19330.9	125247	34801.5	124542	32491.5	137154	31965.9	134941	33344.3	138610	35708.6
XOO0344	dcp	peptidyl-dipeptidase	E	551.65	1435.53	374.91	381.04	364.38	331.3	301.93	348.58	689.19	589.88	536.97	1410.66	585.35	550.46	491.98	471.39	506.58	528.5	1064.87	821.91	1.07442e+07	3.62153e+06	1.08202e+07	3796400	1.00578e+07	4.9261e+06	9.71558e+06	3.41049e+06	9.70318e+06	3.45611e+06	1.08993e+07	4.13693e+06	1.13441e+07	3.80468e+06	1.12938e+07	4.05061e+06	1.15148e+07	3.43173e+06	10435000	3.81915e+06
XOO0345	PlsC	acyltransferase	I	387.23	861.67	378.47	291.9	254.79	232.35	303.1	266.05	716.28	690.1	428.93	898.7	406.47	423.62	365.77	371.14	401.59	374.1	778.7	682.51	314858	51109	323055	40068	336951	40013.5	348653	44148	364772	47119.9	321720	50236.1	324729	48481.1	364397	46651.7	335643	45373.4	371470	46494.6
XOO0346	PrfB	peptidyl-tRNA hydrolase domain-containing protein	J	127.55	38.99	133.04	106.6	105.1	89.18	117.97	122.24	40.64	82.94	137.83	37.51	128.6	134.31	115.7	112.06	117.61	103.63	40.67	71.62	254628	53597.9	190158	56975	207797	87277.7	226871	54782.7	261351	54544.2	306078	54026.7	281414	50006.2	283444	43054.4	278506	41640.5	238740	44866.2
XOO0347	XOO0347	hypothetical protein	S	154.26	718.23	207.04	227.91	244.49	188.9	174.94	147.39	646.49	621.04	178.14	736.87	194.32	165.84	162.61	179.03	160.74	165.22	738.99	725.36	498001	14323.7	524825	13143	483240	12759.3	478597	12596	461321	12167.7	513067	12766.5	532129	13975.2	557552	14696.1	553907	13106.4	523950	12655.4
XOO0348	RluA	pseudouridylate synthase	J	61.93	73.77	66.21	60.53	43.43	45.87	84.5	52.97	73.73	76.02	58.52	74.71	51.3	48.38	40.9	47.52	61.28	36.63	76.89	81.3	72938.4	858.221	42245.1	2333	45155.2	1973.53	45132.4	1937.17	54440.6	1725.76	82538.7	2456.65	82019.3	2037.12	88689.2	1213.24	79602.4	2436.96	97198	2088.24
XOO0349	XOO0349	hypothetical protein	S	20.89	69.75	40	21.68	25.68	24.05	25.16	16.83	75.15	71.73	25.45	72.6	34.01	22.86	39.5	38.9	26.98	19.89	101.33	74.3
XOO0350	aarF	ubiquinone biosynthesis protein UbiB	R	142.28	107.22	146.85	120.14	114.13	121.81	137.3	126.44	128.99	146.91	140.43	104.78	150.64	146.07	143.87	145.44	147.57	131.61	118.06	133.1	1.9574e+06	582333	2.10472e+06	572310	2.1908e+06	514603	2.02106e+06	578888	1.95123e+06	557453	2.17498e+06	582215	1.84022e+06	570357	2.16115e+06	458050	2.07847e+06	519070	2241900	485045
XOO0351	XOO0351	hypothetical protein	S	176.37	191.72	188.4	161.28	137.32	142.26	187.88	171.88	200.5	203.58	182.36	168.17	146.13	171.76	148.82	154.76	150.41	137.34	194.51	194.68	220373	28890.9	259055	31073	230716	30841.8	243449	33386.1	264780	30824.9	214678	34941.2	227537	32399.5	160146	30906.1	247060	30879.1	192630	30055
XOO0352	ddlA	D-alanyl-alanine synthetase A	M	72.85	194.45	107.09	86.16	86.22	77.95	75.37	73.07	169.51	160.9	80.76	180.31	78.59	78.9	85.19	84.14	80.82	74.45	183.1	189.83	345326	328820	282744	278540	283262	465574	301002	346404	286073	356247	373500	429266	384432	368271	400709	441978	401664	406699	397660	433238
XOO0353	XOO0353	IS1478 transposase		5.84	40.35	5.89	7.04	7.49	6.13	5.21	4.18	45.2	61.57	6.12	33.8	6.43	7.33	8.41	10.91	9.53	4.88	41.75	33.08
XOO0354	XOO0354	IS1478 transposase		12.48	61.15	16.32	10.26	17.12	18.97	16.23	12.48	47.66	71.01	6.96	55.54	11.78	6.62	15.91	16.84	13.24	11.13	44.63	64.6
XOO0355	XOO0355	IS1478 transposase
XOO0356	XOO0356
XOO0357	XOO0357	transposase	L	0.75		1.66	1.53	0.98	1.28	0.46	1.47			2.47			0.74	1.03	0.47
XOO0358	XOO0358	transposase	L	98.11	42.96	72.04	64.71	59.63	66.93	43.91	76.83	62.57	63.68	56.11	27.69	67.78	50.41	55.64	48.51	45.24	61.26	18.26	59.28
XOO0359	XOO0359				588.26							717.52	769.86		577.48							586.73	744.39
XOO0360	XOO0360	IS1404 transposase		22.18	15.1	16.24	13.65	18.13	24.35	18.22	7.01			14.25	19.19	23.8	16.93	31.7	16.67	19.35	15.38	19.96
XOO0362	XOO0362
XOO0363	XOO0363	IS1389 transposase
XOO0364	XOO0364	IS1404 transposase
XOO0365	Tra5	IS1404 transposase	L	4.06	23.29	4.87	6.55	3.77	1.74	2.7	4.66	23.43	11.44	3.71	17.79	5.7	2	5.12	2.14	3.13	4.66	11.83	4.77
XOO0366	XOO0366	ISXo8 transposase	L	0.3	6.72			0.58	0.25	0.54		17.91	14.72		22.9	0.62	0.29	1.02	0.19	0.22
XOO0367	XOO0367	ISXo8 transposase	L	2.2	128.93	1.47	4.94	5.21	5.28	4.33	1.3	96.19	79.75	0.97	57.04	0.93	6.09	1.21	1.95	4.24	1.62	278.38	165.41
XOO0368	XOO0368	ISXo8 transposase	L	26.92	23.11	49.17	47.91	30.85	37.23	37.38	44.09	22.37	10.84	30.33	19.09	32.62	35.78	33.62	36.15	29.93	29.98	5.77	4.51
XOO0369	XOO0369				143.64							38.85	103.81		143.27							96.86	105.2
XOO0370	XOO0370
XOO0371	XOO0371				1.38								0.49
XOO0372	XOO0372				18.79							20.01	21.27		13.85							14.53	19.63
XOO0373	XOO0373				5.95							9.47	11.32		8.53							9.8	9.58
XOO0374	XOO0374	transposase	L	14.4	20.21	30.28	22.08	28.61	32.69	27.97	21.6	43.73	61.16	17.29	23.11	15.17	11.42	23.9	20.16	17.13	14.96	25.85	42.91
XOO0375	XOO0375				40.24							35.02	20.31		9.31							9.46	32.55
XOO0376	XOO0376	transposase	L	31.76	57.68	40.26	47.03	38.15	23.89	25.14	30.33	0.16		26.98	14.45	27.15	26.72	20.14	21.74	22.7	25.65	0.12
XOO0377	apbA	2-dehydropantoate 2-reductase	H	163.85	59.28	138.24	103.7	115.7	188.76	273.11	259.85	81.59	70.16	181.17	68.83	167.15	170.67	159.51	178.33	170.36	168.72	55.6	61.38	483097	266211	357573	236150	364813	229493	391826	261072	395093	281706	510008	247669	482217	261071	505951	225881	528010	254996	594970	232650
XOO0378	XOO0378	hypothetical protein		267.71	30.84	215.2	182.36	246.94	409.44	368.79	368.48	56.23	70.47	244.34	33.66	240.5	220.99	258.06	204.01	208.68	197.82	28.66	38.82	376560	240255	364580	296110	391288	299757	417588	280838	438456	302977	369863	202035	375334	262302	305692	292207	375099	261201	355030	275345
XOO0379	yadH	permease	V	275.47	37.2	194.71	181.07	215.02	328.29	421.59	418.25	56.45	49.16	271.95	37.86	238.59	280.27	246.43	261.22	263.06	247.38	33.07	30.96	21396.4	10564.3	68142	23338	56348	20494.7	49601.7	27182.2	55257.8	23602.3	26765.8	13363	26487.9	11243.8	29482.8	14838.5	25611.7	12203.9	25475	12101
XOO0380	poxF				149.18							246.41	180.47		87.69							111.02	118.5
XOO0381	yadG	ABC transporter ATP-binding protein	V	276.46	491.08	191.58	196.16	224.03	357.3	401.77	456.81	576.02	478.37	255.96	603.31	261.49	258.12	243.24	258.45	244.17	266.01	463.92	342.03	1.33317e+06	103516	1.66331e+06	105690	1.56966e+06	98067.2	1.66662e+06	116005	1.73216e+06	122580	1.35383e+06	105447	1.35796e+06	103361	1.31394e+06	96388.4	1.2722e+06	101293	1546900	95023.3
XOO0382	poxF	phenol hydroxylase	C	236.95	278.76	237.91	199.92	168.68	169.48	234.26	246	337.99	329.35	212.65	258.09	208.27	195.07	186.48	192.93	178.02	195.72	306.93	360.46	780015	86415.1	467901	66129	595243	78658.2	579903	88275.3	613755	84702.1	825552	85201.7	798409	81463.5	820491	75859	863289	85432.4	927890	82149.5
XOO0383	czcD	heavy metal transporter	P	28.24	29.24	40.97	31.64	37.94	32.89	37.26	38.14	35.12	36.14	28.25	17.39	26.63	24.36	27.08	31.4	24.51	23.09	20.01	29.6
XOO0384	XOO0384	hypothetical protein	S	50.68	247.16	75.08	47.66	67.4	73.27	55.74	39.59	393.47	514.53	48.95	268.59	58.92	59.93	68.61	57.73	66.45	51.38	327.08	351.81	102857	4436.98	97717.1	3468	95550	3290.97	89614.4	3848.31	92916.3	5601.8	102263	3707.35	108792	3717.18	97257.3	4508.77	102401	6446.48	107690	6059.91
XOO0385	XOO0385	hypothetical protein		39.15	28.37	70.5	66.6	69.24	69.34	75.4	61.64	40.68	65.02	42.73	39.8	34.42	39.61	44.14	47.92	38.48	36.2	28.06	46.1	282129	44622	327213	50822	310560	52074.3	299850	57027.9	338361	54750.5	349103	53946.6	309918	46245.2	328805	45845.4	319503	50151.7	252410	54048
XOO0386	XOO0386	transcriptional regulator	K	8.11	10.63	14.71	12.77	16.93	17.66	18.53	11.61	47.13	169.67	11.33	28.04	12.42	9.45	14.72	15.37	14.18	9.48	39.44	85.77
XOO0387	MhpC	cysteine proteinase	R	83.8	174.47	117.44	106.73	97.04	85.62	104.3	99.58	200.84	169.26	106.38	182.53	91.18	96.6	95.43	104.4	99.61	99.23	141.81	147.61	1.0551e+06	563920	751101	364400	790194	374646	825305	361490	845391	423270	1.09026e+06	592005	1.07645e+06	516479	947373	492027	1.11443e+06	497122	968730	537739
XOO0388	natA	sodium ABC transporter ATP-binding protein	CP	107.87	212.58	125.3	119.24	108.18	103.92	104.56	114.87	258.41	246.48	95.8	226	107.84	107.62	98.57	103.32	106.75	94.04	206.23	247.65	352801	58884.8	377664	46967	360416	46919.3	357109	55125.8	385320	52240.5	359693	59702.2	364788	54192.4	256364	52430.6	367826	56540.4	304410	55109.4
XOO0389	natB	sodium ABC transporter permease	CP	88.45	43.74	120.34	97.11	91.04	83.96	94.12	96.64	43.3	54.86	97.29	43.71	94.36	87.77	87.14	85.17	91.44	85.25	46.65	61.35	1.36522e+06	150938	1.15028e+06	271910	1.07926e+06	236948	1.17296e+06	257282	1.16206e+06	214108	1.44221e+06	156196	1.39314e+06	153363	1.47058e+06	145087	1.4888e+06	162122	1393400	161023
XOO0390	TonB	TonB-like protein	M	699.05	4525.57	774.18	617.36	499.34	447.35	530.14	541.86	3588.94	2952.92	695.76	4244.06	738.15	722.92	684.04	744.54	748.1	816.86	3654.57	3192.71	1.02236e+07	2.57553e+06	8.61395e+06	1608800	7.74808e+06	1.81237e+06	7.76413e+06	1.80293e+06	7.54237e+06	2.08671e+06	1.0562e+07	3.59621e+06	1.04751e+07	2.68114e+06	1.20178e+07	2.9218e+06	1.02955e+07	2.9172e+06	11726000	2.6722e+06
XOO0391	prnA	tryptophan halogenase	E	238.58	235.86	335.73	224.55	221.42	227.99	244.04	205.64	235.77	282.33	230.06	233.2	220.77	190.6	200.97	247.56	208.6	179.7	263.71	308.41	418750	80532.9	230107	39006	254786	37894.6	255501	36885.6	228647	38354.7	427753	76756.4	432105	77334.7	439350	55949.7	449106	70110	442500	55797.3
XOO0392	XOO0392	Pass1-like protein		79.32	78.49	71.74	17.87	16.78	14.75	13.17	14.96	52.08	57.94	73.64	63.72	64.94	59.1	58.65	63.9	62.22	50.73	70.35	107.62	78614.9	43280.3	73039.1	35972	64278.7	32110.1	62958.8	33658.3	62464.7	34673.5	74762.1	44933.4	84374.8	42728.8	77041.9	36320.9	82646.8	41321.8	82619	40408.3
XOO0393	sapC	protein SapC protein		91.08	138.86	66.73	18.45	17.82	14.47	18.58	16.47	105.4	149.74	83.18	128.75	83.31	77.06	80.47	92.52	75.48	73.01	125.51	181.21	41862	44556.3	29685.3	36502	30517.1	36343.3	29909	44405.3	25596.4	47129	40763.8	36324.4	45077.2	41446.7	43727.8	56311.1	47762.2	50593.5	50323	46905.7
XOO0394	iroN	TonB-dependent receptor	H	389.45	380.52	140.39	22.73	10.21	9.19	8.27	9.49	110.26	150.02	390.77	390.8	379.95	378.77	385.28	381.68	432.29	408.1	348.61	365.96	5.03261e+06	2.77477e+06	4.61841e+06	2526000	4.06623e+06	2.38974e+06	3.67224e+06	1.99592e+06	3.71665e+06	1.9024e+06	5.07032e+06	2.96689e+06	5.11376e+06	3.01521e+06	5.40551e+06	2.53589e+06	5.47081e+06	2.80324e+06	5148800	2.68762e+06
XOO0395	XOO0395	transposase	L	36.45	136.93	17.63	15.54	22.19	24.1	18.7	25.46	153.07	193.68	22.57	112.37	24.44	17.33	25.1	26.81	20.97	20.09	106.86	182.66
XOO0396	XOO0396														33.07							1.79	13.34
XOO0397	gst	glutathione S-transferase	O	60.32	236.68	59.5	49.45	55.66	57.49	51.87	55.39	162.53	165.56	68.14	204.99	76.44	74.98	85.45	87.67	83.72	81.65	198.89	222.72	393488	101231	276917	98646	272937	83830.3	281262	85944.2	274290	85068.8	386158	100078	390314	100165	375997	110681	371417	98492.5	439870	99019
XOO0398	DAP2	dipeptidyl peptidase IV	E	61.62	308.69	60.97	54.51	53.74	46.78	48.91	50.52	273.87	288.21	67.68	289.14	67.85	65.57	63.17	66.32	64.17	62.93	300.23	274.15	99476.1	101642	103261	65697	109758	55565.1	104852	67322.4	109956	75460.1	111035	120530	112110	89525.6	118466	95905.7	120690	101402	134220	93467.5
XOO0399	XOO0399	hypothetical protein	S	88.33	298.95	79.88	80.8	78.86	72.01	67.59	64.65	198.87	203.8	93.32	284.83	89.68	96.73	91.58	95.82	91.88	89.91	304.81	284.91	672443	177060	943686	152170	776515	169575	701718	160585	701540	152043	657660	177180	693496	189134	713466	170209	715229	174627	779970	177433
XOO0400	XOO0400	hypothetical protein		91	287.37	210.72	219.4	164.8	114.31	92.03	96.61	230.76	254.27	105.98	299.27	131.57	125.46	118.9	130.97	122.04	143.19	422.06	316.91	271618	15913.7	662242	18243	548263	15680	472967	15799.4	480115	14985.2	312948	16097.9	311304	15926.3	346581	18273.2	335150	17943.1	359220	18869
XOO0401	XOO0401				9.1							8.12	7		5.07							8.1	7.07
XOO0402	hemB	delta-aminolevulinic acid dehydratase	H	269.24	185.4	205.88	204.35	256.62	383.78	445.07	493.6	171.01	148.42	255.42	174.28	233.53	248.74	247.68	243.95	245.79	259.55	140.32	146.77	201199	135924	295794	139450	291904	113968	272618	143484	283581	148089	200995	156230	203628	132522	220307	134662	209570	140147	241070	125105
XOO0403	XOO0403	hypothetical protein		16	42.43	16.23	12.84	12.74	22.43	35.71	29.18	71.53	113.89	11.59	47.18	11.48	10.08	9.62	9.47	10.96	7.82	56.45	84.39
XOO0404	WcaG	hypothetical protein	MG	1.52	10.82	2.69	2.47	2.78	2.59	3.72	3.28	7.65	4.34	0.67	2.6	0.64	0.9	0.63	2.11	1.23	0.56	4.12	3.08
XOO0405	LysR	LysR family transcriptional regulator	K	6.89	12.42	19.19	19.12	16.2	18.11	16.12	12.16	14.72	19	8.98	9.93	7.6	9.17	7.29	9.53	7.18	7.51	13.89	20.8
XOO0406	NUC1	endonuclease	F	5.51	20.18	15.26	13.28	17.59	12.72	8.89	6.51	33.35	46.27	4.44	30.03	3.87	5.25	9.73	11.95	9.44	4.38	23.71	32.5
XOO0407	piuB	iron-uptake factor	P	98.46	37.05	173.54	148.12	116.48	93.19	122.92	112.15	50.65	59.63	114.81	31.66	103.73	105.34	101.41	111.55	98.25	76.28	41.86	58.07	878380	100551	878008	96655	930866	92531.7	857824	87793.1	871488	94675.2	936397	100016	873847	109229	940813	94436.1	955760	98468.3	964920	103447
XOO0408	XOO0408	hypothetical protein		30	39.75	51.79	56.13	59.08	64.34	78.96	46.38	35.46	63.36	20.02	35.73	30.81	24.36	29.3	32.65	38.51	16.4	27.25	66.87	314559		387718		369740		323700		314319		292171		304992		292276		302975		350120
XOO0409	TolB	hypothetical protein	U	28.19	37.47	37.58	31.89	31.45	27.19	36.48	30.17	43.83	51.63	30.61	38.35	31.76	31.35	25.81	34.41	29	27.25	36.66	62.7	261628	29958.3	385110	67938	322894	42973.8	305079	44041.5	303018	36429.2	293726	26059.8	283531	25125.4	272556	25457.3	277230	29345.9	298370	23488.3
XOO0410	XOO0410	hypothetical protein		147.38	25.07	172.03	127.14	124.03	113.08	150.27	138.2	24.27	26.28	218.55	43.87	134.93	194.87	153.91	185.64	194.24	150.06	46.04	37.39	563828	38622.7	714974	37510	665462	38216.3	635806	45363.8	726642	35267.1	661125	35505.6	606073	37278.5	646489	35390.6	671666	34435.7	577660	38634.9
XOO0411	XOO0411	hypothetical protein		1.98	27.26	4.38	7.05	36.3	19.43	31.49	6.81	18.03	117.89	8.68	182.9	4.16	11.69	38.08	54.94	37.64		174.54	190.64
XOO0412	dinG	ATP-dependent DNA helicase DinG	KL	120.34	120.77	119.71	97.47	97.91	105.05	117.29	118.31	168.96	177.44	112.5	119.66	113.25	102.37	104.07	111.9	96.69	93.65	106.6	132.58	285548	58324.3	276125	47518	256812	46812.6	308830	51073.1	303281	58697.5	278125	52385.7	291005	54445.2	299844	38456.7	327254	53597.2	327300	42625.2
XOO0413	XOO0413	membrane-fusion protein		10.23	44.54	7.4	8.62	7.59	7.61	10.09	6.57	43.24	38.65	9.77	27.28	11.25	8.34	11.64	10.4	13.17	8.17	28.67	64.19
XOO0414	XOO0414	transposase		19.18	19.54	49.42	46.89	35.32	15.04	11.66	24.49	24.83	24.94	21.07	15.52	26.01	19.98	14.19	15.83	16.36	19.09	20.26	22.11
XOO0415	XOO0415	transposase
XOO0416	EmrA	membrane-fusion protein	V	6.6	6.82	6.97	7.05	8.05	8.34	3.28	3.1	5.2	8.83	4.49	5.95	7.62	7.76	8.66	8.55	5.24	3.76	7.33	6.12
XOO0417	catB	catalase	P	337.74	804.2	226.38	300.48	532.57	769.14	818.13	944.46	555.89	789.13	311.18	808.59	287.42	288.57	288.22	312.87	302.64	306.62	819.27	874.68	9.60797e+06	699187	7.97033e+06	692850	7.85611e+06	692298	8.23508e+06	657427	8.66371e+06	701606	9.81786e+06	677050	9.90313e+06	785134	9.80813e+06	695111	9.94783e+06	686878	9253200	703908
XOO0418	ankB	ankyrin-like protein	R	63.26	39.53	46.18	56.36	94.19	126.08	122.7	160.56	39.98	63.3	55.36	53.67	51.2	49.23	42.33	56.41	50.34	58.35	37.48	49.05	191247	36401.1	185544	36954	143632	55859	199336	37835.2	326256	50214.3	209230	43257.6	269936	46131.9	270412	36267	232324	40653	187300	42353.8
XOO0419	XOO0419	hypothetical protein		190.25	706.47	210.19	153	219.51	451.74	483.69	425.31	1162.38	1154.92	262.47	982.5	173.39	201.37	291.06	368.31	346.88	223.17	864.69	877.53
XOO0420	XOO0420	hypothetical protein		11.45	164.18	19.83	9.48	18.79	55.71	51.79	34.53	253.47	311.49	11.79	127.31	15.08	10.59	15.28	28.5	27.01	17.75	139.35	223.23
XOO0421	XOO0421	tRNA-dihydrouridine synthase A	J	62.93	98.92	176.79	165.1	120.54	87.77	91.48	106.98	115.84	135.25	59.57	105.13	49.22	49.88	51.26	54.88	54.59	49.96	114.9	122.27	240613	155365	164144	207030	190663	154203	214574	64920.4	238632	68558.4	266475	111071	519528	216435	236483	260700	223562	182556	107690	155002
XOO0422	XOO0422	hypothetical protein	M	196.26	332.21	1022.21	919.31	578.49	333.38	293.73	336.32	287.22	464.53	202.46	358.84	192.46	195.69	226.12	254.39	238.27	231.71	312.08	457.54	180598	23003.2	401809	43051	222031	37489.4	261694	31205.9	236856	23038.5	163526	19808.4	176501	18355.3	173426	20510.3	184615	22751.9	183110	21844.4
XOO0423	phoP	two-component system regulatory protein	TK	1131.91	238.48	3953.06	4130.8	2991.66	1669.6	1320.42	1377.5	237.87	284.46	1030.84	247.11	983.07	987.4	1154.45	1077.4	1152.76	1166	280.26	290.62	2.75482e+06	1.50843e+06	2.62335e+06	2049200	2.9668e+06	2.23538e+06	2.64488e+06	1.92389e+06	2.738e+06	1.92135e+06	2.32487e+06	1.57192e+06	2.5314e+06	1.89118e+06	2.10563e+06	2.45534e+06	2.17997e+06	1.88732e+06	2697800	2.19897e+06
XOO0424	phoQ	two-component system sensor protein	T	106.8	54.27	306.85	340.24	213.74	110.36	140.44	103.95	56.68	109.65	97.31	46.16	94.78	93.1	92.93	92.91	112.72	81.49	55.52	92.86	566887	456719	600953	595920	579698	564993	572280	561464	539998	528686	573487	405261	566207	474058	581848	498068	579287	485195	555800	478354
XOO0425	XOO0425	hypothetical protein	S	70.16	24.73	130.81	195.76	149.41	67.87	61.45	54.52	26.34	32.91	63.9	26.82	67.12	62.69	65.07	68.34	66.03	57.2	31.31	33.03		25812.3		44694		28900.8		25449		22787.9		23715.7		24639.5		19698.6		21705.7		21154.3
XOO0426	XOO0426	hypothetical protein	S	66.15	31.92	96.51	185.42	137	53.67	49.41	42.23	21.59	24.79	74.86	22.7	68.82	67.72	75.33	79.3	71.38	73.25	25.57	26.32	281607	58534.6	344704	72223	285809	53064.2	308462	51431	302586	55399.1	299273	50810.9	280952	57497	305780	56715.6	297896	56168.6	301440	51369
XOO0427	XOO0427	hypothetical protein	S	6.06	13.61	7.49	14.48	9.63	7.37	6.57	4.13	11.7	23.23	6.91	13.92	5.64	5.98	5.93	5.74	5.09	4.92	8.44	16.45
XOO0428	birA	biotin--protein ligase	H	106.87	61.4	130.04	102.53	94.81	94.2	121.22	106.31	73.39	68.29	106.78	61.75	93.7	85.48	78.88	87.73	82.33	78.04	60.16	71.15	72645.5	32648.8	878352	29599	436915	26321	484512	30365.8	367382	27627.4	77721.9	33874.4	83281.8	30910.6	79716.3	27891.3	75597.6	29836	86053	25754.6
XOO0429	baf	pantothenate kinase	K	83.31	67.68	98.89	78.49	69.62	65.19	91.72	81.64	77.01	70.96	98.19	73.46	79.84	89.62	66.61	84.65	71.58	84.56	68.86	69.83	207478	487862	205704	527310	178817	525074	192857	537473	189860	524400	199664	585873	209994	523160	212163	573789	215378	568736	210040	542038
XOO0430	DedD	hypothetical protein	S	57.5	18.87	68.51	51.14	52.06	46.47	56.26	53.64	26.04	32.93	68.22	11.04	59.4	60.82	49.69	57.59	57.58	49.75	15.37	25.76	817966	119360	852356	121680	809993	105012	815950	119925	823096	116309	869511	122094	803720	116567	755562	115688	758633	123883	884510	117272
XOO0431	tmk	thymidylate kinase	F	73.84	617.77	155.33	141.05	108.74	98.76	79.95	102.37	635.13	691.16	76.35	634.36	73.92	71.37	75.46	84.88	61.7	74.01	713.13	582.8	253010	91435.5	291611	88064	284170	74259.6	282978	95120.5	264144	93611.7	236183	91727.3	237729	88440.5	238019	81759.2	214885	94346.8	266720	97597.5
XOO0432	XOO0432	hypothetical protein		45.88	180.79	59.16	68.12	94.61	165.99	167.62	116.41	392.61	553.12	42.18	177.41	34.68	38.88	60.79	57.38	42.81	21.53	197.5	287.43
XOO0433	XOO0433	hypothetical protein	R	1.23	51.03	4.11	5.03	9.32	6.87	6.06	3.04	76.23	72.96	3.39	42.61	1.95	3.05	2.55	2.73	3.2	2.84	65.01	109.13
XOO0434	XOO0434	hypothetical protein		10.97	43.08	15.33	11.63	12.68	12.02	16.29	15.99	43.56	38.33	12.05	36.27	10.4	11.04	9.82	11.79	11.21	7.86	45.58	40.7		2933.45		1496.5		2039.88		2657.72		2804		2701.51		2269.08		3026.97		2746.26		2310.08
XOO0435	argI	arginase	E	469.93	162.85	417.49	375.67	327.34	323.21	370.36	394.61	168.09	138.22	500.9	156.39	515.24	521.34	451.39	476.51	444.15	478.28	141.67	123.96	2.12814e+06	940367	2.69118e+06	1574900	2.54181e+06	1.04812e+06	2.34535e+06	900058	2.40869e+06	1.07131e+06	2.07891e+06	880934	1.99002e+06	945572	1.83483e+06	1.02974e+06	1.82505e+06	861495	2057900	810048
XOO0436	XOO0436	hypothetical protein	S	148.64	700.04	201.09	221.44	216.97	129.4	43.03	34.29	207.63	267.07	194.08	626.44	366.85	305.13	465.66	314.76	246.74	293.16	1226.97	989.15	77296.2	2736.27	175817	1417.1	92607.4	456.062	136464	263.844	87083	716.803	97079	2672.8	69600.6	2079.31	483415	5728.46	97003.3	3898.7	270180	4379.94
XOO0437	trpS	tryptophanyl-tRNA synthetase	J	317.25	114.58	281.96	259.13	266.88	276.07	247.04	241.32	114.94	99.94	300.41	108.59	299.52	289.48	316.78	289.19	282.59	306.33	113.57	89.28	908510	352238	801260	277020	828775	268994	856680	309338	860523	312306	967731	363383	988312	337555	918653	306985	946042	326006	935340	315974
XOO0438	GloB	beta-lactamase-like protein	R	311.3	384.4	362.45	322.33	300.04	286.3	283.81	285.19	363.92	365.09	335.71	380.56	349.93	345.32	361.27	374.47	330.73	342.52	384.65	415.75	276708	243377	210842	156140	203173	146074	210971	165182	218552	188837	281390	292706	284454	269591	295292	205575	288178	243648	292470	252274
XOO0439	Iap	peptidase	R	497.71	136.94	438.68	335.09	371.74	434.09	502.97	453.54	138.96	142.68	565	121.78	549.48	528.23	561.62	569.04	518.39	513.31	114.97	135.31	8.91873e+06	1.0003e+06	6.98636e+06	882210	7.37765e+06	858409	7.419e+06	958748	7.58403e+06	987117	8.9944e+06	961311	8.78311e+06	1.00479e+06	9.00732e+06	927992	8.86748e+06	967444	8787200	972348
XOO0440	XOO0440	hypothetical protein		27.79	48.39	36.25	27.66	27.47	23.78	27.07	18.68	54.89	44.13	31.25	64.61	27.9	33.55	35.58	30.18	31.1	25.53	48.2	74.72
XOO0441	rne				13.8							11.92	14.69		7.9							9.49	13
XOO0442	XOO0442	hypothetical protein	GER	0.91		0.76	0.23	0.45	0.59	0.56	0.45			0.5		0.48	0.9	0.16	0.58	0.42	0.42
XOO0443	RarD	hypothetical protein	R	25.58	20.22	38.3	30.56	28.67	30.95	35.58	28.41	21.35	40.24	28.46	14.62	25.41	23.31	23.34	25.14	24.18	18.71	13.82	25.47	92913.4	52813.6	99481.7	49418	91245.4	51390.7	89377.4	52575.9	84583	49778.8	102635	51260.4	90471.5	51802.2	88345.2	49456.2	96821.1	55391.1	100290	48203.6
XOO0444	DAP2	hypothetical protein	E	9.64	11.08	7.94	7.04	9.75	12.26	13.82	12.19	16.87	16.61	13.59	6.76	9.2	9.9	9.42	12.6	9.06	8.5	7.51	12.31
XOO0445	Tra8	hypothetical protein	L	12.23	12.14	21.9	12.46	16.98	14.48	18.75	10.19	20.44	29.73	7.23	0.92	13.38	13.46	12.95	16.05	13.4	13.82	11.31	15.36
XOO0446	yodB	cytochrome B561	C	142.85	322.26	216.18	171.62	167.87	170.4	190.36	173.47	285.77	315.48	211.43	288.67	158.39	189.67	209.56	225.33	198.92	180.67	295.52	341.89	50228	7017.65	57030.1	19231	54921.3	11166.2	53053.7	12782.9	60799.5	11980	59819.9	7790.27	54993.4	7687.83	58936	9093.04	56619.8	8103.32	56903	8227.58
XOO0447	srpA	catalase	P	334.76	234.9	410.38	356.44	339.31	299.78	345.66	349.46	201.7	220.5	353.83	247.09	380.26	365.25	356.75	387.93	355.06	385.67	269.03	298.58	9.2254e+06	2.61704e+06	9.48076e+06	2573400	8.84541e+06	2.66551e+06	9.36261e+06	2.36244e+06	9.31356e+06	2.42671e+06	9.61034e+06	2.58877e+06	9.76611e+06	2.6813e+06	9.69133e+06	2.6842e+06	9.93644e+06	2.71342e+06	7673800	2.87142e+06
XOO0448	prtI	ECF sigma factor	K	7.46	16.62	11.46	12.58	10.36	7.37	10.74	10.74	25.11	16.58	11.04	18.98	9.38	7.93	10.87	11.25	8.5	5.8	16.3	11.25
XOO0449	prtR	transmembrane regulator protein prtR	K	24.59	12.99	28.79	26.87	22.98	22.22	24.13	22.28	12.45	20.57	30.46	12.09	36.47	33.19	33.06	38.05	26.79	27.65	10.42	19.46
XOO0450	PepB	leucine aminopeptidase	E	217.37	58.99	186.25	143.71	146.44	148.92	199.84	181.31	67.18	74.49	238.52	58.12	241.99	254.68	234.9	245.95	237.19	216.47	65	73.43	107457	62777	113840	65679	107186	59386.9	98087.2	66399.5	107061	67962.4	131481	71680.2	122787	66112.4	141154	66086.4	132747	67497.5	138950	66736.4
XOO0451	XOO0451	hydrolase	R	188.06	843.27	169.11	122.75	133.45	140.65	157.19	157.14	1166.63	1116.14	176.14	833.19	195.17	169.92	166.97	183.22	151.21	148.25	1008.11	953.95		790.702				932.478		1047.43		1400.48		3074.61		1273.84		1381.54		1221.57		776.54
XOO0452	yhhT	transporter	R	76.09	43.09	62.32	57.17	57.17	60.77	45.03	53.74	39.15	50.36	75.64	38.06	81.36	76.7	95.3	85.16	68.96	72.34	40.42	52.4	91050.3	22334.3	129816	12840	124202	12280.3	117206	12611	128486	15849.3	92978.3	23403.2	105682	24370.3	96929.3	21877.2	101149	24166.8	93822	20513.5
XOO0453	ubiA	4-hydroxybenzoate octaprenyltransferase	H	47.89	76.52	61.12	45.63	44.51	41.68	52.08	42.47	117.97	120.17	62.36	71.8	48.9	53.92	48.17	64.72	58.59	46.27	79.31	111.92
XOO0454	comF	competence protein F	R	10.52	50.87	21.54	20.42	18.46	14.2	17	15.54	60.06	61.15	10.22	49.49	11.3	5.99	10.17	10.11	10.48	7.99	58.62	69.66
XOO0455	bioB	biotin synthase	H	572.16	1375.1	567.2	527.63	536.1	473.27	472.91	470.47	1314.2	1256.38	569.65	1402.09	545.8	552.14	550.25	600.29	558.74	566.39	1383.83	1404.14	710340	240729	651947	209010	639474	198544	630757	216897	654471	215779	685341	201484	737273	222312	669137	187831	693919	205322	709110	190294
XOO0456	bioF	8-amino-7-oxononanoate synthase	H	311.82	90.15	318.63	267.4	259.63	251.2	287.77	238.56	81.66	88.7	339.09	98.9	279.4	289.04	267.69	295.37	282.3	249.63	92.5	107.81	171835	61818	245963	44784	211135	47460.7	212605	51502	219758	53054.3	191190	62221.1	185762	62717.5	189499	58673.3	181381	65684.2	243350	62109.2
XOO0457	XOO0457	transposase	L	52.77	43.1	57.4	46.72	51.45	48.06	44.16	35.81	36.5	40.42	44.75	40.48	44.86	37.41	50.66	48.3	40.2	34.44	42.14	62.47
XOO0458	XOO0458				13.1							8.74	67.37		29.45								34.64
XOO0459	fabG	3-ketoacyl-ACP reductase	IQR	104.19	75.95	151.07	121.86	121.21	103.78	110.28	102.8	87.89	72.05	97.78	71.35	94.61	89.77	96.12	100.77	85.38	93.22	86.2	88.57	1.08078e+06	287763	986382	251430	941123	282883	937732	232724	951824	275953	1.1526e+06	391987	1.11902e+06	355679	990654	317690	1.1079e+06	299230	1112600	324976
XOO0460	FixC	halogenase	C	244.86	520.95	273.48	246.99	252.68	219.81	197.36	187.22	485.69	554.38	264.93	497.81	281.81	273.22	271.65	291.19	255.14	256.47	491.8	559.03	559949	166173	691784	135030	549776	141063	559747	128264	598740	140372	553289	173208	581040	174310	618024	139402	560132	166932	583850	154185
XOO0461	WcaA	dolichyl-phosphate mannose synthase-like protein	M	161.1	125.8	198.97	149.33	141.23	125.04	152.62	133.1	121.34	125.77	164.87	122.81	156.62	159.31	146.06	167.46	143.29	125.65	111.86	141.27	1.72548e+06	114039	2.12444e+06	99610	1.93841e+06	99355.6	1.83004e+06	111065	1.86958e+06	114890	1.87875e+06	105357	1.8346e+06	108359	1.91275e+06	105681	1.95586e+06	105330	1844900	98731.5
XOO0462	XOO0462	hypothetical protein		100.85	139.13	109.9	89.73	71.22	78.92	80.87	99.7	144.27	117.5	116.24	139.68	95.57	83.27	85.53	90.25	89.79	107.6	148.92	155.5	99989.8	116048	156208	116830	146104	104305	141873	114408	145613	105907	125553	107499	117306	110235	144514	94390.2	142388	108124	99446	100827
XOO0463	fabF	3-oxoacyl-ACP synthase	IQ	162.37	64.58	164.61	137.69	114.1	104.84	143.34	133.39	67.93	69.8	173.69	64.17	158.21	172.84	134.35	148.59	163	136.96	64.79	64.54	347825	39735.1	188212	36441	219315	37866.8	230254	37894.4	225006	36053.3	373649	41240.3	362602	40962.4	371197	36617.6	350213	41133.5	385240	39916.6
XOO0464	XOO0464	hypothetical protein	S	110.41	246.85	168.01	156.57	177.12	151.38	170.54	151.28	392.68	434.91	119.76	275.2	93.92	83.23	104.84	113.15	101.88	71.19	307.68	468.89	166606	137584	194797	134570	192908	97604.8	190382	98767.9	190738	127602	177151	129365	176932	124916	177274	124468	191585	128616	199100	114365
XOO0465	ank2				58.78							86.54	78.83		58.46							60.4	65.92	697322	222592	705032	232500	669674	208984	664436	229478	672965	225842	608716	230677	705543	241716	715538	198397	679524	207589	777150	226666
XOO0466	SGA1	hypothetical protein	G	46.57	66.23	50.56	44.77	52.4	61.1	34.02	39.86	100.34	96.87	46.75	63.74	62.32	60.11	68.45	49.1	44.46	50	108.85	84.67	11889.6		14504.3		10139.3		10552.2		10081.1		11973.2		12289.4		15259.4		13897.2		15578
XOO0467	zwf	glucose-6-phosphate 1-dehydrogenase	G	113.34	98.41	110.75	88.72	111.62	116.16	74.11	54.15	84.17	80.27	125.66	95.81	189.57	171.04	177.11	131	125.78	132.06	88.02	88.01	3.00958e+06	413433	2.94821e+06	411330	2.7319e+06	389262	2.68026e+06	376873	2.55869e+06	377656	3.1275e+06	440519	3.03899e+06	454802	3.08348e+06	496639	2.83608e+06	476020	3166600	471368
XOO0468	XOO0468	ISXo8 transposase	L	48.76	94.43	64.36	51.7	41.55	28.65	29.91	31.05	108.59	162.13	46.98	110.78	60.13	61.38	29.54	33.07	27.13	45.02	112.31	111.16
XOO0469	kefC	glutathione-regulated potassium-efflux system protein	P	33.24	52.24	39.11	28.9	34.44	33.32	33.63	28.16	42.43	68.63	35.62	46.08	31.24	32.96	39.56	39.71	32.56	26.72	45.2	70.31	61414.5	30377.3	59081.3	20085	49629.6	18986.7	53221.2	19189.8	48794.4	18969	66134	27090	65721.7	27364.6	60497.6	26369	72970.7	27764.4	66173	29756.8
XOO0470	mgtE	Mg++ transporter	P	327.43	52.07	550.49	547.2	421.95	295.53	334.62	330.67	50.17	49.98	301.95	50.33	307.54	329.28	317.29	333.69	395.2	417.58	55.81	63.24	23172	28660.9	15533	46433	15688.2	37088.8	16937.5	49244.9	17939.3	36945	25114.7	25057.8	23737.5	23125.9	26982	22542.2	27934.1	25065	31304	24270.8
XOO0471	XOO0471	hypothetical protein		49.37	53.41	86.51	92.06	92.32	65.53	67.51	63.81	56.73	86.34	52.38	50.42	49.73	50.86	68.01	75.06	72.54	60.18	42.24	83.03
XOO0472	XOO0472	hypothetical protein	C	38.17	53.47	55.71	52.78	50.17	40.7	49.5	46.96	65.17	80.12	43.9	55.19	38.6	39.06	37.35	44.8	35.59	30.14	66.07	91.73	802939	313609	677641	290470	664671	324952	672631	283069	662994	296032	854051	331943	852293	342086	811691	361160	830795	338827	865010	364852
XOO0473	XOO0473	hypothetical protein	S	291.56	40.04	290.67	260.89	258.43	277.02	301.16	311.59	43.3	55.25	288.91	40.93	248.57	275.93	255.31	278.41	255.31	273.33	41.32	47.06	4992.89	46194.5	1505.96	29626	745.088	29544.2	2590.88	30797.7	1279.38	37346.1	3317.65	48246.7	3292.71	43569.3	4280.06	43898.5	4059.23	54541.2	5702.7	47719.9
XOO0474	nrdA	ribonucleotide-diphosphate reductase subunit alpha	F	1101.27	1024.7	862.06	1080.43	1327.07	1688.43	1486.83	1398.98	504.25	482.52	1069.88	1052.97	1112.14	1124.15	1079.11	1054.24	1168.13	1327.11	1197.63	1222.79	8.58446e+06	3.09687e+06	8.32816e+06	3295000	8.70081e+06	3.49312e+06	8.49653e+06	3.74861e+06	8.1235e+06	3.44557e+06	8.04503e+06	3.36145e+06	8.68535e+06	3.8825e+06	9.63613e+06	3.35785e+06	9.48775e+06	3.6529e+06	10382000	3.17748e+06
XOO0475	nrdB	ribonucleotide-diphosphate reductase subunit beta	F	918.52	1249.22	658.26	785.71	1010.06	1412.41	1092.13	1080.23	630.88	621.24	765.76	1271.81	843.48	793.21	835.22	763.73	794.32	989.94	1370.68	1372.36	2.02264e+06	2.30475e+06	1.7957e+06	2038400	1.94404e+06	2.28286e+06	2.10007e+06	2.53984e+06	2.02433e+06	2.31302e+06	2.13232e+06	2.24803e+06	2.21556e+06	2.29929e+06	2.07715e+06	2.22912e+06	2.14847e+06	2.14722e+06	1702500	2.25092e+06
XOO0476	FldA	flavodoxin	C	97.31	1028.08	79.24	71.98	105.33	150.31	140.14	98.66	654.06	774.08	85.44	1109.88	89.22	75.34	92.92	109.97	101.44	81.49	1446.23	1803.33	2.10199e+06	449849	1.98929e+06	473140	1.98372e+06	528941	1.84515e+06	472008	1.60072e+06	450409	2.14124e+06	507517	2.27799e+06	559720	1.95507e+06	527434	1.91175e+06	486740	2090200	498964
XOO0477	trxA	thioredoxin	OC	141.78	53.16	125.04	132.98	225.97	325.95	348.1	244.02	28.01	16.66	168.66	64.53	120.74	130.51	189.98	176.4	182.87	152.72	75.36	99.07	3.14873e+06	734750	3.27936e+06	801890	3.04658e+06	864534	2.94727e+06	639028	2.6611e+06	679235	3.2845e+06	772965	3.23944e+06	861421	3.40573e+06	859282	3.62345e+06	763611	2227100	773799
XOO0478	Tra5	IS1404 transposase	L	33.62	30.52	38.43	35.64	40.78	44.3	65.26	44.04	34.78	45.2	31.32	25.08	31.78	29.76	24.18	30.93	34.32	24.95	26.68	50.58
XOO0479	gctB
XOO0481	pcaF	beta-ketoadipyl CoA thiolase	I	6	14.59	8.29	6.62	11.58	11.11	11.57	8.69	7.29	10.36	6.06	8.47	5.16	5.68	5.32	6.74	5.89	3.15	8.26	11.18
XOO0482	pcaH	protocatechuate 3,4-dioxygenase subunit beta	Q	6.91	26.65	11.26	10.77	10.54	10.43	8.97	8.6	39.26	46.02	8.7	35.52	7.92	9.02	9.1	11.18	9.62	7.84	34.93	36.69
XOO0483	pcaG	protocatechuate 3,4-dioxygenase subunit alpha	Q	3.94	24.51	5.53	4.82	5	5.62	8.22	4.14	15.98	12.83	6.63	15.26	3.32	4.67	2.89	6.31	4.67	5.07	15.57	14.24
XOO0484	pcaB	3-carboxy-cis,cis-muconate cycloisomerase	F	90.75	47.13	72.13	65.89	58.81	43.24	56.82	50.7	33.16	36.13	106.38	42.41	114.68	108.45	91.71	105.09	94.12	82.69	57.34	74.19
XOO0485	catD	b-ketoadipate enol-lactone hydrolase	R	62.43	209.18	41.73	38.95	38.87	36.58	32.49	29.62	164.27	173.42	75.01	246.8	69.56	79.52	77	88.02	71.89	59.96	268.72	315.32	12654.7	5408.1	4775.85	785.26	6112.25	1964.41	3200.56	2371.49	4644.21	3137.73	12444.5	4707.26	13026.9	4972.88	14217.8	3967.55	12526.8	5666.12	15871	5279.58
XOO0486	pcaC	4-carboxymuconolactone decarboxylase	S	56.97	120.08	44.79	47.16	48.73	44.02	33.25	29.24	80.44	110.39	69.4	124.61	84.75	76.31	91.78	102.81	83.81	75.81	168.04	234.79	234319	116585	134404	84080	133896	64146	139463	65290.1	134268	75100.2	241739	127425	234581	118614	257780	106614	251577	130755	269530	115131
XOO0487	PldB	hydrolase	I	6.88	15.39	9.19	7.01	6.71	4.98	5.41	4.34	11.68	21.32	9.49	19.2	7.62	8.7	9.35	9.59	6.79	5.83	12.26	21.05
XOO0488	pcaR	transcriptional regulator	K	16.97	29.01	35.19	24.27	24.74	20.56	24.6	23.66	57.61	53.52	20.09	46.19	19.97	18.92	17.46	22.99	16.56	16.61	37.54	58.79
XOO0489	RIO1	hypothetical protein	TD	319.81	134.49	555	499.59	432.71	342.08	307.88	297.85	138.25	133.99	268.69	109.39	290.17	273.81	309.94	291.03	285.89	262.35	164.31	182.01	1.54776e+06	647670	1.78606e+06	687720	1.7426e+06	773358	1.7029e+06	658345	1.62536e+06	623833	1.3616e+06	679035	1.39737e+06	683368	1.48738e+06	674940	1.38228e+06	645325	1556100	694047
XOO0490	Tra8	hypothetical protein	L	21.6	30.47	36.61	29.57	30.79	29.31	25.55	26.74	47.85	30.82	20	19.22	22.76	19.79	18.7	22.63	19.41	19.28	21.32	30.97
XOO0491	XOO0491	oxidoreductase	R	184.21	258.61	161.57	139.88	120.58	109.55	140.23	130.11	212.23	192.76	203.64	330.83	193.36	201.76	189.13	216.88	219.05	214.91	276.97	322.03	188096	254509	207218	199450	177312	189481	182423	195820	181600	196128	179690	408501	193690	235626	203843	247065	192701	259946	223300	239258
XOO0492	XOO0492	hypothetical protein		92.38	1243.39	98.17	69.48	69.21	52.87	91.82	86.27	1354.88	1399.56	103.91	1320.38	93.63	100.27	83.36	94.85	92.17	64.67	1312.09	1419.68
XOO0493	FtsN	hypothetical protein	D	366.94	1245.37	370.5	335.52	239.98	192.26	301.99	317.22	1047.46	915.48	366.51	1275.43	373.49	348.65	253.75	286.54	358.56	385.4	1151.01	950.63	444741	199964	507420	201210	526319	294375	517734	252993	541869	218796	466743	199505	458100	204664	513623	183956	497149	188228	483180	206892
XOO0494	argS	arginyl-tRNA synthetase	J	716.96	1182.49	720.75	627.43	539.92	514.16	540.96	573.63	1201.82	1167.08	684.43	1141.4	671.29	651.89	622.87	629.49	627.94	679.54	1156.36	1145.2	4.77554e+06	1.78657e+06	6.01315e+06	1750700	4.33476e+06	1.87238e+06	4.87339e+06	1.81801e+06	4.38032e+06	1.75469e+06	4.52358e+06	1.7642e+06	4.80754e+06	1.69237e+06	4.58886e+06	1.64219e+06	4.56873e+06	1.59029e+06	4960600	1.692e+06
XOO0495	radC	DNA repair protein RadC	L	3.04	10.33	4.71	4.54	5.58	4.16	6.83	3.39	17.27	16.89	3.33	10.38	2.13	3.39	3.62	4.61	3.15	2.97	12.07	12
XOO0496	dfp	bifunctional phosphopantothenoylcysteine decarboxylase/phosphopantothenate synthase	H	273.12	462.94	240.84	224.52	199.94	173.65	196.72	214.64	473.69	373.86	265.66	454.47	271.47	270.99	218.26	248.68	242.97	283.25	454.25	418.84	843726	93499.1	1.35678e+06	88404	1.17106e+06	112711	1.05408e+06	110550	1.11864e+06	117993	849338	89365.1	920110	93695.4	913373	102353	901021	90703.3	960280	93327.8
XOO0497	dut	deoxyuridine 5'-triphosphate nucleotidohydrolase	F	189.27	107.75	186.67	165.18	167.65	154.09	178.58	168.94	110.73	112.67	210.31	99.02	195.73	218.3	201.62	226.3	218.42	200.63	150.23	107.07	541135	93396.3	289803	69899	330848	63033.9	342043	66819.5	340627	68968.7	601432	101388	562774	90423.6	564344	73752.9	551788	82844.1	648510	75165.8
XOO0498	algC	phosphomannomutase	G	316.31	430.01	311.24	216.89	183.58	173.89	209.04	202.66	357.94	339.88	360.13	458.53	332.01	337.57	318.9	338.04	341.27	334.39	462.86	422.69	1.92566e+06	633265	1.45861e+06	571120	1.39848e+06	552620	1.447e+06	574864	1.50964e+06	585715	2.27907e+06	697710	2.04113e+06	647219	2.04755e+06	647542	2.09631e+06	740142	1857800	654117
XOO0499	XOO0499	hypothetical protein		36.52	127.26	58.16	46.92	44.9	42.47	40.38	44.07	163.93	224.42	40.67	112.73	36.03	30.45	40.73	49.58	37.3	34.02	131.69	162.59
XOO0500	XOO0500	hypothetical protein	S	76.23	12.96	151.25	116.11	71.92	47.8	64.28	47.35	9.82	16.6	49.47	13.57	59.77	44.45	54.58	40.52	67.31	49.34	4.64	21.6
XOO0501	dpm1	dolichol-phosphate mannosyltransferase	M	153.44	181.81	312.75	246.58	177.7	117.94	108.63	125.45	171.85	210.38	124.99	171.8	131.88	118.08	117.05	131.35	113.42	123.09	161.85	202.22	681543	87474.5	835778	93890	714308	102481	753135	95241.8	721678	88353.5	681909	79244	684313	88207.3	741154	77377.2	720422	75788.9	697890	80341.1
XOO0502	wbnF	nucleotide sugar epimerase	MG	74.7	65.58	69.65	54.56	53.83	45.18	64.07	52.85	62.44	66.55	66.33	70.45	69.05	60.86	69.68	72.11	87.06	66.4	67.47	81.52	217184	125701	199618	123940	193883	141547	181459	127859	191074	126969	207701	125177	201365	133998	227547	131480	221642	124545	217620	124361
XOO0503	mcrB	mitomycin resistance protein		32.6	21.66	35.61	23.45	22.65	25.43	27.64	19.83	38.42	47.28	35.28	23.14	28.28	19.87	30.37	39.09	27.49	21.58	22.56	62.2
XOO0504	parB	chromosome partitioning protein	K	247.03	145.55	272.1	202.61	201.87	187.92	258.95	187.6	143.92	129.4	239.83	139.51	222.5	221.9	222.55	224.53	248.35	216.7	119.66	147.14	1.98117e+06	190208	2.65356e+06	194430	2.36054e+06	212232	2.23064e+06	198530	2.23398e+06	199716	1.91025e+06	196669	2.08331e+06	204631	2.03003e+06	179269	2.01143e+06	188136	2113100	186570
XOO0505	parA	chromosome partitioning protein	D	209.75	140.79	230.27	179.74	175.93	181.21	205.02	204.74	128.42	175.71	166.15	134.54	177.95	160.62	169.25	182.35	177	170.01	135.43	164.38	544999	16733.5	385265	19731	426894	16114.6	472167	17038	423865	17455.9	525816	20598.9	521999	17230.7	541255	15816.6	563708	18693.3	559870	17196.8
XOO0506	XOO0506	hypothetical protein		359.16	914.95	411.25	325.12	301.86	280.2	373.29	332.2	1002	1017.42	362.81	947.2	393.35	353.32	353.12	403.56	381.81	387.16	985.18	1008.32	1.43223e+06	694278	1.5601e+06	795710	1.3921e+06	839169	1.31758e+06	717124	1.34495e+06	664427	1.35714e+06	780908	1.41554e+06	740842	1.32306e+06	755515	1.33111e+06	660488	1534300	734165
XOO0507	XOO0507				40.94							53.69	55.62		45.74							50.59	65.07
XOO0508	pyrE	orotate phosphoribosyltransferase	F	136.68		148.29	141.37	165.72	163.41	179.76	167.98			127.19		121.53	131.98	120.71	131.8	124.32	120.82			505737	930168	520840	830430	528799	746168	523004	820098	544164	857060	506304	844108	516056	835204	467006	952612	567678	872529	551240	826788
XOO0509	exoA	exodeoxyribonuclease III	L	141.39	659.06	160	146.93	173.26	163.22	150.67	147.75	600.84	614.43	140.69	654.73	135.5	131.51	149.21	168.73	144.31	143.37	590.76	636.69	2.32862e+06	474785	2.13055e+06	443320	1.74647e+06	404605	1.83951e+06	460235	1.79188e+06	482270	2.27725e+06	456650	2.43533e+06	476587	2.30075e+06	436261	2.39331e+06	474329	2489000	444820
XOO0510	ampG	signal transducer	G	51.89	93.62	54.23	43.92	53.04	50.36	51.87	44.8	96.63	106.23	49.21	86.06	46.72	49.73	53.21	54.98	54.47	38.11	78.74	103.02	1.31515e+06	41802.6	1.38192e+06	43203	1.23849e+06	34229	1.24756e+06	36900.4	1.45613e+06	38068.1	1.43651e+06	35561.4	1.35634e+06	36336.2	1.38314e+06	38820.7	1.46025e+06	39450.6	1570300	35520.5
XOO0511	XOO0511	hypothetical protein		97.45	135.22	145.49	113.9	160.76	146.75	116.74	93.41	213.2	156.65	124.87	123.98	138.94	117.95	227.73	280.51	181.98	124.74	230.65	319.36	15256.1		12552.1		11656.8		9723.75		10465.6		16270.8		14601.1		13881		14248.7		12793
XOO0512	XOO0512	anhydro-N-acetylmuramic acid kinase	O	54.34	73.75	79.93	70.17	64.82	56.89	65.13	58.02	74.73	87.59	52.22	67.56	37.29	51.04	44.89	57.64	48.04	40.32	73.39	92.69	336225	91435.5	179096	56989	206746	61775	193225	70289.5	211351	74912.3	339628	118955	338007	95770.4	376189	90242.8	392303	98989.8	336170	95375.3
XOO0513	NlpD	hypothetical protein	M	166.81	155.38	230.52	174.6	184.58	160.32	174.01	171.06	207.32	224.08	176.45	167.18	164.85	169.33	157.15	169.26	162.46	128.6	156.98	204.13
XOO0514	tyrS																							1.10516e+06	403439	798918	352530	933724	315394	1.0013e+06	353415	868491	331744	1.1478e+06	515008	1.13411e+06	358716	1.1057e+06	347704	1.12051e+06	358312	1305000	354104
XOO0516	Tra5	IS1404 transposase	L	2.8	20.38	6.89	5.38	5.1	6.38	4.19	6.12	32.36	30.04	4.09	22.33	1.64	2.45	3.64	1.96	1.61	1.43	10.9	22.8
XOO0517	XOO0517				72.28							24.38	289.48		17.65							79.08	270.53
XOO0518	XOO0518				604.69							634.36	619.03		629.3							567.51	584.57
XOO0519	BaeS	two-component system sensor protein	T	49.25	203.43	55.09	48.82	51.1	51.08	58.12	48.31	213.34	302.47	52.33	187.84	49.59	49.92	52.9	58.9	46.29	36.99	234.47	301.53	1.0183e+06	626537	927762	475140	903710	427882	872204	494224	888593	500286	1.07471e+06	545911	1.06583e+06	584279	1.06993e+06	530562	1.12582e+06	582451	1161000	546445
XOO0520	Rtn	two-component system regulatory protein	T	189.55	162.17	222.27	198.83	203.39	198.88	206.2	208.79	155.12	141.74	217.1	165.12	208.41	208.15	193.58	215.42	201.63	207.88	174.89	187.71	3.21168e+06	556298	2.62593e+06	348080	2.57325e+06	368351	2.55125e+06	399266	2.42908e+06	436037	3.25341e+06	611236	3.29917e+06	561985	3.20692e+06	557043	3.27353e+06	597083	3320900	567727
XOO0521	XOO0521	hypothetical protein		179.15	323.8	220.2	186.77	187.17	159.68	181.97	176.88	297.59	297.55	208.96	347.86	190.65	165.15	179.68	199.59	203.9	195.38	329.42	389.2
XOO0522	XOO0522	hypothetical protein		42.55	35.37	79.44	66.49	69.03	61.82	67.21	56.73	42.98	52.03	44.97	52.91	36.79	42.98	39.95	45.3	47.68	39.64	46.15	47.8	474135	346238	525402	371290	500240	316848	508305	306113	513697	349095	472837	352443	460748	357797	428182	332225	484083	354401	491550	339486
XOO0523	CcmA	hypothetical protein	M	48.72	32.19	74.9	58.27	66.95	65.04	66.54	44.79	37.75	52.22	35.68	36.46	52.7	51.92	62.19	70.64	59.62	48.34	29.95	84.2
XOO0524	CcmA	hypothetical protein	M	7.05		7.82	5.75	8.8	8.45	12.98	4.17	24.22	27.05	6.97	6.67	7.43	3.48	4.37	8.92	9.92	7.13	8.21	11.92
XOO0525	XOO0525	iron-sulfur cluster insertion protein ErpA	S	191.81	34.15	217.37	202.76	172.07	186.91	212.19	193.45	59.38	61.89	214.19	45.18	183.74	202.23	292.82	328.07	292.84	204.93	54.45	82.67	4729.54	2548.49	3727.83	1612.9	6806.45	2390.97	4509.72	2419.26	4290.33	3039.86	5491.64	3545.34	4451.98	2311.93	4939.27	2119.82	6807.84	3026.1	6295.6	2511.86
XOO0526	DAP2	hypothetical protein	E	614.82	3253.74	426.26	511.93	570.3	536.47	451.75	434.11	2086.02	1904.37	639.34	3193.76	693.75	693.63	712.37	699.26	700.58	649.18	2816.53	2730.54
XOO0527	nudC	NADH pyrophosphatase	L	134.82	49.85	243.28	219.44	203.94	154.61	169.05	149.15	43.93	55.19	151.73	51.23	124	126.47	131.32	151.13	134.16	104.77	50.27	66.4	1.59882e+06	42698.4	1.14408e+06	37429	1.17972e+06	35775.7	1.19061e+06	39645.6	1.16286e+06	38730.6	1.66767e+06	40979	1.53708e+06	41650.2	1.68114e+06	36517.8	1.75953e+06	41391.8	1594200	39556.5
XOO0528	ampE	hypothetical protein	V	37.07	31.95	77.04	58.29	62.85	53.34	52.61	42.9	25.23	30.27	54.96	26.03	42.91	58.73	55.64	60.75	52.96	34.82	33.65	38.22	608571	106457	570886	111040	582867	96901	565000	106962	551752	104183	667937	117408	644146	102859	663793	102103	661607	110396	681040	109792
XOO0529	XOO0529	hypothetical protein		156.67	41.71	184.04	195.37	244.72	253.8	188.84	172.68	52.18	38.86	179.34	41.67	149.09	161.5	184.74	161.72	164.86	157.51	52.06	50.35		47298.2		16575		23578.8		20560		31863.3		49121.2		51439.4		46481.8		50781.9		46690.7
XOO0530	aas	2-acylglycerophosphoethanolamineacyltransferase	I	26.5	87.37	33.82	27.17	28.06	24.71	25.13	19.65	119.73	143.59	30.37	84.26	28.4	29.79	29.92	35.3	27.13	22.01	106.89	115.39	14128.3		13543.7		13307.2		11344		12367.6		13976.5		13422.5		14872.2		16895.3		17509
XOO0531	XOO0531				8.5							9.08	5.71		4.93							3.63	5.3
XOO0532	XOO0532				2.71							9.75	3.57		5.81							4.71	10.77
XOO0533	XOO0533
XOO0534
XOO0535	XOO0535	hypothetical protein	S	19.47	55.68	24.48	19.84	20.55	20.95	25.19	19.96	68.42	73.62	19.91	55.92	20.79	19.47	19.72	22.59	18.39	11.92	56.72	65.03	363220	164979	370976	155570	349983	138843	337917	154012	351380	147856	374294	182385	365327	162021	353205	149633	349036	157230	398040	159425
XOO0536	XOO0536	hypothetical protein	R	219.95	199.37	164.35	167.67	186.55	211.33	164.11	148.32	167	170.07	186.12	215.6	213.43	195.12	220.42	199.12	188.8	187.48	193.54	230.8	1.02098e+06	95531	1.26227e+06	159420	1.22563e+06	122446	1.21079e+06	147667	1.25942e+06	117182	1.0877e+06	110475	1.11594e+06	96609.3	1.36594e+06	97841.9	1.38782e+06	95237.7	971460	96665.1
XOO0537	purD	phosphoribosylamine--glycine ligase	F	181.76	68.8	137.1	142.09	118.63	117.99	145.77	172.22	69.82	60.13	187.41	73.68	169.36	192.27	151.91	188	154.74	179.75	75.6	68.84	938947	255948	926557	235510	841327	286038	835518	233587	788155	227047	831067	229701	886240	245328	847052	255800	862682	228852	706770	240556
XOO0538	XOO0538	ATPase	R	354.72	701.21	216.96	219.27	272.4	347.29	257.02	247.02	628.88	675.8	303.13	715.45	359.95	309.22	423.22	342.59	329.88	319.27	664.77	699.05	5.78571e+06	6.79367e+06	5.61357e+06	6773300	5.71576e+06	5.05246e+06	5.23437e+06	6.07967e+06	5.93068e+06	6.08453e+06	6.01184e+06	6.81265e+06	5.60387e+06	6.63997e+06	6.26057e+06	6.41529e+06	5.85922e+06	7.05687e+06	4967600	6.43825e+06
XOO0539	purH	bifunctionalphosphoribosylaminoimidazolecarboxamideformyltransferase/IMP cyclohydrolase	F	269.5	257.58	237.71	225.71	226.37	238.03	312.91	335.31	278.4	239.76	285.73	266.45	266.39	280.68	246.2	274.53	283.01	279.54	253.43	252.6	1.00036e+06	383658	1.10061e+06	393960	1.12037e+06	402347	1.09395e+06	426304	1.10848e+06	408577	996420	364742	1.00248e+06	377776	1.00113e+06	361780	961530	373041	1025400	350879
XOO0540	pgsA				22.15							23.34	14.9		8.38							9.29	10.01
XOO0541	XOO0541
XOO0542	PldB	hypothetical protein	I	9.21	19.76	15.11	6.76	11.61	15.13	11.53	7.62	28.39	20.83	7.29	24.54	7.76	8.73	9.9	13.98	9.82	6.77	24.32	35.56
XOO0543	XOO0543	hypothetical protein		1.08	7.42	2.52	3.05	5.02	3.89	4.18	3.53	10.81	13.01	2.36	6.29	1.64	1.53	1.4	1.89	2.04	1.54	7.27	9.06
XOO0544	XOO0544	hypothetical protein		4.46	17.19	8.64	7.19	6.09	6.99	7.74	9.87	21.23	29.13	6.12	15.71	3.52	2.2	6.9	6.1	4.12	1.71	15.35	6.45
XOO0545	XOO0545	transposase
XOO0546	XOO0546	transposase		14.74	19.54	53.95	43.45	31.01	32.82	27.78	26.94	24.83	24.94	18.53	15.52	18.34	18.4	16.27	16.95	15.9	21.54	20.26	22.11
XOO0547	XOO0547	ISXo8 transposase	L	149.73	141.34	185.04	163.02	328.31	466.53	335.07	221.98	237.71	203.31	130.86	107.82	125.52	120.74	255.39	242.24	219.64	129.67	142.44	166.96
XOO0548	fis	Fis family transcriptional regulator	KL	272.91	92.91	292.93	268.23	324.44	360.71	336.42	254.88	102.18	194.68	173.42	101.35	171.48	141.34	168.89	120.39	134.72	126.61	93.25	150.29	677465	203514	433392	116640	551567	144945	629768	151560	607205	175526	721652	199387	685922	191153	729962	151742	726868	167371	637120	156157
XOO0549	XOO0549	hypothetical protein		41.45	179.38	55.94	53.51	43.13	35.15	44.8	51.94	166.38	177.58	43.15	189.74	45.82	44.81	33.26	41.85	45.79	44.15	193.78	203.14	224436	64764.7	324372	59210	291888	59086.9	257135	68928.7	270598	67400.9	230974	71830	231825	64771.2	255275	63335.8	250355	62704.7	261980	64678.1
XOO0550	HipB	PbsX family transcriptional regulator	K	58.39	334.44	78.63	87.07	75.36	61.36	86.04	59.43	454.76	506.42	52.94	361.28	44.59	59.16	46.69	58.22	57.42	49.32	326.54	304.27	8553.03	13541.8	8150.15	13460	7182.85	11163.3	7754.49	12226.2	6805.75	11410.8	10857.1	11682.6	7645.47	11298.6	8197.71	13126.1	10617.4	14224.6	8879.4	13968
XOO0551	XOO0551	hypothetical protein		5.46	8.42	15.27	13.24	10.23	12.23	15.46	10.49	16.53	18.47	11.7	7.51	6.02	5.9	6.98	9.36	7.12	7.88	9.97	10.59
XOO0552	prmA	50S ribosomal protein L11 methyltransferase	J	178.78	79.06	207.97	179.19	169.06	146.38	163.65	155.17	84.95	77.87	184.97	72.71	187.53	176.88	157.99	168.39	155.12	165.83	79.98	82.24	351183	101959	698240	163570	555560	111438	502626	111944	557110	112905	351310	105527	347460	99664.4	381821	79264.8	313786	86987.3	414590	79078.2
XOO0553	XOO0553				35.59							47.77	39.67		31.9							35.41	48.51
XOO0554	XOO0554	hypothetical protein		22.63	21.96	30.63	20.07	21.22	19.11	21.81	19.68	16.86	22.86	19.69	15.87	17.96	18.27	24.29	29.17	21.75	18.36	14.78	22.16
XOO0555	XOO0555	hypothetical protein		57.06	33.42	48.46	40.01	36.13	43.28	46.17	36.27	26.57	18.4	68.45	31.11	52.87	65.09	56.58	70.87	54.81	50.56	8.78	18.55	39918.5	3806.38	33398.7	2286.2	29184.6	2547.65	30178.7	3517.88	35395.3	3425.4	36878.8	3933.81	35681.3	3525.77	29330.8	3174.21	36125.1	3534.83	32468	3194.67
XOO0556	accC	acetyl-CoA carboxylase biotin carboxylase subunit	I	824.52	629.49	366.83	284.86	298.5	286.54	289.33	295.38	575.1	485.26	818.79	673.49	820.74	816.67	819.12	837.96	779.47	795.17	616.39	608.14	4.015e+06	3.01006e+06	2.33696e+06	1718800	2.72248e+06	1.95559e+06	2.85233e+06	1.97036e+06	2.75679e+06	2.35313e+06	4.03818e+06	2.94337e+06	4.03808e+06	2.91113e+06	4.16574e+06	2.79209e+06	3.99864e+06	2.73394e+06	4460400	2.83192e+06
XOO0557	XOO0557	hypothetical protein		601.3	2604.66	231.85	231.51	238.2	218.77	235.98	201.1	2797.07	2321.13	537.65	2685.7	527.97	543.56	513.2	562.5	497.72	447.11	2488.83	2767.21
XOO0558	bccP	acetyl-CoA carboxylase biotin carboxyl carrier protein subunit	I	774.74	391.1	338.9	305.38	257.07	256.86	365.24	320.27	278.4	207.57	818.13	357.62	859.56	825.21	707.55	758.17	916.99	842.5	415.87	414.42	798415	922499	1.3097e+06	940830	703421	1.06636e+06	807207	959133	691043	891649	763974	1.04319e+06	845519	1.00996e+06	773003	1.23285e+06	795948	967806	580690	1.06838e+06
XOO0559	aroQ
XOO0560	XOO0560
XOO0561	dsbD	C-type cytochrome biogenesis protein (copper tolerance)	OC	98.68	87.8	96.14	76.19	82.67	96.45	111.63	114.96	98.71	108.11	117.34	91.15	102.85	103.13	100.8	116.18	104.61	103.78	105.25	97.04	139466	86715.5	125512	75635	123219	74007.4	118930	85062.7	125899	87397.6	135176	86396.7	147173	82200.6	147498	84782.1	150072	83764	154350	84688.8
XOO0562	cutA	divalent cation tolerance protein	P	36.3	61.46	27.81	29.65	19.97	28.09	43.54	46.26	101.7	142.77	20.81	59.62	28.4	17.91	17.09	15.02	24.39	17.9	88.75	104.06	20806.8	9989.52	17316.6	7354.6	17549.6	8710.45	16921.2	10779.9	19032.8	10028.2	21246.3	10556.2	21771.5	9770.75	27275.6	10256.9	23365.2	9193.95	23417	9898.14
XOO0563	XOO0563	transposase		0.15		0.16			0.13	0.09	0.14	26.8		0.16		0.46			0.09	0.05	0.27	12.79
XOO0564	XOO0564	ISXo8 transposase	L	32.45	12.82	28.73	18.78	29.46	27.58	29.62	30.17	30.21	33.26	26.7	18.99	11.96	27.9	27.66	16.86	22.43	19.78	30.69	28.61
XOO0566	XOO0566	hypothetical protein	L	10.05	30.99	14	12.87	12.81	11.54	13.2	11.31	35.91	36.41	10.4	31.19	9.07	9.35	10.28	9.44	10.62	8.97	30.51	30.93
XOO0567	priA	primosome assembly protein PriA	L	46.18	132.09	67.52	55.29	49.9	45.38	56.35	49.54	141.48	167.56	47.57	127.08	45.14	42.54	39.92	49.62	46.92	43.77	151.49	189.04	85384.6	13126.7	104741	14590	96869.9	14938.2	94336.9	14927.6	90986.5	15253.8	92168	14251.7	92580.6	15838.9	92025.3	14396.5	101612	17300.4	101580	16200.2
XOO0568	XOO0568	hypothetical protein		257.7	117.33	308.9	253.11	222.5	227.28	315.65	265.45	143.5	148.67	274	126.78	209.59	229.2	206.4	248.24	237.56	212.07	151.55	141.95	365497	419663	325052	394990	307450	383308	318781	442160	332214	410732	383628	446686	391260	432738	266948	379740	368729	373814	311250	398226
XOO0569	XOO0569	hypothetical protein		134.63	85.44	169.53	138.63	147.19	149.42	156.59	128.54	113.64	114.83	146.12	105.97	133.41	134.43	139.16	151.59	124.76	119.91	107	96.81	240682	15666.2	256895	14140	247589	14646.1	242027	13951.7	243179	15039.5	254479	14740.9	257004	14393.1	247171	13008.3	236955	15735.3	261330	12202.8
XOO0570	XOO0570	hypothetical protein		19.26	8.74	13.98	16.78	12.99	13.18	17.07	18.62	19.78	35.63	19.23	18.48	16.05	15.2	15.19	20.59	14.51	14.96	17.53	22.34
XOO0571	XOO0571				12.72							20.53	8.37		8.51							9.57	11.56
XOO0572	norM	multidrug efflux protein	V	51.3	55.29	49.29	40.85	45.04	48.19	57.48	47.47	73.69	76.04	42.96	42.1	41.32	41.02	40.55	44.19	37.53	32.3	48.82	71.14
XOO0573	sppA	endopeptidase IV	OU	570.91	282.31	551.2	552.5	525.94	478.89	495.33	475.97	248.1	247.04	638.02	278.17	594.83	608.34	558.48	582.56	583.07	575.56	265.98	291.02	4.8161e+06	2.01917e+06	6.19254e+06	1847100	5.58906e+06	1.93579e+06	5.37637e+06	1.83834e+06	5.37103e+06	1.80677e+06	5.44327e+06	2.34029e+06	4.8341e+06	2.0317e+06	5.87672e+06	1.8672e+06	5.26803e+06	1.91296e+06	4598900	2.03979e+06
XOO0574	XOO0574	hypothetical protein		212.58	2752.93	205.26	186.63	212.91	190.1	250.24	157.36	1673.61	1379.52	219.18	3018.73	233.35	221.26	273.91	264.88	264.66	216.08	2819.23	2029.6	2.69962e+06	222885	873876	168770	1.03318e+06	156692	1.2054e+06	156592	1.23099e+06	186692	3.12179e+06	290961	2.82845e+06	281739	2.72868e+06	285762	3.09732e+06	261201	2757700	262764
XOO0575	trn2	tropinone reductase	IQR	168.08	575.16	183.43	156.87	141.36	136.77	151.19	178.12	566.88	601.41	161.54	617.2	172.47	164.81	159.4	171.67	164.1	174.84	530.21	551.42	928444	226411	926471	248490	917919	229555	941082	244959	894221	228748	950534	224660	903868	215138	975613	195382	899123	206587	970430	204801
XOO0576	XOO0576	hypothetical protein		54.55	178.76	109.95	94.06	84.63	59.03	58.58	63.49	148.36	185.98	72.46	189.25	75.64	60.42	70.08	85.05	76.59	66.55	186.13	234.69	184140	352096	180353	369200	164591	391644	176189	336790	156322	334930	196795	398084	190827	396113	210547	413798	203117	378498	202890	404863
XOO0577	XOO0577	hypothetical protein		74.15	58.42	139.05	123.43	88.24	63	66.3	79.85	64.21	82.62	98.18	62.56	105.49	91.45	90.79	107.55	92.76	84.67	78.83	97.85	996218	81489.5	1.02021e+06	82967	916153	88174.8	894755	91635.8	939397	96593.8	977156	81355.3	1.02803e+06	100480	1.06265e+06	97256.7	1.06212e+06	106366	1088700	99900.4
XOO0578	SUA5	hypothetical protein	J	107.41	198.06	158.97	150.18	117.74	96.4	109.05	94.41	199.7	202.43	139.04	144.11	110.4	107.8	106.71	129.17	109.42	102.3	200.55	246.95	142073	87948.9	147316	83461	143464	74516.3	145362	81421.1	149451	77915	135367	78557.7	146673	84549.7	111690	79005.9	139093	81788.9	111930	77949.6
XOO0579	topA	DNA topoisomerase I	L	328.03	351.94	418	394.68	347.52	284.23	278.87	247.98	358.83	354.94	293.01	352.79	307.91	296.3	293.63	286.63	297.24	273.24	351.45	339.9	6.46062e+06	1.47578e+06	9.31463e+06	1534100	8.62262e+06	1.3961e+06	7.8116e+06	1.4748e+06	8.31795e+06	1.49795e+06	6.17099e+06	1.46792e+06	6.31845e+06	1.40223e+06	6.00712e+06	1.40017e+06	6.01607e+06	1.43226e+06	6737800	1.39059e+06
XOO0580	XOO0580	hypothetical protein	S	149.75	221.69	169.23	137.36	126.89	98.11	108.23	115.33	172.29	177	178	212.28	180.16	180.09	170.09	183.97	174.79	175.89	179.59	194.21	680746	66660.6	368307	68927	435511	58686.3	412040	63828.8	442820	63969.5	752540	66363.6	753839	67883.7	647273	65975.8	635407	65119.2	690680	60652.8
XOO0581	pilA	fimbrial protein	NU	21.58	52.56	30.82	20.88	22.81	22.84	21.09	18.37	62.82	66.99	32.94	53.4	24.66	20.57	33.25	40.69	24.9	16.8	60.39	80.71
XOO0582	smg	hypothetical protein	S	210.93	42.56	261.21	243.35	305.01	301.06	235.54	205.89	30.83	60.72	248.15	39.59	243.62	255.62	324.1	385.22	290.24	217.03	33.34	66.99		8307.87		4608.4		7118.79		6847.02		7904.73		8288.83		9641.56		9368.1		8927.39		10050
XOO0583	smf	DNA processing protein DprA	LU	12.96	18.15	17.67	11.1	14.63	14.19	15.74	11.87	22.04	32.89	17.79	18.8	14.75	10.87	13.39	15.4	12.28	11.79	19.07	27.49
XOO0584	XkdP	hypothetical protein	S	957.95	3546.98	960.86	579.15	437.93	460.23	679.45	603.68	3968.63	4211.59	929.59	3800.22	979.47	949.26	843.06	929.07	1074.9	962.47	3529.95	4002.26	1.48037e+06	254462	1.56793e+06	239040	1.29457e+06	254997	1.32019e+06	156497	1.32997e+06	152924	1.50397e+06	225343	1.57326e+06	270314	1.65746e+06	233771	1.52334e+06	262891	8531400	236595
XOO0585	def	peptide deformylase	J	439.45	78.9	443.66	376.13	430.22	455.8	448.55	379.62	100.3	133.31	369.14	74.41	348.91	344.16	392.92	405.77	380.67	337.14	100	138.41
XOO0586	fmt	methionyl-tRNA formyltransferase	J	172.49	75.86	196.91	150.49	129.63	127.42	212.95	171.29	77.5	103.16	172.9	71.63	167.37	159.44	134.58	142.59	158.67	150.36	72.41	96.54	1.61385e+06	43401.2	1.62302e+06	40218	1.67694e+06	39501.6	1.6627e+06	47819.1	1.75445e+06	49063.6	1.67677e+06	46807.8	1.6079e+06	47627.5	1.60986e+06	45238.7	1.59493e+06	48879.2	1705200	49845.4
XOO0587	sun	hypothetical protein	J	142.39	51.82	176.8	126.14	113.77	117.47	161.56	140.64	59	47.03	147.59	50.16	128.51	130.22	118.15	134.66	116.9	104.69	47.58	57.18	801022	564544	874909	591830	839528	510427	815787	548951	867760	563848	811571	541242	791019	566204	857052	539030	849775	587449	892430	521536
XOO0588	ArnT	hypothetical protein	M	28.47	34.76	35.09	26.74	24.22	25.32	27.64	19.82	45.83	59.24	33.82	30.06	30	33.78	33.77	34.64	30.43	24.02	36.63	46.96	245528	58391.5	216739	57144	226100	60862.4	208014	58311.8	241476	56685	252057	63754.1	260122	68972.2	252995	45187.5	274725	54821.3	232200	58683.2
XOO0589	RfaL	hypothetical protein	M	40.22	36.67	148.28	143.89	97.23	52.66	51.39	44.74	29.22	49.84	55.88	32.56	36.02	39.68	46.22	47.41	43.14	30.03	45.53	56.86	94324	67567.4	103725	67392	102738	50949.9	97180.3	65337.5	96315.4	66355.6	99360.9	71168.1	86868.9	63702.5	98505.3	67121.9	96836.3	65201.3	98311	65814.7
XOO0590	WcaA	lipopolysaccharide core biosynthesis glycosyl transferase	M	75.41	456.86	81.41	71.56	74.83	66.67	82.26	68.96	451.13	527.06	83.22	451.9	76.8	75.12	75.3	75.59	91.22	65.15	469.12	501.8	224551	46525	130487	42575	127305	40316.7	137518	47135.8	145248	46578.9	213331	44351.6	235189	46650.7	216483	44960.9	233569	49828.1	235180	49829.3
XOO0591	TagB	hypothetical protein	M	122.53	16.67	140.8	113.77	107.23	104.12	120.18	117.64	22.81	31.88	134.42	17.09	136.01	137.6	128.5	143.86	136.69	120.4	16.55	26.02	355722	1.41806e+06	305426	1276300	316639	1.40074e+06	307882	1.18878e+06	303676	1.25475e+06	341182	1.15795e+06	338885	1.33847e+06	356773	1.25035e+06	337306	1.28804e+06	400300	1.50549e+06
XOO0592	XOO0592	hypothetical protein	S	15.95	13.82	22.16	15.95	15.04	15.46	18.7	15.81	19.67	21.96	15.75	13.63	14.89	15.74	13.42	15.26	13.67	12.06	16.83	21.17
XOO0593	XOO0593	hypothetical protein	S	54.58	32.78	69.32	58.42	52.11	52.01	78.52	80.39	45.92	44.45	50.14	33.05	45.48	45.29	39.64	37.8	48.29	44.45	42.09	53.05	118873	35506.1	60300.2	21668	74603.8	21339.2	74413.1	22343.2	76498.2	25873.9	127306	33429.2	125858	35999.7	136218	33333.1	141827	34976.5	145470	35829.6
XOO0594	ribA	GTP cyclohydrolase	H	142.37	108.45	159.72	133.67	125.86	195.47	303.29	300.63	186.83	270.91	169.72	103.15	144.08	156.21	177.75	205.61	206.09	170.16	135.05	178.88	288653	47209.7	299427	45288	346468	38978.8	374913	54430.6	374553	55800.3	289021	43529.3	262462	41978.6	271580	42930.4	290311	42111.4	299740	42106.6
XOO0595	yncA	phosphinothricin acetyltransferase	M	34.46	102.41	41.19	37.87	38.18	39.32	51.72	43.33	118.87	112.44	42.42	103.47	38.37	36.66	35.85	39.09	40.61	33.23	84.88	121.07
XOO0596	htrB	lipid A biosynthesis lauroyl acyltransferase	M	77.19	216.05	86.38	73.49	74.47	73.52	97.81	82.19	224.47	213.52	79.51	220.2	67.51	74.59	70.01	79.83	76.1	65.7	201.65	202.73	210337	95641.7	226569	106710	224755	134100	220661	111479	227974	121810	210586	95549.2	214005	124043	197603	113288	189216	114670	207040	118793
XOO0597	Dtd	D-tyrosyl-tRNA(Tyr) deacylase	J	48.7	95.99	62.18	64.36	67.9	51.73	48.41	46.97	73.7	97.49	45.75	75.59	50.25	41.76	51.58	59.88	58.79	45.05	79.8	114.08	203552	49614	190338	51999	169838	44976.7	185471	49342.6	160014	48162.8	224252	53918.7	214936	51597	229227	60407.3	206055	62460.8	183410	61192.9
XOO0598	rpoD	RNA polymerase sigma factor RpoD	K	1292.1	635.49	1325.5	1328.4	1309.71	1447.46	1539.39	1526.75	609.1	631.12	1224.55	638.73	1159.64	1179.29	1194.9	1146.71	1240.58	1216.19	543.99	557.32	5.13358e+06	3.85848e+06	9.16055e+06	4205800	8.83196e+06	4.65404e+06	8.51369e+06	4.69671e+06	8.60888e+06	4.37091e+06	5.07263e+06	3.68888e+06	5.19458e+06	3.7904e+06	5.23735e+06	3.40666e+06	4.87962e+06	3.60268e+06	4913600	3.62702e+06
XOO0599	XerD	phage integrase family site specific recombinase	L	53.93	389.4	52.55	54.34	63.93	69.95	60.19	57.96	357.14	492.14	49.9	360.12	50.98	50.66	51.47	54.25	60.46	58.37	377.87	350.53	798952	214725	725983	208260	735411	163915	739989	176778	707841	190141	839252	206449	822272	203400	878732	197159	838084	204062	879650	201241
XOO0600	XOO0600	hypothetical protein		3.48	15.1	5.01	4.96	5.25	7.14	6.4	4.11	18.5	18.66	4.2	8.28	4.58	2.92	4.91	6.59	5.73	2.4	18.44	25.63
XOO0601	XOO0601	transposase	L	37.42	28.04	55.89	49.53	90.74	122.96	80.64	77.8	17.98	53.29	44.81	29.69	34.77	27.18	66.57	59.14	65	58.73	22.53	24.34
XOO0602	XOO0602	transposase	L	8.38		8.61	13.29	10.4	14.88	9.14	15.9			7.16		9.81	9.5	11.76	4.52	5.63	9.99
XOO0603	traF	TraF protein		11.83	15.36	14.95	16.07	19.47	21.3	17.18	23.09	32.06	67.51	12.53	18.18	12.02	12.69	15	13.9	12.51	8.58	26.78	41.69
XOO0604	XOO0604	hypothetical protein		11.73	18.28	11.29	12.9	14.79	15.58	13.44	13.07	36.63	25.23	9.83	14.57	12.03	12.48	14.45	16	10.39	6.8	17.02	29.12
XOO0605	traH	TraH protein	U	27.14	42.29	35.23	34.62	35.01	36.29	26.52	29.15	50.63	60.28	30.11	36.58	30.61	29.2	35.51	38.2	35.53	25.44	49.29	58.98
XOO0606	Vsr	XorII very-short-patch-repair endonuclease	L	48.65	244.01	60.73	66.86	83.03	82.64	70.95	53.95	386.67	374.51	50.27	235.66	47.08	39.12	46.41	45.11	40.67	40.39	234.54	303.58		2199.28		10094		8200.37		7736.25		6856.99		2649.91		2225.58		2664.57		2277.51		2227.59
XOO0607	Dcm	modification methylase XorII	L	612.66	930.65	566.89	631.76	797.04	888.57	705.08	647.27	1123.86	955.49	557.96	945.07	571.48	530.07	595.7	535.2	532.09	525.47	926.23	990.8	328298	243670	276839	259330	271517	219254	293110	256643	317776	272217	340256	252114	345967	240895	346901	195638	326237	216634	349670	209243
XOO0608	XOO0608	endonuclease		399.26	206.24	390.77	420.4	482.35	542.51	423.48	457	243.34	234.85	366.76	228.48	386.41	346.16	359.97	344.87	331.88	374.47	195.39	232.89	795042	147680	839092	100270	824605	103167	819259	118552	820172	127675	792581	130187	795407	135229	823771	125469	839450	133739	889130	133833
XOO0609	int	phage-related integrase	L	28.35	29.73	68.52	60.63	59.78	56.46	35.84	42.79	35.49	43.64	35.35	27.36	38.43	34.96	45.04	46.42	36.88	27.64	32.58	41.81
XOO0610	XOO0610	hypothetical protein		1.43			2.19	3.76	3.67	2.63	1.41	12.83			14.15	0.75	0.71	0.99	2.71	1.06			12.64
XOO0611	XOO0611	hypothetical protein		1.63	3.57	6.62	2.21	4.63	5.57	6.99	2.67	4.98	11.2	4.17	5.41	2.29		3.74	2.06	4.42	1.5	8.33	9.7
XOO0612	XOO0612	hypothetical protein
XOO0613	XOO0613	hypothetical protein
XOO0614	XOO0614	IS1404 transposase
XOO0615	XOO0615				19.04							22.15	37.56		23.27							6.42	33
XOO0616	XOO0616				22.89							65.41	108.5		22.97							40	83.34
XOO0617	XOO0617				50.93							66.16	75.68		70.76							75.36	49.93
XOO0618	XOO0618	transposase	L	26.25	57.68	46.77	46.42	36.03	26.97	24.18	25.97	0.16		25.54	14.45	27.9	26.61	19.73	22.73	20.22	24.22	0.12
XOO0619	XOO0619				1063.92							1044.41	956.8		1133.33							1403.45	1352.88
XOO0620	XOO0620	transposase		0.29	125.05	0.48	0.59	0.19		0.18	0.14	89.49	89.87	0.16	59.42	0.31	0.43	0.1	0.28		0.13	68.63	118.91
XOO0621	tnpA	transposase	L	43.12	126.44	41.6	37.58	39.97	58.86	43.61	52.84	547.32	414.74	39.05	295.24	39.88	29.56	47.83	64.09	37.51	27.52	314.89	452.52
XOO0622	XOO0622	IS1404 transposase		41.55	442.21	65.03	51.82	73.8	78.63	67.16	48.63	641.32	1314.9	55.84	411.66	61.29	57.88	73.39	88.08	69.46	43.11	479.67	689.52
XOO0623	drrA				16.55							14.76	16.53		8.98							8.62	10.32
XOO0624	NosY	hypothetical protein	R	35.55	74.66	45.87	32.81	31.7	37.6	47.3	42.6	106.23	129.73	36.33	65.43	34.44	32.35	30.94	38.52	29.78	27.49	83.13	95.65		18834.2		17385		19184.7		22041.7		22657.3		17243.8		19890.2		18457.9		18728.1		18672.5
XOO0625	NosY	hypothetical protein	R	27.96	28.56	39.12	25.05	28.04	29.9	32.7	31.42	40.93	53.94	31.2	21.76	25.65	27.59	31.75	34.35	25.44	24.65	32.13	37
XOO0626	Fiu	ferrichrome-iron receptor 3	P	110.5	28.73	109.32	79.51	74.21	81.83	103.4	104.54	37.93	36.24	116.28	23.97	107.75	109.11	101.53	102.21	108.85	101.96	31.62	36.74	1.30266e+06	315158	1.46868e+06	303910	1.39033e+06	275830	1.37706e+06	275366	1.42477e+06	302313	1.32365e+06	323310	1.32694e+06	302293	1.38962e+06	276755	1.31949e+06	322071	1392200	283756
XOO0627	XOO0627	hypothetical protein		70.72	37.56	86.3	64.16	63.94	61.46	72.29	72.06	45.7	68.62	67.91	36.07	60.22	56.62	62.65	58.91	55.63	54.55	36.62	56.6	289558	32513.6	295837	33937	272895	34790.5	299050	34817.9	312791	34171.5	254074	28867.2	269913	35732.1	275644	31663.9	290251	33812.7	261210	32629.2
XOO0628	MotB	hypothetical protein	N	36.65	23.47	44.52	34.45	40.04	38.11	39.84	40.63	21.89	18.21	41.7	13.21	39.3	37.46	39.14	45.78	34.1	32.46	20.17	18.24	15696.9	9296.94	18934	12872	16963.6	9800.84	21266.3	12465.5	22937	11492.9	17840	9726.69	16896.5	9944.93	12141	9037.49	16490.6	9818.34	14207	11083.4
XOO0629	XOO0629	hypothetical protein		110.51	110.65	118.41	111.7	109.05	97.02	110.68	110.12	135.05	131.79	111.93	110.52	115.5	111.51	103.55	110.61	97.09	106.12	110.16	100.03	1.14196e+06	182863	769634	195730	845279	184964	906439	198817	1.00555e+06	193112	1.14631e+06	176598	1.15635e+06	175492	1.21922e+06	165206	1.17145e+06	173627	1240500	155378
XOO0630	XOO0630	hypothetical protein		95.59	27.92	128.74	112.93	106.43	102.23	116.76	113.98	36.66	29.16	82.21	16.98	79.27	72.1	78.21	74.91	67.45	70.76	31.91	35.03	125190	63772.4	154297	70532	125396	70513.6	131104	66520.7	137836	67180.8	131497	74153.9	136304	80288	160386	64306.6	144955	70788.4	141370	69659.9
XOO0631	XOO0631	hypothetical protein		57.02	697.15	57.05	53.87	81.71	70.81	61.42	30.82	475.31	460.64	87.84	714.8	88.65	101.55	135.05	139.36	125.06	65.16	566.26	739.61
XOO0632	XOO0632	hypothetical protein		15.35	92.42	14.79	18.36	17.08	13.7	13.1	16.43	129.68	142.34	20.52	134.15	35.85	21.07	36.3	35.01	22.71	10.42	125.61	102.48	7345.21	9379.16	10365.7	17882	6219.7	12783.6	7308.13	12653.3	6358.23	10268.4	10089	10031.9	9027.9	10487.3	11791.4	7689.18	9081.58	9788.64	8375.1	9655.23
XOO0633	XOO0633	hypothetical protein	R	21.75	25.13	31.28	25.76	25.85	15.59	11.9	20.26	31.72	35.6	33.57	15.54	32.2	38.28	29.55	43.48	27.84	17.28	10.64	45.42
XOO0634	XOO0634	hypothetical protein			29.13				0.77													26.74
XOO0635	ybdR	Zn-dependent alcohol dehydrogenase	ER	9.69	12.63	11.37	12	12.71	12.51	13.86	14.4	14.79	27.26	14.39	13.53	9.8	12.18	13.99	13.45	11.38	7.85	13.31	24.13
XOO0636	XOO0636	transposase	L	12.72		24.05	11.44	10.07	14.08	15.14	12.53		16.08	8.22		8.28	8.86	14.94	4.73	14.39	11
XOO0637	XOO0637	transposase	L	2.39	259.47	3.09	3.25	3.92	3.07	2.93	3.14	414	403.95	4.37	321.94	4.2	6.29	3.29	4.03	1.77	3.66	241.31	294.94		615824		518610		388009		411632		466775		674715		627569		545097		591216		551201
XOO0638	cioB	cyanide insensitive terminal oxidase	C	64.23	853.03	87.03	68.88	69.31	68.91	70.75	55.08	981.45	1494.63	65.75	788.49	66.59	60.65	69.61	82.5	69.36	53.39	958.13	1256.24
XOO0639	cioA	cyanide insensitive terminal oxidase	C	52.54	42.55	71.57	57.12	66.39	59.91	56.28	54.43	45.02	65.73	63.11	46.75	53.51	65.32	67.25	77.55	63.7	44.56	42.55	77.39
XOO0640	XOO0640	hypothetical protein		2.33	12.91	6.59	7.38	6.45	5.31	6.66	5.09	18.27	14.35	2.56	13.74	3.27	2.3	7.83	8.66	10.14	3.09	8.83	25.74
XOO0641	AtoC	NtrC family transcriptional regulator	T	202.06	349.08	290.12	210.26	183	146.35	106.23	111.51	237.57	233.59	208.53	311.47	222	241	265.27	241.63	223.12	217.26	377.11	374.9	337444	11672.8	250043	9229.1	234406	7251.65	241104	6827.5	251329	8703.78	362662	9718.32	328378	11395.2	357293	11997.9	353029	10819.4	350680	9357.23
XOO0642	XOO0642	hypothetical protein		17.2	57.25	37.52	35.63	24.4	25.16	14.29	14.21	59.83	76.18	23.15	47.62	35.65	30.11	50.43	41.38	32.02	23.44	51.57	69.03	342895	23584.3	365776	24903	323869	18515	330400	19776.1	322608	19582.1	377692	23241.5	354157	23973	333253	23135.2	328355	23653.9	515150	23966.6
XOO0643	exsF	regulatory protein	T	18.27	121.98	25.43	13.08	13.53	12.64	8.11	8.04	176.51	266.36	22.2	149.4	24.58	21.1	34.81	30.97	18.27	15.36	153.99	244.64
XOO0644	cheR	methyltransferase	NT	30.23	28.16	48.98	42.47	39.97	27.57	24.17	23.55	33.48	38.32	32.92	28.19	28.56	24.96	29.17	28.37	27.5	29.44	32.42	41.71	13623	10033	14426	8009.8	9474.28	6406.71	12174.9	8277.01	13421	8300.82	11883.1	7466.25	16099.8	8572.85	14168.2	9724.06	11285.5	12759.2	15757	12629
XOO0646	Tra5	IS1404 transposase	L	37.97	34.96	51.41	41.76	44.62	44.94	53.02	35.62	57.33	67.24	41.7	35.06	43.48	38.5	45.06	51.9	44.54	29.92	36.91	57.4
XOO0647	XOO0647	ISXo8 transposase	L	14.46	28.92	20.3	18.78	16.8	14.11	14.06	18.14	23.7	28.1	15.88	12.62	11.17	17.44	12.83	11.17	10.54	15.45	35.43	38.47
XOO0648	XOO0648	hypothetical protein		2.15	6.92	1.19	2.74	1.06	2.3	1.32	1.59	10.87	9.5	0.59	7.86	2.83	0.53	1.85	1.02	1.39	1.48	12.91	7.83
XOO0649	DadA	D-amino acid oxidase	E	82.9	123.51	83.39	73.94	59.78	50.28	63.85	59.31	84.01	80.03	87.7	118.33	86.69	82.28	74.47	79.84	80.52	81.42	106.37	93.51	401155	52801.8	374161	49369	300396	44964.4	302073	39370.5	330949	48073.4	393343	56914.9	407318	62917.8	395909	52713.8	413682	60980.7	400820	59911.2
XOO0650	XOO0650	hypothetical protein		1.09	9.09	1.81	2.78	4.3	2.8	1.67	3.22	16.09	20.92	1.2	5.61	1.44	0.54	1.32	3.1	0.81	1	9.23	6.28
XOO0651	algR
XOO0654	XOO0654				22.07							12.86	26.98		14.78							31.46	16.54	26831.3		16301.7		18508.9		15993		20133.7		34234.8		25955.2		24338.7		29113.1		24610
XOO0655	XOO0655	transposase	L	16.1		29.39	32.13	21.75	22.57	15.76	16.65			13.22		13.82	13.35	21.24	10.52	11.16	15.53
XOO0656	algR	transcriptional regulator			10.63	1.63	1.5	1.94		0.9	0.73	14.5	8.08			0.78		1.02	2.8	0.55	2.71	24.65	9.53
XOO0657	XOO0657	hypothetical protein		6	6.95	7.16	3.29	5.76	3.95	4.53	2.27	9.76	18.33	5.07	13.15	2.92	0.46	3.5	2.33	2.56	2.97	8.64	6.28
XOO0658	XOO0658											10.3	25.91		8.48							6.96
XOO0659	ybeC	amino acid transporter	E	450.07	92.39	210.11	130.67	164.72	225.57	299.87	292.29	85.06	77.08	471.95	92.61	396.19	417.55	348.08	417.45	388.53	407.4	76.9	88.99	264764	317767	434932	124470	406724	60568.6	323038	115207	352520	177051	271180	250003	274332	183175	264260	263582	275499	318014	298760	224573
XOO0660	XOO0660	hypothetical protein		195.7	414.57	169.11	114.82	109.03	104.63	85.13	95.48	241.26	301.1	314.78	437.71	318.13	321.83	378.53	416.62	422.87	407.48	475.65	587.75	6.05704e+06	3.71569e+06	3.95439e+06	3449200	3.70261e+06	2.23399e+06	2.87464e+06	1.88398e+06	2.54078e+06	1.91549e+06	6.00737e+06	3.38072e+06	6.26873e+06	4.11889e+06	6.28921e+06	3.5485e+06	7.1195e+06	3.99504e+06	8916700	4.18056e+06
XOO0661	XOO0661				73.72							97.93	140.86		75.16							107.95	146.94
XOO0662	PepO	metallopeptidase	O	71.36	103.85	127.95	150.05	164.75	147.65	126.32	135.25	132.45	152.3	71.08	102.72	77.32	73.32	76.98	78.37	67.27	73.09	127.05	133.54	1.0863e+06	300026	1.2243e+06	295430	1.11558e+06	281831	1.12794e+06	345132	1.14429e+06	320054	1.09894e+06	266392	1.21201e+06	296810	1.1637e+06	283416	1.20926e+06	312340	1194700	324331
XOO0663	XOO0663	hypothetical protein	M	35.54	43.85	44.12	52.06	45.54	57.91	46.99	51.98	75.34	78.42	42.78	35.24	52.91	52.5	59.95	41.57	40.87	46.73	92.71	60.27	30615.6	5150.43	40163.7	1732.3	28475	2297.87	30355.2	2882.66	28890.2	3085.7	25544.6	3988.16	31654.6	4367.27	28121.2	5170.79	32690.5	5428.53	25899	5359.92
XOO0664	Tas	oxidoreductase	C	150.8	95.28	161.24	183.27	341.46	611.28	536.12	542.2	241.56	250.72	147.17	88.14	146.18	140.87	122.19	124.95	118.97	120.23	89.99	122.58	103279	10293.1	96055.8	9396	108085	9007.41	124609	12254	132616	13397.9	113069	8408.33	105059	10651.2	121810	9047.2	108953	9903.09	106520	9072.4
XOO0665	wrbA	tryptophan repressor binding protein	R	1498.62	478.8	1612.15	1731.52	2965.7	7204.76	7599.15	7252.29	1023.84	931.5	1594.06	520.32	1611.69	1568.48	1587.57	1719.18	1751.69	1713.85	528.47	515.26	1.15622e+06	255458	1.73183e+06	290160	1.65609e+06	301319	1.83649e+06	350368	1.96052e+06	360900	1.18831e+06	253560	1.13234e+06	248217	1.22538e+06	251852	1.23871e+06	246931	1358800	251780
XOO0666	XOO0666	hypothetical protein		53.05	115.57	90.84	93.16	110.33	93.03	93.1	74.49	186.49	253.18	40.96	105.9	35.97	40.43	42.68	53.79	45.48	34.26	148.69	163.44
XOO0667	XOO0667	hypothetical protein	S	33.94	62.96	62.61	72.03	51.25	45.41	84.6	66.86	71.11	60.23	51.18	55.22	40.31	41.11	31.88	39.41	53.1	39.97	85.55	80.07	58941.2	23005.5	38421.5	9577.8	42917.2	13559.2	47087.6	13983.3	42816.3	16251.8	64450.7	14819.6	59879.1	15172.1	65288.9	18755.1	62384.4	19763.4	78366	18497.9
XOO0668	XOO0668	hypothetical protein	S	34.8	41.99	55.19	63.94	62.16	54.02	54.85	44.24	32.01	66.78	49.78	31.11	32.83	31.95	31.22	35.56	50.17	43.87	34.34	55.64
XOO0669	XOO0669	hypothetical protein	R	61.39	48.84	133.48	145.89	132.52	97.11	62.39	66.55	86.73	77.94	62.99	48.12	70.44	65.74	78.82	71.15	64.85	60.55	88.34	88.66	350616	43656.6	345892	46306	357079	37133.6	319345	38281.9	323288	43583.1	328285	42459.7	322058	43423.2	349685	50777.6	346454	47121.5	387560	46113
XOO0670	XOO0670	DNA polymerase related protein	L	29.3	24.29	49.69	58.37	54.1	37.67	28.48	23.06	43.53	29.44	28.66	26.3	34.4	33.27	36.68	28.42	25.7	23.97	33.19	29.82
XOO0671	XOO0671	hypothetical protein	M	554.78	312.89	415.25	336.42	289.6	213.93	154.39	121.92	95.96	79.33	586.37	329.21	656.74	703.66	697.48	719.44	752.3	786.07	460.14	473.25	1.18382e+06	1.7404e+06	1.12049e+06	1472600	845783	1.41623e+06	876044	1.3442e+06	760596	1.12045e+06	1.1707e+06	1.62672e+06	1.30808e+06	1.7234e+06	1.30322e+06	1.65711e+06	1.27835e+06	1.90565e+06	1381800	1.85817e+06
XOO0672	XOO0672	transposase	L	13.42		20.59	27.61	18.96	8.61	10.95	14.05			11.58	63.84	9.85	8.28	7.18	9.17	9.09	12.66	0.46
XOO0673	XOO0673				164.51							212.32	154.38		90.38							261	264.29
XOO0674	XOO0674	transposase	L	31.68	27.26	39.39	33.16	24.82	31.26	46.91	65.91	44.64	58.49	30.88	26.82	30.67	31.26	36.36	35.9	39.29	32.91	35.49	50.6		28649		18215		18185.6		25926.4		26781.6		26211.3		24363.7		24957.3		24166.8		24391.2
XOO0675	yjcE	Na+:H+ antiporter	P	21.43	16.74	93.43	101.21	85.89	53.39	53.19	56.46	26.11	29.03	31.29	16.16	24.77	30.16	27.28	29.38	27.1	27.5	19.72	19.66	142096	7985.29	107763	4583.2	112718	5530.37	115123	6328.15	119312	6761.4	153547	7667.63	150806	6473.51	160850	6377.8	159334	7003.03	158340	6550.57
XOO0676	yadG	ABC transporter ATP-binding protein	V	16.46	63.56	33.36	31.79	32.2	31.38	20.67	18.99	88.21	95.81	19.11	58.76	20.64	18.87	24.72	19.52	17.57	17.42	76.05	102.38
XOO0677	XOO0677	ABC transporter	V	5.68	13.18	12.82	14.18	13.89	9.56	7.33	8.68	19.57	30.48	10.55	10.88	10.53	8.31	8.1	10.03	6.24	5.58	9.19	22.95
XOO0678	XOO0678	hypothetical protein		194.82	96.01	176.52	147.47	151.49	130.34	165.49	121	99.45	90.46	135.78	111.22	160.89	127.65	152.35	115.17	143.75	125.18	101.52	71.38	1.72609e+06	156369	1.48573e+06	135740	1.42337e+06	144665	1.4863e+06	124945	1.51688e+06	133204	1.7329e+06	153279	1.68419e+06	144468	1.79994e+06	129007	1.62067e+06	131801	1869000	120981
XOO0679	XOO0679	hypothetical protein		159.2	27.25	193.85	148.28	156.51	160.33	156.87	129.03	37.15	25.51	146.29	21.57	136.26	126.91	151.93	146.93	127.35	119.92	20.59	29.75	116236		59198.4		67555		69237.9		71858.6		115599		126043		117218		123515		63832
XOO0680	AprE	protease	O	15.22	29.5	24.96	24.77	21.5	22.78	23.85	25	21.54	20.4	14.67	28.73	14.8	15.01	13.26	15.8	12.67	10.98	31.99	35.31	9276.77	38040	7737.75	33273	5954.78	30988.8	4450.41	27743.9	6547.85	26655.5	8036.59	36143.2	10193.3	36229.5	10019.3	38497.1	8509.9	39832.1	10988	39701.6
XOO0681	xadA	hypothetical protein	UW	4.28	15.23	6.66	6.85	7.06	6.21	6.54	6.72	11.67	11.93	5.17	12.92	4.55	6.21	4.57	4.92	4.57	4.15	15.68	17.23
XOO0682	cvgSY	histidine kinase/response regulator hybrid protein	T	22.78	35.71	36.08	29.8	30.01	23.34	22.31	19.17	29.26	33.19	26.23	35.9	26.77	28.26	25.81	25.3	25.25	22.8	36.81	40.75	74859.7	35850.8	97553.6	29053	73458.7	27326.3	82497.8	25635.1	80599.1	26139.8	76643.8	36547.4	82027	34860.4	82241.1	30593.3	81105.6	35138.3	80461	32011.2
XOO0683	OmpR	two-component response regulator	TK	50.8	104.19	67.58	57.37	66.15	61.37	51.59	50.23	99.28	118.27	52.89	94.53	44.95	55.74	49.68	51.51	45.94	46.48	108.99	137.3		14085.7		15732		11889		12493.9		12121.8		13752.5		12874.9		12324.7		13444		13289.5
XOO0684	XOO0684				346.64							411.46	467.84		367.63							387.31	466.13
XOO0685	XOO0685	hypothetical protein		539.97	68.24	524.49	483.3	429.54	424.91	534.81	514.81			560.37	61.97	571.91	576.11	441.86	456.97	470.38	507.35	41.34	9.97	258278	43616.3	163129	36976	210378	33588.7	226103	38737.5	230840	38613.7	266260	31185.1	278365	35305.3	263668	36480	285134	36055.8	277960	35550.1
XOO0686	XOO0686				10.87							39.56	36.18		10.59							8.35	24.2
XOO0687	motB	flagellar motor protein MotB	N	19.99	89.36	17.38	14.91	18.35	44.93	46.54	35.12	199.78	187.08	23.96	95.04	17.75	16.88	23.12	26.67	25.28	19.56	97.77	120.48	1.38354e+06	289083	1.89107e+06	312940	2.16011e+06	363186	2.56032e+06	482332	2.39831e+06	420863	1.41956e+06	256852	1.38428e+06	262828	1.7381e+06	281744	1.41326e+06	310650	1229800	277683
XOO0688	motA	flagellar motor protein MotA	N	24.95	107.17	18.05	16.25	24.22	70.41	59.5	49.82	197.04	189.9	23.21	115.1	19.71	21.71	24.94	30.12	30.39	24.03	107.96	131.93	198968	636.728	330415		323407	546.835	390543	436.303	396000	1132.07	204145	275.408	205499	940.877	265508	618.203	242747	1447.83	212590	1245.03
XOO0689	XOO0689	hypothetical protein		20.37	56.4	24.63	19.5	27.95	41.19	43.15	24.92	35.33	87.55	18.98	91.31	16.26	19.49	21.25	26.53	26.49	22.11	72.51	99.43	5343.5		5436.59		5850.78		4896.11		4789.38		5500.4		5221.45		5939.52		5493.36		5340.9
XOO0690	XOO0690	methionine sulfoxide reductase B	O	71.03	88.58	62.51	53.25	42.65	54.51	75.22	83.13	97.18	190.48	69.62	73.4	53.7	63.49	107.05	109.95	110.44	117.35	99.47	137.68	326780	87261.1	481639	146130	429710	116528	427817	129758	419545	107126	355560	79616.8	331634	76574.6	352797	85103	344594	81832.4	308530	83433.9
XOO0691	XOO0691	hypothetical protein		15.56	32.32	23.62	32.4	18.65	20.54	37.33	45.3	54.14	64.61	18.2	24.42	15.32	16.35	25.39	27.37	29.16	22.68	53.5	60.19		7772.22		5464.3		4648.78		5299.3		5850.96		5124.64		5169.87		7579.15		6176.3		5865.36
XOO0692	lrp	leucine responsive regulatory protein	K	17.28	62.45	20.87	25.16	25.93	34.06	26.5	31	95.89	172.55	15.25	59.82	18.53	21.31	33.15	27.9	20.55	18.43	84.14	123.74
XOO0693	dadA	D-amino acid dehydrogenase small subunit	E	100.24	192.43	92.67	87.55	86.3	86.55	96.76	115.46	175.47	175.53	113	204.94	110.69	112.51	108.65	129.79	123.51	131.44	208.28	197.42	124661	39253.6	113203	35458	109262	29609.2	109044	37557.1	101966	33907.9	110762	38613.4	116344	37884.3	127402	37421.2	126506	38972.5	123060	38927.8
XOO0694	alr	alanine racemase	M	69.55	75.69	78.15	65.27	61.64	63.77	74.18	67.97	84.44	87.77	80.98	82.59	70.87	83.1	82.37	86.16	82.04	78.61	98.52	98.75	230202	58923.5	214217	52094	213665	50490.6	205342	49768.5	196366	46205.3	220259	52615.7	212742	60434	212107	42881.8	217823	48881.6	235870	54338.2
XOO0695	XOO0695	hypothetical protein		61.22	140.24	100.96	109.83	69.14	59.14	72.41	92.28	62.5	87.68	75.92	144.4	87.16	83.36	102.16	98.63	134.55	121.36	186.47	126.59
XOO0696	XOO0696	hypothetical protein		246.57	168.74	283.58	335.01	333.85	313.27	120.4	148.51	206.72	210.68	256.77	176.7	397.02	403.83	502.87	288.44	316.2	357.95	492.03	301.68	250273	33172.2	190089	18465	142657	12688.1	128228	13172.5	136132	16803.6	271031	28057.2	253894	28403.8	304708	39171.3	282287	34575.7	268890	31409.3
XOO0697	XOO0697	hypothetical protein		211.86	84.51	237.36	238.37	257.2	229.28	94.15	122.01	95.95	96.11	245.51	44.27	500.31	396.83	514.37	309.86	322.55	384.73	156.55	182.08	15348.8	14125.3	9700.27	9503.1	7949.18	7936.97	9008.83	11246.7	9325.25	15267.6	18171.5	14013.4	19776.2	17880.8	15817	22025.8	22445.8	21487.9	18473	19706
XOO0698	BaeS	sensor histidine kinase	T	289.04	395.87	279.49	270.24	265.95	250.17	143.02	136.85	425.65	386.82	271.39	371.72	410.08	387.16	419.15	284.18	279.27	311.9	612.19	444.66	1.79134e+06	421228	2.52892e+06	319560	1.81574e+06	309640	1.77734e+06	266039	1.69597e+06	318587	1.87395e+06	436757	1.82929e+06	414762	1.89147e+06	315236	1.85359e+06	401170	1865300	336476
XOO0699	XOO0699	hypothetical protein		75.59	215.63	62	77.5	85.18	62.06	24.92	26.68	223.21	200.01	64.79	241.66	114.16	78.9	110.43	74.03	62.41	78.68	387.75	321.5
XOO0700	sndH	L-sorbosone dehydrogenase	G	166.94	164.9	156.6	156.51	149.33	100.12	61.11	59.42	147.25	116.68	151.26	155.18	184.51	178.27	168.11	156.98	128.63	137.4	188.23	167.26	1.30933e+06	102623	975794	88521	987700	76196	991330	84394.1	929236	83060.9	1.35383e+06	98998.4	1.32439e+06	102982	1.3413e+06	101002	1.43391e+06	107037	1528100	106626
XOO0701	XOO0701	hypothetical protein		218.32	4960.84	112.04	120.71	160.52	107.92	60.56	47.87	2376.99	2571.37	191.92	4861.62	273.49	218.09	259.8	224.1	164.86	195.26	6135.13	5980.59	145914	94779.9	83602.7	62191	76504.7	36923.3	68090.7	27239.9	73045.8	44552.6	145197	90946.9	136004	81581.6	155346	137836	156077	91205.5	132570	105578
XOO0702	rsmC	ribosomal RNA small subunit methyltransferase C	J	155.81	181.59	140.43	114.68	119.27	112.42	138.25	133.79	183.73	164.49	165.8	175.02	163.16	173.04	143.26	162.46	149.85	137.56	151.1	164.31	983261	292783	1.1384e+06	311870	1.12945e+06	352807	1.13007e+06	309190	1.07777e+06	331331	1.06554e+06	327136	1.05959e+06	327230	1.04833e+06	288108	999870	301209	1088300	356253
XOO0703	rsuA	ribosomal small subunit pseudouridylate synthase	J	177.37	81.48	152.71	137.03	137.4	138.63	144.03	138.52	70.92	77.24	180.92	68.4	184.03	181.77	183.59	180.46	172.26	159.14	63.76	57.29	398380	96614.1	276323	65143	334210	67848.7	334657	77513.4	353347	76081.3	442593	109917	430973	93889.1	456342	86588.9	440755	92135.1	471780	88620
XOO0704	XOO0704	hypothetical protein	R	75.26	96.23	74.27	51.21	57.11	54.53	74.04	65.55	119.27	112.13	74.06	96.38	73.79	77.26	70.1	83.05	74.29	57.15	96.29	107.23	152515	36907.9	232354	30596	199894	35153.9	194336	36808.7	196841	37527.2	153035	45982.1	147927	37252.3	167178	41266.6	153799	35865	153330	34394.7
XOO0705	XOO0705
XOO0707	XOO0707	hypothetical protein	S	131.51	222.12	168.05	134.52	148.41	141.15	110.8	128.15	314.36	335.78	102.88	224.74	111.08	107.23	100.58	100.2	93.91	95.8	258.26	320.37
XOO0708	XOO0708	hypothetical protein	R	5.83	15.04	6.84	2.62	4.28	3.37	5.99	2.53	26.26	31.33	3.58	15.15	4.7	4.06	4.96	4.88	3.49	2.36	18.11	25.16
XOO0709	XOO0709				9.38							27.23	33.82		22.31							9.99	15.75
XOO0710	XOO0710				8.65							14.05	16.81		11.8							10.75	11.28
XOO0711	XOO0711	nucleotide-binding protein	S	623.87	168.52	611.91	512.59	485.73	487.12	462.07	467.64	180.5	167.75	563.05	178.61	555.49	557.25	620.03	557.4	528.92	542.07	161.33	193.67	562287	142288	450366	154550	496473	157187	458759	182964	580765	148580	718147	139730	649065	136908	703714	112614	782890	126585	478780	129136
XOO0712	RhaT	hypothetical protein	GER	27.08	43.77	38.26	26.93	27.31	28.26	34.74	30.25	49.59	61.65	31.56	43.57	19.66	28.68	26.73	33.09	27.68	25.94	40.48	51.29	91656	28830.9	83055.3	38980	98912.9	27601.6	97948.3	37151.9	87923.6	28099.5	93143.6	29164.4	98300	24651	93161.3	25596.4	96099.8	27069	115920	27851.6
XOO0713	abc	DL-methionine transporter ATP-binding subunit	P	69.32	87.53	75.9	66.27	67.81	69.64	70.38	65.97	142.7	143.85	60.86	81.91	53.44	52.73	52.23	55.58	48.48	39.14	78.56	108.24	80761.6	141743	71044.6	123580	73710.1	120164	69692.2	144268	81227.7	136140	72112.3	144782	73520.3	134714	78968.3	110389	80187	119303	82198	125987
XOO0714	yaeE	ABC transporter permease	P	29.37	17.06	36.1	27.55	29.34	31.32	37.72	30.6	24.98	26.84	36.93	18.43	34.3	31.29	29.02	31.62	28.43	21.7	16.39	18.96	17125.2	3432.33	37342.9	2112.4	35644	3567.98	34476.4	4060.41	35272.5	4014.25	19261.2	5135.1	21846.9	3904.99	21153.9	3937.35	20740.7	4457.17	20438	3805.45
XOO0715	NlpA	hypothetical protein	P	255.19	310.84	274.71	303.66	310.97	271.35	208.79	201.42	309.99	267.93	248.2	303.87	323.01	277.35	285.52	277.29	259.2	253.81	357.67	311.72	2.37332e+06	949854	3.10789e+06	776640	2.54466e+06	728660	2.54708e+06	726294	2.36154e+06	755930	2.52255e+06	958001	2.3943e+06	926743	2.58876e+06	869367	2.44061e+06	891097	2692300	869379
XOO0716	XOO0716	hypothetical protein		31.32	15.83	75.93	67.92	67.78	45.43	41.19	27.97	26.33	25.77	30.03	20.3	26.85	33.53	30.71	28.7	31.53	20.97	29.45	27.2
XOO0717	ompW	hypothetical protein	M	1903.15	825.13	6021.06	13865	14554.5	6355.18	3052.19	2427	708.13	800.91	1994.89	799.34	2171.3	2179.35	2650.44	2674.92	2758.42	3017.45	1070.42	1017.59	3.23284e+06	99080.9	2.77743e+06	116910	3.77727e+06	130504	3.23292e+06	50744.7	3.10993e+06	52699	4.63833e+06	74265.4	4.61256e+06	90893.1	3.39757e+06	129252	2.46452e+06	94933.5	2218000	71186.2
XOO0718	Mug	hypothetical protein	L	30.1	11.77	52.69	47.1	48.7	45.86	38.38	28.6	14.17	16.41	32.48	8.58	25.31	27.88	34.19	32.05	27.45	26.2	10.22	14.01		1208.07				1149.66		1699.69		1499.62		2139.5		1196.09		1604.87		1391.5		1182.61
XOO0719	XOO0719	hypothetical protein		2.93	10.58	7.57	7.76	7.56	8.85	6.82	4.23	14.98	6.46	4.72	9.9	3.08	5.2	5.78	4.07	3.9	2.51	3.39	14.31
XOO0720	phdB	dihydrolipoamide acetyltransferase	C	819.37	451.44	688.51	665.7	641.5	632.97	717.23	715.06	419.57	411.57	831.04	463.49	749.72	758.48	696.26	698.64	790.34	814.71	421.95	458.48	3.87577e+06	964718	3.71552e+06	1293300	3.70976e+06	833895	3.52991e+06	831546	3.46205e+06	953079	3.53013e+06	835259	3.5846e+06	913068	3.48229e+06	988828	3.36706e+06	885568	4165400	821307
XOO0721	XOO0721	hypothetical protein		503.34	173.08	443.22	418.69	396.55	349.3	408.24	427.5	136.86	159.03	475.76	145.65	463.09	477.94	414.17	466.32	425.03	433.22	142.18	156.02		18069.7		17762		25204.3		19755.7		20631.2		16395.4		19972.3		17329.4		18802		15954.6
XOO0722	lpdA	dihydrolipoamide dehydrogenase	C	714.86	733.1	565.29	553.77	517.57	500.06	584.76	600.22	665.78	647.34	772.68	718.39	756.04	760.9	722.34	760.61	772.08	789	744.27	661.97	2.37539e+06	552922	2.10283e+06	462620	2.09588e+06	532189	2.02098e+06	533006	1.94334e+06	533981	2.21946e+06	561415	2.32141e+06	566073	2.29339e+06	522985	2.18316e+06	549131	2439000	542415
XOO0723	XOO0723	hypothetical protein		147.1	173.09	151.23	129.19	115.6	117.15	144.85	132.34	208.77	248.97	166.04	164.83	155.51	140.63	149.68	170.55	144.84	131.87	198.9	230.8
XOO0724	OmpW	hypothetical protein	M	1043.04	127.9	1208.05	1471.56	1531.56	1514.11	652.33	569.33	188.21	148.59	1034.56	129.65	1625.76	1445.01	1747.07	935.59	1146.88	1426.37	239.42	124.03	1.42341e+06	48860.5	1.47901e+06	38465	1.31634e+06	32189	940265	35054.5	887277	40009.6	1.58078e+06	49971.3	1.56911e+06	44234.2	1.52466e+06	61680.1	1.62067e+06	58469.6	1770000	54612.3
XOO0725	XOO0725	hypothetical protein		153.57	266.1	201.96	139.53	183.72	218.22	196.31	150.91	394.51	743.93	108.09	265.23	74.62	74.93	116.55	120.76	86.06	73.83	333.63	518.86
XOO0726	atpB	ATP synthase F0F1 subunit A	C	829	328.64	799.53	697.98	728.4	791.42	849.8	799.13	318.62	374.83	802.07	312.86	683.42	727.86	735.45	783.72	738.18	739.33	314.35	364.5	1.98316e+06	191394	2.51747e+06	113430	2.24242e+06	187888	2.4416e+06	144883	2.35343e+06	167905	2.19135e+06	252560	2.07031e+06	209573	2.00083e+06	197992	2.03421e+06	179212	2194300	187924
XOO0727	atpE	ATP synthase F0F1 subunit C	C	2414.42	1134.99	2170.51	2115.74	2476.19	2771.43	3822.03	3219.36	701.41	484.1	2938.59	1101.15	2231.05	3008.96	2927.94	3468.67	3545.24	2603.41	1261.63	1017.92	69578.1	34747.1	85270.1	50433	91800.3	42209.8	81092.5	35643.2	87485	16951.2	78869.5	31361.4	79864	29572.6	66588.1	36709.3	44514.3	26796.2	22429	20571.5
XOO0728	atpF	ATP synthase F0F1 subunit B	C	1866.45	4061.18	1306.37	1476.8	1813.63	2021.3	2073.4	1787.98	4083.44	3395.66	1566.78	3849.02	1552.88	1560.85	1671.12	1567.21	1640.91	1573.98	3652.38	2959.73	8.84743e+06	1.67343e+06	3.92013e+06	1129700	4.9955e+06	1.23389e+06	5.583e+06	1.33074e+06	5.63901e+06	1.53279e+06	8.00112e+06	1.51757e+06	8.25582e+06	1.76756e+06	8.54012e+06	1.63745e+06	8.39982e+06	1.7346e+06	8455800	1.63936e+06
XOO0729	atpH	ATP synthase F0F1 subunit delta	C	814.38	111.15	636.63	712.59	586.3	637.99	923.92	844.31	107.42	81.27	870.75	120.1	721.44	821.02	635.23	727.48	792.87	775.74	132	137.24	4.57421e+06	573146	1.62776e+06	373720	2.422e+06	403213	2.66523e+06	417519	2.5717e+06	422353	3.77816e+06	510270	4.21051e+06	593784	4.37358e+06	528297	3.97625e+06	545581	4178700	511083
XOO0730	atpA	ATP synthase F0F1 subunit alpha	C	2343.52	524.61	1787.97	1846.7	1751.43	1863.36	2272.56	2456.03	449.63	427.72	2392.09	583.83	2327.95	2410.43	2154.83	2197.13	2434.7	2531.65	472.14	468.21	1.03256e+07	2.26948e+06	1.18574e+07	2012900	1.16266e+07	2.99788e+06	1.21708e+07	2.65021e+06	1.14912e+07	2.46223e+06	9.7203e+06	2.31064e+06	1.00725e+07	2.25513e+06	1.02249e+07	2.50992e+06	9.70413e+06	2.30554e+06	10752000	2.35311e+06
XOO0731	atpG	ATP synthase F0F1 subunit gamma	C	1264	366.03	993.25	959.36	1030.65	1125.21	1201.58	1231.67	404.61	376	1216.59	402.26	1084.76	1199.01	1246.3	1278.11	1212.59	1165.63	371.02	383.38	4.65586e+06	5.07272e+06	6.90751e+06	2815600	6.62241e+06	3.02448e+06	5.79691e+06	3.48119e+06	6.00919e+06	4.82545e+06	4.7578e+06	5.02082e+06	4.80423e+06	5.21896e+06	4.75903e+06	4.8658e+06	4.38333e+06	5.04148e+06	5065300	4.1236e+06
XOO0732	atpD	ATP synthase F0F1 subunit beta	C	2819.14	820.15	2048.26	2077.04	2068.12	2179.17	2433.47	2613.52	796.66	707.6	2762.7	811.43	2855.59	2898.28	2724.36	2786.61	2892.28	2942.52	751.88	707.63	3.55829e+06	471567	2.74601e+06	627470	3.06382e+06	629752	3.21764e+06	604683	3.27835e+06	615650	3.39115e+06	565491	3.53795e+06	553974	3.78957e+06	559713	3.4918e+06	575111	3858000	512991
XOO0733	atpC	ATP synthase F0F1 subunit epsilon	C	1082.72	72.85	1005.45	854.13	989.72	1070.2	1203.52	1043.54	111.05	51.05	1021.9	48.78	986.1	1022.05	1124.99	1099.54	1142.32	938.38	62.49	83.86	1.53128e+07	2.28277e+06	1.58902e+07	3419700	1.6481e+07	2.25595e+06	1.54832e+07	2.24485e+06	1.66688e+07	2.70177e+06	1.57276e+07	2.03132e+06	1.53793e+07	2.35314e+06	1.59666e+07	2.61972e+06	1.64026e+07	2.12783e+06	12007000	1.85659e+06
XOO0734	pheA	chorismate mutase	E	112.97	61.11	175.1	138.86	109.44	116.12	219.58	158.86	65.3	82.43	122.94	61.84	119.28	110.7	85.27	99.85	127.51	88.82	67.8	70.79	140003	24288.7	193291	34231	181314	36330.9	165625	34270.6	206987	28241.7	121758	23012.3	143008	23459.1	133826	19294.7	138099	23376.5	145450	22641.4
XOO0735	XOO0735	hypothetical protein	S	12.73	13.16	20.1	14.55	17.22	22.11	22.24	12.54	27.31	33.31	12.29	12.88	8.13	9.14	12.49	14.39	9.71	7.09	21.64	27.2
XOO0736	glmU	UDP-N-acetylglucosamine pyrophosphorylase	M	161.7	208.22	163.14	126.16	124.79	122.42	147.18	152.94	185.3	182.37	175.26	204.74	169.44	164.82	160.86	160.54	168.2	157.11	194.99	184.2	1.01331e+06	589378	1.17817e+06	444540	1.09456e+06	443704	1.04918e+06	439498	1.03581e+06	485525	1.03759e+06	555457	1.04782e+06	584591	978813	509421	981952	531167	1039600	544081
XOO0737	styS	histidine kinase-response regulator hybrid protein	T	1.98		2.19	1.01	2.59	6.76	3.03	1.95		39.3	1.09		2.08		2.72	4.37	2.56			47.66
XOO0738	XOO0738	transposase	L	80.07	121.9	81.37	85.01	127.44	173.55	135.04	116.31	145.66	149.15	78.41	69.3	60.45	84.93	118.55	112.62	88.63	60.07	103.46	127.53
XOO0739	XOO0739	transposase		39.62	27.49	43.27	36.82	35.66	39.13	41.89	51.06	40.12	49.47	37.27	34.56	46.03	48.29	40.02	36.92	43.65	39.61	35.7	40.31
XOO0740	XOO0740	transposase	L	18.88	465.87	16.5	17.76	12.39	12.43	11.36	17.88	667.65	956.19	19.54	443.54	19.89	28.66	11.25	20.2	12.9	16.68	475.55	772.22
XOO0741	XOO0741											1.75	3.51									1.16	6.48
XOO0742	XOO0742				3.01							5.49	3.94		1.05							2.86	4.16
XOO0743	XOO0743	hypothetical protein	L	8.05	30.27	6.55	5.47	7.4	9.64	5.93	5.81	66.91	52.83	5.31	9.21	4.52	10.59	5.17	3.73	4.77	6.41	45.27	49.72
XOO0744	ycfV	ABC transporter ATP-binding protein	V	2.51	9.8	2.78	1.71	6.59	7.16	5.65	4.12	6.58	14.55	4.6		6.17	3.3	11.53	5.82	6.81	3.84		26.06
XOO0745	ybjY	ABC transporter permease	V	6.83	12.61	8.51	7.83	7.7	7.94	7.19	8.4	15.45	13.28	6.33	10.01	5.51	6.1	5.95	7.82	5.8	5.68	8.86	10.2
XOO0746	glmS	glucosamine--fructose-6-phosphateaminotransferase	M	229.71	156.9	218.11	190.65	187.68	195.51	199.74	189.68	191.62	219.17	207.99	150.6	198.39	191.61	201.63	199.13	186.93	190.08	147.86	168.16	2.16494e+06	159342	1.93738e+06	97779	1.98524e+06	99779.4	2.07303e+06	107080	1.91425e+06	131675	2.06105e+06	144367	1.99371e+06	148256	2.20075e+06	149879	2.18924e+06	145302	1914400	154830
XOO0747	XOO0747	hypothetical protein		88.44	59.69	50.93	68.8	113.22	198.39	173.45	141.57	50.29	37.01	115.67	77.22	95.14	115.94	126.54	151.32	143.15	125.74	53.63	71.64	132481	74165.2	234876	140170	108943	57681	89647.1	43192.5	87199.9	54571.7	138574	71868.4	200988	115856	169050	60188.8	134364	68395.7	170570	67795.1
XOO0748	XOO0748	hypothetical protein		492.71	205.96	220.66	215.46	518.36	2495.53	3653.62	3341.96	762.33	681.43	439.2	206.73	315.62	347.88	417.07	486.57	512.13	504.62	221.36	295.28
XOO0749	XOO0749	transposase	L	151.21	318.28	65	64.8	139.76	519.08	471.63	469.23	681.55	1084.56	105.07	202.41	100.13	106.57	134.31	119.39	115.33	116.8	221.35	271.59
XOO0750	XOO0750
XOO0751	XOO0751				6.88							13.88	25.22		20.54							13.87	10.92
XOO0752	XOO0752	transposase	L	14.33		14.18	12	8.56	10.51	10.04	15.62			18.55		20.75	13.38	10.75	10.67	7.01	17.16
XOO0753	XOO0753	transposase	L	26.83	27.26	39.23	31.13	26.7	32.6	43.06	56.35	44.64	58.49	30.56	26.82	29.17	31.96	35.38	36.9	38.71	37.49	35.49	50.6
XOO0754	gloA	lactoylglutathione lyase	E	392.33	6316.99	342.84	336.87	316.42	334.33	245.51	233.19	4789.7	4202.23	345.2	6459.92	558.2	500.28	501.27	372.88	355.67	445.78	6771.28	4810.66	130013		125615		130886		112721		117872		135334		130977		100577		134660		107830
XOO0755	copB	copper resistance protein B	P	39.87	1333.79	36.49	28.51	30.04	33.09	37.59	42.3	606	665.71	36.01	1334.48	35.38	30.23	36.4	34	30.95	28.27	1296.46	1358.86	523371	178001	381899	219220	382082	217955	400144	211197	418661	198918	559664	164745	577384	177478	621169	168723	569053	189980	613260	168746
XOO0756	copA	copper resistance protein A	Q	37.17	362.92	38.12	34.73	28.96	30.61	42.13	48.17	172.78	172.92	33.01	349.25	31.75	29.12	26.13	29.46	26.93	28.75	420.5	446.14	1.21188e+06	228648	1.69783e+06	204630	1.49467e+06	220074	1.41922e+06	228342	1.52441e+06	212634	1.35185e+06	223507	1.35649e+06	221343	1.68306e+06	215822	1.68535e+06	225073	1490900	226043
XOO0757	XOO0757	hypothetical protein		53.64	143.17	82.3	62.64	65.98	67.47	79.52	60.17	114.11	127.45	51.11	140	58.75	68.35	58.47	73.65	57.18	44.05	123.57	137.59
XOO0758	cysM	cysteine synthase	E	118.6	310.79	88.62	67.77	78.53	93.21	112.07	114.87	337.47	371.03	108.46	290.34	105.96	99.63	91.3	103.22	97.97	94.56	243.46	312.87	1.30511e+06	82817.8	1.43279e+06	82777	1.35998e+06	60458.7	1.3416e+06	80323.6	1.41081e+06	84262	1.37434e+06	82320.4	1.49852e+06	76362.9	1.31602e+06	71754.7	1.43026e+06	78312	1825700	78949.2
XOO0759	prlC	oligopeptidase A	E	195.6	106.06	160.48	156.56	116.88	144.5	218.68	237.67	166.62	230.86	193.42	102.45	174.89	179.72	199.82	209.14	213.22	207.08	133.83	154.9	1.02665e+06	901626	1.01272e+06	884320	1.06917e+06	789567	1.08341e+06	976468	1.07098e+06	907029	1.04032e+06	892188	1.00609e+06	913708	983933	817053	994327	859974	1086300	788524
XOO0760	XOO0760	hypothetical protein		113.7	35.6	83.65	92.5	79.42	70.21	87.11	89.03	30.11	37.67	114.95	37.52	120.33	114.93	131.22	138.37	132.26	136.08	54.13	54.7		2848.85		1160.6		2954.11		3845.35		4893.98		4673.46		3953.41		4244.23		7407.46		4442.02
XOO0761	fabB	beta-ketoacyl- synthase I	IQ	711.45	149.69	228.86	228.41	221.55	189	215.58	208.26	75.95	85.46	789.49	167.75	791.35	804.16	647.07	707.75	710.66	790.46	122.11	148.48	244700	105754	227421	102890	238551	81709.8	215204	83468.2	208713	99255	259886	109806	259529	125707	258308	118423	263990	141748	338490	131643
XOO0762	fabA	3-hydroxydecanoyl-ACP dehydratase	I	670.62	474.64	189.04	224.14	224.19	198.6	189.65	165.68	165.78	191.07	686.25	459.09	661.2	650.92	557.72	564.89	593.3	577.27	433.24	428	1.23205e+06	221430	1.75472e+06	187610	1.50038e+06	166884	1.355e+06	185756	1.33479e+06	162871	1.25875e+06	225127	1.2488e+06	207143	1.23282e+06	184735	1.13121e+06	199590	1472700	191543
XOO0763	dinP	DNA polymerase IV	L	52.98	57.52	42.75	32.78	36.53	38.25	41.33	37.72	54.75	63.18	48.66	49.29	49.63	47.67	46.32	44.12	43.06	34.94	57.15	73.49	124723	23422.2	133655	45030	117064	25212	121504	24620.4	104005	20822.9	122618	27287.9	113834	24701.9	132346	20843.3	129034	25907.6	148050	28730.3
XOO0764	gph	phosphoglycolate phosphatase	R	53.68	108.69	53.49	55.09	61.99	60.33	60.91	61.15	116.93	158.67	59.57	102.79	56.15	49.64	56.03	61.95	51.07	50.34	111.62	117.54		11060		9061.1		8470.57		9751.66		10720		9638.54		10272.1		8530.8		9671.06		9525.44
XOO0765	XOO0765	hypothetical protein		103.2	57.58	109.06	84.76	78.46	78.14	103.59	104.93	58.76	84.87	81.96	58.75	83.7	81.69	77.21	85.66	85.44	87.65	67.69	73.59	15193.2	11329.6	6100.52	13138	7942.12	9018.24	8238.35	12580.3	10820.1	12257.1	12437.1	11606	13886.7	12569.6	15224.2	11064.8	13330.8	12872.7	17818	12906.1
XOO0767	bioD	dithiobiotin synthetase	H	37.89	28.45	45.35	40.88	37.44	32.24	45.98	37.31	39.19	32.11	36.97	17.06	27.6	34.2	33.17	38.98	37.58	31.66	23.02	32.76	151395	60375.9	97984	42829	119410	36844.4	119486	44621.3	124846	50954.6	161641	75112	162961	59163.3	162114	58581.6	158248	57419.3	163820	52787.7
XOO0768	XOO0768	hypothetical protein		141.95	111.19	725.99	1339.96	2040.45	1712.86	1366.04	984.34	226.8	273.27	150.2	110.04	161.87	143.27	217.89	207.81	207.46	140.25	108.71	113.72	13651.4	3614.81	147789	34872	196699	30990.3	151114	31149.7	60518.8	5263.02	17157.9	2978.77	10860.7	1665.62	12527.4	1927.44	11859.5	1742.35	16637	1695.07
XOO0769	ptps	6-pyruvoyl tetrahydrobiopterin synthase	H	180.07	134.07	192.12	236.51	245.08	273.35	313.7	264.74	220.27	211.16	162.33	155.24	171.69	164.62	184.46	180.14	189.15	158.61	119.2	129.13	15060.6		15110.3		20360.2		18504.6		18586.2		14638.7		13315.5		18957.9		13929.1		15455
XOO0770	rhlE	ATP-dependent RNA helicase	LKJ	156.98	332.5	414.99	725.75	664.54	566.69	643.59	679.85	400.65	381.99	133.62	351.81	139.64	128.07	101.38	110.31	108.45	121.95	325.84	351.71	582803	515739	810944	788460	1.09346e+06	1.8232e+06	1.23073e+06	1.18046e+06	1.21842e+06	1.1693e+06	650038	766450	619529	521650	666737	628747	642786	477275	679800	532419
XOO0771	uptA	fumarylacetoacetate hydrolase	Q	125.83	46.29	132.36	105.38	93.4	88.07	103.78	100.2	35.06	41.05	130.32	44.55	128.47	134.79	134.57	132.32	129.61	136.49	41.02	49.07	40336.3	31311.8	34573.7	31827	39580.3	29459.1	40178.6	32128.9	33597.1	34196.7	40849.8	31854.4	38803.5	31506.5	42507	30318.2	36949.6	29051.3	52352	28937.2
XOO0772	uptB	maleylacetoacetate isomerase	O	69.53	93.26	63	58.54	51.19	56.9	59.57	48.43	92.19	103.55	62.42	77.58	72.82	62.84	64.95	63.7	58.69	60.91	72.49	99.22
XOO0773	uptC	type II secretion system protein-like protein	NU	389.92	1264.14	396.27	297.46	273.68	300.38	323.45	328.22	1140.99	1055.8	380.32	1296.35	386.29	372.57	393.09	382.2	382.9	405.13	1153.31	1091.14	1.58326e+07	1.88358e+06	6.35824e+06	625470	8.297e+06	1.13628e+06	8.50552e+06	1.18662e+06	9.03359e+06	1.5908e+06	1.72348e+07	2.28266e+06	1.71367e+07	2.19817e+06	1.77602e+07	2.05745e+06	1.84069e+07	2.12249e+06	16075000	2.10017e+06
XOO0774	uptD	hypothetical protein		375.12	991.23	506.06	527.96	508.14	418.46	402.61	390.84	991.48	1065.01	334.93	1047.86	375.89	327.85	349.44	347.07	318.06	281	1180.34	1109.53	401247	53971.9	432428	70491	446121	70044.9	416877	76767.9	430144	68320	374493	59461.8	394339	63104.9	348141	61343	410243	61963.4	397360	58446.7
XOO0775	uptE	hypothetical protein	M	424.91	532.51	620.35	632.39	576.15	438.66	534.15	502.62	500.85	486.48	488.8	519.6	479.36	464.55	443.87	495.21	468.74	469.93	589.3	651.74	2.40192e+06	490558	2.50387e+06	529180	2.48892e+06	573871	2.41537e+06	490852	2.37009e+06	459784	2.30164e+06	460274	2.36367e+06	478031	2.15163e+06	509610	2.18825e+06	463078	2130200	480853
XOO0776	XOO0776	hypothetical protein	S	1109.4	11588.9	1358.9	1660.8	2006.78	1495.1	842.87	786.03	4654.75	5884.13	1332.16	12587.6	1559.59	1577.21	2088.36	1841.84	1794.73	1712.19	12975	13279.9
XOO0777	cysB	cystathionine beta-synthase	E	447.87	660.99	376.99	339.34	329.88	347.07	409.17	416.77	641.53	644.56	418.55	619.58	406.06	432.26	392.2	406.46	406.68	405.78	642.73	592.63	530041	105082	555090	128850	547540	128495	557108	135893	591650	121764	537829	94824.6	572511	102982	608248	92472.9	585854	105304	556950	93214.9
XOO0778	metB	cystathionine gamma-synthase	E	877.68	202.89	884.18	856.95	743.11	621.47	614.15	690.16	207.7	230.19	861.81	208.81	868.21	854.04	784.54	803.62	759.02	805.63	197.87	219.58	305727	125353	308189	117660	293678	116663	302220	130459	290978	125392	269973	119955	294623	134190	276572	105233	282066	110927	277010	119406
XOO0779	smtA	hypothetical protein		1047.94	391.65	886.66	995.42	964.12	885.4	753.63	673.83	363.92	347.96	838.63	393.63	994.36	956.67	1006.71	829.54	986.5	984.81	394.46	434.95	2.36611e+06	411258	2.86317e+06	324710	2.10706e+06	348121	2.2143e+06	411898	1.97982e+06	403236	2.05683e+06	313903	2.54479e+06	392780	2.30043e+06	386185	2.44873e+06	365025	2704800	331693
XOO0780	RfaG	glycosyltransferase	M	1474.35	334.37	1012.47	1331.01	1424.35	1280.68	932.5	892.88	274.97	254.85	1287.91	325.11	1422.91	1406.87	1611.43	1308.73	1362.84	1365.01	345.22	353.27	1.23665e+06	715095	1.3406e+06	741210	1.24034e+06	739533	1.29707e+06	751409	1.29108e+06	752355	1.20278e+06	794809	1.2525e+06	775941	1.13298e+06	651156	1.25276e+06	665800	1120600	663279
XOO0781	wxoC	glycosyl transferase family protein	R	1168.3	2181.36	754.04	996.43	1290.15	1214.76	858.02	720.85	1832.15	1534.84	992.48	2037.39	1144.63	1081.98	1405.95	1119.81	1164.46	1049.92	2236.9	1765.89	6.80562e+06	1.34928e+06	7.38689e+06	1271000	6.79931e+06	1.2552e+06	6.72516e+06	1.34385e+06	6.71927e+06	1.21267e+06	6.57999e+06	1.17248e+06	7.08276e+06	1.25729e+06	7.4461e+06	1.10454e+06	7.30922e+06	1.17806e+06	6848300	1.16345e+06
XOO0782	wxoD	o-antigen acetylase	I	414.68	67.97	281.48	338.67	435.53	419.8	247.6	189.65	77.32	89.39	334.34	67.35	381.46	340.2	460.06	363.53	349	292.57	73.84	90.26	66052.9	568.663	36235	617.85	37675.2	911.66	40790.6	1438.03	40513	1543.13	70513.3	1247.52	58954.6	1071.91	62793.7	1538.37	63429.8	1491.68	72596	1641.65
XOO0783	XOO0783				59.74							42.1	47.97		38.07							51.65	64.22
XOO0785	XOO0785				366.73										511.47							102.4
XOO0786	XOO0786	IS1478 transposase		10.51	44.1	5.82	9.64	33.79	39.55	17.4	8.28		63	4.62	32.77	9.96	7.26	44.13	30.55	32.26	4.83	281.9	269.09
XOO0787	tnpX1	IS1113 transposase	L	211.37	38.22	214.05	190.67	177.6	151.54	165.34	150.23	46.47	48.05	199.25	49.84	220.36	175.85	190.23	190.54	200.88	182.79	54.62	70.33
XOO0788	XOO0788	IS1478 transposase		66.78	68.55	87.94	65.59	85.27	77.22	66.27	60.98	101.74	176.21	64.9	66.77	69.07	59.1	85.01	79.57	78.32	60.97	87.17	129.82
XOO0789	wzt	ATP-binding protein	GM	180.78	359.78	214.84	197.99	242.25	234.75	146.11	129.74	385.66	444.52	165.77	373.15	164.68	172.07	230.99	184.44	177.55	189.48	406.37	494.89	1.27536e+06	473299	1.24677e+06	359080	1.16274e+06	315487	1.21569e+06	385866	1.19327e+06	426502	1.31654e+06	471841	1.32316e+06	447611	1.27938e+06	487902	1.30105e+06	499440	1276800	487141
XOO0790	etfA	electron transfer flavoprotein subunit alpha	C	351.59	304.15	309.77	243.78	219.32	212.97	202.33	251.18	256.85	267.31	327.45	355.98	341.42	347.7	339.81	374.86	300.17	365.76	313.36	309.41	533115	93459.5	456728	88454	471957	85714.1	488786	91789.6	479932	90526.4	531521	108008	490169	92715.3	514303	88681.4	486429	96145.6	535490	94961.5
XOO0791	etfB	electron transfer flavoprotein subunit beta	C	362.67	1784.47	279.4	219.7	197.96	203.42	187.53	236.29	1590.68	1200.87	337.36	1852	368.71	383.49	359.01	399.75	301.27	390.01	1577.24	1425.19	1.27007e+06	182579	1.1934e+06	156420	1.18511e+06	156429	1.14281e+06	177346	1.21586e+06	173136	1.1569e+06	155624	1.26366e+06	182568	1.23914e+06	157618	1.19347e+06	172808	1257000	172973
XOO0792	rmlB	dTDP-glucose 4,6-dehydratase	M	464.11	118.62	488.4	499.92	414.57	322.86	282.38	300.83	96.64	100.11	390.31	114.31	415.58	408.2	375.03	352	376.99	449.72	136.09	141.21	523294	138343	620691	127180	621785	114075	600093	137109	560173	138579	505064	155795	503262	129345	560032	122341	507565	130649	558580	128475
XOO0793	rmlA	glucose-1-phosphate thymidylyltransferase	M	454	212.31	439.4	519.54	503.12	380.59	305.4	261.66	166.7	149.02	417.96	250.45	459.43	442.92	477.28	413.95	444.1	465.9	214.04	218.37	434659	61402.9	340142	45509	357348	49166.6	357943	55912.7	367045	52946.5	386117	60360.6	395263	56615.5	426478	52835.1	405323	58124.4	463300	54429.5
XOO0794	rmlC	dTDP-4-dehydrorhamnose 3,5-epimerase	M	386.76	51.84	381.39	456.73	365.73	265.05	269.93	262.21	40.9	38.49	395.64	49.85	412.78	391.84	365.44	376.57	402.13	444.57	54.86	73.49	3.62752e+06	1.76309e+06	2.86893e+06	1424000	2.74358e+06	2.47357e+06	2.76924e+06	1.34059e+06	2.54517e+06	1.5269e+06	3.5064e+06	2.00331e+06	3.51294e+06	1.67185e+06	3.72941e+06	2.16469e+06	3.94368e+06	1.71753e+06	2003100	1.8967e+06
XOO0795	rmlD	dTDP-4-dehydrorhamnose reductase	M	358.81	111.23	410.26	433.35	407.08	290.28	295.22	264.79	96.09	111.11	357.59	110.56	356.91	358.39	353.83	367.96	372.69	350.74	110.53	135.77	959954	336900	791197	359790	879160	290771	824080	335251	842467	331836	895058	321728	898479	315541	779747	302724	810904	305604	1108500	304312
XOO0796	xanB	phosphomannose isomerase; GDP-mannose pyrophosphorylase	M	628.88	331.18	753.34	916.54	1047.04	905.83	639.85	594.62	241.59	236.31	667.09	336.28	761.35	763.57	778	682.89	629.84	639.97	349.98	360.48	4.47332e+06	625296	4.39736e+06	537290	3.54405e+06	460238	3.63621e+06	514547	3.407e+06	528480	4.37517e+06	652975	4.6161e+06	622102	4.0903e+06	596495	4.32654e+06	621952	4606200	606125
XOO0797	xanA	phosphoglucomutase; phosphomannomutase	G	447.88	1437.55	456.76	549.21	546.19	474.9	424.06	418.46	1184.94	1098.71	467.98	1397.6	532.42	531.75	469.24	427.09	443.9	452.6	1528.77	1439.54	731025	253521	687265	242080	667908	212309	647899	239832	651986	232929	750862	271322	735672	252108	776651	240208	781827	266537	833030	247263
XOO0798	ipsI	IpsJ protein	I	259.26	150.84	233.97	173.28	187.84	185.71	179.43	166.85	93.61	105.88	254.13	141.37	286.6	262.12	290.82	277	260.36	274.29	120.27	111.99	679128	213824	790879	198100	667151	202117	706400	197583	678564	185756	682488	170240	696629	226137	701850	187845	628582	185584	705710	190143
XOO0799	ipsJ	IpsJ protein	I	278.84	57.84	260.65	188.37	165.28	165.96	180.97	151.2	47.47	56.12	265.98	52.51	293.77	300.43	266.52	236.63	294.23	255.09	46.15	57.66	14364.4	3336.75	7923.42	1527.4	9686.99	3812.5	9986.84	3251.64	11726.6	4142.84	18205.4	4442.47	16376.2	5230.29	19135.5	4642.52	17787.4	5581.13	16589	4941.01
XOO0800	RgpF	hypothetical protein	M	77.54	120.67	71.35	65.51	65.77	65.11	63.28	57.51	151.16	189.74	69.6	120.75	73.7	67.78	76.77	73.33	66.2	54.07	136.42	180.05	318991	161058	173346	73371	201861	68872.6	206731	76247.3	214531	101096	314626	137500	325406	137283	341917	137739	317787	160569	370990	138936
XOO0801	etf-QO	flavoprotein-ubiquinone oxidoreductase	C	217.44	884.69	209.97	207.61	196.45	196.17	211.54	212.85	848.61	839.12	215.58	852.65	243.66	223.4	241.32	250.53	233.19	243.91	905.94	795.99	1.33746e+06	419592	1.20167e+06	349440	1.28196e+06	318920	1.23833e+06	371726	1.34919e+06	391661	1.45065e+06	391499	1.43139e+06	400135	1.56058e+06	375021	1.44856e+06	409500	1754800	386644
XOO0802	alkB	DNA repair system specific for alkylated DNA	L	21.16	36.65	29.39	24.79	27.3	23.52	18.2	15.33	39.9	42.31	27.52	35.19	33.06	26.16	29.65	25.68	25.11	19.89	41.48	47.76	233062		237484		216473		204222		212521		247113		241247		190275		211013		251070
XOO0803	XOO0803	hypothetical protein	R	176.14	609.75	205.45	175.09	188.42	153.06	138.87	132.76	561.72	490.29	172.78	596.86	195.49	182.18	185.67	190.91	161.71	170.04	565.52	545.05	82471.2	46196.9	77965.4	49244	66762.2	60494.3	70070.5	44331.4	69475.6	47495.8	77511.9	48093.4	83558.9	56100	92577.3	51184.8	85296.4	41568.1	90745	51841.9
XOO0804	Ttg2C	hypothetical protein	Q	102.42	218.07	107.88	110.26	119.98	104.59	83.69	79.78	190.13	214.52	109.51	242.22	131.3	112.26	122.92	135.16	105.18	112.44	220.56	249.63	1.50813e+06	360745	1.40111e+06	474570	1.33644e+06	289379	1.29143e+06	297505	1.30321e+06	367364	1.48297e+06	326759	1.51253e+06	372014	1.32234e+06	339964	1.34561e+06	366787	1766000	304339
XOO0805	yrbF	ABC transporter ATP-binding protein	Q	95.23	691.43	136.55	115.34	120.18	100.28	97.2	79.77	696.2	749.22	109.42	706.25	109.77	113.91	105.03	110.19	96.1	89.27	792.76	880.72	27712.2	41865.9	19055.4	27069	21068.9	24189.7	21392.9	32676.1	20348.6	34315.9	26187.9	37906.1	29620.9	37357.3	30504.4	38734.4	31235.1	46894.5	29727	39916.6
XOO0806	yrbE	ABC transporter permease	Q	99.61	120.55	120.59	108.1	116.31	98.04	89.1	81.77	165.3	184.94	108.87	128.95	98.43	105.86	104.05	109.29	95.75	75.03	151.54	212.69	288799	316550	313544	303400	285641	254920	290119	295357	284436	283540	319554	302364	305077	286878	295692	273223	326518	288364	313940	313959
XOO0807	XOO0807	hypothetical protein	S	97.1	95.62	107.13	101.73	102.16	98.57	86.88	83.13	115.77	166.97	102.39	107.51	98.21	98.37	106.3	103	95.79	81.11	119.88	158.43	251761	1215.27	160090	1481.5	177135	777.55	176671	982	180262	1260.75	249337	988.033	238099	824.14	258252	1343.49	247675	1459.98	297180	1072.58
XOO0808	Hns	DNA-binding protein	R	2239.65	560.49	2952.62	3399.2	2745.93	2179.56	2540.5	2321.45	599.81	527.15	2193.32	641.13	2266.25	2002.17	2150.07	2123.7	2461	2510.83	654.29	673.01	1.86693e+07	1.19099e+07	1.93248e+07	14198000	2.07133e+07	1.09042e+07	1.93192e+07	1.28418e+07	1.95409e+07	1.25874e+07	1.93199e+07	1.17589e+07	1.82575e+07	1.18208e+07	1.53282e+07	1.0748e+07	1.7713e+07	1.13733e+07	21755000	1.1702e+07
XOO0809	proS	prolyl-tRNA synthetase	J	486.05	163.74	451.94	365.92	347.66	320.54	367.77	358.62	153.81	171.89	466.85	164.64	477.45	474.42	440.23	459.91	442.81	429.99	152.99	186.34	4.0495e+06	1.82413e+06	3.96937e+06	1746300	3.92179e+06	1.65446e+06	3.89465e+06	1.85863e+06	4.09033e+06	1.68412e+06	4.06918e+06	1.67536e+06	3.96995e+06	1.63004e+06	4.1107e+06	1.57289e+06	4.27249e+06	1.5871e+06	4251900	1.53916e+06
XOO0810	XOO0810	hypothetical protein		396.45	1946.12	410.73	361.61	329.13	315.12	424.16	353.34	1764.26	1526.23	451.51	2003.42	487.03	476	507.27	688.07	619.68	477.44	1689.9	1665.98	833836	199134	1.04793e+06	192600	775472	186511	804879	182866	858330	168907	916885	232889	998550	191383	1.04057e+06	161356	1.0007e+06	197053	959640	186647
XOO0811	pssA	phosphatidylserine synthase	I	175.39	50.62	225.86	181.51	179.47	176.45	192.07	175.72	49.45	53.34	174.63	40.46	137.08	153.19	161.3	168.69	143.85	129.69	49.74	45.48	1.1021e+06	150060	983972	153490	898077	154330	913465	176012	907745	183329	1.25991e+06	160965	1.08707e+06	154287	1.1553e+06	151772	1.24653e+06	167456	1304500	151404
XOO0812	rimI	ribosomal-protein-alanine acetyltransferase	R	45.31	37.7	66.52	40.45	50.46	41.98	50.02	39.39	80.03	102.33	44.28	42.28	44.45	33.61	41.32	41.09	30.87	31.87	57.04	87.3
XOO0813	XOO0813	ISXo8 transposase		46.32	128.78	60.07	54.78	102.67	143.18	93.52	56.8	147.43	298.86	47.51	130.99	40.05	49.15	75.53	87.29	64.03	26.89	141.4	274.24
XOO0814	XOO0814	ISxac1 transposase		0.61	49.07	0.81	0.86	0.16	0.73	0.3	0.48	53.27	80.01	0.93	40.39	0.26	0.36	0.42	0.23	0.18	0.45	61.29	60.51
XOO0815	XOO0815				16.87							32.94	31.03		23.03							15.32	35.24
XOO0816	XOO0816																					5.68
XOO0817	XOO0817	transposase	L								0.41					0.22
XOO0818	XOO0818	ISXo8 transposase	L	40.7	791.38	43.09	34.11	85.64	100.03	77.46	48.02	820.93	953.67	40.78	803.64	39.55	40.57	70.46	64.43	64.62	41.05	800.45	893.95
XOO0819
XOO0820	slt	soluble lytic murein transglycosylase	M	118.96	251.64	187.7	188.41	160.76	130.21	120.48	124.04	262.51	259.37	127.74	245.5	145.07	142.64	134.95	127.73	127.09	134.79	290.72	264.48	1.44825e+06	170703	1.19125e+06	170700	1.27263e+06	150989	1.27918e+06	170989	1.28289e+06	165902	1.58549e+06	174466	1.58281e+06	177084	1.61842e+06	173442	1.57056e+06	173596	1672000	169998
XOO0821	pel	pectate lyase	G	10.25	20.2	22.56	20.02	18.96	19.24	10.91	13.45	19.64	27.97	15	16.83	14.09	12.92	19.7	16.73	12.11	10.98	20.16	22.89
XOO0822	XOO0822	ISXo8 transposase	L	4.4	9.41	7.18	7.85	7.22	5.65	5.47	5.18	19.96	18.87	5.64	14.45	8.37	4.22	5.98	6.1	4.39	5.73	11.64	18.21
XOO0823	XOO0823	transposase	L	13.41	7.08	9.79	8	18.89	16.79	13.04	11.59	21.67	9.94	10.06	8.27	19.98	6.78	14.41	3.51	11.62	3	11.69	43.27
XOO0824	XOO0824	transposase	L	3.42	53.2	4.82	4.43	5.91	3.99	1.9	5.51		285.94	3.07	40.84	3.6	3.37	2.99	3.14	3.56	2.57		57.42
XOO0825	XOO0825	ISXo8 transposase	L	0.27	59.85		0.28	0.35	0.46		0.53	8.82	67.11	0.3	63.19	0.57	0.8		0.17		0.74	58.46	28.37
XOO0826	UbiE	SAM-dependent methyltransferase	H	104.86	43.69	137.62	132.77	158.34	157.71	122.86	118.09	28.1	39.33	100.2	32.14	98.09	105.33	149.94	143.58	136.94	114.91	22.63	27.43
XOO0827	Tra5	IS1404 transposase	L	18.46	47.98	31.94	25.24	29.55	29.41	35.99	27.79	68.31	81.06	23.57	56.9	20.08	24.73	22.32	26.38	29.43	21.51	45.99	90.4
XOO0828	XOO0828				27.9							22.24	26.25		18.57							14.36	32.15
XOO0829	STE14	hypothetical protein	O					4.63	4.02	5.77		86.85						9.72	9.66	3.05
XOO0830	STE14	hypothetical protein	O	30.63	15.85	34.46	26.1	22.81	29.34	41.78	37.82	19.09	18.82	35.65	12	25.05	34.73	28.02	32.37	34	28.56	9.5	29.68
XOO0831	valS	valyl-tRNA synthetase	J	272.64	167.14	212.64	207.88	195.11	212.95	230.37	253.39	210.43	192.45	263.02	167.33	272.12	263.41	250.05	245.95	252.02	261.52	161.98	162.27	2.21531e+06	1.05121e+06	2.48864e+06	993050	2.44722e+06	1.05078e+06	2.39307e+06	1.09595e+06	2.34933e+06	1.09574e+06	2.05344e+06	950475	2.10525e+06	1.06236e+06	2.26963e+06	1.04791e+06	2.12197e+06	1.0753e+06	2383900	1.02128e+06
XOO0832	holC	DNA polymerase III subunit chi	L	99.44	379.55	77.48	75.49	76.68	72.29	87.22	92.11	360.79	366.77	77.14	336.43	75.46	80.97	78.3	81.99	76.81	75.39	345.28	329.75	39755.9	4182.16	42429.3	5822.9	41266	4515.77	40317.5	5547.78	37902.6	4256.08	41221	4905.5	44559.1	4662.11	42683	3699.51	40560.4	4698.14	44026	4158.26
XOO0833	XOO0833				408.29							402.07	429.5		428.94							424.18	522.51
XOO0834	pepA	leucyl aminopeptidase	E	533.76	219.18	416.16	427.01	395.76	404.64	458.41	573.5	250.91	209.21	549.81	253.1	550.25	569.84	478.74	529.99	511.63	562.41	199.94	173.73	5.51063e+06	2.92167e+06	5.33071e+06	3076600	5.5065e+06	3.53766e+06	5.69723e+06	3.48267e+06	5.95151e+06	3.15951e+06	5.58175e+06	2.98622e+06	5.59271e+06	3.5783e+06	5.97968e+06	3.55146e+06	5.93339e+06	2.84767e+06	4987900	3.68829e+06
XOO0835	XOO0835				52.77							57.67	79.27		54.04							65.55	64.52	87485.3	42972.7	184993	65870	168669	57306.7	154472	65668.8	150928	55969.9	89638.1	42069.5	97545.7	43667.8	110298	42946.6	95226.8	47512.6	106220	44038.6
XOO0836	XOO0836	hypothetical protein	R	76.61	35.81	127.26	123.85	118.61	92.9	80.17	77.29	45.94	55.83	82.92	47.36	81.89	82.47	96.18	90.81	77.13	73.47	46.79	47.15	36682.3	270259	39077.4	298170	31041.8	231008	35721.6	278330	35723.5	247507	42130.4	227022	35539.7	258330	37866.1	261708	43802.9	285443	46006	280290
XOO0837	XOO0837	hypothetical protein						6.12	5.58	2.29	0.92	24.34	40.01	1.02	13.7	0.98		8.98	4.71	3.79	2.57
XOO0838	XOO0838	hypothetical protein		18.36	31.44	16.14	17.74	18.91	20.04	17.86	14.03	41.01	42.71	16.69	24.07	15.34	21.55	18.31	28.21	21.2	11.34	25.81	36.76	13850.8		10092.8		10739.6		9343.82		12380.8		17591.1		14839.7		18363.5		16236.3		14809
XOO0839	xerD	site-specific tyrosine recombinase XerD	L	22.55	44.33	28.21	24.39	24.71	21.12	28.79	26.71	58.9	57.45	24.27	47.03	22	21.35	22.98	25.05	24.13	17.5	43.11	46.58	104950	62577	121225	85701	108556	99940.2	112337	77415.8	108589	56396.2	105024	48668.3	100463	48745.4	93769.3	41541.6	104573	40694.1	94589	41010.3
XOO0840	dsbC	disulfide isomerase	O	301.44	113.48	494.9	491.16	377.2	286.03	278.56	283.71	93.4	89.76	326.8	99.62	321.88	335.35	312.8	338.18	306.95	314.27	110.27	108.41	1.79157e+06	577392	1.74155e+06	586850	1.58866e+06	649626	1.61826e+06	540520	1.63033e+06	555092	1.81467e+06	602979	1.8744e+06	580421	1.6233e+06	594823	1.82619e+06	563328	1667200	592959
XOO0841	purL	phosphoribosylformylglycinamidine synthase	F	346.78	187.09	339.52	270.41	250.39	270.57	360.39	333.65	167.61	152.3	353.11	197.04	325.27	351.74	308.27	332.16	332.71	321.1	169.35	172.97	4.34306e+06	814816	4.60903e+06	851370	4.67854e+06	854481	4.56014e+06	877073	4.69355e+06	822930	4.35119e+06	713736	4.4098e+06	816522	4.58238e+06	846769	4.76316e+06	901214	4412000	875828
XOO0842	xadA	hypothetical protein		175.65	347.6	131.09	129	105.72	89.46	77.14	78.55	142.02	159.06	183.29	393.07	170.1	209.5	157.23	168.49	127.93	144.85	331.16	307.66	3.45502e+06	604589	2.04025e+06	488950	1.12827e+06	356458	1.51964e+06	218711	1.78428e+06	397024	3.84025e+06	796691	3.71585e+06	713690	3.0658e+06	694410	3.45042e+06	636101	2402900	651967
XOO0843	XOO0843
XOO0845	XOO0845
XOO0847	xpsE	general secretion pathway protein E	NU	144.69	432.4	206.36	205.08	184.46	148.12	129.33	118.83	395.11	488.51	148.29	432.73	142.33	146.16	149.22	151.95	140.13	129.37	510.46	598.92	428004	82683.3	426436	84435	416922	70898.7	407383	81622.3	401957	78444.5	442759	85170.3	425138	80734.6	452470	76066.6	447808	83073.4	525750	79634.4
XOO0848	xpsF	general secretion pathway protein F	NU	91.69	53.58	132.12	109.95	99.94	83.55	81.97	59.4	61.51	91.06	85.22	51.38	75.46	73.68	81.99	84.57	72.13	55.19	67.67	84.47	158364	35612.8	280773	34469	236861	33118.5	232247	38243.4	225328	36631	155490	41414.5	161052	36900.9	179962	34236.4	190484	36543.5	183240	31917.2
XOO0849	xpsG	general secretion pathway protein G	NU	270.35	259.85	288.7	275.57	293.65	240.85	211.6	197.47	234.42	290.33	270.49	259.02	294.97	267.95	296.49	318.98	301.01	294.83	307.09	345.54	305106	1.33789e+06	280128	1716200	290929	1.68833e+06	275412	1.49451e+06	279370	1.20279e+06	287889	1.2e+06	323328	1.2717e+06	311604	1.35657e+06	324301	1.56303e+06	337660	1.61945e+06
XOO0850	xpsH	general secretion pathway protein H	NU	130.99	35.72	160.99	157.79	128.11	95.18	108.83	108.69	33.7	35.28	127.92	46.32	125.45	129.25	103.21	116.04	111.23	104.06	43.9	62.69	104850	63151.8	120037	60815	93532.2	53087.4	101609	61314.3	90935.3	57936.6	95284.9	59127.3	102849	62403.9	109465	60407.3	104793	64001.3	106110	61144.6
XOO0851	xpsI	general secretion pathway protein I	NU	43.69	188.49	67.34	60.1	63.88	64.74	52.72	40.58	163.28	169.94	49.55	156.88	51.64	49.77	50.88	53	47.71	36.87	197.59	171.25		3333.74		7430.6		4668.73		6936.06		4696.17		2586.61		3441.38		3359.73		3185.46		3810.28
XOO0852	xpsJ	general secretion pathway protein J	U	24.92	53.14	33.31	28.72	32.87	29.89	33.42	22.71	64.71	97.11	25.58	58.37	20.61	20.91	21.97	24.15	23.18	14.34	64.19	85.98	604201	115470	370984	99958	410339	121157	387447	91351.8	400415	116529	590874	138591	624201	137997	614360	124409	670361	121025	621560	131208
XOO0853	xpsK	general secretion pathway protein K	U	19.95	55.36	28.09	18.16	25.97	23.36	23.66	15.78	68.99	80.02	18.14	56.19	19.29	18.71	21.62	24.7	21.3	11.11	59.02	70.91	278196	306485	318682	341320	246446	360927	247878	305344	228091	306278	267352	341957	286125	365431	283612	332360	274702	321105	243990	369877
XOO0854	xpsL	general secretion pathway protein L	NU	149.93	96.39	183.7	146.37	141.26	126.29	144.19	119.02	108.04	120.1	150.91	93.8	125.41	126.26	144.73	153.12	137.5	129.55	99.72	114.84	551891	266400	597037	298900	536156	272706	515740	231872	514260	259999	545460	276784	557300	293132	494839	336054	516911	291551	424040	305441
XOO0855	xpsM	general secretion pathway protein M		116.5	216.03	125.8	101.32	93.39	80.23	85.8	69.1	251.91	285.16	107.27	259.41	102.89	98.29	109.17	123.76	102.73	94.7	242.32	272.21	449908	303180	486287	292040	397930	259467	423078	294964	408785	274715	469653	286811	486728	284842	452406	252739	429648	266513	459450	264127
XOO0856	xpsN	general secretion pathway protein N		81.32	188.5	96.8	78.64	69.23	60.88	60.56	54.52	209.95	289.45	94.9	226.88	92.94	89.02	80.38	93.52	80.27	77.04	236.75	330.53	418482	402040	416038	428920	344089	396856	371824	384387	368602	392922	437724	377041	451341	392977	461110	348000	460403	371302	428380	371543
XOO0857	xpsD	general secretion pathway protein D	NU	265.44	218.36	273.47	224.87	208.78	188.32	186.99	183.65	217.59	253.04	273.75	219.54	283.43	269.06	267.26	274.52	267.2	256.27	228.73	267.87	1.48244e+07	1.2178e+06	1.38854e+07	1429700	1.42547e+07	1.11766e+06	1.31497e+07	1.05332e+06	1.31885e+07	1.10406e+06	1.47793e+07	1.13259e+06	1.45641e+07	1.17397e+06	1.55578e+07	1.13143e+06	1.48811e+07	1.11862e+06	19959000	1.05197e+06
XOO0858	XOO0858	hypothetical protein	R	95.75	70.35	113.97	79.09	68.87	62.31	77.11	74.85	70.71	84.21	102.84	79.6	96.79	96.22	73.71	82.94	83	71.6	76.4	95.7	10764.1	2739.43	7832.52	1136.5	7804.83	1979.56	7252.98	1822.24	7464.15	2009.01	9832.74	2475.15	9578.29	2709.54	11412.2	2846.83	11815.5	2929.76	11821	2266.9
XOO0859	PhnF	transcriptional regulator	K	35.35	66.62	104.07	95.89	82.82	56.67	49.35	48.23	50.96	60	48.2	67.44	48.38	46.31	48.42	53.69	40.9	32.85	83.47	63.44	35268.6	2860.55	34724.4	1479.7	31969.9	3168.48	34040.1	2604.48	30338.3	3290.85	36484.4	2760.14	34323.4	3252.27	39241.3	2638.68	41403.9	3374.27	48353	3143.35
XOO0860	PnuC	transporter	H	28.11	52.29	26.1	21.31	27.1	28.26	25	22.84	56.12	79.04	23.16	59.79	20.73	21.33	26.14	27.1	22.11	15.34	52.66	86.33	47309.2	26274	48800.9	24306	40644.7	20497.8	36405.4	20851.1	37380	20866.4	46303.9	20923.3	45504.4	21755.1	40605.4	23170	45691.1	28264.2	52377	21842.5
XOO0861	bfrC	iron permease	P	54.02	58.12	42.88	35.11	34.4	33.84	41.38	41.8	44.37	47.41	56.52	52.43	53.01	50.64	50.45	52.31	47.42	48.57	58.94	65.61	252405	64768.6	223565	49241	222998	51890.3	223922	48638.5	213362	49334.1	265260	72903.1	274493	64416.6	269644	63260.3	271620	68045.6	258980	62904.6
XOO0862	XOO0862	hypothetical protein	R	21.09	87.32	21.49	12.43	15.2	17.42	18.39	17.89	62.77	83.83	14.86	84.88	18.5	17.8	17.46	20.27	14.62	15.46	89.82	114.63	66916.2	25447.8	32712.7	17785	35638.1	19344	39551.1	22061.6	40895.3	23414.4	67553.5	27048.5	65679.4	24015.7	74434.6	23686.1	71781.8	29261.4	92355	25275.5
XOO0863	XOO0863	glycosyl transferase family protein	R	76.48	32.41	82.43	69.47	71.17	80.85	108.54	83.33	37.09	30.6	69.75	30.79	60.38	54.83	55.21	57.53	55.53	51.05	36.15	25.01	45985.9	11511.5	47295.4	10073	46183.5	10956.4	43812.8	10720.5	49729.3	11027.3	48241.1	13071.3	42576.2	11040.9	50464.7	10742.3	50977.4	12211.6	49903	9947.85
XOO0864	XOO0864	transposase	L	92.93	41.77	103.86	81.52	102.77	112.92	110.76	106.13	45.75	55.43	97.53	34.22	80.1	90.58	101.75	100.4	90.17	81.06	49	67.43
XOO0865	XOO0865	transposase		35.42	14.81	31.53	33.92	42.98	45.92	52.01	45.98	4.85	24.8	34.19	10.71	41.27	38.13	49.53	61.75	61.36	39.94	26.92	30.43
XOO0866	XOO0866	hypothetical protein	L	54.46	23.87	79	70.56	79.85	91.46	54.63	61.66	31.32	71.64	57.58	57.58	64.89	60.77	58.54	64.36	60.46	38.81	30.6	70.18	168132	274346	72450.3	173560	96323.4	235556	89965.7	197950	92543.5	223004	156954	317049	165925	313604	172106	319389	173819	282256	167470	353513
XOO0867	XOO0867	hypothetical protein	L	112.54	728.13	119.87	113.59	98.76	89.56	93.72	95.76	537.52	597.54	112.4	733.48	100.69	98.53	90.23	98.87	98.9	93.76	821.02	842.28	690353	317751	602907	278810	599960	218573	581047	243604	575685	249776	704141	315293	647495	311026	732770	257434	760721	293362	756110	324868
XOO0868	XOO0868	endonuclease	L	172.92	218.31	186.26	158.14	127.94	124.93	161.6	125.83	175.16	170.08	191.73	189.89	168.62	174.56	142.3	172.04	206.77	160.37	213.64	264.15	1.19747e+06	235645	939210	233190	858562	232957	823017	193288	791298	208126	1.11018e+06	247808	1.1251e+06	256639	1.25834e+06	280153	1.34181e+06	230305	916860	260346
XOO0869	XOO0869	hypothetical protein	L	785.88	1183.79	561.01	582.51	515.84	488.81	420.69	433.08	909.39	834.18	808.56	1114.62	750.55	743.25	788.42	743.17	821.45	827.13	1201.26	1144.13	1.49962e+07	4.02712e+06	8.42733e+06	3423000	9.2456e+06	2.85281e+06	8.92712e+06	3.08036e+06	8.90859e+06	3.06438e+06	1.60244e+07	4.72747e+06	1.60729e+07	4.02187e+06	1.64874e+07	3.93007e+06	1.60214e+07	4.11842e+06	16054000	4.08517e+06
XOO0870	XOO0870	hypothetical protein		300.26	1317.43	273.15	255.16	249.1	236.57	203.75	189.52	952.89	1273.53	294.34	1301.51	302.46	280.35	305.75	330.55	300.75	269.13	1423.38	1477.51	2.75926e+06	404562	2.05514e+06	294130	2.1132e+06	252136	2.13234e+06	292189	2.04838e+06	295826	2.83862e+06	348646	2.9189e+06	364659	2.91084e+06	361780	3.02808e+06	403729	2711800	397634
XOO0871	XOO0871	hypothetical protein		260.69	464.12	333.04	302.19	273.09	248.96	275.76	237.07	328.28	379.94	274.04	490.74	281.12	286.68	307.39	313.38	314.32	281.02	401.4	474.65	4.22223e+06	590042	3.95568e+06	557120	3.79821e+06	868261	4.2298e+06	508838	3.89428e+06	564123	5.2632e+06	703284	4.81347e+06	609790	5.76656e+06	774122	5.25345e+06	683498	2955600	759826
XOO0872	XOO0872	hypothetical protein	R	355.83	328.03	577.53	567.7	560.19	480.45	438.68	431.58	456.18	495.92	341.21	326.09	333.14	312.46	330.24	332.39	315.54	311.63	369.63	465.42	1.02504e+06	657751	800063	627950	862262	603025	868609	638288	916955	616384	1.08902e+06	642105	1.0676e+06	692430	980333	638482	1.08202e+06	659618	1117700	679563
XOO0873	XOO0873											1.31	0.97										3.48
XOO0874	XOO0874	transposase		0.95		3.41	1.93	1.4	1.42	2.17	1.4			0.78		1	1.63	1.3	2.69	0.87	1.95
XOO0875	XOO0875	transposase
XOO0876	XOO0876	Maf-like protein	D	50.4	39.53	74.12	63.17	45.57	33.44	56.94	41.79	36.25	41.79	47.73	27.83	42.26	43.39	35.95	42.43	43.68	32.13	33.27	47.03	857833	125891	923372	139280	862850	135518	874900	127737	858768	120492	911594	115554	903791	128960	859852	107509	861315	110715	944110	116434
XOO0877	XOO0877	hypothetical protein	R	1122.17	150.62	1503.37	1319.64	1374.44	1462.61	1362.38	1108.29	250.14	335.37	796.7	136.64	726.79	673.98	696.51	612.61	565.94	569.81	219.55	326.92	32699.5	3893.26	67014.4	4308.8	59334.3	3217.66	47800.9	4282.27	48167.2	4259.51	23081.7	4573.12	18809.4	3815.19	21499.5	4563.51	21725.3	4087.27	22863	3173.18
XOO0878	fabH	3-oxoacyl-ACP synthase	I	727.28	3389.64	862.53	817.12	824.23	901.14	932.68	797.69	4826.66	4314.75	602.18	3400.61	572.02	539.34	528.19	531.96	500.74	489.21	3033.38	2986.76	281684	120934	393459	113700	361820	122656	353122	117904	368610	120824	292651	112286	298518	121042	338285	101633	311918	111777	328730	104589
XOO0879	XOO0879	hypothetical protein		30.23	14.18	34.63	31.16	49.16	53.45	44.5	34.07	23.81	15.12	22.13	10.27	20.17	18.89	21.51	24.63	22.74	16.05	12.11	12.2
XOO0880	fabD	ACP S-malonyltransferase	I	715.37	427.59	346.67	305	286.63	266.88	348.67	272.45	386.25	393.48	679.85	387.17	587.05	594.83	504.75	597.51	551.86	522.99	378.85	454.45	1.11628e+06	147095	905984	136970	885382	131043	847774	125264	824485	123352	1.07447e+06	179897	1.1174e+06	170321	1.00313e+06	135503	967528	140075	1056800	143853
XOO0881	fabG	3-ketoacyl-ACP reductase	IQR	1019.75	389.71	377.61	348.6	333.49	318.02	328.01	295.83	308.52	315.85	1015.57	393.09	978.86	960.57	896.08	985.61	891.64	964.59	368.48	426.35	184347		182987		169283		161107		148267		160211		177302		160194		156320		156150
XOO0882	acpP	acyl carrier protein	IQ	12308.8	43866	9958.7	8644.95	11413.8	12456.4	10557.5	8042.58	35461.9	29590	10751	43071.6	11638.1	11138.2	15220.9	12228.5	13481.5	11644.2	43026.3	33084.2	1.07158e+06	244026	1.16345e+06	224050	1.13315e+06	213717	1.21055e+06	250251	1.18216e+06	232081	1.12622e+06	230726	1.10116e+06	234362	1.2365e+06	211206	1.24243e+06	247632	1050100	224753
XOO0883	fabF	3-oxoacyl-ACP synthase	IQ	866.38	1553.73	595.91	621.94	583.5	584.79	629.96	584.4	1497.11	1420.57	856.78	1545.18	825.18	832.38	792.74	784.8	828.22	856.26	1431.12	1416.23	2.0136e+06	712747	1.79346e+06	650590	1.79422e+06	861703	1.78828e+06	725909	1.84868e+06	730212	2.00946e+06	704678	2.13427e+06	748378	2.23627e+06	650778	2.00733e+06	662612	2081600	683836
XOO0884	trpE	hypothetical protein	EH	223.6	79.89	217.86	165.68	149.71	141.32	185.64	151.68	77.76	79.59	213.2	67.62	182.86	185.28	162.27	176.23	175.5	166.78	81.5	90.88	1.01216e+06	500702	1.11886e+06	399180	1.0827e+06	439637	1.07916e+06	422400	1.05555e+06	448506	1.00047e+06	480760	966219	502442	1.02241e+06	433591	986584	457066	1027400	451215
XOO0885	XOO0885	hypothetical protein	R	103.02	185.97	110.09	80.55	78.31	75.52	90.51	76.47	177.09	169.28	116.34	194.12	114.2	116.22	116.07	140.28	106.3	102.88	229.42	194.87	724746	513778	697474	285850	675685	451948	706947	352290	719281	451601	765463	686735	748620	594539	747154	649214	760265	554805	585910	641138
XOO0886	holB	DNA polymerase III subunit delta'	L	158.61	327.03	163.53	139.34	130.04	118.29	135.6	122.47	333.51	374.63	179.3	331.05	175.23	184.22	166.3	184.45	170.14	154.65	374.23	402.95	1.3722e+06	225106	1.26175e+06	185770	1.24009e+06	183882	1.21422e+06	190788	1.2394e+06	191890	1.40575e+06	222099	1.38313e+06	220588	1.42874e+06	217278	1.40627e+06	215840	1376000	199658
XOO0887	pilZ	type IV fimbriae assembly protein	NU	305.45	199.12	306.16	234.15	235.1	233.42	217.87	182.55	149.3	202.09	289.99	189.7	324.44	300.16	287.01	321.39	310.12	293.29	206.2	242.07	27979	12392.2	38004.8	10392	38100.6	11417.4	39392.6	12321.7	38948.7	14219.4	28949.3	11186.8	30484.6	13465.8	31239.6	11921.8	26910.7	13199.1	32588	12422.4
XOO0888	XOO0888
XOO0889	XOO0889				21.41							49.1	16.8		14.17							14.3	14.06
XOO0890	XOO0890	hypothetical protein		46.72	74.25	91.79	50.33	59.58	62.72	50.78	65.46	60.33	74.72	40.88	74.3	46.42	26.61	45.51	47.78	35.56	38.38	83.86	95.24	178060	29014.3	178657	27850	177177	25097.6	174261	25554	184780	24977.6	180384	26504.3	173538	25818.2	174802	24558	179567	28800.2	186160	26031.4
XOO0891	prpR	propionate catabolism regulatory protein	KT	35.03	97.86	36.52	31.37	42.43	43.82	39.03	34.5	152.78	186.6	35.73	106.44	30.05	30.94	32.74	31.85	26.85	22.45	111.79	145.96
XOO0892	prpB	2-methylisocitrate lyase	G	111.13	184.66	21.05	16.16	14.52	13.99	13.06	14.15	56.67	112.6	118.43	165.06	119.86	116.01	102.8	109.4	113.1	118.93	166.65	217.12	873780	132271	732887	119120	709558	120053	653896	118490	610904	112756	902747	141949	875463	136347	863212	120275	857975	138325	898530	126169
XOO0893	prpC	methylcitrate synthase	C	289.66	190.73	106.39	105.43	103.04	99.76	86.11	89.4	96.85	85.85	301.32	201.84	311.17	341.53	314.74	329.58	311.15	322.05	180.23	166.15	1.19072e+06	2.41235e+06	2.52341e+06	1919900	2.14632e+06	1.85181e+06	1.84123e+06	1.81893e+06	1.82682e+06	1.7397e+06	1.23329e+06	3.01709e+06	1.21817e+06	2.58297e+06	1.28954e+06	2.31983e+06	1.28708e+06	2.57434e+06	1238700	2.37955e+06
XOO0894	acnA	aconitate hydratase	C	155.15	71.64	77.86	64.13	62.94	56.33	53.94	54.14	39.76	43.36	151.08	66.12	151.96	163.07	158.05	152.42	160.24	154.87	63.02	80.03	603795	371443	487837	287810	455369	254564	455940	247920	433675	282508	634561	389165	640844	387544	682569	366580	685651	399431	647820	346016
XOO0895	XOO0895	hypothetical protein			53.04			2.82	1.84	0.66				1.18				4.44	6.79	3.18
XOO0896	XOO0896	hypothetical protein	S	57.52	29.17	66.23	52.34	45.7	36.23	44.82	37.56	28.03	27.27	58.43	25.84	59.69	60.05	48.79	50.33	56.18	52.16	33.99	33.96	865116	64157.5	866904	66337	870333	64831.1	825142	65509	826605	63726.5	885799	62478.9	922111	66823.2	883052	66086.4	833832	68463.3	899210	65723.4
XOO0897	fyuA	TonB-dependent receptor	P	62.27	78.24	104.07	103.58	109.86	96.21	89.16	89.22	77.3	80.53	67.51	78.67	65.46	63.29	65.61	68.09	66.26	68.5	79.37	82.4	1.84715e+06	294926	2.00565e+06	276610	1.71931e+06	277965	1.83167e+06	231493	1.89868e+06	258716	1.88453e+06	240983	2.00203e+06	286205	2.01939e+06	261047	1.91327e+06	284042	2331300	279564
XOO0898	URH1	inosine-uridine preferring nucleoside hydrolase	F	26.11	28.98	54.9	44.07	48.43	41.27	40.7	38.79	36.92	32.55	31.03	30.5	29.92	31.54	33.32	33.29	30.36	33.04	37.04	26.98	141452	46198.5	128336	100600	138453	84526.2	135296	90390.4	142594	64813	149372	47664.9	151237	41908	146434	40525	151848	45474.8	174030	38347.4
XOO0899	XOO0899	hypothetical protein		3.24	16.5	8.08	4.95	21.25	20.08	20.35	3.19	5.56	36.99	2.67		0.85	3.99	13.94	14.84	14.38	2.23		22
XOO0900	XOO0900	hypothetical protein	L	6.97	8.9	19.99	15.24	14.52	8.59	9.55	9.89	14.13	25.45	5.85	12.99	7.77	7.68	4.52	7.38	6.44	5.84	9.77	15.57
XOO0901	fecA	TonB-dependent receptor	P	15.42	19.83	478.45	1246.56	1213.59	244.01	38.73	39.64	27.97	30.8	14.65	18.36	13.27	14.92	14.75	15.32	15.34	14.25	16.65	16.84	94293.4	46004.8	265133	154760	275544	130364	240279	113722	233961	103615	86322.8	41111.4	86391.7	39404.5	87033.2	36914.2	81811.7	37806.3	91264	37283.3
XOO0902	glpQ	glycerophosphodiester phosphodiesterase	C	16.4	14.86	153.62	702.93	804.18	158.34	24.65	27.15	15.31	18.85	16.23	9.22	14.24	12.98	13.65	13.1	13.47	17.22	9.53	10.02				4442.3		4267.69		4673.64		4079.58		2193.47		2028.42		1666.52		1718.98		1663.79
XOO0903	EmrA	hypothetical protein	V	1.25	8.23	8.51	44.41	38.94	12.07	6.11	2.25	8.74	10.4	0.91	4.96	1.31	1.23	1	2.1	1.77	0.95	7.4	7.8
XOO0904	XOO0904	ISXo8 transposase	L	68.96	27.33	119.24	177.93	172.23	123.14	88.7	108.82	36.61	50.69	90.95	35.83	91.21	94.68	65.12	82.06	79.29	93.16	31.41	52.37
XOO0905	XOO0905	ISXo8 transposase	L		170.26							32.61			53.18							108.41
XOO0906	tnpA	transposase	L	20.54	30.19	26.16	24.79	27.63	19.69	12.42	14.77	51.06	54.26	16.8	28.18	19.79	17.96	18.46	18.14	14.88	13.92	32.67	34.92
XOO0907	Bfr	bacterioferritin	P	3.7	10.59	8.49	6.19	8.67	5.87	4.37	6.76	17.5	22.08	5.22	9.77	5.01	4.17	5.09	5.51	4.98	4.85	14.6	11.91
XOO0908	AHP1	peroxiredoxin	O	1.53	56.76	4.08	1.88	5.03	2.89	2.63	3.02	49.38	64.42	3.71	50.83	4.2	2.12	3.59	3.1	2.95	2.25	50.03	62.1
XOO0909	hspA	low molecular weight heat shock protein	O	411.45	154	759.48	1213.62	633.65	557.55	745.04	1041.89	265.75	394.62	482.98	131.76	339.19	393.3	641.63	544.28	783.41	779.13	289.66	254.97	1.60227e+06		1.36745e+06		2.63176e+06	115.411	2.22124e+06		1.50138e+06	168.856	1.50207e+06		1.25188e+06	164.871	1.20682e+06	1253.12	1.61308e+06	234.784	855650
XOO0910	cbpA	curved DNA binding protein	O	173.3	249.45	176.98	230.33	206.01	205.03	229.13	224.65	267.68	253.67	185.47	236.85	171.31	170.68	188.38	185.72	190.92	173.27	323.76	294.83	1.49157e+06	2.46026e+06	1.44811e+06	2196100	1.5531e+06	2.12943e+06	1.5301e+06	2.48837e+06	1.47558e+06	2.553e+06	1.36069e+06	2.57372e+06	1.39098e+06	2.41831e+06	1.31218e+06	2.84764e+06	1.29323e+06	2.52267e+06	1286500	2.73706e+06
XOO0911	pilH	PilH family regulatory protein	TK	525.12	5995.16	687.82	614.85	645.15	618.61	553.98	480.97	5842.29	6305.61	488.07	6151.54	523.8	489.45	636.04	636.36	601.49	550.99	5557.46	4999.08	10189.1		5602.29		7048.33		7652.03		5515.91		10047.7		8133.42		11607.4		9514.33		11321
XOO0912	hflK	integral membrane protease subunit	O	463.71	140.12	502.8	468.7	409.27	380.2	444.82	447.28	128.45	163.63	474.68	125.09	443.13	480.24	440.74	465.02	459.16	458.09	153.42	166.38	6.51428e+06	2.39575e+06	5.82946e+06	2523800	6.62485e+06	2.25363e+06	6.06629e+06	2.58164e+06	6.11379e+06	2.39576e+06	6.14272e+06	2.26339e+06	6.06835e+06	2.38581e+06	5.63672e+06	2.28877e+06	5.736e+06	2.45024e+06	7490600	2.51231e+06
XOO0913	hflC	integral membrane proteinase subunit	O	502.14	181.32	473.06	505.72	403.53	343.53	378.94	432.39	194.35	214.88	485.99	187.5	519.99	507.82	474.74	464.08	458.39	519.26	184.82	179.67	2.87365e+06	4.66349e+06	3.05504e+06	4818100	2.96142e+06	4.17427e+06	2.88869e+06	4.62542e+06	2.84041e+06	4.45526e+06	2.66682e+06	4.83094e+06	2.74747e+06	4.43721e+06	2.7226e+06	3.6925e+06	2.84443e+06	4.16671e+06	2971800	3.98656e+06
XOO0914	XOO0914	hypothetical protein	S	23.89	60.87	36.2	18.67	33.98	34.07	32.72	26.67	61.71	131.19	30.61	68.64	20.97	20.43	47.17	43.3	31.83	21.95	91.41	47.43
XOO0915	purA	adenylosuccinate synthetase	F	889.83	526.9	706.8	682.08	614.05	615.9	814.64	906.09	446.16	489.89	904.49	535.53	910.19	952.78	887.46	942.36	1000.49	968.3	471.09	493.61	2.34012e+06	1.92944e+06	3.23167e+06	1965200	3.26492e+06	2.19501e+06	3.4179e+06	2.22092e+06	3.72652e+06	2.1486e+06	2.64665e+06	2.06118e+06	2.27306e+06	1.96128e+06	2.7034e+06	1.8168e+06	2.87229e+06	1.83609e+06	2262600	1.8299e+06
XOO0916	pepN	aminopeptidase	E	280.34	67.48	380.33	444.42	341.69	222.46	232.97	245.25	69.4	64.76	265.85	69.84	273.57	272.19	251.38	251.56	261.07	275.82	66.62	65.45	3.82924e+06	785769	5.11035e+06	601620	4.36982e+06	691308	4.53701e+06	664083	4.78288e+06	738900	4.20767e+06	833482	3.78821e+06	793178	4.3259e+06	785394	4.26019e+06	800022	3563700	760901
XOO0917	XOO0917	IS1595 transposase		16.84	22.93	25.8	24.87	28.44	20.07	17.64	16.95	34.98	52.91	18.28	27.8	16.74	19.23	20.58	24.64	22.89	15.47	37.98	34.95
XOO0918	XOO0918	IS1478 transposase		14.98	18.06	24.33	20.4	23.07	18.52	19.01	20.3	24.49	25.11	20.36	24.58	13.75	16.09	22.98	21.09	18.93	15.39	14.75	18.63
XOO0919	XOO0919	IS1478 transposase		6.5	15.01	6.48	14.57	17.27	21.96	19.32	18.23	2.2	23.23	7.85	10.95	7.87	3.21	9.84	7.6	10.58	6.86	13.63	18.42
XOO0920	XOO0920	hypothetical protein		28.41	20.09	57.84	41.07	43.57	52.41	67.42	56.65	34.65	31.85	30.18	15.88	27.97	27.81	28.07	31.51	34.3	29.53	28.33	19.33	185014	76873.9	189280	70692	202315	63190.1	198903	77436.5	206871	71240.2	197498	79575	193352	74187.7	203011	67709.7	199055	72664.5	198490	73182.7
XOO0921	msi147	hypothetical protein		17.59	17.36	32.99	33.09	30.86	31.25	31.94	32.64	19.03	26.32	22.29	11.31	16.03	18.69	19.8	21.81	18.77	14.29	11.15	14.51
XOO0922	XOO0922	hypothetical protein	S	179.54	412.73	195.73	170.05	184.63	175.38	312.91	217.34	451.73	434.07	207.06	491.99	176.54	169.04	160.74	219.91	242.49	167	475.14	464.19	86013.3	66206	106342	58779	98887.7	75096.3	110122	76620	115087	70795.6	88050.7	81411.1	96991.4	69308.7	114306	67636.9	129004	72181.6	40474	72680.2
XOO0923	RfaG
XOO0924	RfaL	hypothetical protein	M	30.07	35.19	34.07	21.94	19.81	19.37	29.53	18.14	50.06	58.34	29.49	43.26	36	28.36	29.72	34.3	26.77	23.14	43.57	49.61
XOO0925	htrB	lipid A biosynthesis lauroyl acyltransferase	M	57.74	115.99	55.99	52.46	44.65	55.59	57.51	50.53	206.51	247.68	70.13	110.02	57.95	56.65	57.59	61.31	56.36	42.26	150.51	204.09	36684.6	9484.31	39414	7747.6	38526.9	8434.99	38189.1	9116.24	39627	8077.56	35460.1	9114.54	38491.7	9222.44	45279.8	8842.53	40974.9	9781.64	41245	10034.6
XOO0926	kdtA	3-deoxy-D-manno-octulosonic-acid transferase	M	57.25	61.48	61.97	49.75	54.04	56.78	50.77	44.08	75.68	79.01	54.35	66.79	56.76	55.82	56.85	61.93	51.52	43.19	72.01	84.77	11732.4	474.034	9087.38		9792.92	511.448	8196.68	234.072	8480.23	696.036	12065	672.764	12629.7	898.917	9687.33	321.492	12198.1	703.925	10247	526.292
XOO0927	tolC	hypothetical protein	MU	677.17	272.4	666.24	741.01	779.14	798.06	751.5	746.82	239.12	212.53	687.06	245.14	686.39	668.71	700.98	696.39	685.83	678.21	211.6	184.73	6.80531e+06	2.63863e+06	5.97416e+06	2946100	7.44071e+06	3.11434e+06	7.36026e+06	1.45785e+06	7.37278e+06	1.48898e+06	8.20806e+06	1.8365e+06	9.09487e+06	2.34247e+06	7.80827e+06	2.67368e+06	6.67096e+06	2.91551e+06	6748700	1.65226e+06
XOO0928	pcm	L-isoaspartate protein carboxylmethyltransferase	O	428.49	355.26	461.35	432.5	482.65	529.57	607.92	556.15	282.95	273.15	484.92	326.72	416.83	465.87	449.17	498.16	475.5	414.71	343.38	313.62	1.47163e+07	1.01508e+06	1.7586e+07	1515100	1.48836e+07	1.35141e+06	1.46416e+07	1.46815e+06	1.43567e+07	1.20556e+06	1.3578e+07	910723	1.61691e+07	952434	1.62642e+07	727848	1.51651e+07	773704	18869000	821280
XOO0929	AcrR	transcriptional regulator	K	112.34	175.43	262.64	296.42	356.49	385.63	332.68	311.16	573.37	629.19	95.52	150.49	107.61	105.04	114.33	106.24	89	81.15	165.15	274.05	14902.6	39547	11512.2	39860	13732.6	52040.3	17337	57625.5	20263.1	63538.6	15492.8	40951.2	16303.8	46645.8	17371.4	41665.7	17095.7	40201.5	15151	42477.4
XOO0930	XOO0930	hypothetical protein	T	8.37	19.95	16.33	19.13	20.09	20.75	18.77	20.19	19.9	32.4	3.49	14.38	7.61	7.69	7.16	8.76	7.16	6.37	16.46	11.76
XOO0931	XOO0931	hypothetical protein			159.12			2.82	2.76	1.32		769.36	339.91		275.51			3.7	3.39	2.78		532.43	1062.76
XOO0932	XOO0932	transposase		19.66	37.19	22.75	20.26	18.24	26.52	20.97	25.26	44.66	69.09	31.69	32.34	22.29	28.05	30.03	32.84	30.69	27.29	33.06	50.74
XOO0933	XOO0933				22.07							12.78	15.21		13.53							10.28	13.95
XOO0934	XOO0934				10.6							11.94	14.12									2.08
XOO0935	LysR	LysR family transcriptional regulator	K	164.91	45.38	238.12	205.04	209.51	214.92	247.14	214.8	59.69	74.36	179.49	44.56	159.9	170.76	154.44	188.54	186.7	154.4	56.53	65.99	63445.4		53092.8		57641.9		56424.9		59652.5		70486.1		64235.3		75883.4		74201.4		94752
XOO0936	leuC	isopropylmalate isomerase large subunit	E	731.71	1762.29	1106.98	1136.58	1179.25	1109.65	1155.2	1058.88	1671.46	1751.8	892.71	1646.33	868.77	875.82	836.84	910.93	955.29	905.86	2074.76	2349.56	6.96126e+06	1.16941e+06	6.78451e+06	1108200	6.75273e+06	1.60233e+06	6.99863e+06	1.04291e+06	6.80268e+06	1.06028e+06	7.58485e+06	1.31874e+06	7.42646e+06	1.18548e+06	7.31594e+06	1.27642e+06	7.28432e+06	1.12641e+06	7584100	1.28289e+06
XOO0937	leuD	isopropylmalate isomerase small subunit	E	413.5	968.9	574.74	600.66	779.75	705.45	653.43	583.05	1082.5	1292.72	451.16	1035.66	386.27	412.98	519.49	512.99	487.19	450.86	1082.38	1152.61	740999	76396.3	634301	71813	602801	62231.2	580377	70428.5	607761	68290.2	675882	73411.8	731947	72956.4	740298	73361.9	707152	76402.2	790220	76735
XOO0938	XOO0938
XOO0940	leuB	3-isopropylmalate dehydrogenase	CE	1236.82	378.52	1456.65	1550.58	1429.23	1342.16	1342.86	1302.55	371.81	362.61	1392.39	407.33	1177.35	1214.15	1183.92	1240.07	1268.73	1354.05	429.31	401.25	9.1426e+06	770984	1.13599e+07	782090	1.00863e+07	729712	9.68453e+06	791700	9.29236e+06	682879	8.96629e+06	707674	9.24498e+06	741171	9.05452e+06	697619	8.79764e+06	684464	8875800	723604
XOO0941	leuA	2-isopropylmalate synthase	E	249.14	280.26	258.03	281.68	286.89	248.2	227.31	220.91	275.93	246.12	274.06	287.72	278.35	268.28	254.4	270.73	281.52	287.48	308.1	329.68	1.97741e+06	376321	1.96941e+06	392110	1.88351e+06	368197	2.1285e+06	438403	2.48281e+06	447131	2.07849e+06	347573	2.06992e+06	335224	2.31243e+06	300405	2.20374e+06	364325	2144400	320730
XOO0942	tdcB
XOO0944	ilvM	acetolactate synthase isozyme II small subunit	S	11.48	12.72	35.64	29.85	24.87	26.04	30.99	21.49	28.01	28.14	29.01	35.26	20.57	19.26	15.82	27.95	34.84	26.37	49.38	32.58	20840.5	1647.9	12171.6	2717.7	14929	3001.9	21291.6	4174	18432.7	4908.42	22658.4	1639.86	18573.9	2361.67	22956.3	2956.05	20700.4	3054.11	24129	2333.3
XOO0945	ilvG	acetolactate synthase 2 catalytic subunit	EH	101.59	82.86	150.96	173.6	157.24	138.36	130.2	120.8	124.78	124.82	124.24	82.66	109.02	110.85	104.79	114.41	113.28	128.96	103.31	140.07	27962.2	7309.7	31439.6	9630.3	29604.9	12493.6	33910.2	17447.4	36499.9	17318.2	30042.2	7940.08	32359	8692.36	31866	7383.38	29976.3	10420.3	31980	10084.4
XOO0946	ilvC	ketol-acid reductoisomerase	EH	127.43	256.26	149.46	190.91	182.03	161.26	133	135.1	318.14	292.81	141.26	243.58	148.73	137.11	155.66	142.8	148.13	166.63	259.08	251.44	8.12369e+06	788362	8.57435e+06	673530	9.40955e+06	830554	1.01266e+07	933811	1.05007e+07	985513	8.07008e+06	831984	8.17422e+06	820216	9.21053e+06	754302	8.86597e+06	799225	8342200	841863
XOO0947	thiC	thiamine biosynthesis protein ThiC	H	342.52	137.94	303.25	306.35	287.27	178.11	126.61	111.82	72.36	76.32	350.79	142.17	400.64	379.22	357.56	351.88	362.15	385.95	216.77	261.07	760910	105121	525505	83129	526227	77351.3	522514	85642.5	515648	90664	783709	116892	842286	123847	956653	115637	1.04284e+06	149446	1277600	151111
XOO0948	CadC	hypothetical protein	K	132.9	67.01	342.09	340.86	297.26	188.34	180.14	175.2	77.25	99.71	133.58	60.5	124.29	128.03	123.45	125.83	115.09	107.88	89.48	103.14	80907.2	39843.4	127983	63222	140462	66934.6	152152	82270.1	141132	68748.7	82767.7	40770	80833.9	38618.1	84545.2	38052.2	83770.4	40537.1	88509	39836
XOO0949	XOO0949	transcriptional regulator	K	30.13	19.59	49.32	73.16	94.22	63.98	33.76	41.17	40.83	45.22	34.65	20.32	25.76	35.64	34.76	33.71	27.49	31.59	19.79	23.74
XOO0950	btuB	TonB-dependent receptor	H	819.65	42.62	649.49	679.77	809.62	1419.22	1348.83	1425.74	181.4	128.54	822.1	48.73	817.4	853.11	767.36	789.66	900.76	970.91	41.39	51.43	1.25321e+06	766169	1.34378e+06	867730	1.49021e+06	717602	1.47405e+06	508009	1.78428e+06	429252	1.40046e+06	643394	1.44409e+06	696617	1.28858e+06	576567	1.20083e+06	546233	1060700	512239
XOO0951	XOO0951	response regulator	T	310.94	1082.52	334.71	316.02	261.55	263.4	375.23	353.2	1246.4	1263.07	235.18	1020.14	252.75	234.31	194.7	224.03	235.84	238.28	991.96	929.35	1.49134e+06	337738	1.429e+06	375340	1.47087e+06	333954	1.54292e+06	386665	1.56432e+06	359181	1.55862e+06	344333	1.50937e+06	335487	1.47442e+06	309573	1.45714e+06	317411	1583800	321509
XOO0952	ppa	inorganic pyrophosphatase	C	781.98	1353.99	1216.75	1164.84	1167.06	1150.52	1167.6	1064.59	1451.7	1498.44	728.92	1532.5	727.94	714.99	840.76	759.05	755.19	726.25	1266.53	1183.22	4.18635e+06	2.38634e+06	4.92683e+06	2162700	4.32501e+06	2.34628e+06	4.67869e+06	2.39131e+06	4.35707e+06	2.27506e+06	4.37848e+06	2.01293e+06	4.45545e+06	2.16615e+06	5.01367e+06	2.06398e+06	4.44004e+06	2.1274e+06	3099400	2.05384e+06
XOO0953	XOO0953	hypothetical protein		6.88	13.34	20.7	16.28	10.64	9.46	10.09	11.37	22.36	28.25	7.29	17.46	5.18	6.3	5.75	5.75	7.64	4.74	12.73	22.21	102014	18137.7	115759	87968	84536.3	108288	86460.5	88988.2	83274.5	57519.4	107414	53758.4	100786	69087.1	74621	57023	87308.3	48444.6	83542	61037.1
XOO0954	XOO0954
XOO0956	XOO0956	transposase		5.1	21.11	4.52	4.75	3.44	4.24	2.95	3.59	31.96	33.94	5.76	11.83	5.52	6.18	7.32	7.27	5.12	4.68	12.5	24.38
XOO0957	OVP1	H+ translocating pyrophosphate synthase	C	55.93	69.16	68.78	62.8	81.74	69.16	51.45	46.47	74.4	69.36	70.07	60.8	58.92	71.57	69.51	69.88	69.68	54.19	95.75	127.68
XOO0958	XOO0958	hypothetical protein		200.32	92.98	584.28	709.18	440.75	225.71	174.42	169.77	79.39	105.51	220.33	101.14	302.29	275.33	270.27	226.52	261.1	277.86	160.45	128.01	2.055e+06	475425	2.22033e+06	543390	1.61355e+06	663979	1.8025e+06	370868	1.69268e+06	374859	2.15687e+06	639143	2.22403e+06	558029	1.72986e+06	734751	2.42246e+06	623425	2037100	642858
XOO0959	XOO0959	transposase						2.88		2.69		42.63						1.51	1.39	2.03			56.36
XOO0960	XOO0960	transposase		14.21	22.16	28.94	22.99	24.95	20.82	18.63	20.29	15.15	17.89	15.41	23.71	13.47	17.53	17.86	18.53	18.73	16.97	23.41	39.44
XOO0961	XOO0961	ISXo8 transposase	L	69.91	108.93	99.79	102.44	192.44	192.53	113.62	101.55	110.1	169.37	70.07	79.29	73.19	66.83	136.01	143.64	120.13	81.89	130.89	134.18
XOO0962	pfkA	6-phosphofructokinase	G	65.52	239.41	79.69	86.84	76.65	61.7	68.95	69.28	189.9	210.43	74.42	256.32	78.96	73.6	74.09	76.13	81.36	77.29	246.85	222.98	1.46289e+06	286530	1.39181e+06	272870	1.31702e+06	263782	1.32787e+06	273410	1.27909e+06	254475	1.54622e+06	306918	1.53985e+06	315229	1.47106e+06	293879	1.46746e+06	280300	1478000	315893
XOO0963	adk	adenylate kinase	F	1508.52	273.16	1613.87	1244.26	1330.29	1248.25	1565.28	1263.99	238.26	252.8	1587.08	244.49	1453.98	1464.4	1524.88	1466.02	1698.7	1447.86	270.77	255.63	3.93849e+06	1.52962e+06	3.01931e+06	1802900	3.20128e+06	1.2099e+06	2.97244e+06	1.46392e+06	2.90876e+06	1.57698e+06	3.40752e+06	1.37368e+06	3.42095e+06	1.55883e+06	2.87228e+06	1.586e+06	2.80844e+06	1.52172e+06	5751900	1.42891e+06
XOO0964	mpl	UDP-N-acetylmuramate--L-alanine ligase	M	178.42	88.9	200.1	161.43	147.59	148	184.23	171.53	112.76	129.53	168.79	82.8	159.61	152.93	149	145.39	141.92	145.89	102.6	99.68	826246	182966	596744	178600	657987	189558	695059	208824	711993	205581	1.00295e+06	246874	921342	202793	850972	223605	885989	212771	946220	205387
XOO0965	XOO0965	hypothetical protein	R	59	32.89	60.48	49.57	54.12	54.5	70.56	56.65	59.09	57.21	51.25	32.26	49.94	51.4	55.43	65.86	57.92	45.13	40.78	56.43	7981.85	667.365	7038.44	646.65	7792.22	1176.49	8595.4	981.438	8257.28	1390.63	7543.43	548.942	8487.52	921.391	8958.52	1198.55	9493.07	1142.06	6705.9	990.808
XOO0966	XOO0966	hypothetical protein	S	276.49	265.42	295.95	244.47	267.29	276.38	244	205.05	279.25	324.29	236.04	260.48	239.1	250.36	279.28	254.89	238	219.41	313.18	390.16	50941	25098.3	46358	20986	43373.7	24290.2	40440	25248.1	41295.9	25255	52503	22390.1	47426.5	22227.9	55093.6	25811.9	51817.1	24239.2	61463	23905.6
XOO0967	XOO0967
XOO0968	XOO0968	transposase	L	59.43	97.89	58.2	57.39	52.06	62.13	79.61	88.45	125.67	166.83	60.36	90.67	60.96	61.5	57.24	60.45	71.43	57.88	84.21	130.44
XOO0969	XOO0969	transposase	L	121.84	243.17	161.56	144.08	195.76	266.76	202.45	216.46	314.39	266.29	96.65	233.86	116.2	129.26	185.1	186.78	120.37	136.08	268.53	242.54
XOO0970	gst	glutathione S-transferase	O	240.37	546.77	285.7	272.26	262.75	252.44	241.07	264.71	532.85	479.22	252.1	592.75	247.14	225.53	264.06	263.1	236.08	268.61	498.38	421.91	459675	73720.1	328960	42927	364973	41131.7	329338	49215.4	376607	62523.2	450770	74902.9	471171	70428.3	479511	72504.3	476711	84609.1	516340	76270.2
XOO0971	mdh	malate dehydrogenase	C	1294.52	2632.36	838.19	1056.26	1223.74	1539.95	1795.43	1854.99	3512.62	2857.48	1311.89	2560.16	1391.64	1449.26	1372.41	1416.83	1517.39	1516.69	2466.27	2286.31	2.55487e+06	408910	2.61397e+06	438250	2.79377e+06	447200	2.92284e+06	523422	3.06629e+06	486373	2.49841e+06	373452	2.55295e+06	375757	2.661e+06	347191	2.56922e+06	375962	2713700	346499
XOO0972	ppiB	peptidyl-prolyl cis-trans isomerase	O	631.98	1834.85	409.7	536.52	668.79	829.79	941.29	940.97	2062.2	1671.69	571.87	1989.98	641.85	647.51	643.79	653.2	653.06	695.23	1635.24	1285.77	1.30664e+06	250027	765933	168050	1.03999e+06	181655	976051	218711	1.23421e+06	229186	1.6289e+06	256135	1.40314e+06	243473	1.6261e+06	241440	1.50314e+06	252678	1349000	228461
XOO0973	typA	GTP-binding elongation factor protein	T	1878.3	474.73	1901.62	2060.28	1913.21	1866.46	2109.86	2441.61	515.35	448.88	1785.93	462.04	1796.62	1775.91	1580.13	1603.58	1682.23	1803.72	387.88	330.39	2.28147e+07	5.63011e+06	2.47495e+07	6742900	2.54525e+07	8.37096e+06	2.7944e+07	6.4947e+06	2.76227e+07	7.20058e+06	2.19474e+07	5.37131e+06	2.24404e+07	5.42482e+06	2.29027e+07	5.75758e+06	2.1736e+07	4.80897e+06	19922000	5.00415e+06
XOO0974	XOO0974	hypothetical protein	S	85.7	122.43	106.74	111.8	120.37	128.85	134.97	137.89	186.69	197.14	87.15	144.45	70.97	94.31	92.05	91.86	91.48	62.85	126.1	149.66
XOO0975	gatAX	Glu-tRNAGln amidotransferase A subunit	J	6.76	11.97	15.75	12.41	11.54	15.05	13.27	14.99	21.57	24.41	9.29	9.04	11.4	8.68	11.65	14.11	9.26	6.21	9.47	18.81
XOO0976	MscS	hypothetical protein	M	69.46	79.66	92.01	96.77	91.71	90.45	63.14	69.45	129.77	120.69	75.29	83.82	85.63	97.7	95.05	74.71	78.23	80.58	140.38	128.14	895630	166790	892900	250010	815273	142391	727798	155852	744368	142849	881995	175215	847289	160739	837291	151297	876651	156762	860070	177288
XOO0977	dhs1	family II 2-keto-3-deoxy-D-arabino-heptulosonate 7-phosphate synthase	E	231.34	111.73	314.17	342.79	376.74	299.66	278.71	256.63	105.87	120.8	239.5	110.04	221.38	214.85	234.7	213.14	230.57	215.97	113.06	135.16	1.35954e+06	391896	1.57783e+06	421410	1.48105e+06	333768	1.44578e+06	360958	1.44232e+06	369266	1.32473e+06	364847	1.3772e+06	390613	1.36746e+06	367093	1.59721e+06	364276	1244500	352035
XOO0978	cirA	colicin I receptor	P	1089.64	2439.11	1327.53	1982.31	1688.03	1160.3	846.72	1086.71	973.22	1230.5	1115.15	2450.2	1153.18	1062.17	1086.74	1052.74	1145.68	1206.24	2532.03	2150.11	5.19468e+06	1.19273e+06	2.32156e+06	931000	2.86583e+06	776560	2.64374e+06	850242	2.91644e+06	860797	5.06966e+06	1.53241e+06	5.07904e+06	1.15569e+06	5.18447e+06	1.06164e+06	5.58576e+06	1.16493e+06	5053900	1.13336e+06
XOO0979	dsbB	disulfide bond formation protein B	O	101.29	200.36	131.06	128.84	121.12	108.15	92.92	102.53	113.06	201.56	82.43	221.71	100.76	79.9	96.96	103.27	77.99	97.72	215.7	214.26	28802.5	14159.3	17648	9994.4	20260.1	9725.83	16796.2	12872	16027.7	13873.3	30273.7	15342.2	24307.1	14777.6	28675.6	16271.2	31058.2	17932.8	37513	15400.2
XOO0980	XOO0980	IS1478 transposase		12.12	40.81	20.48	22.85	20.88	15.81	11.89	14.92	42.6	45.01	13.64	38.05	11.81	14.05	13.14	16.47	13.9	12.24	46.33	51.42
XOO0981	Tra5	IS1404 transposase	L	43.37	176.39	56.73	55.99	33.98	34.67	54.95	48.92	221.2	269.89	50.27	188.65	45.85	42.5	36.07	40.8	48.26	43.84	181.69	247.32
XOO0982	XOO0982				55.24							78	91.89		47.84							50.15	92.02
XOO0983	XOO0983				13.47							22.16	26.52		18.62							15.27	28.92
XOO0984	XOO0984	transposase	L	9.9		40.72	23.46	16.2	8.16	10.09	12.8			20.3		20.35	7.77	16.02	23.82	9.36	9.75
XOO0985	XOO0985	IS1478 transposase		71.43	361.59	74.19	78.17	81.27	81.06	69.48	69.61	362.23	559	76.25	363.24	65.75	69.74	80.61	88.25	65.75	51.12	354.89	424.13
XOO0986	XOO0986	hypothetical protein		389.07	1117.4	371.61	399.08	499.12	509.14	416.6	423.95	1054.47	1037.75	400.51	1110.21	396.49	362.85	461.34	432.92	402.98	373.86	1131.96	1213.36	43049.6	18167.7	41829.3	18689	35000	21060.8	38604.9	20252.3	43916.5	20629.4	38228.1	17692.2	42045.8	18988.9	42565.4	14710.1	40642.4	15893.7	41311	13960.5
XOO0987	Tra5	IS1404 transposase	L	2.99	14.71	16.26	10.98	7.66	18.69	8.99	6.48	14.97	13.31	7.89		9.46	7.09	5.36	15.32	5.2	7.15	10.58	19.76
XOO0988	XOO0988	IS1478 transposase				0.79		0.47	2.45	2.19	2.11		9.17	2.36	20.86	0.75	2.12	0.99	1.36	0.27		19.3	9.78
XOO0989	XOO0989	transposase		17.17	68.93	29.24	24.38	18.62	19.55	19.84	16.91	54.54	52.11	23.92	56.7	25.2	26.02	25.87	25.69	22.36	21.83	62.53	47.56
XOO0990	tnpA	transposase	L	16.13	255.19	16.06	29.86	35.43	32.11	18.77	6.81	481.36	652.52	13.38	158.87	15.95	7.47	23.35	39.33	31.55	20.26	155.47	746.1
XOO0991	XOO0991				82.3							123.12	338.39		71.9							117.22	225.6
XOO0992	XOO0992	transposase	L	6.35		9.43	8.67	4.8	5.02	5.22	12.04			7.24	0.4	6.94	5.68	5.45	6.06	5.06	7.6
XOO0993	XOO0993				1.06								2.19		4.35							1.68	3.26
XOO0994	XOO0994				18.36							28.71	34.5		19.06							24.8	31.06
XOO0995	XOO0995				95.22							157.81	155.02		110.24							149.8	205.32
XOO0996	XOO0996				843.73							941.72	1277.7		949.13							1164.02	1285.33
XOO0997	XOO0997				789.16							759.58	850.67		722.8							866.84	956.21
XOO0998	XOO0998				633.42							978.06	1484.07		671.71							770.41	1111.24
XOO0999	XOO0999				31.94							46.55	80.76		37.52							53.78	58.98
XOO1000	XOO1000				17.09							14.85	24.77		13.33							17.89	19.51
XOO1001	XOO1001				7.15							19.63	31.46		8.86							11.38	35.29
XOO1002	RluA	pseudouridylate synthase	J	16.94	21.82	28.56	27.47	29.9	23.67	24.28	22.08	20.45	35.42	19.91	9.36	17.09	17.65	19.88	27.59	16.59	12.05	12.8	37.98
XOO1003	XOO1003	transposase		0.93	11.89	1.21	0.63	2.04	2.39	0.19	1.07	3.2	16.16	4.09	11.32	1.15	3.37	2.14	4.32	1.84	0.86	5.01	11.18
XOO1004	XOO1004	hypothetical protein		25.81	32.43	52.86	74.44	60.5	32.77	22.39	24.22	31.71	29.82	29.8	27	26.7	23.62	31.09	29.02	25.22	27.08	28.37	27.65
XOO1005	XOO1005				10.71							12.06	11.19		5.32							7.02	5.55
XOO1006	XOO1006	transposase	L		89.1							12.01	168.02		7							93.44	91.88
XOO1007	XOO1007	ISxac1 transposase		7.56	95.22	16.11	12.7	12.36	9.77	9.28	7.59	100.68	113.37	9.28	82.71	10.78	7.75	8.88	10.12	9.88	8.99	84	105.13
XOO1008	XOO1008	ISxac1 transposase									1.25							0.44	0.4
XOO1009	XOO1009	ISXo8 transposase	L	19.44	17.75	38.61	35.74	29.67	23.57	18.29	17.03	22.74	31.44	17.95	17.97	21.49	20.83	17.99	20.73	15.05	15.23	27.84	30.42
XOO1010	XOO1010				1226.51							1521.53	2442.87		1283.32							1315.91	2487.06
XOO1012	XOO1012																						1.29
XOO1013	XOO1013
XOO1014	SleB	hypothetical protein	M	132.54	126.13	648.7	909.78	738.06	322.37	192.5	151.37	78	163.41	113.95	140.7	132.52	127.6	154.23	134.14	121.15	138.24	140.43	168.06
XOO1015	glpQ	glycerophosphodiester phosphodiesterase		7.92	66.94	6.08	4.35	12.8	10.95	6.73	4.8	94.55	160.05	6.03	73.93	8.35	3.01	13.43	11.18	10.6	3.92	52.75	109.3
XOO1016	XOO1016	transposase	L	0.9		1	0.46	0.3	0.77	0.28	0.44			0.99		1.89	1.33	0.31	0.57	0.33
XOO1017	XOO1017	transposase	L	1.33	101.77	2.2	1.35	2.18	3.4	3.25	3.26	175.32	280.09	1.82	80.43	2.44	2.94	2.28	1.26	2.58	0.91	125.21	159.43
XOO1018	glpQ	glycerophosphodiester phosphodiesterase	C	17.86	31.7	23.59	20.87	16.73	17.69	18.46	19.57	34.33	43.34	22.49	24.86	19.24	18.22	22.81	25.25	16.78	16.41	28.98	40.48
XOO1019	fhuA				60.29							68.47	105.84		60.1							66.92	96.18
XOO1020	XOO1020	ISXo8 transposase	L	344.61	1629.54	301.43	297.68	245.49	326.46	190.65	195.33	1427.26	1678.31	297.52	1555.73	307.15	288.33	314.93	213.4	246.46	291.59	1879.16	2085.44
XOO1021	XOO1021	transposase	L	663.85	1129.01	692.72	617.88	708.63	747.98	639.98	588.4	1456.3	1468.4	567.36	1153.4	636.44	593.22	742.35	737.31	644.05	643.41	1320.67	1831.82
XOO1022	XOO1022	transposase	L	431.33	174.65	476.67	373.96	427.84	435.06	371.16	411.29	156.93	270.05	395.42	145.91	386.87	408.02	456.2	435.68	394.45	432.48	180.23	239.23
XOO1023	XOO1023	transposase		41.95	95.4	48.12	40.97	35.56	41	46.27	46.19	79.64	108.96	44.63	82.38	35.14	39.52	43.73	44.1	48.13	41.75	79.62	121.08
XOO1024	icd	isocitrate dehydrogenase	CE	1603.17	1142.03	1445.81	1428.33	1459.73	1571.23	1775.6	1867.72	1101.18	966.15	1614.46	1199.41	1565.3	1562.32	1441.58	1458.65	1475.12	1562.04	1124.12	1121.04	204465	220347	189271	192530	206410	205628	211437	231951	223786	217028	200450	209599	193529	198459	209339	196301	209024	195896	205000	180424
XOO1025	XOO1025	hypothetical protein	S	1135.4	225.85	1200.12	1217.17	1003.26	805.48	695.4	760.2	194.61	178.3	1132.2	250.49	1233.45	1162.15	1053.69	950.28	1020.23	1253.08	215.51	202.73	319550		291731		258527		256203		265152		329897		354650		281804		301176		347100
XOO1026	XOO1026				213.5							247.18	281.33		210.6							178.36	302.18
XOO1027	XOO1027				80.97							108.83	88.3		79.87							70.38	152.86
XOO1028	XOO1028	IS1404 transposase
XOO1029	Tra5	IS1404 transposase	L	9.45	69.37	7.62	13.57	11.84	11.39	10.8	11.42	120.63	186.35	7.55	69.59	13.57	6.36	10.05	6.79	7.15	7.89	88.53	145.61
XOO1030	DnaC	DNA replication protein	L	4.94	132.62	9.38	6.47	12.5	4.22	3.89	4.86	90.84	158.91	4.65	90.01	2.97	2.78	6.8	7.58	6	3.89	123.17	158.91
XOO1031	XOO1031	IS1478 transposase		36.91	22.11	27.1	25.41	57.58	65.62	47.63	43.43	38.3	73.08	46.33	23.87	36.36	38.79	71.97	75.76	62.97	30.39	32.74	45.1
XOO1032	tig	trigger factor	O	1373.46	986.14	1050.2	1077.25	1189.53	1291.81	1393.37	1387.19	1065.09	1058.81	1350.8	1006.56	1254.19	1324.27	1229.61	1222.81	1235.69	1251.5	970.62	1007.92	7.37304e+06	1.71178e+06	6.69163e+06	1755300	7.23422e+06	1.69065e+06	7.60423e+06	1.93439e+06	7.67468e+06	1.83279e+06	7.27911e+06	1.60861e+06	7.29868e+06	1.67333e+06	7.4029e+06	1.66183e+06	7.23209e+06	1.7334e+06	7977500	1.61265e+06
XOO1033	clpP	ATP-dependent Clp protease proteolytic subunit	OU	1506.96	215.79	1134.02	1155.6	1118.48	1314.85	1426.69	1542.51	249.13	268.44	1600.16	233.27	1405.2	1522.86	1654.1	1720.75	1719.63	1670.68	230.54	256.16	5.53309e+06	441776	4.6494e+06	610760	4.82609e+06	359922	5.12006e+06	416010	4.9926e+06	524033	5.72751e+06	421741	5.61804e+06	433641	5.61256e+06	465277	5.31358e+06	374490	6478300	348488
XOO1034	clpX	ATP-dependent protease ATP-binding subunit ClpX	O	1770.08	697.66	1804.66	1597.8	1630.09	1716.09	1779.11	1712.53	769.61	760.04	1812.2	730.32	1711.21	1787.93	1768.38	1676.56	1753.9	1664.53	738.78	693.35	9.27907e+06	731136	9.48335e+06	841450	1.03428e+07	629210	9.54972e+06	811105	1.05657e+07	762601	9.0531e+06	697118	9.18801e+06	687390	8.97372e+06	716495	9.06564e+06	722975	10937000	704419
XOO1035	lon	ATP-dependent serine proteinase La	O	783.71	282.83	647.52	788.62	532.28	535.38	710.13	953.99	484.82	552.7	864.36	272.85	769.37	831.88	882.55	878.07	1014.01	977.69	436.25	451.37	3.97092e+06	4.82351e+06	5.19178e+06	4485800	5.38375e+06	4.53386e+06	5.28797e+06	4.47012e+06	5.1847e+06	4.88711e+06	3.83438e+06	5.01455e+06	3.84063e+06	4.44164e+06	3.86941e+06	5.40162e+06	3.99181e+06	4.47625e+06	3842000	4.84669e+06
XOO1036	hupB	histone-like protein	L	3938.72	465	4591.91	4178.19	4910.97	4609.61	4421.68	3169.62	495.68	458.95	3328.8	541.33	2917.56	2978.16	3922.9	3556.58	3477.27	2832.75	523.88	469.72	1.28157e+06	1.73012e+06	1.26192e+06	1798400	1.34964e+06	1.55362e+06	1.34855e+06	1.97394e+06	1.44663e+06	1.88159e+06	1.22023e+06	1.84475e+06	1.23556e+06	1.56749e+06	1.2193e+06	1.35705e+06	1.25982e+06	1.54552e+06	1239900	1.53862e+06
XOO1037	ppiD	peptidyl-prolyl cis-trans isomerase	O	816.12	185.87	741.54	625.29	670.51	674.11	662.33	573.5	190.95	173.03	738.6	196.81	765.24	746.78	739.61	714.3	693.9	693.26	158.9	168.6	5.79123e+06	1.52582e+06	5.97682e+06	1558700	6.0101e+06	1.62074e+06	5.68473e+06	1.6788e+06	6.07965e+06	1.56935e+06	5.33844e+06	1.51109e+06	5.60695e+06	1.60762e+06	5.39127e+06	1.53902e+06	5.65788e+06	1.5018e+06	5546700	1.50823e+06
XOO1038	dniR	murein hydrolase D	M	161.37	172.86	422.79	386.05	303	190.9	160.53	143.78	148.04	206.46	154.18	188.35	152.63	151.46	167.69	192.1	161.88	157.67	221.24	281.63	7984.92	29235.7	13549.7	38855	12221.8	32895.8	11766.4	29144.9	13069.4	37694.5	8066.52	32660.9	9338.89	41679.8	9778.53	34053.1	8835.6	37721.8	10503	32433.1
XOO1039	gloB	hydroxyacylglutathione hydrolase	R	167.02	173.69	310.03	263.04	227.11	161.39	130.71	135.62	194.03	233.78	147.44	212.54	144.06	134.74	159.39	176.31	153.22	121.37	238.09	263.7	75805	80240.3	60056.6	88044	55532.5	70654.3	59378.5	80409.4	58897.4	82089	69421.2	77641.4	83104.7	88429	63488.9	71565.9	85676	78744.2	64160	85062.3
XOO1040	XOO1040	hypothetical protein		103.71	188.22	113.72	88.71	106.7	97.41	124.86	87.7	287.99	423.48	97.81	161.01	82.89	88.98	88.19	92.64	89.76	66.69	238.54	418.01	101408	199506	95444.6	254590	79624.7	282821	82440.6	205168	83296.4	198650	89737.3	241418	89324.5	225825	88553.2	226326	87277.9	201572	49659	220061
XOO1041	rnhA	ribonuclease H	L	184.74	1251.87	181.61	143.98	149.59	133.17	167.65	147.49	1421.17	1395.09	161.25	1227.6	184.3	156.16	152.9	162.06	174.35	135.18	1243.19	1336.32	248096	142921	245136	160090	248102	204561	250852	157870	263676	163174	243293	136908	250900	145854	235747	169117	251569	138520	234130	143036
XOO1042	dnaQ	DNA polymerase III subunit epsilon	L	226.72	41.1	239.28	200.49	205.83	201.4	217.65	189.94	44.23	59.11	236.62	32.54	235.88	219.13	243.16	225.37	229.08	219.2	37.22	62.48	352096	100599	301897	73062	324424	78537.6	331323	84311.3	338668	84422.4	355543	109381	344196	93907.1	332813	90156.5	337412	88853.8	372600	90627.2
XOO1043	XOO1043				22.76							36.34	48.61		11.38							17.2	23.14
XOO1044	XOO1044	transposase	L			0.37	1.01	0.65	0.85	0.2			0.19	0.36	0.02	0.35	0.33		0.21	0.25		0.28	0.07
XOO1045	PTC1	protein phosphatase	T	76.48	138.01	109.94	109.44	97.78	71.19	83.37	63.11	146.82	168.37	82.61	149.25	83.67	73.18	81.75	81.02	103.63	63.31	153.52	203.64	146657	10245.7	155106	12443	136427	10632	130679	10378.5	143238	9518.87	137591	12995	149144	11197.7	160746	10059	147430	11169.5	152260	10622
XOO1046	Dam	site-specific DNA methylase	L	37.57	237.12	93.41	80.96	79.96	67.5	51.35	55.5	103.87	124.91	48.34	168.89	35.06	33.89	54.7	58.36	56	47.33	164.54	178.47
XOO1047	VgrG	Vgr-related protein	S	15.88	47.18	34.18	54.26	74.38	77.98	59.9	52.86	43.57	81.29	17.26	35.57	16.44	14.06	13.29	14.27	16.9	12.94	52.32	52.22
XOO1048	XOO1048	hypothetical protein		23.61	60.64	27.26	44.36	70.2	71.19	52.82	54.2	72.93	105.84	25.65	67.36	26.66	24.46	30.64	27.96	23.52	23.9	79.54	91.66
XOO1049	XOO1049	hypothetical protein		151.53	102.3	183.39	176.19	233.46	245.17	206.13	168.68	96.91	124.61	166.82	100.83	187.17	174.61	196.49	203.74	194.11	169.47	105.21	137.13	3.70511e+06	13439.8	2.25493e+06	12006	2.2478e+06	14681.3	2.22671e+06	17288.8	2.2228e+06	15804.9	3.73649e+06	15279.5	3.68768e+06	15113.3	3.74541e+06	15531	3.79981e+06	17593.3	3983200	15071.6
XOO1050	XOO1050	hypothetical protein		22.37	63.57	34.93	34.72	39.51	43.17	33.45	28.32	88.94	115.39	24.13	57.37	23.85	22.74	27.02	30.11	24.56	16.91	83.11	105.56		2251.54		1530.3		4364.35		2434.44		2615.58		3751.94		2683.44		2723.06		2585.45		4090.01
XOO1051	XOO1051	hypothetical protein		130.91	109.11	162.86	158.46	185.79	165.32	144.33	131.68	89.4	95.88	157.41	106.26	160.01	161.42	184.82	187.44	182.21	160.64	105.85	127.08	1.28349e+06	345407	1.23722e+06	334370	1.21546e+06	317126	1.19069e+06	311468	1.13026e+06	289752	1.28463e+06	337629	1.31154e+06	358667	1.24938e+06	283308	1.26886e+06	315431	1317300	352706
XOO1052	XOO1052	hypothetical protein		9.03	18.28	13.54	12.18	16.2	14.31	13.35	9.67	23.71	28.62	13.41	18.12	5.87	10.22	14.26	22.66	13.26	5.85	18.23	22.66
XOO1053	XOO1053	transposase		3.89	45.62	5.35	4.76	1.94	1.73	3.73	7.67	33.49	31.19	7.01	25.66	4.1	6.46	2.47	3.05	5.25	7.87	15.25	43.21
XOO1054	XOO1054	integrase		5.68	21.79	3.91	6.59	11.19	9.39	6.97	6.56	23.51	32.12	4.52	15.84	5.57	5.99	8.91	6.94	5.8	3.06	16.72	21.6
XOO1055	XOO1055	hypothetical protein		95.46	63.27	109.07	89.84	108.75	94.82	110.81	91.13	51.54	73.23	94.4	70.44	111.35	99.6	117.62	126.01	121.53	106.51	76.43	82.58	69224.6	58811.3	68953.8	61776	60313.8	52379	65954.2	55560.7	59178.9	53519.6	73789	55068.4	67709.3	55536.9	79375.5	53819.4	75095	56781.9	84053	53053.8
XOO1056	opsX	saccharide biosynthesis regulatory protein	M	122.16	78.95	149.04	121.94	119.17	115.15	131.77	128.93	72.92	82.09	113.26	70.19	108.2	101.47	98.32	120.13	121.42	116.64	87.45	87.37	1.40693e+06	588263	700289	575580	775161	511788	849572	561109	846561	563366	1.44726e+06	606394	1.42624e+06	624778	1.52386e+06	566077	1.41136e+06	633976	1535600	587396
XOO1057	XOO1057	3-deoxy-D-manno-octulosonic-acid kinase	T	102.89	85.57	134.65	99.85	109.54	102.74	125.85	95.31	116.51	127.19	81.78	83.16	87.18	78.73	75.76	88.15	76.95	66.22	95.25	133.99	163593	33299.5	214268	26426	207957	24983.1	211502	28240.9	201914	29140.2	161129	31513.3	173692	31128.9	173826	29296.2	162803	29246.9	159050	29695
XOO1058	PhnP	hypothetical protein	R	83.15	52.78	110.13	93.21	85.56	85.84	90	77.61	81.66	89.34	84.6	67.72	78.65	79.9	81.88	88.27	71.33	59.51	55.25	69.84	7586.1		4227.52		5491.54	225.038	5827.71	230.179	5075.86	218.922	8848.06	824.215	7394.83	1184.63	10391.3	736.693	9758.03	404.767	12497	331.693
XOO1059	moaA	molybdenum cofactor biosynthesis protein A	H	63.73	22.95	81.79	66.42	60.48	57.84	58.01	51.03	27.27	37.02	64.95	21.96	55.8	57.64	56.54	60.43	56.24	46.02	31.67	35.68
XOO1060	XOO1060	hypothetical protein	S	6.17	17.76	7.3	6.71	8.64	8.45	8.83	6.48	10.64	28.24	6.78	27.55	7.37	4.47	5.95	9.88	5.48	4.91	4.97	7.21
XOO1061	moaC	molybdenum cofactor biosynthesis protein MoaC	H	98.46	48.47	139.67	121.48	108.4	106.34	102.85	88.59	62.05	52.72	76.98	40.24	90.28	73.92	77.58	69.78	74.76	75.08	57.82	49.25						118.316								244.014		179.949				277.468
XOO1062	moaD	molybdopterin-converting factor subunit 1	H	36.13	56.84	54.07	53.4	46.64	37.09	37.67	45.07	66.83	71.12	41	41.09	31.72	30.3	31.52	33.5	33.64	37.62	82.85	53.58	834219	65896.8	499681	76141	519804	72544.3	523845	72451.9	540568	64219.4	736369	60249.2	804413	60269.8	854172	55170.4	893429	62045.5	802910	53091.4
XOO1063	moaE	molybdopterin-converting factor subunit 2	H	63.62	180.43	102.13	83.09	76.78	72.58	78.04	70.49	262	373.13	63.33	138.07	69.82	56.57	58.88	64.52	52.97	52.06	177.14	241.63	144012	533.718	264926		220669	1209.33	189924	833.617	196549	819.377	137930	1081.79	140099	971.166	153506	1322.02	145638	1075.01	152980	1169.55
XOO1064	dnaX	DNA polymerase III subunits gamma and tau	L	284.02	105.87	331.48	267.98	255	258.97	299.04	285.49	120.95	125.26	296.59	109.74	259.12	260.18	243.23	263.55	248.75	236.53	104.85	120.72	2.73764e+06	219343	3.38179e+06	258870	3.10199e+06	267045	2.88657e+06	286912	2.98968e+06	258326	2.69047e+06	230994	2.74447e+06	235379	2.83404e+06	219614	2.93538e+06	236638	2581100	227706
XOO1065	XOO1065	hypothetical protein	S	625.71	136.68	611.31	617.57	628.18	713.82	736.37	633.49	115.5	126.45	620.85	156.02	610.59	665.21	669.89	685.23	678.71	630.78	181.4	162.27	2.68689e+06	707109	2.86592e+06	593610	2.64572e+06	550300	2.81761e+06	617877	3.04209e+06	585165	2.66757e+06	617717	2.54372e+06	664079	2.42099e+06	622248	2.49072e+06	632528	2493200	553136
XOO1066	recR	recombination protein RecR	L	210.46	120.65	251.85	211.98	175.14	173.46	236.74	211.45	105.25	108.66	190.08	86.91	188.1	182.82	174.82	191.06	198.11	160.59	102.54	118.46	308487	5639.2	188488	2330.3	216011	3773.07	233252	4540.82	225014	4390.86	326821	5259.48	313028	4415.05	333797	4754.7	303878	5106.68	335640	5108.41
XOO1067	Hit	histidine triad-like protein	FGR	113.69	68.38	153.41	128.47	153.94	139.24	127.7	113.89	95.12	83.67	111.67	57.12	110.88	113.78	135.12	124.03	105.29	88.33	64.19	86.79	270353	42682.6	285938	45296	277200	40624.4	271972	40817.1	279180	37857.3	283160	38024.6	270876	40336.9	232483	37787.9	249861	42024.4	261160	39967.7
XOO1068	slp	outer membrane protein Slp	M	804.4	128.23	2102.15	2508.16	2144.59	1424.94	1129.42	1095.43	76.32	109.82	843.91	169.49	960.55	940.16	1125.53	1155.76	1170.4	1088.61	167.12	166.96	8.30539e+06	983298	9.26729e+06	1007900	8.41579e+06	1.19273e+06	7.85858e+06	989543	6.75458e+06	958144	8.28917e+06	821811	6.90995e+06	991555	7.79763e+06	1.03874e+06	8.82801e+06	1.04666e+06	6285200	1.05025e+06
XOO1069	XOO1069	hypothetical protein	E	16.15	25.86	26.07	22.42	20.31	16.03	15.12	12.1	25.91	23.25	16.58	25.79	16.54	16.02	16.45	18.75	15.6	12.96	27.78	33.77	503767	98234.9	526185	91512	486056	82455.3	488769	88411.3	493785	94629.4	583218	104709	547878	107433	572392	105762	571186	111615	538400	107389
XOO1070	XOO1070	hypothetical protein	R	16.87	37.49	25.05	19.72	20.32	15.23	13.48	15.7	44.98	60.36	20.23	40.78	17.94	17.26	17.69	18.59	17.41	12.94	46.73	56.04		6577.11		7928		5992.52		5371.48		7372.49		8286.74		7957.88		7261.49		9364.65		8331.57
XOO1071	moxR	methanol dehydrogenase regulator	R	42.26	53.42	92.6	78.9	80.79	66.96	55.76	57.59	45.07	41.89	53.76	51.11	52.92	58.13	58.89	65.22	52.97	54.51	57.84	65.87	37187.6	3862.27	33885.1	5253.1	36705	4357.08	34051.5	6605.04	37138.7	6352.71	36988.7	5651.78	39322.3	4832.68	43187	5684.77	39642.5	5713.2	43702	6207.97
XOO1072	ArnT	hypothetical protein	M	34.81	23.8	51.51	41.18	40.01	36.99	45.74	38	31.16	36.61	38.14	21.64	30.7	37.53	35.85	38.88	35.08	30.31	28.28	30.01	62368.3		30944.6		35348		33468.9		35854.4		64022.4		60632		70515.4		73056.5		52038
XOO1073	arsC
XOO1074
XOO1075	def	peptide deformylase	J	512.05	177.96	1971.3	2037.42	1935.37	1104.91	731.87	762.93	116.91	176.56	585.32	202.77	559.73	591.71	829.8	737.54	736.62	671.01	281.6	298.55	133585	184104	141247	116320	136418	101703	133171	118212	136659	134607	138707	188726	140422	165905	161434	186078	136915	188964	163770	181803
XOO1076	celS	cellulase S		9.17	20.67	18.39	26.26	17.93	12.36	13.88	7.88	11.78	31.74	7.07	14.42	7.2	8.09	7.39	10.86	8.88	6.99	24.83	21.26
XOO1077	XOO1077	cellulase S		2740.79	7685.25	2229.08	2311.43	2620.41	2408.12	1868.26	1702.24	4436.36	4994.79	2691.96	7299.46	2870.57	2775.84	3240.7	3097.66	3241.99	3312.05	7996.22	6622.78	49485	31583.8	22519.2	11050	17230.9	9230.9	14029.6	9210.02	17264.5	13775.9	46533.8	45623.2	49347.1	32918.3	41711.8	27726.8	43086.3	26320.5	50052	28493.8
XOO1078	rhgB	rhamnogalacturonase B		303.11	470.54	346.64	298.33	302	292.52	276.05	296.03	420.72	532.95	303.9	483.95	322.36	301.4	358.89	374.67	336.42	343.7	479.28	547.57	3.06325e+06	508521	2.98712e+06	442840	2.92611e+06	515964	2.77708e+06	467334	2.62375e+06	510761	2.99224e+06	556537	3.22527e+06	538345	2.54987e+06	568369	2.87935e+06	587666	2996800	552518
XOO1079	XOO1079	hypothetical protein		9.56	15.22	8.83	11.36	14.11	20.44	12.21	16.47	36	17.11	11.37	22.88	2.52	5.5	15.91	12.08	10.9	5.85		47.43
XOO1080	XOO1080	hypothetical protein							0.96									0.77	1.42	0.42
XOO1081	XOO1081				15.3							24.13	32.76		15.76							16.49	20.75
XOO1082	XOO1082				1155.68							3486.18	12517.3		522.56							4118.64	10283.9
XOO1083	XOO1083
XOO1084	XOO1084	hypothetical protein		20.01	14.96	29.42	19.29	30.55	39.45	30.15	30.42	18.08	39.03	19.35	11.27	15.58	16.31	29.81	27.36	20.6	17.78	12	20.09
XOO1085	XOO1085	transposase	L	92.58		98.45	83.53	151.91	122.04	142.36	74.63			94.9		99.34	96.08	147.11	143.93	169.5	74.65
XOO1086	XOO1086	transposase	L	41.84		38.04	21.89	142.82	274.71	233.7	117.03			42.89		24.39	25.6	57.44	116.21	66.47	48.95
XOO1087	XOO1087	hypothetical protein	R	66.52	74.92	92.37	88.42	122.88	113.53	84.11	72.6	63.35	76.58	56.87	79.82	62.85	60.9	80.05	73.26	72.45	73.71	75.49	92.12
XOO1088	XOO1088	ISXo8 transposase	L	109.45	121.03	120.51	104.63	117.15	123.83	109.15	114	145.46	159.5	85.36	105.56	92.62	98.93	86.05	74.29	76.99	88.17	88.33	142.33
XOO1089	XOO1089	ISXo8 transposase	L	0.51	366.84	2.28	0.52	1.01	1.32	0.32	1.01	148.65	184.68	0.57	335.72	1.08	1.52	1.42	2.28	0.57	0.47	397.05	140.08
XOO1090	XOO1090	glutaredoxin-like protein	O	591.2	544.59	638.95	665.82	729.03	975.73	1128.44	1271.17	842.44	828.52	613.55	522.26	633.8	624.51	593.67	670.42	583.75	631.94	491.96	498.93	1.95042e+06	1.00488e+06	1.36151e+06	911630	1.67391e+06	720494	1.58296e+06	905649	1.69042e+06	935017	1.86643e+06	699661	1.82536e+06	937906	1.7089e+06	889484	1.6477e+06	1.03273e+06	2745500	918606
XOO1091	nodB	acetylxylan esterase	G	40.22	33.87	52.2	44.11	45.3	37.35	41.97	38.11	66.03	120.99	44.18	34.92	42.98	38.75	35.32	39.41	34.14	32.22	41.01	73.85	167174	175004	191965	215080	184038	188816	177954	208277	195284	187033	185750	193391	189664	179990	198771	136617	195396	162161	214960	171522
XOO1092	SmtA	hypothetical protein	QR	100.45	67.4	143.68	87.42	88.56	80.67	83.14	87.4	108.57	105.98	102.85	79.06	86.77	90.93	92.92	90.01	92.53	75.08	73.5	93.3	163662	41631.8	183435	52209	163658	49845.6	183314	55640.5	201805	53136.8	165304	52650.5	165101	52657.5	153106	36949.3	136345	50567	145580	36041.8
XOO1093	TesA	hypothetical protein	E	59.29	149.25	76.48	52.44	63.91	61	67.21	61.35	165.21	221.71	67.91	151.27	51.04	61.92	57.52	54.7	51.14	47.27	140.87	172.7
XOO1094	aspC	aminotransferase	E	214.61	469.9	222.82	197.04	212.26	219.1	226.9	213.65	535.42	610.85	200.42	481.39	198.13	188.78	204.9	218.12	188.6	174.8	477.82	592.85	285448	245931	420428	197480	386984	225765	377217	207082	410568	244367	274437	246296	301651	246001	299460	200829	290888	216912	280080	217812
XOO1095	XOO1095	ribosome-associated GTPase	R	152.46		171.43	141.03	142.54	175.94	213.88	164.44			159.26		160.77	154.59	147.88	151.01	167.39	139.32			161577	98780.4	133182	79319	146532	84379.3	137142	93543.8	144225	91468.5	157822	93545.9	155548	96139.8	173362	89743.9	159448	94805.5	174880	92508.2
XOO1096	XOO1096	hypothetical protein	S	52.07	23.61	82.04	60.49	73.59	77.47	73.73	66.99	40.48	39.43	65.44	23.6	60.79	59.37	65.26	65.61	56.5	46.01	24.62	32.04	782239	123693	844497	93758	819661	114111	902272	131698	894368	123990	872157	133013	845596	124458	1.02097e+06	109446	1.04132e+06	127438	784230	125283
XOO1097	nonF	NonF-like protein	R	134.13	137.87	144.17	95.5	86.76	77.01	54.6	45.75	133	137.41	112.52	134.96	172.43	151.72	159.17	132.59	120.26	135.72	167.28	104.37	6.06563e+06	1.21021e+06	5.53705e+06	1274400	5.35979e+06	925085	4.89889e+06	888669	4.69238e+06	1.00837e+06	6.44895e+06	1.22251e+06	6.16311e+06	1.18323e+06	5.07983e+06	1.30641e+06	5.3315e+06	1.19385e+06	5848600	1.17998e+06
XOO1098	AmyA	amylosucrase or alpha amylase	G	170.79	92.82	1050.17	204.23	90.19	72.38	69.11	68.57	562.24	689.87	171.87	90.08	153.81	151.51	147.28	159.78	155.47	155.29	112.36	107.09	260601	38806.9	157241	42724	183197	36665	209076	43946.8	238837	67036.4	272445	35474.3	270098	38186.4	295268	37421.2	281801	38504.1	296750	38325.9
XOO1099	fyuA	TonB-dependent receptor	P	304.52	152.83	776.64	195.29	112.31	83.45	79.31	87.7	625.07	671.9	322.27	165.42	321.43	321.07	299.97	322.97	345.08	362.99	145.12	143.17	6.03481e+06	2.39725e+06	6.03717e+06	2353600	5.68297e+06	2.53187e+06	5.45318e+06	2.01379e+06	7.02307e+06	3.29452e+06	5.77877e+06	2.10536e+06	6.19267e+06	2.231e+06	6.03512e+06	2.06689e+06	5.94995e+06	2.14316e+06	5467300	2.09227e+06
XOO1100	suc1	sugar transporter	G	69.7	68.66	177.2	34.4	19.39	18.94	15.97	16.37	270.84	268.17	74.69	79.69	67.11	71.55	74.21	80.34	75.08	62.66	67.11	84.67	92898	63718.7	118824	55575	113735	53695.2	103594	61054	125438	90602.1	101403	62064.3	100648	66798.6	96505.3	63365.5	111079	67007.3	102630	58368.8
XOO1101	cebR	transcriptional regulator	K	105.06	82.68	130.59	97.32	96.27	79.82	83.48	83.87	71.84	68.65	97.67	75.39	91.38	93.85	97	105.07	90.09	89.16	72.7	71.72	165786	67320	279930	66262	246135	70524.4	251464	71925.4	268954	76828.5	164419	67283.4	167318	64459.3	194691	56192.4	181404	65645.5	186600	63487.7
XOO1102	phbB	3-ketoacyl-ACP reductase	IQR	34.69	19.71	195.55	262.67	288.18	162.86	123.15	85.5	209.8	130.58	42.54	24.44	38.29	43.83	42.09	40.84	39.8	31.03	25	19.34	107810	24125.9	236795	82855	228698	105852	309034	98685.1	479698	115144	112945	22893.1	115697	22362.5	102017	21777.5	116568	21083.2	109770	22647.8
XOO1103	citM	Mg++/citrate complex transporter	C	14.38	17.23	144.32	164.73	158.75	92.79	73.55	58.07	421.99	239.26	19.34	19.16	19.49	19.03	17.12	21.14	15.47	12.39	16.58	24.49
XOO1104	oprO	porin	P	19.08	22.61	307	324.7	339.19	192.65	125	101.48	1384.57	717.58	18.73	26.1	22.74	21.65	18.81	19.3	14.03	10.52	18.12	16.52	15706.9	15524.7	31590.2	46204	41389.6	68931.3	74614.9	89168.6	119502	132757	13603.6	18401.5	14527.9	17299.7	17254.6	14527.6	11037.3	14163.5	13246	13346.2
XOO1105	tctD	two-component system regulatory protein	TK	72.57	22.08	102.31	84.95	72.65	70.31	85.56	76.85	39.47	44.88	58.05	19.97	60.57	51.17	50.55	52.58	47.64	51.6	16.94	19.57		1142.85		2312.6		2604.88		2133.44		2784.74		3089.73		2464.44		2745.44		2878.09		2617.92
XOO1106	tctE	two-component system sensor protein	T	40.75	23.44	60.09	41.43	43.8	36.71	42.62	35.38	30.6	40.11	39.91	22.87	41.42	33.12	32.73	36.34	30.77	26.22	20.93	31.04	56848.2	28042.6	45548	28616	51893.8	26412.2	55108.6	26024.1	60318.5	25628.6	64562.3	25913.4	59207.9	27019.9	69176.1	24927.4	68045.8	28694	67935	24555.6
XOO1107	afuA
XOO1109	CitB	LuxR family transcriptional regulator	TK	73.25	153.82	79.92	63.32	60.1	51.96	45.64	58.9	211.02	242.41	71.54	181.43	60.32	70.22	58.27	66.68	61.33	49.19	165.19	191.11	1.06859e+06	172229	941707	123940	939946	134319	941899	151122	932525	149880	1.15375e+06	173536	1.04912e+06	163625	1.06233e+06	160746	1.04732e+06	173588	1142400	160626
XOO1110	XOO1110	hypothetical protein	R	0.69	8.81	3.65	2.3	1.02	2.22	2.23	1.88	9.69	14.78	0.76	8.76	2.01	3.59	1.07	1.97	0.9	1.43	7.07	6.39
XOO1111	mocA	rhizopine catabolism protein mocA	C	1.27	10.46	1.81	0.92	2.61	2.17	2.11	2.14	8.86	12.31	0.8	5.48	2.67	1.43	1.99	1.6	0.8	0.83	9.09	8.47
XOO1112	ybhD	transcriptional regulator	K	79.56	91.19	109.29	77.92	85.27	85.33	87.22	79.64	99.47	130.87	65.76	84.21	69.47	70.25	65.97	68.03	63.49	61.78	78.41	114.62		15823.5		16882		12495.4		15862.1		14922.9		16366.9		15223.2		15855.4		16810.7		17834.2
XOO1113	ModA	hypothetical protein	P	64	137.19	66.53	42.39	46.49	47.61	41.93	40.96	98.22	131.96	51.52	163.81	55.82	47.78	47.34	50.66	42.93	41.87	145.33	184.02	205139	20856.6	173484	19350	170241	15912	165110	13469.2	170621	14558.9	250792	17827	234227	16039.2	251539	16534.7	249816	16875.2	255480	14053.7
XOO1114	cit1	citrate carrier protein	G	106.57	45.3	103.66	71.61	67.72	71.82	70.72	65.54	31.87	33.98	105.3	38.39	96.88	103.32	102.01	100.4	101.55	98.56	40.7	47.47	3.05213e+06	332607	3.37362e+06	192400	3.08988e+06	216764	2.7846e+06	177630	2.90891e+06	221713	3.53931e+06	326920	3.28978e+06	328576	3.14228e+06	310625	3.33358e+06	308260	3209700	298212
XOO1115	XOO1115	sensor histidine kinase	T	21.66	117.48	24.64	20.54	19.99	19.69	22.83	19.46	105.33	121.07	21.64	102.12	22.06	21.98	21.05	23.32	22.85	19.49	113.71	119.01	82892.9	23823.1	97975.4	25916	99005.4	20261.2	88772.8	20171.6	93186.8	24008	94392	22887.9	90178.9	24582	92041.3	23290.3	84195.6	23801.7	84195	22121.1
XOO1116	oprO	polyphosphate-selective porin O	P	966.63	2963.7	734.95	419.35	381.79	689.67	944.93	974.79	2839.49	1877.62	977.41	3093.13	1006.84	1000.34	843.73	837.89	1095.71	1014.15	2832.16	2409.24	7.87452e+06	1.47238e+06	8.43774e+06	1455400	8.75041e+06	1.31071e+06	8.94264e+06	1.46424e+06	9.03797e+06	1.45463e+06	8.22882e+06	1.53307e+06	7.98948e+06	1.44271e+06	8.79292e+06	1.38302e+06	8.30719e+06	1.45392e+06	9689700	1.41365e+06
XOO1117	dctA	C4-dicarboxylate transporter DctA	C	60.7	57.18	441.35	191.99	130.32	149.77	216.75	341.19	25.21	21.7	115.88	53.99	137.32	141.44	143.67	134.45	127.16	98.26	47.68	57.95		16472.6		22778		26188		22799.6		26822.8		26046.2		19368.2		18134.9		18328.7		17194.9
XOO1118	maeB	malic enzyme	C	465.14	840.65	656.13	534.51	434.23	389.37	420.52	536.9	934.81	799.3	465.32	838.11	489.5	517.17	452.72	456.64	466	488.28	818.4	759.6	4.51909e+06	2.90111e+06	5.03641e+06	2288800	5.20871e+06	2.42624e+06	5.01376e+06	2.71905e+06	5.15977e+06	2.78589e+06	4.39576e+06	2.82746e+06	4.38832e+06	2.80508e+06	4.37046e+06	2.65866e+06	4.35676e+06	2.85636e+06	4915500	2.63119e+06
XOO1119	Tra5	IS1404 transposase	L	27.61	77.41	46.59	35.8	29.26	34.67	41.79	30.89	99.05	126.05	35.77	73.14	27.19	25.32	26.15	30.17	33.1	25.37	80.09	111.41
XOO1120	XOO1120				55.33							102.93	227.23		48.34							64.27	136.34
XOO1121	XOO1121	hypothetical protein		54.11	17.03	64.06	56.56	52.17	51.66	49.78	49.23	18.95	28.24	63.63	17.23	62.97	57.17	62.74	69.48	58.6	48.31	17.75	25.55
XOO1122	XOO1122
XOO1123	thiE	thiamine-phosphate pyrophosphorylase	H	136.44	81.04	175.94	140.87	146.13	135.79	152.22	141.32	81.75	110.42	153.49	84.5	136.78	135.06	135.25	144.78	139.39	142.96	103.71	102.68	1148.86	669.262	1598.06	520.76	995.182	814.917	1364.48	498.218	1108.11	753.547	832.885	503.406	1332.71	608	2659.56	845.826	2736.7	795.338	1163.5	1000.11
XOO1124	rubA	rubredoxin	C	375.86	1224.6	380.42	291.9	340.29	290.96	289.19	268.65	1176.94	1250.68	303.01	1191.04	390.78	278.91	357.45	383.53	341.42	267.05	1195.24	1258.67
XOO1125	XOO1125	hypothetical protein	S	244.69	477.12	225.46	222.88	274.92	399.17	504.58	396.61	762.44	1035.83	230.01	448.63	213.02	196.03	201.24	224.97	217.56	192.08	529.14	873.16	134574	12607.3	105877	10114	147886	10190	152544	15182.9	148223	15966.9	150033	12935.1	143370	11778.2	154834	11916.7	135495	12536.3	192230	13584.5
XOO1126	XOO1126	hypothetical protein	S	83.72	532.43	124.09	109.72	120.37	117.81	124.7	94.23	708.43	1064.98	67.7	526.85	80.13	68.69	79.62	94.22	72.51	58.32	640.12	962.52	328183	136620	153841	100570	163709	99507.1	175233	112275	188493	126284	336924	147231	342896	151769	306892	154231	324400	143038	234410	153900
XOO1127	rpiA	ribose-5-phosphate isomerase A	G	234.07	318.12	246.32	219.25	204.5	230.2	243.09	233	343.6	574.84	205.87	273.53	206.14	228.48	188.43	204.33	201.98	181.23	298.21	406.91	6.55408e+06	211452	6.84218e+06	247770	6.19271e+06	209494	6.26296e+06	240604	6.12066e+06	212089	6.57553e+06	183043	6.03718e+06	198360	6.88601e+06	192062	6.59489e+06	203193	7525900	201945
XOO1128	XOO1128	hypothetical protein	S	112.9	525.36	117.49	102.26	123.85	130.77	122.86	105.61	519.99	704.28	110.19	526.42	101.71	109.54	123.02	111.93	103.57	99.39	508.65	544.8	277030	10860	288038	9090.6	296318	10843.9	287366	12319.1	295182	12353.3	254429	12392.7	275625	11806.9	243451	12765.9	263390	13305.6	278610	11968.3
XOO1129	XOO1129	hypothetical protein	H	75.85	88.97	83.3	68.56	64.66	67.35	76.36	61.08	114.83	117.35	74.14	95.92	62.57	68.02	61.11	64.09	63.81	57.41	93.67	119.04	29024		33014.8		26957.4		30009.5		25519.6		30902.1		27989		33910.1		31544.9		35616
XOO1130	XOO1130	hypothetical protein	S	118	207.68	160.38	124.81	143.57	147.01	112.95	107.46	146.43	258.07	145.88	199.81	168.01	154.44	162.53	190.4	156.76	156.94	114.11	286.09	653115	213531	655708	195790	591350	169266	590378	196187	584303	175877	675982	201822	652206	196357	651129	184293	653818	190717	728210	201950
XOO1131	XOO1131	hypothetical protein		258.39	134.74	220.77	216.41	229.74	218.27	229.13	139.39	185.27	264.59	184.98	115.86	173.39	168.89	175.68	159.53	241.97	120.45	165.13	285.46	380332	40449.1	239799	38535	238349	34583.2	254112	38213.9	276585	39001	400346	42578.2	385464	41589.5	354301	39554.2	359566	46848.6	390030	43890.8
XOO1132	XOO1132	hypothetical protein	S	302.77	40.13	347.25	316.61	302.82	295.94	397.34	358.64	54.91	74.78	299.55	43.37	292.01	282.77	266.09	283.89	288.26	286.31	44.51	67.16	655691	54507.1	749750	47907	680973	52778.1	710779	61361.7	792614	56838.6	642655	50365	698916	55512.3	493351	47449.9	686858	54623.3	550990	48432
XOO1133	pepP	aminopeptidase	E	178.83	44.83	190.54	135.22	149.28	150.93	187.58	160.45	58.76	58.73	153.71	42.02	144.53	144.3	145.98	150.34	137.82	132.63	49.61	57.7	468845	144858	594859	178040	541848	144069	570017	160425	574077	155090	494655	134891	465882	129162	495959	121613	462605	139264	428440	127220
XOO1134	XOO1134				55.6							52.67	58.3		45.78							54.87	42.9
XOO1135	XOO1135				61.43							52.19	56.76		45.95							75	87.76
XOO1136	XOO1136	transposase	L	7.29		8.45	7.43	5.66	4.25	2.64	8.81	41.53	0.06	8.74	60.97	5.94	8.5	4.79	4.19	2.82	7	0.47	0.01
XOO1137	pepQ	proline dipeptidase	E	130.58	463.35	109.97	123.2	122.81	119.28	101.12	98.35	424.33	389.59	127.72	468.17	149.81	138.99	151.01	143.21	134.83	148.29	496.11	400.08	788832	193971	537418	182000	602557	153420	622962	177423	606737	188523	801890	197676	783321	184718	842972	201511	846207	204750	870190	189224
XOO1138	XOO1138	hypothetical protein		85.55	225.1	127.41	103.26	85.49	78.3	92.41	83	190.81	260.03	99.58	241.34	83.85	96.18	80.32	103.6	104.11	77.81	227.66	276.69	10789.4	6052.46	13688.3	16638	9741.64	14140.8	9947.62	14055.5	11624.2	13225.7	9406.13	8995.74	7392.21	8853.57	12457.8	9589.76	13030.2	9241.51	12463	8873.82
XOO1139	XOO1139	hypothetical protein	K	232.05	164.86	326.45	274.14	254.06	220.17	244.66	203.58	161.49	193.73	254.67	184.91	255.48	251.05	237.09	257.17	267.29	253.51	185.16	196.07	3.85162e+06	1.19218e+06	2.6039e+06	1410000	2.66354e+06	1.34047e+06	2.6247e+06	1.21765e+06	2.54889e+06	1.07798e+06	3.99816e+06	1.15147e+06	3.81654e+06	1.17895e+06	3.85725e+06	1.29638e+06	3.86958e+06	1.15911e+06	4481800	1.18396e+06
XOO1140	HemN	coproporphyrinogen III oxidase	H	90.95	102.79	89.2	70.41	76.07	79.24	75	68.53	122.56	125.95	73.34	107.48	76.14	77.75	79.99	77.95	78.43	59.34	106.62	114.55	60816.5	30220	56668.5	39485	56016.7	26488	52885.4	29409.4	60908.4	27340.8	74042.8	29000.6	73878.2	26749	63820.9	28390.1	78706.5	29915.7	79780	38761.2
XOO1141	XOO1141	deoxyribonucleotide triphosphate pyrophosphatase	F	179.23	72.85	156.27	148.97	141.62	142.58	166.85	153.66	96.64	97.34	180.04	79.45	165.41	182.21	171.88	190.09	164.52	165.56	74.99	76.29	148030	18016.7	111636	9735.6	133366	11244.3	138915	14434.8	143706	16937.4	180616	31221.3	188795	19931.2	182338	18575.2	188442	16353	164310	16783.2
XOO1142	GloA	hypothetical protein	E	109.22	250.87	87.5	75.87	88.39	87.05	100.71	91.36	323.84	302.09	105.58	274.93	100.49	87.84	101.24	108.06	96.19	113.4	241.86	244.83		10232.2		20727		28848.2		19152.8		13127.6		13389.1		14296.6		13808.4		10564.4		11285.7
XOO1143	rph	ribonuclease PH	J	276.25	183.63	229.35	206.51	195.79	189.93	241.37	249.15	186.43	150.09	266.67	185.33	271.91	259.09	244.9	280.66	250.72	257.35	154.06	163.51	459169	265562	554014	304480	541083	270649	567272	304042	580531	295505	444346	237272	476028	252896	463550	222434	440816	235634	521810	229961
XOO1144	XOO1144	hypothetical protein	S	246.87	192.15	247.37	173.95	161.03	148.67	174.83	171.12	176.09	174.24	213.71	197.65	237.61	225.43	212.43	210.23	197.79	222.05	185.07	197.1	1.09727e+06	443460	1.35747e+06	435980	1.12155e+06	556610	1.16406e+06	421808	1.16191e+06	420771	1.04164e+06	434004	1.12179e+06	446873	949133	429816	1.11481e+06	392188	1297800	436597
XOO1145	gmk	guanylate kinase	F	197.74	634.89	215.73	170.22	158.23	153.86	172.34	147.31	904.43	910.45	174.92	675.79	174.92	151.89	152.35	162.19	139.17	139.41	684.95	757.78	263108	288546	484936	304290	441379	311357	405814	298718	441351	285511	293585	290445	287487	258247	301324	262296	301160	245193	314720	240580
XOO1146	XOO1146	transposase	L	202.67	147.1	214.09	155.45	185.56	201	168.26	169.01	143.5	133.25	150.01	78.89	183.32	129.65	184	174.94	163.1	153.27	162.71	188.93
XOO1147	XOO1147	transposase	L	57.76	8.22	64.03	33.24	32	34.81	39.99	37	6.93	10.48	37.86	12.86	46.13	32.48	34	38.48	30.45	35.95	14.45	14.91
XOO1148	rpoZ	DNA-directed RNA polymerase subunit omega	K	1372.67	4039.49	1343.77	1187.45	1170.2	1316.06	1281.09	1302.8	5305.22	5845.64	918.48	4419.19	1190.76	923.89	968.62	904.05	786.59	910.85	3919.49	5031.49	111206	51988.2	235590	158100	210740	154406	202670	124581	216439	100415	119898	53758.4	120570	42746.8	127026	42498.9	116917	43523.9	126160	49592.8
XOO1149	spoT	pentaphosphateguanosine-3'-pyrophosphohydrolase	TK	117.16	570.3	179.33	152.65	162.22	149.55	144.59	133.32	761.74	891.96	121.87	549.87	130.33	118.97	124.93	121.36	125.11	103.12	647.55	781.35	1.81411e+06	217287	1.77857e+06	168680	1.75529e+06	176659	1.74735e+06	159742	1.68216e+06	196926	1.76879e+06	223827	1.73122e+06	214596	1.91603e+06	227153	1.88062e+06	227915	1837900	222434
XOO1150	yjgF	translation initiation inhibitor	J	487.13	65.32	443.5	388.35	433.05	472.68	498.81	424.61	56.06	50.77	561.08	33.33	469.38	548.18	547.79	584.94	524.79	413.59	45.46	51.76	393573	98574.9	376881	118770	408153	89549.8	325440	103921	331212	83856.3	376096	97688.4	354789	94301.1	327436	80869.3	318387	79227.1	450600	72336.3
XOO1151	recG	ATP-dependent DNA helicase RecG	LK	166.07	47.81	169.47	146.15	132.34	131.27	170.17	152.92	61.14	59.38	161.03	47.16	138.81	138.69	123.46	128.81	122.04	112.51	53.61	57.71	20541.5	37474.7	18080.1	48083	19601	43762.6	17024.1	43810.7	18902.7	39028.6	20660.9	43623.4	17653.2	36810.7	20549.9	36517.8	22573.4	37091.6	26600	40765.7
XOO1152	URH1	inosine-uridine preferring nucleoside hydrolase	F	124.62	216.78	136.06	111.27	114.31	99.34	116.09	116.67	165.73	163.65	151.08	204.33	129.29	138.68	130.47	144.3	127.07	124.77	186.03	186.58	455589	84620.4	322169	68311	301312	45448.5	329844	57968.6	350627	67969.3	452374	107931	470562	80145.2	566400	91407.7	533218	79669	531450	85003.2
XOO1153	rpmE	50S ribosomal protein L31	J	2211.45	394.31	2012.43	1955.93	2913.95	3646.62	3131.68	2212.74	712.29	686.26	1743.38	460.74	1755.08	1675.07	2402.44	2151	2083.21	2089.86	361.26	511.48	1.20644e+07	1.94422e+06	7.49655e+06	2611000	9.21954e+06	2.17491e+06	9.35281e+06	3.18538e+06	9.39616e+06	2.86061e+06	1.23684e+07	1.78553e+06	1.24696e+07	1.89479e+06	1.21626e+07	1.71401e+06	1.18542e+07	1.83604e+06	15659000	1.71941e+06
XOO1154	gltA	type II citrate synthase	C	1849.78	453.84	1631.73	1855.86	1870.9	1970.83	2098.77	2195.81	410.46	344.39	1802.67	474.03	1802.5	1886.05	1807.37	1764.84	1845.58	1852.34	392.62	387.86	1.0804e+07	433309	9.70715e+06	489260	9.69372e+06	479587	9.08236e+06	523717	9.58841e+06	488344	9.38298e+06	399234	1.02688e+07	420672	9.22413e+06	388180	9.00718e+06	413146	11457000	407953
XOO1155	XOO1155	hypothetical protein		35.27	31.74	71.16	67.58	80.1	54.32	51.05	51.06	24.71	23.28	46.1	20.57	48.67	53.94	68.25	70.01	61.73	51.52	27.15	27.95	154385		147996		105101		101601		91227.7		146073		146249		148282		154892		136550
XOO1156	mrcA	penicillin-binding protein 1A	M	99.72	166.88	117.38	106.06	104.59	83.76	74.69	73.36	186.01	177.3	114.15	166.96	109.04	110.43	110.49	106.24	103.91	99.29	179.05	186.09	2.2278e+06	376463	2.04163e+06	406410	2.10092e+06	413483	2.10693e+06	446390	2.12536e+06	401127	2.39382e+06	385333	2.40416e+06	369650	2.42891e+06	360243	2.4526e+06	358433	2407200	351444
XOO1157	pilM	fimbrial assembly membrane protein	NU	829.69	551.33	948.73	513.93	480.48	537.52	658.72	622.48	521.44	521.75	762.99	589.21	726.28	749.85	762.47	782.67	794.17	764.17	455.07	524.85	3.07789e+06	797106	2.86911e+06	947650	2.83035e+06	762841	2.9056e+06	923812	3.02236e+06	834620	3.16561e+06	795123	3.18471e+06	772182	3.06236e+06	716981	3.12883e+06	828972	3234900	796532
XOO1158	pilN	fimbrial assembly membrane protein	NU	730.46	649.72	772.38	410.97	362.51	429.3	549.01	540.26	546.47	643.36	705.84	694.62	625.43	613.89	715.94	633.39	798.31	738.65	614.43	604.57	5.97117e+06	539521	5.7593e+06	717180	5.21779e+06	874603	5.58513e+06	760520	5.58031e+06	641506	6.307e+06	552775	6.37318e+06	549673	7.45202e+06	543479	7.163e+06	567433	6176400	576245
XOO1159	pilO	fimbrial assembly membrane protein	NU	895.4	2438.34	1020.52	571.51	494.59	562.69	694.97	640.45	2289.59	2656.39	887.46	2348.7	862.96	884.83	946.56	925.14	1028.7	909.63	2238.7	2261.74	704751	2.00383e+06	782253	2749300	747282	3.54741e+06	734653	2.32064e+06	735889	2.62337e+06	682711	4.27245e+06	665223	2.83923e+06	658185	3.90391e+06	689902	3.41435e+06	768870	3.68883e+06
XOO1160	pilP	fimbrial assembly protein	NU	526.47	472.57	649.77	355.12	312.98	357.66	446.56	408.4	412.27	494.88	615.72	459.44	484.51	535.63	583.97	604.1	649.4	530.29	453.56	535.79	357378	83774.4	468546	102170	345165	78215.9	378590	94097	341102	90494.3	342158	85048.4	351825	83687.9	416294	82970	367302	92787	417680	87703.7
XOO1161	pilQ	fimbrial assembly protein	U	1141.53	557.98	1121.7	770.44	550.8	620.7	700.11	802.89	544	559.43	1185.81	569.48	1141.9	1143.94	1224.91	1218.61	1216.89	1219.37	545.19	566.9	8.98237e+06	1.52092e+06	1.27578e+07	1803400	1.24396e+07	1.72004e+06	1.1393e+07	1.27773e+06	1.24532e+07	1.22798e+06	9.76164e+06	1.20624e+06	1.09623e+07	1.38509e+06	1.03945e+07	1.5219e+06	8.67009e+06	1.51505e+06	9307200	1.2295e+06
XOO1162	XOO1162	transposase	L	27.33	180.27	36.49	30.39	36.89	40.92	35.61	42.81	322.46	507.48	32.06	275.64	30.43	30.33	40.42	36.91	29.3	34.52	336.38	365.64
XOO1163	XOO1163				61.32							68.86	99.66		51.99							43.59	74.59
XOO1164	XOO1164	transposase	L	7.07		7.44	7.21	5.51	4.61	4.7	5.78			7.77	0.4	6.69	6.15	4.62	5.53	5.45	7.6
XOO1165	XOO1165	transposase	L	25.61	100.65	35.71	31.76	41.94	34.11	27.37	27.56	131.61	162.44	31.32	107.45	40.89	32.31	47.1	53.58	37.22	32.75	125.02	203.86
XOO1166	XOO1166				45.02							53.06	70.83		37.19							53.07	83.6
XOO1167	moxR	methanol dehydrogenase regulatory protein	R	296.1	1966.22	414.23	366.2	283.19	203.02	202.97	213.81	1677.78	1924.46	335.59	1902.36	312.25	317.96	311.33	327.09	303.28	292.7	2647.44	2730.14	668602	123559	667501	132470	697452	107531	611956	126137	605897	116829	711574	136824	654069	130987	734002	111263	741847	116802	769900	136601
XOO1168	XOO1168	hypothetical protein	R	123.05	66.29	202.24	148.32	125.6	86.07	101.69	86.95	51.93	68.52	144.27	63.45	126.07	108.67	112.18	135.06	116.22	114.03	68.42	111.5	584406	276236	548195	299040	576553	233143	608982	234126	655012	215543	560689	272018	644246	268754	557048	249492	531001	256783	467740	268362
XOO1169	XOO1169	hypothetical protein		57.07	49.96	94.55	79.74	91.54	54.32	66.86	39.15	29.18	48.71	55.64	50.87	51.68	49.35	73.97	76.61	80.08	45.06	71.8	67.22	323077	16059.1	412801	14322	360215	12815.3	367543	14410.8	369063	13286.3	347565	16334.5	335267	16083.5	316148	15966.8	336706	17261	282680	16060.7
XOO1170	ChlD	hypothetical protein	H	71.27	44.84	101	89.72	67.23	44.38	45.33	41.82	49.14	65.26	71.34	46.03	56.51	59.16	49.79	55.65	53.5	46.57	54.89	75.67	498055	144858	508702	161920	477607	140246	468858	133151	465042	130607	479442	155561	483564	150596	458710	152975	476703	155308	516410	160849
XOO1171	TolA	hypothetical protein	M	52.95	98.57	79.86	67.38	57.41	37.8	39.15	32.87	69.88	75.58	58.87	92.21	51.5	50.16	48.21	59.3	47	42.23	103.51	93.68	2.34572e+06	570648	2.40962e+06	589150	2.20055e+06	565040	2.21323e+06	514517	2.18925e+06	512870	2.51809e+06	570230	2.46243e+06	578681	2.13891e+06	569583	2.57157e+06	583441	2074400	615261
XOO1172	XOO1172																					4.11
XOO1173	XOO1173				12.88
XOO1174	XOO1174	hypothetical protein		65.27	184.31	83.77	67.34	60.82	38.82	39.42	35.24	123.14	168.58	75.09	166.55	66.34	64.3	64.63	70.77	65.31	60.69	195.79	218.88	1.5184e+06	334070	1.52937e+06	299110	1.37436e+06	325107	1.3751e+06	274860	1.32134e+06	319527	1.48157e+06	462155	1.52538e+06	391270	1.4973e+06	412396	1.54718e+06	377942	1328100	438774
XOO1175	gltP	proton glutamate symport protein	C	144.48	118.71	164.33	126.82	141.16	134.92	133.94	130.32	135.7	150.29	139.28	123.03	135.13	139.28	145.6	160.14	123.85	133.02	129.02	146.38
XOO1176	tktA	transketolase	G	516.98	1014.68	421.73	478.15	516.3	593.65	643.17	720.19	913.67	904.61	540.75	983.69	572.34	566.07	538.69	549.67	516.18	534.1	940.92	894.07	6.93534e+06	2.28577e+06	6.83409e+06	1880500	6.6626e+06	2.15387e+06	7.0202e+06	2.13637e+06	6.74917e+06	2.29376e+06	6.81281e+06	2.3768e+06	7.22294e+06	2.54554e+06	7.38554e+06	2.48772e+06	7.44831e+06	2.45966e+06	6539700	2.61332e+06
XOO1177	fhuE	outer membrane receptor for ferric iron uptake	P	20.92	77.18	30.85	40.52	36.39	28.46	14.76	14.42	94.58	124.52	23.44	63.78	36.81	24.57	35.73	25	22.76	20.37	98.84	108.31
XOO1178	NlpD	hypothetical protein	M	108.87	126.82	212.99	243.63	254.11	201.68	127.97	104.37	176.75	189.02	126.38	127.37	185.87	173.27	210.99	155.02	134.92	140.25	218.54	213.74
XOO1179	ErfK	hypothetical protein	S	147.52	65.64	232.01	317.93	273.95	163.87	70.63	77.27	71.21	76.3	153.68	72.76	267.47	254.34	288.05	182.19	182.42	219.94	125.56	78.08	262770	62993.7	213339	43499	144977	32096.2	173730	35166.9	206483	65177.5	267335	62033	268943	72331	295180	54035.1	282689	70950.2	241740	63705.4
XOO1180	cirA	TonB-dependent receptor	P	2.02	13.82	4.05	4.95	5.41	3.73	3.18	2.74	17.13	21.44	1.98	10.93	2.3	1.88	2.1	2.48	2.1	1.45	12.64	15.01
XOO1181	XOO1181	hypothetical protein		0.76	8.45	2.79	1.67	2.23	1.72	1.7	0.25	8.7	10.04	0.83	6.18	1.06	0.99	1.04	1.04	1.17	0.69	6.45	6.03
XOO1182	ACH1	hypothetical protein	C	3.08	13.34	3.65	3.21	4.23	6.13	5.93	4.87	22.09	24.87	2.52	13.4	3.4	2.76	3.26	3.4	2.84	2.11	13.14	20.14		2950.53		1501.5		2336.22		2792		2765.72		2269.6		2436.04		2092.59		2279.46		3282.27
XOO1183	XOO1183	hypothetical protein		2.41	14.15	2.89	1.23	2.5	3.44	3.45	3.36	11.5	13.32	1.1	9.08	1.27	1.19	1.24	1.65	1.56	1.48	7.55	5.58
XOO1184	FAA1	long-chain acyl-CoA synthetase	I	2	8.68	4.66	3.11	4.69	4.94	4.45	3.83	11.24	14.08	3.46	9.31	2.88	2.07	2.82	4.72	2.88	2.12	9.14	12.27
XOO1185	TenA	hypothetical protein	K	4.32	19.9	6.28	3.3	5.84	4.62	4.8	5.31	8.91	13.05	5.93	16.54	6.82	2.66	7.43	4.44	4.79	6.2	12.85	17.05
XOO1186	DltE	short chain dehydrogenase	R	1.59	7.03	5.87	1.8	3.82	3.17	5.3	4.17	9.03	6.93	3.68	5.63	3.9	2.44	4.25	4.46	3.39	2.92	7.35	6.43
XOO1187	XOO1187	hypothetical protein		1.96	4.8	3.91	2.4	2.32	3.02	2.4	3.47	7.9	18.47	1.29	3.03	2.06	1.16	1.08	1.49	1.16	1.44	8.95	8.65
XOO1188	OmpR	response regulator	TK	60.24	133.99	38.1	31.2	31.63	44.1	33.67	29.37	114.87	165.44	77.01	127.14	77.61	79.12	93.85	93.39	82.87	62.96	161.93	215.66	24367.2	923.764	23157	1220.6	21997.1	938.557	21878.2	1068.79	17252.1	1092.28	22875	1257.03	22743	1248.01	24830.7	1076.01	25389.2	1379.65	31644	1475.56
XOO1189	BaeS	Signal transduction histidine kinase	T	25.17	17.77	15.44	11.9	12.94	14.2	11.36	9.6	19.06	18.05	39.76	20.03	34.41	30.01	40.49	39.95	34.2	28.83	23.76	23.63
XOO1190	blaI	BlaI family transcriptional regulator	K	64.89	59.59	69.2	70.46	79.63	82.68	71.59	64.25	66.35	65.19	56.17	53.37	82.48	70.29	83.31	84.05	76.47	69.33	62.15	81.53	31021.2	315285	17471.5	294070	18490.4	489346	22439.5	261841	15875.7	286955	31066.6	417664	26221.6	340199	25798	396890	26474.1	339069	31023	379953
XOO1191	MecR1	TonB-like protein	KT	48.93	116.07	77.37	60.17	58.7	52.31	60.15	60.65	117.36	110.38	70.44	141.29	62.42	63.5	55.86	66.14	62.9	58.2	105.6	110.13	59691	7408.69	39747.1	5163.5	38601.7	4676.31	49354.1	6395.3	61750.5	7934.76	63580.9	7373.93	66223.6	7845.27	63243.3	5774.03	63754.8	7844.97	68919	7847.62
XOO1192	XOO1192	hypothetical protein		38.92	70.18	59.59	47.85	52.52	43.49	49.82	47.91	61.44	79.05	54.5	72.98	45.35	59.04	52.43	58.74	51.48	48.93	71.38	88.43	352479	12816	352012	13066	338708	13457.1	325963	14985.9	336738	17429.3	337859	15069.1	347060	15657.5	382189	15676.3	437468	18813.8	182830	16694.8
XOO1193	modC	molybdate ABC transporter ATP-binding protein	P	23.78	23.02	33.4	29.55	28.1	25.19	22.92	22.53	29.74	24.82	24.38	20.16	25.05	26.82	28.86	28.64	24.56	21.64	24.01	39.58	25474.3	88360	26128.5	97527	24893.4	89388.9	21829.2	92656.3	21619.1	84397.2	23808.4	84219.2	25986	106766	25646	86739.9	24985.4	95310.1	23781	107319
XOO1194	modB	molybdate ABC transporter permease	P	37.62	13.74	62.08	54.69	47.28	42.98	42.74	32.63	15.81	11.31	42.49	12.07	48.86	44.29	45.93	39.46	41.68	38.88	14.1	15.52
XOO1195	modA	molybdate-binding periplasmic protein; permease	P	68.39	28.15	75.01	66.17	64.1	60.4	54.73	55.47	25.01	36.72	67.69	21.02	80.34	81.56	82.61	80.23	71.93	76.27	35.38	36.84	1.68868e+06	1.30287e+06	1.70712e+06	1169100	1.45406e+06	1.3476e+06	1.32812e+06	1.04389e+06	1.38939e+06	978820	1.81814e+06	1.40943e+06	1.77525e+06	1.31972e+06	1.84043e+06	1.41144e+06	2.01006e+06	1.25525e+06	1810100	1.42544e+06
XOO1196	GloB	beta-lactamase	R	101.6	256.38	113.23	92.12	94.42	87.24	84.72	94.62	212.94	252.86	105.13	276.11	116.8	104.47	101.89	113.36	101.57	104.15	245.59	316.77	94285.7	80216.6	104328	78851	106303	70781.1	93609.8	84101.3	97938.2	88724.8	92655.8	92211.6	101864	105456	97489.3	86664.4	103343	103317	108980	98650.9
XOO1197	XOO1197	endonuclease		74.29	245.23	83.19	65.62	61.86	57.01	63.42	69.32	259.14	277.42	65.6	261.71	75.26	60.71	65.11	74.95	57.92	68.93	245.05	278.5	1.3324e+06	279983	541903	186010	779096	158563	684952	187827	678404	206904	1.35978e+06	262563	1.29014e+06	271102	1.35442e+06	244029	1.38372e+06	281362	1736000	273679
XOO1198	XOO1198	ISXo8 transposase	L	56.68	86.11	57.14	50.33	67.21	76.39	71.76	82.2	100.39	109.74	57.94	91.17	55.01	55.39	67.54	67.04	67.57	60.89	89.98	110.19
XOO1199	XOO1199	ISXo8 transposase	L	12.97	87.27	12.16	11.69	20.95	22.62	27.22	13.75	111.47	164.65	18.08	138.75	13.14	11.32	25.07	28.06	21.04	11.91	142.04	122.03
XOO1200
XOO1201	omp21	hypothetical protein	M	18.22	141.07	31.28	25.46	25.66	34.45	32.08	29.81	256.8	341.82	20.01	144.23	18.58	17.98	20.04	26.75	20.01	19.44	196.08	255.43
XOO1202	ompW	outer membrane protein W	M	60.67	23.04	104.6	84.23	93.93	100.42	113.81	82.62	30.08	30.91	45.04	16.31	43.42	43.15	44.52	44.84	38.94	39.02	21.16	41.2
XOO1203	gapA	glyceraldehyde-3-phosphate dehydrogenase	G	2717.9	1985.2	1729.92	1576.17	1480.46	1600.65	1757.12	1686.54	1443.97	1280.07	2451.78	1951.01	2464.13	2519.58	2282.64	2218.26	2437.5	2247.55	1408.69	1125.55	1.58035e+07	1.06252e+07	1.49795e+07	8944700	1.39529e+07	1.36594e+07	1.40598e+07	9.5508e+06	1.4948e+07	1.08754e+07	1.63634e+07	1.20119e+07	1.56487e+07	1.24967e+07	1.6173e+07	1.32281e+07	1.66964e+07	1.24506e+07	14656000	1.34145e+07
XOO1204	XOO1204	transposase	L		89.1							12.01	168.02		7							93.44	91.88
XOO1205	XOO1205														33.07							1.79	13.34
XOO1206	XOO1206	transposase		30.96	135.5	39.74	31.85	36.99	40.69	52.09	35.3	150.18	148.89	39.68	109.97	34.68	38.53	39.48	48.5	47.79	27.29	137.83	150.45
XOO1207	colS	two-component system sensor protein	T	98.53	125.31	133.51	128.44	113.75	109.13	107.76	92.83	166.52	208.75	81.89	127.38	87.66	80.48	88.89	90.04	83.45	76.34	131.48	180.41	678914	266408	716411	279970	730543	394335	725984	287290	682102	273271	594801	335898	613725	290079	585120	331524	576736	306473	586370	333333
XOO1208	colR	two-component system regulatory protein	TK	435.97	234.45	610.53	804.62	670.08	437.33	330.52	346.48	208.88	228.13	434.06	228.76	418.45	438.27	418.36	435.21	379.3	406.03	221.55	215.16	305834	312391	231243	214610	249725	166714	243588	222692	233084	254796	340909	309102	311358	280574	351037	295982	329896	340373	343750	318204
XOO1209	XOO1209	hypothetical protein		140.25	104.74	154.81	196.68	169	125.7	91.59	89.49	92.18	197.93	103.47	139.98	110.1	87.28	107.02	106.66	96.95	85.43	132.74	207.86
XOO1210	rimK	ribosomal protein S6 modification protein	HJ	125.94	113.18	190.19	178.14	136.87	128.17	133.02	117.3	120.94	143.16	109.84	115.02	118.73	103.77	105.56	110.22	100.85	91.36	123.13	141.59	478904	167905	489240	166920	498819	132748	446609	161251	531211	146622	465668	147705	500753	156058	439094	153042	511627	153096	514490	158782
XOO1211	tnp	transposase	L	88.51	35.02	64.52	47.46	45.51	53.41	48.4	42.58	37.13	43.6	68.28	36.79	110.23	84.06	110.29	100.35	102.76	86.84	31.91	53.81
XOO1212	DedA	hypothetical protein	S	75.22	35.02	90.24	63.36	56.43	62.74	70.81	67.3	38.44	46.62	75.29	35.01	63.93	68.4	75.74	75.97	67.08	55.94	42.23	45.97	181664	157903	199256	119770	190301	131132	186198	131314	180811	144349	203203	149565	199287	146908	207723	160986	217033	169271	202290	180795
XOO1213	XOO1213	serine/threonine protein kinase	T	15.9	28.04	16.47	12.16	14.28	12.17	15.27	13.81	36.97	39.19	19.76	29.7	14.11	17.55	17	17.72	16.03	12.3	26.58	34.79		10333.4		5115.5		6095.83		7365.89		9019.64		11993		13018.4		12763.4		12706.8		13006.6
XOO1214	XOO1214	transposase	L	1.2	35.69	1.32				0.49	0.78	90.51		0.44	31.45		0.79		0.25	0.15
XOO1215	XOO1215	transposase	L	20.5	8.97	28.57	28.49	32.21	35.6	17.33	26.3	18.79	31.82	30.36	10.39	33.04	36.16	40.63	33.18	31.25	20.83	13.67	26.49
XOO1216	XOO1216	hypothetical protein		5.49	22.94	12.98	11.93	6.96	11.27	6.95	5.4	57.92	91.54	6.43	31.02	4.62	7.58	12.85	10.4	7.99	4.03	42.1	36.91
XOO1217	XOO1217	hypothetical protein		6.58	17.76	9.12	2.1	7.02	8.8	4.04	6.89	15.64	19.77	3.62	14.78	5.2	5.28	6.8	6.76	5.79	2.27	9.93	21.64
XOO1218	kch	ion transporter	P	26.47	32.79	28.22	21.27	22.5	20.18	22.17	17.71	33.32	37.92	22.36	36.92	22.7	21.93	25.47	25.64	24.05	19.8	26.6	35.5
XOO1219	argD	acetylornithine transaminase protein	E	168.04	16.71	164.61	166.24	181.46	189.74	206.64	230.17	18.42	13.83	169.32	10.59	160.5	159.62	167.6	176.82	165.63	169.79	19.03	28.22	315364	88186.1	254399	97633	288903	74233.3	272863	88698.3	284341	93490.2	327226	92622.7	305939	87256.8	325012	85057.2	319267	81943.4	400710	80840.9
XOO1220	XOO1220	hydrolase	R	13.68	10.02	22.27	16.12	15.57	13.53	16.26	17.26	22.29	17.54	12.44	11.86	12.84	13.71	9.13	9.59	9.57	11.78	21.55	17.55
XOO1221	fhuA				12.88							17.83	24.14		10.69							12.08	22.97
XOO1223	XOO1223
XOO1224
XOO1225	CccA	cytochrome C6	C	162.03	778.64	144.55	122.98	116.17	115.43	159.72	141.08	654.33	562.25	169.18	899.69	141.4	141.01	156.84	171.89	144.74	129.05	816.81	911.07
XOO1226	tdcF	hypothetical protein	J	219.02	68.47	160.35	137.11	173.88	176.83	160.72	158.03	72.07	52.3	248.55	49.31	212.4	230.16	251.32	252.51	224.86	211.09	56.83	56.15	1.61761e+06	642587	1.65548e+06	638030	1.61464e+06	610202	1.56923e+06	626100	1.63589e+06	600201	1.63444e+06	617368	1.71251e+06	647679	1.74354e+06	562032	1.72605e+06	630644	1767100	587665
XOO1227	hisC
XOO1228
XOO1229	az1	electron transfer protein azurin I	C	37.52	42.31	40.72	33.42	42.52	34.47	27.86	29.95	23.52	34.32	29.5	33.23	47.44	42.48	46.52	53.19	44.29	46.45	41.7	24.2	7820.85		7102.31		4637.43		3989.51		6017.3		7770.46		9154.14		8958.52		9003.38		8588.2
XOO1230	acoK				27.77							31.99	32.46		21.79							23.19	24.14	1.20943e+06	377538	1.58343e+06	357960	1.44674e+06	475968	1.585e+06	699404	1.55994e+06	636142	1.08307e+06	239007	1.15581e+06	367844	1.26122e+06	331146	1.26316e+06	410586	1384200	358672
XOO1232	hemL	glutamate-1-semialdehyde aminotransferase	H	122.08	101.71	118.28	104.9	92.46	85.32	105.69	112.22	93.67	107.67	132.28	92.05	115.56	123.99	108.21	119.16	117.72	112.6	87.5	111.4	29458.7	13986.1	24130.6	12917	25337.3	12696.5	24692.2	14030.1	26922.4	13352	33730.5	15470.4	31606.1	13815.1	32983.7	13064.4	32064.2	15621.8	31490	13632.6
XOO1233	FepA	Oar protein	P	61.37	101.23	65.21	73.57	73.49	74.31	70.51	76.49	113.49	142.6	58.82	107.57	65.66	60.73	61.91	64.52	60.36	64.72	99.58	111.04	163447	284664	179837	268230	164558	235958	146212	245828	150511	252619	174588	253745	166140	290834	166370	279722	169682	292904	173620	278570
XOO1234	Tra8	hypothetical protein	L	2.21	12.22	3.59	3.64	3.69	5.97	2.92	3.86	20.12	17.43	3.37	16.31	3.41	1.51	3.52	4.74	3.65	1.88	10.66	22.78
XOO1235	Tra5	transposase	L	6.83	78.5	24.19	16.85	17.94	21.69	17.17	16.28	127.88	195.33	13.32	78.31	12.54	11.96	12.3	13.93	9.05	6.48	83	161.01
XOO1236	XOO1236	hypothetical protein		16.68	31.99	28.85	18.36	28.47	26.26	28.24	15.77	34.26	27.37	21.25	32.2	28.12	14.48	26.19	34.59	28.39	9.19	29.75	60.85
XOO1237	avrB6	avirulence protein		86	210.24	116.21	109.85	107.56	106.42	87.51	93.17	198.3	240.47	92.54	203.05	90.27	80.46	82.52	87.68	80.61	83.57	258.05	272.84	203506		187876		166945		168386		142660		206254		183984		219467		219888		243050
XOO1238	XOO1238	avirulence protein		93.4	310.26	150.15	141.98	135.18	130.35	137.41	115.26	244.92	257.41	113.79	310.96	89.88	98.42	81.54	92.97	94.92	84.95	346.2	361.91
XOO1239	avrXa3	avirulence protein		71.12	57.93	67.33	73.49	82.59	84.61	66.76	53.87	80.64	123.49	55.46	75.28	61.92	50.52	76.7	71.12	65.66	56.18	105.2	71.39
XOO1240	Tra8	IS30 family transposase	L	12.53	14.98	13.48	9.39	11.85	10.72	7.68	3.99	28.47	61.06	9.71	33.6	12.03	10.54	9.9	16.54	8.18	4.4	25.77	41.37
XOO1241	Tra8	hypothetical protein	L	2.69	233.06	1.99		5.3	3.84	4.96		67.9	234.7	1.97	109.07	0.95	3.54	3.09	5.11	1.66		93.59	217.95
XOO1242	hemE	uroporphyrinogen decarboxylase	H	260.5	430.03	332.59	372	316.78	260.85	267.67	276.55	443.09	423.27	276.65	475.81	299.21	297.53	287.83	306.15	284.85	276.5	475.26	478.4	710823	152946	1.65014e+06	157210	1.4e+06	141420	1.29315e+06	159928	1.3614e+06	147065	696973	158181	671073	150309	765226	130997	730505	141065	732420	133693
XOO1243	aroB	3-dehydroquinate synthase	E	99.01	182.58	100.33	94.55	89.45	88.48	97.86	97.25	199.76	188.17	113.87	213.97	111.75	108.07	92.11	109.2	99.82	97.81	204.13	219.06	66376.4	15331	56608.3	17528	58496.9	16923.5	55851.3	18098.8	53218.4	16396.9	58533.5	18651	57733.8	18534.2	63694.5	17729.8	62381.4	18300.7	66321	18047.8
XOO1244	aroK	shikimate kinase	E	89.75	64.35	88.31	79.52	96.51	102.93	82.65	65.82	97.49	155.53	92.28	53.57	95.41	90.17	85.66	97.61	90.74	62.65	102.58	175.14		110822		118480		128612		110651		103324		143792		115854		129862		122449		129332
XOO1245	pdxH	pyridoxamine 5'-phosphate oxidase	H	208.6	135.08	170.78	156.27	149.56	132.44	162.61	152.68	113.42	105.6	209.06	117.05	215.61	205.1	187.87	178.7	197.77	202.3	145.71	120.73	926757	26664.6	910374	17523	879160	20977.3	881600	20078.1	850581	22933	981373	28644.2	955904	25870.7	857132	21836.8	866174	28834	1039900	26034.9
XOO1246	XOO1246	hypothetical protein	S	396.92	459.04	424.44	437.48	393.06	326.4	284.37	276.27	365.38	418.8	341.74	460.35	359.18	360.08	355.04	383.97	354.17	336.77	517.96	544.42	45242.3	5221.75	47162.8	5538	60158.2	5509.03	46998.5	6200.95	61219	5351.27	64115	5843.05	57544.4	5930.78	65140.9	5425.89	63305.3	6171.71	75964	5566.56
XOO1247	PspA	hypothetical protein	KT	656.21	211.51	891.49	957.97	811.46	648.57	643.07	617.99	190.16	188.63	662.73	268.46	726.42	724.54	665.95	701.69	691.28	741.21	253.14	227.37	8.35523e+06	1.15075e+06	8.82656e+06	1134700	8.35711e+06	1.16332e+06	8.02763e+06	1.13364e+06	8.04821e+06	1.0926e+06	8.28504e+06	1.08893e+06	8.34049e+06	1.20095e+06	8.15371e+06	1.10877e+06	8.34515e+06	1.11545e+06	8417700	1.19863e+06
XOO1248	Kch	potassium channel-like protein	P	83.98	86.78	133.28	146.94	119.85	95.96	110.56	96.71	99.24	110.67	82.17	79.62	83.14	81.92	70.46	79.89	90.19	69.48	101.57	109.93	210567		404323		194480		187489		192148		189214		223935		188763		196558		261700
XOO1249	XOO1249	hypothetical protein		187.38	153.14	187.54	249.78	221.01	201.01	161.46	156.24	125.93	144.76	194.47	142.08	200.39	201.26	211.26	197.26	190.34	203.37	149.99	172.51	1.34091e+06	22119.3	1.41523e+06	24066	1.2585e+06	19885.3	1.31358e+06	27971.4	1.22821e+06	25014.3	1.31737e+06	25903.7	1.37582e+06	26207.3	1.24202e+06	26019.3	1.23856e+06	30695.6	710990	36157.4
XOO1250	XOO1250	hypothetical protein	S	109.37	64.88	114.67	134.74	134.35	108.02	114.99	77.25	77.82	51.57	93.36	70.95	103.05	116.55	122.02	119.52	135.52	100.48	81.66	85.59
XOO1251	XOO1251	hypothetical protein	S	112.19	32.64	127.82	154.14	113.18	90.02	96.87	103.62	42.46	52.21	122.66	35.79	119.56	123.71	103.97	117.99	106.65	113.52	41.67	37.94	411536	133346	457175	172490	426709	123521	424492	173418	406870	144355	445991	136047	468707	135094	494623	129244	500163	145290	477240	136423
XOO1252	Gsp	synthetase/amidase	E	100.65	40.91	109.62	122.52	97.64	83.3	82.36	73.25	35.16	35.01	98.84	32.07	101.63	103.57	86.19	88.83	91.02	85.94	44.59	43.98	272170	174846	214294	153610	216936	141998	217042	156763	204063	153746	281241	173184	271222	171798	266012	151284	293432	163305	336290	181816
XOO1253	ptr
XOO1256	ptr				26.73							29.98	34.91		19.86							28.64	35.25
XOO1257	soxR	SoxR family transcriptional regulator	K	39.76	20.18	62.82	47.29	66.99	62.09	61.58	51.56	32.19	30.9	60.05	29.62	46.08	57.22	49.29	60.33	44.02	38.97	24.69	34.15
XOO1258	XOO1258
XOO1260	fecA	TonB-dependent receptor	P	15.53	22.69	13.76	8.81	9.52	10.74	8.27	8.29	16.26	19.31	18.38	19.93	17.63	18.76	18.76	19.43	18.18	18.71	16.63	17.5	1.14994e+06	176222	1.21604e+06	158100	1.07446e+06	138917	922780	129702	915055	122612	1.19732e+06	154457	1.26551e+06	182814	1.09746e+06	155795	1.19225e+06	178840	1345100	164613
XOO1261	XOO1261	hypothetical protein		268.9	67.63	167.5	97.95	92.51	75.27	81.93	74.63	60.83	60.33	267.72	54.7	233.58	226.48	222.53	251.09	237.33	246.75	58.12	77.18	57403.3	47230.2	53464.7	27460	48151.6	39380.9	50935.1	37237.7	45231.5	39450.3	64278.7	57465.4	60693.5	55482.7	94385.3	47741.2	63930.2	49944	81497	51911.8
XOO1262	XOO1262	hypothetical protein	S	117.83	58.82	80.65	47.09	45.57	41.06	36.3	34.6	50.25	64.97	115.75	65.46	105.35	105.63	100.96	116.02	100.1	95.42	61.52	93.5	3045.08	337153	12827.5	346150	10111.6	459821	7575.55	269429	9498.5	313613	3165.36	476544	3200.72	364478	3104.6	354337	3414.97	321926	3885.2	399220
XOO1263	prnA	tryptophan halogenase	C	233.6	227.71	151.88	78.38	65.71	57.19	52.3	48.34	130.46	192.93	241.14	214.14	226.06	230.21	220.15	241.19	254.87	243.83	210.74	258.7	2.14263e+06	164165	951003	107190	979124	82950.2	1.16324e+06	94002.3	1.11206e+06	101944	2.267e+06	192116	2.41809e+06	181927	2.64876e+06	157578	2.53657e+06	198919	2323400	180319
XOO1264	ElaC	hydrolase	R	40.83	26.52	51.14	32.9	26.22	24.72	21.88	22.5	28.56	37.41	40.15	27.69	45.65	48.28	47	49.57	45.21	41.97	22.36	41.22	134045	6340.64	223436	4288.4	123715	4918.98	147543	3374.4	128771	4809.63	142047	5285.95	154447	5991.36	164986	6296.37	150952	7701.3	155430	7367.17
XOO1265	XOO1265	hypothetical protein		11.05	28	6.89	4.22	6.12	6.8	5.93	2.72	29.01	29.84	7.59	17.4	9.82	9.54	8.56	10.91	9.58	10.15	19.12	22.92
XOO1266	XOO1266	endoproteinase ArgC		208.2	717.85	110.18	91.58	98.55	92.11	93.05	107.79	635	541.83	199.58	759.3	212.87	193.31	182.27	198.67	173.88	194.28	586.86	660.49	320677	147135	213055	83044	163801	81825.8	182203	88322.6	233332	129855	361694	156304	337099	181271	322156	142797	321052	160294	344810	165968
XOO1267	PotE	amino acid transporter	E	22.08	57.18	31.14	28.43	29.3	25.72	20.61	20.48	89.14	108.25	22.08	69.4	22.43	19.45	21.04	25.42	21.3	14.12	63.67	101.5	100687	3987.98	116181	4492.8	107480	4205.51	107410	4213.64	108947	3499.89	134126	4397.88	131562	4593.66	156442	4872.54	115467	4022.81	132960	5032.64
XOO1268	ahyR	AhyR/AsaR family transcriptional regulator	TK	153.45	183.1	317.79	310.29	311.73	217	156.96	173.69	177.36	197.64	183.76	179.1	193.1	190.49	222.12	222.31	192.29	184.21	226.45	249.34	64794		53761.6		46526.5		46114.5		54863.8		73592.2		70796		76597		74147.5		82035
XOO1269	MhpC	proline imino-peptidase	R	3.62	11.04	8.02	7.05	7.95	7.13	4.44	5.89	12.14	12.84	4.84	8.09	2.98	3.72	4.77	5.07	3.61	3.18	6.18	10.76
XOO1270	gabP	amino acid transporter	E	31.14	9.95	40.2	26.52	33.46	28.1	34.53	28.57	12.15	9.49	36.78	10.6	26.06	31.99	33.27	35.39	31.69	25.37	12.49	12.35
XOO1271	XOO1271				25.85							21.22	27.17		26.04							33.73	30.87
XOO1272	XOO1272	transposase	L	14.86		26.17	31.52	22.26	17.43	24.92	16.29	7.14	5.52	19.22		15.4	20.34	14.61	11.44	20.71	17.51
XOO1273	CydA	quinol oxidase subunit I	C	9.3	41.07	43.02	40.74	39.63	44.33	47.27	47.38	29.98	37.66	11.15	38.17	11.36	11.68	13.76	15.24	13.26	11.27	41.8	56.14
XOO1274	qxtB	quinol oxidase subunit II	C	14.09	67.13	41.54	42.63	40.7	40.88	42.04	43.62	78.63	101.17	18.98	60.93	18.36	20.06	20.4	19.92	18.81	15.21	64.58	95.61		6218.72		4044.2		4139		4116.32		5204.34		6091.81		5887.11		5542.93		5751.35		6787.57
XOO1275	XOO1275	hypothetical protein	R	49.75	133.25	66.88	78.52	67.98	57.81	58.97	60.87	103.74	117.52	67.28	112.2	78.61	69.23	72.61	79.21	68.13	61.9	113.34	148.72	514730	13080.1	484927	13660	491899	11584.1	418944	11955.8	442856	13516.4	539474	12389.9	480100	13367.3	524943	13023.9	534425	12976.8	570560	11153.3
XOO1276	mgtE	Mg++ transporter	P	86.13	115.77	106.94	83.92	80.52	81.33	87.84	84.72	128.64	130.3	79.91	123.67	79.51	77.59	70.4	73.08	68.97	63.44	114.33	117.13	10054.2	588.793	9315.49		8863.07	382.565	10664.2	780.133	13194.4	635.546	8977.04	526.505	6401.51	1089.96	10938.5	944.414	9664.65	714.428	11459	413.972
XOO1277	ptsI	phosphotransferase system enzyme I	G	54.52	61.95	91.98	79.15	84.13	71.98	66.27	58.75	72.92	95.26	68.15	58.29	57.06	56.68	57.57	69.04	54.22	45.03	71.56	99.55	1.11896e+06	224521	1.90734e+06	348580	1.61867e+06	210546	1.67096e+06	311586	1.6027e+06	262933	1.16988e+06	218458	1.22502e+06	223642	1.1413e+06	204504	1.17995e+06	224387	1155700	219806
XOO1278	ptsH	phosphotransferase system HPr enzyme	G	136.6	129.2	192.8	200.75	207.41	174.61	158.47	155.06	146.67	140.24	135.57	152.16	141.6	127.75	137.15	137.34	129.51	130.53	139.33	155.25	1.21725e+06	188405	582971	404220	758548	296726	603132	140650	616204	229193	964093	234252	920957	212117	662681	367686	627375	222526	1455800	219709
XOO1279	ManX	hypothetical protein	G	114.58	719.96	231.07	187.86	185.3	161.56	185.85	152.19	773.31	880.05	119.64	738.77	115.55	122.73	102.27	126.52	126.49	85.18	791.86	906.22
XOO1280	XOO1280	hypothetical protein	R	126.06	162.58	142.58	132.3	134.87	123.4	128.93	121.31	132.96	181.77	124.11	169.08	128.34	120.88	125.03	139.33	121.42	102.56	178.05	190.01	334692	58292.6	389646	78557	384739	66034.4	373173	66559.2	365898	58406.4	355072	56085.8	358645	58726.6	373733	50664.3	376481	52655.5	390940	47002.5
XOO1281	ptsK	HPr kinase/phosphorylase	T	111.21	772.15	105.33	97.48	97.94	104.08	103.84	98.63	624.43	759.01	119.75	754.72	114.7	103.58	108.12	124.46	117.34	111.61	751.94	841.06	944314	148424	822702	159320	739472	171663	755071	163863	717015	143977	966326	142218	999243	156303	914253	138299	946194	141244	816630	137245
XOO1282	ptsN	nitrogen regulatory IIA protein	GT	79.2	315.63	88.57	90.52	87.32	76.57	113.77	84.08	223.89	269.98	82.1	328.57	103.31	91.35	84.77	116.4	114.06	75.28	358	487.65	74954.8	34853.8	100902	35588	81687	25108.4	86182.7	32903.9	85153.2	29610.1	81716	33059.5	74749.6	31079.7	90553.2	28527.7	91408	29601.8	77676	28604
XOO1283	XOO1283	sigma-54 modulation protein	J	178.86	1887.18	237.54	293.42	222.27	186.12	175.69	188.54	820.46	1063.82	281.38	1881.05	287.07	290.47	264.64	317.14	361.78	323.07	2045.38	2221.26	2.72568e+06	619287	426996	229470	559840	136095	433692	142144	431241	224343	2.72899e+06	555492	2.28261e+06	459579	2.37843e+06	618823	2.35133e+06	685574	2321800	583742
XOO1284	rpoN	RNA polymerase factor sigma-54	K	120.08	244.99	174.72	191.34	152.84	111.1	123.67	111.74	326.7	393.56	118.44	251.45	120.89	111.96	105.21	104.75	103.19	96.71	280.99	325.92	269333	135513	274515	152110	249405	133625	237991	110749	251132	126059	265955	138894	266965	133709	281020	144580	291260	136803	266800	132272
XOO1285	yhbG	ABC transporter ATP-binding protein	R	260.24	341.9	372.21	457.35	354.33	250.3	233.17	221.24	354.9	381.97	284.71	318.19	267.89	279.73	271.6	251.79	260.42	237.19	360.42	423.51	950907	356484	1.165e+06	362800	961385	295798	1.07581e+06	348474	1.00095e+06	340271	998735	346148	893861	321533	1.07241e+06	334949	1.00655e+06	312992	1057000	317694
XOO1286	XOO1286	hypothetical protein	S	397.96	803.23	593.73	683.13	534.65	392.67	328.46	338.78	862.28	907.29	362.12	797.77	411.59	392.41	434.79	388.88	389.26	401.29	930.2	884.59	3.48822e+06	246967	3.26223e+06	213050	2.27403e+06	237551	2.79971e+06	200956	2.62667e+06	230660	3.38933e+06	231719	3.93539e+06	236693	3.82461e+06	241440	3.73717e+06	230300	3502000	235335
XOO1287	XOO1287	hypothetical protein	S	140.15	355.43	257.44	260.55	222.98	158.2	138.16	123.34	445.94	426.42	155.06	362.06	189.92	156.81	188.43	175.74	158.05	140.8	481.95	396.06	405609	54593.3	599249	88471	488957	72524.2	520643	82471.3	461606	64304.2	433185	54653.8	426870	50231.1	644097	47711.5	475936	54910.7	442060	52825.4
XOO1288	XOO1288	hypothetical protein	R	204.97	124.92	468.96	471.99	313.57	196.15	255.84	206.85	153.4	188.01	201.38	134.59	225.22	236.22	200.71	196.22	244.32	217.97	190.12	172.84	410394		427994		386815		396973		382381		332625		326507		382381		364895		379490
XOO1289	kpsF	polysialic acid capsule expression protein	M	117.67	173.43	181.58	163.94	129.54	106.37	124.57	138.16	171.98	186.62	133.79	178.34	120.85	105.31	111.58	126.35	107.05	108.24	161.3	183.42	464835	87909.4	497202	172330	495927	152834	495445	156923	486211	133963	474383	84630.3	467360	81368.2	485783	78579.9	475724	79813.9	504100	74222.6
XOO1290	murA	UDP-N-acetylglucosamine1-carboxyvinyltransferase	M	344.34	48.25	236.85	229.37	197.65	187.67	237.05	262.8	46.4	52.52	333.42	48.14	332.05	335.99	279.78	313.67	301.86	326.58	44.2	52.07	1.9817e+06	352713	1.40671e+06	262750	1.81331e+06	287631	1.84507e+06	343357	2.04963e+06	342242	2.47402e+06	354813	2.80359e+06	385508	3.01564e+06	336567	2.71817e+06	358312	2384100	397339
XOO1291	XOO1291	hypothetical protein		218.52	52.09	175.87	165.43	146.14	152.94	164.3	138.22	94.65	64.52	214.41	65.98	209.03	195.33	193.94	178.9	188.28	199.5	72.83	82.89	2.0412e+06	85790.5	1.60589e+06	96993	1.67887e+06	117004	1.56441e+06	95937	1.75584e+06	97934.7	2.14769e+06	92915.3	2.19763e+06	94627.8	1.99203e+06	92874.7	2.3533e+06	75588.5	1852600	93569.6
XOO1292	XOO1292	hypothetical protein		534.66	286.29	1163.16	1646.89	1162.72	622.74	489.81	525.71	209.78	223.81	524.22	271.93	622.15	562.19	604.89	564.71	587.84	635.82	362.39	345.32	1.23366e+06	587638	897548	543360	987952	468095	990595	505199	968271	513031	1.31778e+06	595663	1.33302e+06	547949	1.3357e+06	501007	1.29505e+06	523368	1407000	539969
XOO1293	XOO1293	hypothetical protein		141.68	105.63	440.28	470.63	327.37	176.63	155.14	161.03	85.67	104.51	128.89	93.25	147.95	147.04	156.59	138.76	135.77	135.75	122.66	121.75	145584	15395.8	181928	16722	194900	15389.5	182677	18738	177273	18771.6	152357	16109.8	145441	14732.8	158130	18017.5	152919	16801.3	159810	18137.3
XOO1294	purN	phosphoribosylglycinamide formyltransferase	F	33.65	51.17	34.12	24.37	23.25	28.23	30.15	25.95	51.37	66.24	34.53	49.67	28.92	31.68	34	32.75	25.4	25.22	47.29	44.98
XOO1295	XOO1295	hypothetical protein	S	32.36	80.83	34.28	29.56	30.84	47.17	33.22	21.24	93.87	168.03	30.8	73.68	35.1	29.8	34.17	34.09	32.28	16.29	85.86	127.45
XOO1296	XOO1296	hypothetical protein		72.46	30.41	71.09	57.19	72.6	82.57	92.81	67.57	57.98	81.32	66.91	49.23	53.71	69.91	70.66	74.99	60.5	46.83	39.95	64.29
XOO1297	purM	phosphoribosylaminoimidazole synthetase	F	359.04	462.21	330.9	275.87	283.6	304.09	387.39	340.1	467.88	455.45	356.72	463.31	316.08	322.67	327.12	351.04	329.63	311.6	435.85	498.66	403355	83845.6	308189	78098	349966	77297.2	344992	91020.5	365773	89850.3	432565	92065.2	421335	89399.2	453174	79413.1	433262	85227.2	435840	88128.3
XOO1298	XOO1298	hypothetical protein	S	187.38	70.44	208.26	158.26	129.95	135.59	180.3	182.2	82.16	102.62	207.9	71.83	182.62	184.9	167.97	186.08	190.45	186.24	87.22	82.15	2.02832e+06	830708	2.33791e+06	892060	2.07385e+06	893858	2.34502e+06	917423	2.14224e+06	879203	2.25782e+06	895707	2.21017e+06	861454	2.41931e+06	794293	2.20867e+06	788819	1569800	837134
XOO1299	perM	permease	R	178.84	63.68	193.2	150.34	162.88	165.83	170.63	149.75	83.89	117.61	209.39	66.76	186.4	194.25	190.47	199.96	187.63	163.6	70.59	92.57	1.47271e+06	142636	1.02236e+06	137730	1.14391e+06	124308	1.26537e+06	135319	1.34956e+06	131613	1.4943e+06	137880	1.51953e+06	137268	1.69386e+06	127327	1.78329e+06	131455	1348100	128805
XOO1300	DnaA	hypothetical protein	L	72.16	16.46	94.04	65.38	63.16	61.02	75.57	66.5	28.42	25.33	69.06	18.1	64.91	74.95	68.44	67.63	61.06	54.47	13.87	30.17	7199.77		8575.38		6586.1		9249.04		9033.59		6772.63		7590.66		6264.81		8128.78		6725.8
XOO1301	XOO1301				22.86							34.82	51.01		27.39							34.63	45.9
XOO1302		nucleotidyl transferase	MJ	40.62		84.76	93.86	79.31	48.48	43.31	33.65			39.13		35.78	32.07	44.33	38.72	40.32	28.71
XOO1303	XOO1303	hypothetical protein	R	58.52	148.28	137.54	174.64	135.36	73.18	65.57	59.15	150.92	209.15	55.47	127.39	60.61	59.82	62.97	57	59.39	54.28	201.18	205.41	72279.8	1059.91	65891.1	649.77	61985.1	1053.54	67817.8	1295.21	59425.2	1505.95	78165.1	1880.26	68830.8	1261.88	65210.5	1618.22	71269.4	1124.43	57120	1127.31
XOO1304	XOO1304	hypothetical protein	S	64.86	20.28	139.63	182.54	164.51	97.38	76.99	56.45	23.37	23.43	44.58	33.48	54.66	62.34	68.87	64.01	65.03	46.9	35.23	28.28
XOO1305	XOO1305	transposase		36.49	63.78	52.36	56.89	87.36	67.96	46.08	38.76	104.09	146.11	32.22	108.67	39.2	31.07	61.6	42.97	45.01	23.67	147.06	97.81
XOO1306
XOO1307	dapE
XOO1309	comEA	DNA transport competence protein	L	2215.64	202.84	2274.4	2876.05	5489.64	10913.2	11187.6	9594.5	177.58	198.53	1734.15	233.14	1978.54	1654.99	2174.93	1644.42	1797.16	1868.71	215.76	240.42
XOO1310	XOO1310				18.14							25.99	37.3		17.66							20.83	26.28	80286.2	13675.4	66864.6	11360	69033.9	11692.2	70243.7	13376.6	66166.4	12353.6	86595.6	12098.6	85383.3	12099.9	93009.3	11541.6	89623.9	11781.1	96999	11156.5
XOO1311	XOO1311
XOO1312	XOO1312
XOO1313	XOO1313				30.62							47.41	51.52		33.04							22.32	59.21
XOO1314	XOO1314	IS1478 transposase		12.41	56.59	15.22	11.3	16.46	17.4	10.53	11.7	79.24	123.04	14.5	56.91	9.46	9.64	16.37	24.54	16.71	8.73	59.72	88.6
XOO1315	XOO1315	transposase		6.52	14.42	5.51	6.96	7.24	7.44	5.14	6.42	9.39	13.13	6.99	3	4.74	9.5	9.2	6.67	7.7	8.27	11.78	10.24
XOO1316	lamA	endo-1,3-beta-glucanase		6.26	45.92	4.63	10.63	11.87	5.36	5.54	1.37	2.86	57.58	3.82		3.66	6.86	11.97	6.59	5.15	3.83	7.76	26.28
XOO1317	AbfA	alpha-L-arabinofuranosidase	G	61.44	50.18	136.01	174.72	132.76	79.45	60.22	71.19	41.45	42.18	71.38	44.94	68.76	70.68	73.8	78.57	75.09	79.64	52.51	52.57	2.34465e+06	807542	1.01453e+06	1504700	1.21319e+06	914970	1.36595e+06	850922	1.36352e+06	779975	2.63788e+06	893686	2.44357e+06	922097	2.95396e+06	905772	2.80928e+06	965922	2625800	1.08754e+06
XOO1318	galM	aldose 1-epimerase	G	239.78	207.36	247.02	222.86	201.6	134.97	133.63	143.88	161.52	158.12	234.86	217.17	235.14	227.35	226.34	243.38	222.56	242.5	190.31	224.69	331127	691890	243742	486360	257451	434301	241676	464938	245584	529901	322340	634963	330140	727085	358597	689124	345065	787104	393380	726345
XOO1319	XOO1319	hypothetical protein	R	100.63	86.76	113.12	77.41	80.1	91.93	100.36	115.31	103.32	162	108.72	93.14	104.53	103.24	99.09	104.94	95.61	93.09	89.54	146.63
XOO1320	XOO1320	transposase		10.63	27.16	10.33	6.98	8.7	10.47	10.18	8.89	14.41	25.36	11.2	11.64	14.27	14.37	13.54	12.15	13.26	13.11	22.04	23.79
XOO1321	ffh	signal recognition particle protein	U	598.97	270.64	543.06	499.21	472.25	504.55	544.76	531.93	274.36	294.49	584.36	276.94	619.68	593.48	542.4	545.57	585.78	579.58	241.78	229.91	6.27846e+06	1.96494e+06	1.03605e+07	1750300	8.98329e+06	1.85568e+06	9.15916e+06	1.95036e+06	9.6023e+06	1.9167e+06	6.13205e+06	1.81071e+06	6.30159e+06	1.89101e+06	6.154e+06	1.69322e+06	6.02328e+06	1.80861e+06	6384800	1.74609e+06
XOO1322	XOO1322	hypothetical protein		85.12	41.71	101.41	79.88	66.9	71.34	85.82	73.95	51.88	63.53	86.07	34.4	83.75	79.85	70.19	77.32	77.14	54.11	41.34	51.8
XOO1323	XOO1323	2-nitropropane dioxygenase	R	72.13	52.67	89.44	65.51	60.74	85.91	112.92	98.47	63.62	72.03	69.98	53.63	58.7	59.74	50.34	50.74	50.01	48.4	50.42	56.53
XOO1324	IlvE	hypothetical protein	EH	35.01	23.19	42.4	28.92	28.52	33.34	52.97	45.44	32.7	33.29	37.27	21.53	30.64	32.42	26.58	29.97	30.89	23.59	25.11	31.55		4724.84		8225.7		6182.6		6944.05		6445.32		7111.93		6872.76		6140.23		7009.79		6868.18
XOO1325	rpsP	30S ribosomal protein S16	J	1098.85	2621.17	1148.84	1155.18	1649.81	2076.88	2147.15	1434.44	2573.34	2239.69	933.88	2340.18	971.99	943.21	1141.07	1184.28	1219.19	882.91	2821.33	1938.83	1.3518e+06	397881	1.40653e+06	412870	1.60606e+06	413081	1.60649e+06	541171	1.87638e+06	477617	1.17186e+06	412369	1.2953e+06	376052	1.3825e+06	355281	1.30188e+06	378618	1493300	331290
XOO1326	rimM	16S rRNA-processing protein RimM	J	639.95	95.06	747.87	664.26	752.73	831.13	869.29	704.93	193.06	192.28	482.97	74.53	456.65	416.93	451.24	404.05	426.77	392.69	89.21	173.53	20746.2	5649.79	18882.3	5021.6	23758.4	7411.42	24199.5	7335.71	25004.3	7567.56	23358.7	6549.96	22649.8	7688	24533.9	6033.71	27259.2	6778.48	24476	6231.08
XOO1327	trmD	tRNA (guanine-N(1)-)-methyltransferase	J	313.05	135.84	394.73	358.78	351.73	375.06	481.35	390.74	265.57	265.6	256.96	128.7	214.97	207.97	192.8	203.05	182.24	175.42	161.95	202.31	176688	63152.6	284793	84194	290021	86592.6	295079	101643	275540	90038.2	164328	58956.6	165655	62586.2	183411	54849.5	168186	56064.8	173010	56047.2
XOO1328	rplS	50S ribosomal protein L19	J	3238.67	1769.96	3193.97	2813.23	3362.75	3748.73	3866.26	3379.44	2677.7	2854.1	2885.14	1926.82	2472.34	2719.24	3063.89	2960.6	2847.37	2617.58	1689.51	1951.45	5.51055e+06	895143	3.81546e+06	769350	4.68653e+06	774781	4.59437e+06	964132	4.3502e+06	972562	4.82675e+06	872190	4.65567e+06	850275	4.35702e+06	795453	3.69208e+06	830420	6424000	812547
XOO1329	NorM	hypothetical protein	V	37.13	22.42	44.75	37.75	36.2	32.77	28.6	26.24	25.65	38.69	42.39	20.78	41.9	44.08	50.73	45.58	35.42	33.84	27.06	33.63	6936.03	653.086	6432.53	1571.2	6044.66	2004.16	7622.29	2059.55	6758.82	2408.14	7530.28	2149.88	6871.15	2329.33	7014.18	2121.87	6931.82	1924.41	7963.5	2107.08
XOO1330	hslR	heat shock protein 15-like protein	J	47.43	52.48	57.86	43.48	33.97	52.25	77.3	81.26	84.04	141.52	54.23	41.08	36.73	43.16	66.66	65.16	67.31	54.31	86.46	104.22	626213	226268	712641	229190	741372	221141	831515	247301	877847	281637	630286	245505	605073	228222	592120	259696	688741	211004	434560	225073
XOO1331	XOO1331	ISXo8 transposase		130.79	105.53	148.49	156.34	220.31	287.63	184.59	128.29	188.32	232.75	106.15	193.46	112.89	99.51	122.99	110.57	98.54	68.52	192.34	220.66
XOO1332	XOO1332	ISxac1 transposase		0.24	49.07	0.94	0.37	0.16	0.62	0.37	0.95	53.27	80.01	0.67	40.39	0.38	0.84	0.25	0.61	0.31	0.33	61.29	60.51
XOO1333	XOO1333	ISXo8 transposase	L	3.38	18.57	3.75	2.3	2.22	3.53	2.76	2.59	24.07	48	2.89	12.74	1.38	3.15	2.97	1.42	2.85	1.21	18.85	23.39
XOO1334	XOO1334	ISXo8 transposase	L	16.63	2694.14	12.68	4.77	9.55	13.34	14.98	15.36	2775	3310.37	5.71	2740.76	9.86	14.36	8.59	6.57	9.62	5.25	2925.76	2663.66
XOO1335	XOO1335	glutathione transferase		12.99	15.8	13.83	12.18	15.69	18.68	16.58	17.4	14.36	80.74	13.13	20.32	12.59	14.87	21.83	20.37	17.31	13.37	33.88	45.74
XOO1336	XOO1336	GIY-YIG nuclease superfamily protein	L	32.43	43.91	16.1	11.84	17.48	16.98	21.67	22.88	54.59	101.6	27.12	45.09	24.48	29.61	29.67	26.62	25.26	20.9	54.99	61.31
XOO1337	clpB	ATP-dependent Clp protease subunit	O	445.57	120.84	296.82	366.06	209.37	269.63	466.45	685.19	282.31	357.75	470.63	114.7	367.01	394.46	499.6	468.79	570.59	542.44	201.57	185.18	6.62775e+06	2.07728e+06	6.07797e+06	2118200	6.83874e+06	2.19161e+06	6.78987e+06	2.17075e+06	5.92571e+06	2.24024e+06	6.31758e+06	2.18636e+06	5.8746e+06	2.03039e+06	5.80088e+06	2.6126e+06	5.80828e+06	1.98636e+06	5572500	2.31785e+06
XOO1338	XOO1338	hypothetical protein		211.1	82.57	160.65	186.66	111.67	120.46	198	280.16	210.62	247.56	206.84	80.27	167.32	169.84	198.23	212.98	211.55	217.81	116.09	142.96	202464	275311	177521	252780	222073	229214	229077	269976	217711	334288	204625	268008	178480	253569	207515	418517	220078	268686	199500	290474
XOO1339	Tra5	IS1404 transposase	L	13.84	137.48	16.54	8.02	9.26	13.93	11.48	13.09	109.38	242.85	9.54	91.57	7.15	5.35	5.04	3.43	6.12	4.49	87.22	153.21
XOO1340	XOO1340				45.11							158	151.95		25.19							90.86	124.35
XOO1341	XOO1341	IS1404 transposase		295.13	171.16	324.72	297.04	337	376.39	364.74	318.07	217.05	238.91	275.23	181.77	321.1	280.22	330.57	373.38	335.04	297.39	208.49	189.71
XOO1343	XOO1343	IS1478 transposase		39.99	109.95	37.87	33.73	38.1	39.82	36.03	38.87	146.01	205.15	38.1	125.76	46.61	44.35	52.28	49.23	41.12	46.99	128.91	150.33
XOO1344	XOO1344	ISxac3 transposase		2.3	22.91	6.37	4.1	3.2	5.9	8.8	4.81	35.91	41.46	2.84	21.36	2.72	3.4	5.14	4.36	3.93	1.06	28.42	38.97
XOO1345	btuB	outer membrane receptor for transport of vitamin B	H	138.03	91.8	123.2	109.9	107.99	114.45	132.06	118.3	99.84	87.56	144.06	99.75	135.86	141.49	118.96	118.87	127.57	121.15	76.25	63.44	2.76057e+06	1.00077e+06	3.02551e+06	1016100	2.95545e+06	934087	2.82365e+06	929344	3.19092e+06	898411	2.75264e+06	895080	2.74532e+06	923509	3.09628e+06	805942	2.67262e+06	920168	2985800	826036
XOO1346	XOO1346	ISXo8 transposase	L	8.31	7.61	12.6	14.33	16.61	17.88	13.12	14.93	25.97	35.69	8.59	13.83	7.85	11.82	15.32	18.77	14.2	14.26	13.36	21.11
XOO1347	XOO1347	hypothetical protein		73.81	45.21	118.87	96.33	98.7	69.34	72.03	69.25	57.51	51.17	95.59	50.17	73.82	88.33	81.57	87.49	83.97	71.02	39.66	54.42
XOO1348	XOO1348	hypothetical protein		25.99	90.9	40.62	40.26	35.99	31.35	31.08	22.27	98.9	133.06	28.26	74.09	24.37	28.98	28.99	32.36	30.39	25.54	99.56	126.07
XOO1349	btuR	cob(I)alamin adenolsyltransferase	H	61.72	139.33	113.77	89.06	96.43	70.2	57.59	48.15	80.43	98.64	70.45	110.73	64.77	66.63	75.17	74.36	63.59	67.37	111.71	109.17	664646	215895	345272	222980	372035	195528	379145	198935	377988	188922	728184	268681	693951	234493	742554	228022	705542	244879	789980	253779
XOO1350	cobU	adenosylcobinamide kinase	H	24.69	15.58	35.55	33.26	38.93	28.65	25.06	17.05	16.2	13.31	19.95	15.11	22.72	25.2	25.6	25.83	19.95	16.94	11.74	14.56
XOO1351	cobT	nicotinate-nucleotide--dimethylbenzimidazolephosphoribosyltransferase	H	117.75	61.11	186.17	174.03	164.33	125.25	130.81	124.92	52.52	64.64	132.12	57.02	130.54	131.37	128.73	141.26	126.3	124.64	57.19	66.21	512162	103896	398039	93876	424380	80092	418135	95963.6	431592	91500.6	549189	112701	515209	108887	489719	89816.7	578596	98429.7	513730	95990.7
XOO1352	GpmB	hypothetical protein	G	67.42	20.99	96.97	101.68	73.7	66.05	68.4	61.46	15.37	13.98	70.75	29.47	72.35	74.69	60.93	61.48	65.94	73.68	15.82	25.49	11504	70880.9	7781.04	47082	10374.7	44720	9301.33	48073.5	9302.59	55479.4	12393.2	56806.9	15593.3	57119.5	15232.2	55388.8	15058.8	63173.1	16029	54308.6
XOO1353	cobS	cobalamin synthase	H	49.58	65.5	74.84	48.89	40.74	33.45	38.56	34.53	47.76	52.9	56.44	67.68	50.11	55.68	37.89	39.49	42.65	43.51	61.99	79.97	14868.9		11897.9		10593.3		8478.56		8945.87		10358.6		10744.5		10082.5		9626.69		13698
XOO1354	lysA	diaminopimelate decarboxylase	E	145.69	203.34	205.49	15.56	11.84	10.98	19.57	50.11	86.21	73.87	178.82	206.81	243.52	243.71	156.88	134.72	138.46	146.27	174.01	169.87	119548	25738.7	94308.4	12715	83023.8	14829.5	87702.5	13652.9	84488	16709.4	128810	18656.6	120477	22653.1	136146	20722.3	130294	21925.9	144520	22849.3
XOO1355	iucA	iron transporter	Q	235.28	262.22	258.8	18.79	13.8	14.13	24.25	64.81	88.07	88.83	256.49	257.26	422.99	353.87	211.08	192.23	218.31	239.9	184.75	146.82	884896	28008.6	696286	20251	571341	17809.7	539427	15929.5	592636	17532.2	951609	25454.6	887395	23276.9	908572	19960.7	917192	21135.6	958580	20528.2
XOO1356	yceE	transporter	G	90.09	28.7	92.33	6.81	5.44	5.19	10.17	31.93	17.15	19.14	90.52	27.82	128.67	93.53	60.93	62.11	61.27	67.64	26.52	21.75	50093.8	28920.2	35571.4	19988	37671	19715.2	32932.1	20830.4	34893.9	21067	56793.1	32694.4	50699.6	27658.5	52353.5	25371.3	55895.5	28054.1	55587	27204
XOO1357	RhbC	hypothetical protein	Q	314.81	155.87	138.25	14.32	13.1	12.23	23.93	79.86	52.55	56.74	316.35	152.68	454.82	359.84	225.23	217.3	218.9	265.89	101.74	87.11	627071	191157	506748	147670	490958	133161	483213	139328	479830	151459	673642	185360	617897	188445	603864	169437	671568	191320	605840	179371
XOO1358	CarB	hypothetical protein	EF	469.11	267.34	103.18	18.09	14.26	14.36	29.32	94.99	65.61	64.71	484.22	262.42	644.68	521.37	350.25	314.65	334.89	417.99	155.2	123.17	176558	276742	169860	214750	147331	222981	132461	195950	123318	176200	158731	236129	164146	249941	173242	224689	170889	245458	153720	221365
XOO1359	fecA	citrate-dependent iron transporter	P	321.55	176.36	8.2	8.39	8.85	23.08	68.62	183.81	64.53	72.25	335.93	176.12	298.77	224.69	207.92	199.61	232.67	255.83	110.03	89.16	4.52438e+06	587662	3.9395e+06	515820	3.70841e+06	460455	3.42664e+06	436628	3.45386e+06	471428	4.56004e+06	561241	4.54328e+06	545175	4.15614e+06	507317	4.46608e+06	539907	4699300	502269
XOO1360	mphE	4-hydroxy-2-oxovalerate aldolase	G	152.2	110.04	3.45	4.76	6.12	15.3	43.75	91.51	43.5	43.71	112.09	112.5	84.99	70.2	66.94	65.13	63.51	81.43	56.38	57.64	496491	34548.6	457399	27932	426322	28797.2	402562	26107.2	414085	26754.1	481278	30607.5	438309	32961	499191	29255.8	482876	34660.2	510140	30552.1
XOO1361	Tra5	IS1404 transposase	L	10.86	25.83	13.61	6.18	10.74	14.73	11.07	13.34	42.79	53.97	7.75	20.34	7.28	10.16	7.77	9.72	6.42	5.83	33.56	40.05
XOO1362	ybaL	cation:proton antiporter	P	38.37	99.01	102.18	105.42	91.6	70.04	72.14	63.13	116.7	166.24	35.01	95.89	28.2	33.76	30.96	28.42	31.7	27.45	156.18	170.79	739473	161287	284345	87550	413131	119173	404915	111941	419070	139026	853637	195704	808262	172061	793603	185809	838463	167151	731450	182762
XOO1363	bfeA	ferric enterobactin receptor	P	99.92	251.06	87.65	96.88	106.83	132.12	104.55	112.69	213.27	215.83	103.04	247.52	103.06	105.78	94.87	101.36	101.49	97.92	258.82	257.06	1.55781e+06	616536	1.76876e+06	595690	1.70746e+06	540061	1.53761e+06	464672	1.60401e+06	434364	1.73662e+06	548872	1.81443e+06	586052	1.82498e+06	573978	1.79529e+06	603191	1689400	565631
XOO1364	bfeA	ferric enterobactin receptor	P	70.28	178.86	51.92	56.02	76.05	99.93	85.86	95.3	170.15	164.89	74.4	181.55	80.12	75.28	71.08	71.13	71.93	77.61	158.26	166.51	1.75078e+06	1.9885e+06	1.57361e+06	1917100	1.68862e+06	1.70905e+06	1.43908e+06	1.13571e+06	1.58881e+06	1.0488e+06	1.97614e+06	1.73922e+06	2.067e+06	1.88592e+06	1.81746e+06	1.7969e+06	1.76165e+06	1.93102e+06	1813100	1.91441e+06
XOO1365	GloA	hypothetical protein	E	10.75	10.64	17.13	13.69	13.45	16.67	15.45	14.89	22.14	15.12	8.12	6.25	8.85	6.96	8.79	10.83	11.19	8.95	6.6	13.8
XOO1366	bfeA	ferric enterobactin receptor	P	73.32	119.77	48.48	56.65	53.95	51.85	61.13	99.14	129.78	88.23	77.53	111.44	79.99	82.87	73.64	83.56	78.89	94.31	100.39	109.26	731730	120965	790836	124000	874284	125539	830779	108113	966005	101098	831149	114366	865071	116334	859932	112986	811208	121015	861190	108236
XOO1367	yheS	ABC transporter ATP-binding protein	R	145.18	107.95	138.31	122.09	116.42	140.6	212.34	234.51	134.8	139.97	131.89	90.47	137.47	132.92	116.65	119.56	132.35	129.22	85.35	78.39	3.59394e+06	500986	3.40202e+06	453450	3.54867e+06	615321	3.85453e+06	495141	3.96797e+06	574667	3.58999e+06	568731	3.68398e+06	518071	3.23516e+06	536360	3.42545e+06	506056	3596200	543194
XOO1368	XOO1368	hypothetical protein		23.22	16.32	29.36	27.33	26.61	36.37	47.13	38.96	30.63	30.62	23.34	14.45	22.05	19.36	20.04	19.64	19.12	15.02	9.95	7.07
XOO1369	ampR	transcriptional activator ampR family	K	37.29	96.69	47.94	48.36	51.37	52.43	59.81	41.56	94.12	127.25	42.88	88.36	46.48	39.74	47.27	54.68	50.47	35.07	99.77	134.19	76646.8	7239.02	78023.1	9689.2	68851.5	7341.35	66686.2	7669.4	76125.4	7971.2	78132.8	8256.08	76582.4	9254.62	81329.1	7700.5	77188.1	8264.37	96252	7762.98
XOO1370	bla	beta lactamase	V	17.77	17.99	20.74	19.07	22.4	17.62	17.46	15.8	19.19	24.36	18.65	9.98	16.9	18	20.9	17.3	19.03	17.19	14.6	21.47
XOO1371	xynB	xylanase	I	9.63	24.83	14.75	13.56	12.07	15.28	12.35	9.31	19.9	31.15	11.73	16.56	12.17	8.12	11.82	12.07	10.11	12.22	22.06	25.1
XOO1372	XOO1372				62.47							62.74	87.55		55.45							59.28	84.51
XOO1374	XOO1374				0.76								3.16										8.36
XOO1375	XOO1375				930.78							1264.02	1616.89		829.9							711.52	1274.54
XOO1376	XOO1376	hypothetical protein	S	0.73	14.96	0.81	2.22	2.86	0.62	2.67		10.22	7.6	0.8	3.76	0.77	0.72	0.5	2.3	0.81	1.33
XOO1377	XOO1377	hypothetical protein	S
XOO1378	XOO1378	transposase	L	34.85	74.86	64.06	70.27	42.84	40.68	30.09	49.98	82.22	104.54	36.1	64.31	32.37	36.05	19.69	24.64	12.22	58.98	65.54	100.22		154535		44580		37085.7		40734.2		59536.5		379654		124012		92219.4		117714		102276
XOO1379	hrpG	HrpG protein	TK	95.25	566.26	348.46	466.73	405.55	199.14	124.11	119.39	255.47	375.43	122.81	529.97	127.56	124.27	146.89	150.11	137.84	128.26	855.25	1033.48	65049.3	31385.4	51880.8	25813	38846.3	22958.5	43990.1	25007.6	42010.1	27146	76281.7	38449.6	69064.1	31739.6	87809.2	34239.1	90793	42357.6	49043	43979.5
XOO1380	hrpXct	HrpX protein	K	57.14	239.56	121.87	248.05	373.48	278.8	135.73	93.99	75.56	105.86	70.94	221.08	71.97	77.73	80.2	81.27	76.6	81.59	323.85	351.92	285157	84762.7	239498	62906	183180	95205.9	194271	54889.2	192068	68920.6	293949	119833	288311	90554.9	316204	107501	325759	94172.9	217840	122630
XOO1381	hsp90xc	heat shock protein 90	O	54.62	101	82.4	76.75	81.54	74.36	81.88	69.29	129.26	140.37	45.51	100.21	41.44	44.95	44.48	42.63	42.08	46.12	111.52	113.31	1.13361e+06	514103	1.2441e+06	524060	1.22916e+06	361360	1.24723e+06	518807	1.29627e+06	539711	1.15425e+06	527132	1.11032e+06	481577	1.13706e+06	410859	1.14776e+06	484301	1240100	471610
XOO1382	XOO1382	hypothetical protein		42.75	20.33	64.13	59.09	59.8	56.91	61.58	54.08	22.48	25.48	43.73	17.35	39.26	37.09	39.09	42.49	37.91	41.32	19.54	24.58	190189		270340		219971		250982		260028		198201		194429		228883		195032		179040
XOO1383	XOO1383	IS1478 transposase		24.42	53.16	26.49	14.88	16.55	19.53	16.77	12.29	43.5	80.21	23.91	49.5	17.34	14.93	18.28	26.18	20.04	17.56	47.46	77.04
XOO1384	XOO1384	IS1404 transposase		50.06	46.67	40.72	49.98	58.54	54.23	52.6	49.97	39.38	72.86	51.98	32.14	40.32	45.01	47.42	55.95	46.09	31.39	41.12	64.51
XOO1385	XOO1385	IS1478 transposase		171.27	70.03	196.37	200.68	207.21	197.5	194.18	195.72	44.06	34.93	190.48	52.98	188.89	208.88	214.01	252.24	215.93	193.91	55.34	62.69
XOO1386	tnpX1	IS1113 transposase	L	1.35	40.34	1.23	4.39	2.51	2	1.59	0.97	65.53	123.73	1.35	55.94	2.98	2.07	1.27	1.25	1.23	1.13	74.59	87.99	605175	43506.4	500155	36693	451914	50363.7	444689	35095.9	414647	37733.5	622771	38669.1	608860	45969.4	557520	42774	556662	38243.3	475880	38898.2
XOO1387	GlnA	glutamine synthetase	E	90.59	51.27	81.99	90.1	92.9	89.68	57.36	54.5	47.45	58.19	73.88	51.27	92.13	73.7	100.28	82.99	78.54	83.8	48.46	65.09	176565	215342	83677.6	119720	90051.5	143166	102050	118680	102295	150565	193521	200467	203366	226088	166130	219020	192306	189099	189760	204492
XOO1388	MetA	homoserine O-succinyltransferase	E	74.54	48.12	56.67	56.78	67.62	70	33.58	26.96	44.38	43.4	59.44	54.6	74.69	68.39	88.06	67.43	69.21	66.88	59.43	63.75		3253.33		2843.7		1872.38		2441.1		2371.92		2579.78		3325.81		2232.89		2602.59		3160.55
XOO1389	rtxC	protein RtxC	I	57.42	228.66	47.66	40.01	49.61	53.52	29.77	26.91	145.54	150.42	41.43	214.57	48.66	45.02	67.53	57.43	55.02	44.47	209.39	239.43
XOO1390	rtxA	protein RtxA	E	61.47	43.68	48.28	42	40.13	44.07	31.31	32.2	36.36	33.18	49.43	42.88	53.9	49.71	61.22	57.54	56.34	58.94	43.11	59.63	32878.1	12686.3	20105.5	11156	22388	9064.95	20500.7	9609.08	22888.1	9804.01	31962	14278.6	32792.3	12499.8	39123.7	11751.4	34183.1	11888.3	41674	12602.1
XOO1391	XOO1391	hypothetical protein	E	48.48	38.34	32.27	23.01	28.2	26.01	20.29	16.42	31.65	29.74	43.24	44.63	43.24	37.08	47.87	39.16	44.32	45.71	37.93	53.75	5523.59	1364.38	5694.57	877.87	4150.47	1478.31	5088.93	1697.97	4975.49	1291.49	5911.22	1957.39	8529.86	2149.57	8206.51	1529.96	8830.28	2306.55	11377	1814.32
XOO1392	XOO1392	IS1404 transposase			88.22			1.65	0.72	0.51		98.72	167.36		88.3	0.88	1.65		1.59	0.93	0.77	45.16	165.02
XOO1393	XOO1393	transposase		3.64	9.75	4.68	3.27	3.16	3.74	5.54	5.59	12.73	12.56	7.52	12.49	6.45	7.9	5.02	7.83	6.58	5.08	11.87	16.63
XOO1394	XOO1394				12.95							12.52	16.73		14.48							8.34	15.83
XOO1395	XOO1395				310.9							305.49	342.48		306.94							322.69	315.42
XOO1396	XOO1396
XOO1397	XOO1397				15.4							20.49	27.58		16.44							13.89	20.22
XOO1398	tnpA				148.37							98.46	132.41		116.48							109.12	153.88
XOO1399	XOO1399	IS1479 transposase		61.72		43.33	65.01	81.92	85.08	56.78	47.27			61.76		117.76	78.49	182.77	110.55	95.41	81.9
XOO1400	bedB	benzene 1,2-dioxygenase ferredoxin protein	PR	34.11	79.1	34.83	41.63	39.77	64.14	86.44	89.29	176.67	175.06	30.57	92.65	16.55	25.69	32.46	41.71	37.37	34.64	116.15	110.62		19048.5		13845		15885.7		17358		19237.4		22220		19768.7		17759.2		19044.4		16911.7
XOO1401	RimI	acetyltransferase	R	96.28	167.56	109.78	135.05	152.14	205.59	295.07	281.49	398.88	406.47	102.13	199.33	80.63	87.15	114.85	128.32	117.84	123.73	271.95	259.21	58252.7	31662.9	84976.5	26268	79793.7	33915.1	90415.1	41811	83318.4	39477.8	51504.3	34771.2	56131.1	32156.6	62080.1	31297.1	57857.3	34264.2	64433	31417.4
XOO1402	nifS	cysteine desulfurase	E	195.95	116.59	216.44	246.3	221.24	311.7	492.96	493.98	213.58	219.7	185.95	109.16	163.19	202.15	199.43	227.89	230.11	239.04	151.89	171.76	175093	17543.9	273784	13196	278713	16768.8	266343	17273.7	271081	18206.8	178788	16694	192705	17513.1	188307	17819.3	182725	17850.4	195890	17788.5
XOO1403	ynhC	ABC transporter permease	O	291.32	38.11	328.42	349.18	326.39	429.98	673.24	755.25	51.97	59.84	312.88	32.92	228.45	318.7	296.17	352.46	337.28	351.02	58.67	55.69	983031	365798	1.14339e+06	465960	1.12642e+06	421974	1.25761e+06	468311	1.2546e+06	425722	907625	385960	924190	386083	989774	363910	922203	373041	963950	350772
XOO1404	ynhD	ABC transporter ATP-binding protein	O	419	176.02	420.94	498.93	528.45	736.22	938.01	950.95	258.39	228.48	388.96	144.19	366.16	451.46	468.97	499.78	511.41	524.92	245.4	272.01	1.64712e+06	77763.3	1.44699e+06	72847	1.60766e+06	57855.7	1.74833e+06	77368.4	1.75781e+06	83026.5	1.52696e+06	70955.5	1.59258e+06	67678.5	1.46282e+06	73475.1	1.44446e+06	93762.4	1579800	76853.3
XOO1405	ynhE	cysteine desulfurase	O	303.15	98.77	450.62	398.89	410.24	589.08	785.38	700.66	165.91	215.95	256.08	107.81	256.34	288.8	308.82	319.45	334.42	309.3	164.91	197.74	1.24684e+06	437792	719992	365160	965252	460161	1.08235e+06	460560	1.07397e+06	516010	1.23875e+06	480830	1.2662e+06	452766	1.24018e+06	432378	1.31737e+06	480921	1258900	433211
XOO1406	XOO1406	hypothetical protein	K	69.38	993.42	108.04	87.5	76.89	115.69	195.15	157.63	1839.46	3020.01	51.75	996.17	58.82	65.91	55.34	58.14	80.72	56.62	1564.95	2132.1
XOO1407	XOO1407	hypothetical protein	R	123.12	78.56	79.3	79.69	94.73	117.8	116.08	98.5	79.2	99.06	108.11	89.8	104.7	97.44	114.65	103.44	97.79	83.74	64.24	68.05	231206	13570.3	415677	27058	365881	24731	321600	25280.1	327060	21145.8	226261	11909.4	223050	13178	247195	14504.6	234351	15401.9	273940	12921.6
XOO1408	pfpI
XOO1410	XOO1410	hypothetical protein		263.49	864.81	822.98	1010.59	728.13	435.82	337.66	328.65	585.3	785.8	349.36	935.54	373.27	381.91	417.26	432.28	434.16	389.99	1190.5	1021.96						619.172		400.361		253.765				238.876
XOO1411	XOO1411	hypothetical protein		509.56	1016.69	581.85	469.91	454.79	646.04	763.05	859.94	1354.93	1522.3	545.59	1130.99	666.73	596.2	567.9	694.79	546.38	577.13	939.44	930.05	53323	594.224	115828	7347.4	105841	5127.16	93266.6	5346.04	95438.2	3459.55	55308.3	1627.42	52441.6	1200.78	58130.4	1179.94	56151.4	954.285	62063	1042.27
XOO1412	XOO1412	hypothetical protein		34.64	148.86	30.23	22.54	89	189.16	192.99	130.63	322.67	658.5	54.23	92.12	58.23	46.54	100.49	117.86	81.53	39.27	256.38	176.3
XOO1413	NlpD	peptidase	M	34.2	114.46	45.09	45.79	48.88	53.33	45.92	47.63	177.35	184.53	34.45	105.37	37.52	34.54	38.88	42.21	31.07	30.49	141.37	175.34
XOO1414	hup	histone-like protein		4604.61	2123.32	5002.65	5258.84	5393.25	5422.52	4921.76	5046.04	2000.03	1942.13	4622.87	2205.25	4996.16	4494.44	5130.83	5054.32	4926.41	5595.74	1857.39	1706.28	1.64973e+07	3.44419e+06	1.73381e+07	3015800	1.6238e+07	2.81012e+06	1.41759e+07	3.1836e+06	1.49744e+07	2.98737e+06	1.64246e+07	3.41183e+06	1.5116e+07	3.14851e+06	1.47946e+07	2.62973e+06	1.78557e+07	3.29121e+06	19071000	3.11836e+06
XOO1415	XOO1415	ISXo8 transposase	L	96.93	80.38	120.64	102.07	77.96	79.82	78.1	87.97	88.56	113.9	91.87	73.78	84.4	95.96	76.78	75.43	76.53	92.49	95.56	111.87
XOO1416	proC	pyrroline-5-carboxylate reductase	E	59.12	33.48	63.16	53.19	52.24	46.34	47.7	58.55	50.88	58.06	63.84	42.81	59.15	55.73	47.31	63.26	51.63	54.31	46.48	42.18	558446	39066.3	601926	52551	568936	48589.7	583760	49449.1	587088	44699.3	591585	36881.8	592733	37749.7	529959	41404.1	652026	42348	582170	37006.5
XOO1417	XOO1417	hypothetical protein	R	48.54	49.28	54.12	50.33	46.87	45.11	46.02	46.15	61.56	46.46	36.46	42.36	42.32	49.27	45.72	46.56	45.62	44.85	47.45	52.47	1031.1						933.973		830.479		628.368		1160.66		2316.75		1095.23		1633.2
XOO1418	pilT	twitching motility protein	NU	524.7	5964.27	440.74	313.45	298.42	318.55	337.03	304.54	4731.88	5425.26	431.49	5599.9	451.16	412.98	457.07	453.85	440.53	455.95	5108.48	4666.06	880680	869132	667914	736930	713190	662293	682640	750788	684193	709789	840740	801743	842132	835795	860572	809070	796783	860626	1181900	825767
XOO1419	pilU	twitching motility protein	NU	418.67	311.79	350.23	236.95	231.96	262.58	249.09	218.32	238.49	282.29	398.74	306.33	425.11	403.72	464.04	440.63	440.89	417.78	267.95	306.36	2.02755e+06	730717	1.70256e+06	907190	1.60901e+06	1.07723e+06	1.68983e+06	759662	1.62112e+06	706764	1.99292e+06	814285	2.11795e+06	773314	2.22051e+06	794940	2.14353e+06	752963	2199100	807737
XOO1420	XOO1420				4.67							12.55	14.09		7.47							6.76	10.99
XOO1421	XOO1421				231.56							384.24	439.3		218.63							240.86	289.32
XOO1422	XOO1422	hypothetical protein		6.71	69.51	8.79	6.21	7.2	10.43	13.83	9.61	83.85	56.02	2.68	77.82	8.35	4.81	9.66	3.47	6.54	5.04	115.08	125.58
XOO1423	tag	DNA-3-methyladenine glycosylase I	L	7.19	28.07	11.21	7.53	8.68	10.64	10.37	13.78	21.31	34	10.68	17.74	6.35	7.86	7.36	9.83	8.99	7.32	27.26	35.16						87.9552		182.192		168.765				116.099						157.095
XOO1424	XOO1424	hypothetical protein		33.91	55.58	36.62	32.42	30.79	34.73	33.41	30.11	52.86	71.97	27.98	52.71	25.36	24.62	30.13	35.77	25.81	17.6	70.35	92.73
XOO1425	algH	hypothetical protein	K	418.76	169.79	412.41	355.49	386.67	380.65	388.85	316.45	191.76	206.04	331.4	207.82	353.11	319.12	342.73	332.61	353.31	250.79	191.7	178.06	130427	1132.09	99731.4	1576.7	109885	2604.26	112288	2917.25	108618	3569.8	132407	3923.35	122386	3835.22	138962	2736.81	131600	3436.32	143630	3359.39
XOO1426	XOO1426	Holliday junction resolvase-like protein	L	132.25	246.65	229.05	163.56	150.27	150.62	265.14	189	393.62	455.76	136.22	266.95	121.68	116.87	104.64	115.19	143.88	85.59	289.12	485.77	179141	11167.5	206134	16073	182911	14628	186345	14429.1	185855	18960	182244	9545.52	190350	12377.2	173602	14710.7	168938	15981.1	176180	14985.9
XOO1427	pyrB	aspartate carbamoyltransferase	F	368.27	612.22	316.64	270.59	227.68	224.33	273.01	283.9	551.74	562.39	412.56	632.12	388.48	371.25	339.06	363.89	334.46	374.35	549.92	598.81	4.96913e+06	4.33609e+06	3.47442e+06	2644500	3.55178e+06	4.29707e+06	3.93975e+06	3.23004e+06	3.79362e+06	4.01357e+06	5.86385e+06	3.99617e+06	5.29073e+06	4.32525e+06	5.53304e+06	4.69645e+06	4.94461e+06	4.7672e+06	4947900	4.82331e+06
XOO1428	osmC	osmotically inducible protein	O	232.23	81.83	168.74	174.93	206.52	211.52	144.93	97.92	37.27	19.87	246.46	83.83	314.61	292.98	330.88	306.1	244.94	218.97	72.26	69.15	1.98193e+06	74798.5	2.0863e+06	78005	1.81028e+06	75071.5	1.70119e+06	78998.4	1.57638e+06	74871	1.83815e+06	125554	2.05191e+06	87148.5	1.74314e+06	102302	1.74093e+06	77425.9	1795300	70001.2
XOO1429	XOO1429	hypothetical protein	S	435.28	319.03	2371.36	2736.63	1533.07	788.26	666.05	826.19	144.31	232.2	563.69	323.63	562.15	608.43	665.72	687.11	802.23	793.47	442.15	383.41	4.41061e+06	338023	7.77097e+06	543940	7.50906e+06	531647	6.39197e+06	538035	5.31664e+06	460059	4.176e+06	378121	3.88097e+06	308712	4.32446e+06	554104	4.39396e+06	343850	3295200	483621
XOO1430	XOO1430	hypothetical protein	R	249.15	322.39	309.09	252.47	249.85	252.08	281.23	313.58	294.32	312.81	266.85	322.89	251.33	257.74	262.93	312.65	264.16	284.73	304.32	319.66	1.99895e+06	372502	1.63464e+06	388750	1.73461e+06	318085	1.7806e+06	441095	1.83662e+06	342196	1.99937e+06	372964	1.98355e+06	367450	2.02203e+06	376935	2.04985e+06	390908	2203500	404513
XOO1431	XOO1431	hypothetical protein	R	6.58	11.07	19.46	7.83	12.6	7.98	9.08	7.02	24.45	26.02	7.23	9.77	5.78	8.66	9.45	7.98	6.9	9.58	3.44	28.38
XOO1432	XOO1432	hypothetical protein	R	10.07	30.11	13.47	12.2	10.72	8.29	9.43	10.66	32.17	32.94	7.09	33.09	9.4	7.5	5.23	7.92	8.36	9.25	35.43	36.85
XOO1433	lysA	bifunctional aspartate kinase/diaminopimelate decarboxylase	E	451.12	235.76	476.27	454.8	435.61	437.55	498.28	524.31	248.41	248.45	462.7	256.27	430.48	444.96	410.18	420.73	428.73	425.33	253.97	264.93	4.47202e+06	3.44791e+06	2.34815e+06	1748900	2.8153e+06	1.46705e+06	2.57241e+06	1.97835e+06	2.62455e+06	2.47966e+06	4.47e+06	2.93654e+06	4.25177e+06	2.60382e+06	4.25862e+06	3.29609e+06	3.91764e+06	3.59568e+06	3028200	2.94827e+06
XOO1434	XOO1434	hypothetical protein		141.67	43.41	158.13	126.31	161.83	170.91	185.25	163.67	55.16	49.71	143.9	46.9	115.25	137.24	158.24	164.23	160.73	122.44	48.6	61.11
XOO1435	XOO1435	hypothetical protein		380.9	52.49	446.98	416.42	414.57	427.22	494.21	439.02	54.13	54.34	422.08	50.49	372.86	395.46	377.87	396.86	407.35	366.98	57.18	61.76	1.33325e+06	437570	1.53643e+06	325660	1.45801e+06	307135	1.4546e+06	360189	1.47017e+06	404130	1.35102e+06	480028	1.36766e+06	423791	1.29194e+06	417924	1.2482e+06	445186	1498300	418540
XOO1436	murD	UDP-N-acetylmuramoyl-L-alanyl-D-glutamatesynthetase	M	145.07	240.51	200.74	158.71	161.35	164.12	181.24	169.51	380.04	428.91	144.65	263.36	127.32	125.59	135.72	155.87	125.16	112.87	285.63	381.82	38160.5	13541.8	41124.3	18887	41830.1	16976.1	42094.6	18457.9	39579.5	18422.1	36147.9	18299.5	35965.3	16536.3	36493.3	16342.4	40817	17100.5	39439	14647.3
XOO1437	XOO1437	hypothetical protein	Q	90.55	93.7	119.18	97.62	97.84	88.48	91.76	81.29	97.73	119.65	123.4	107.25	118.36	118.03	112.4	123.91	105.69	96.2	109.96	108.33	679366	85458.4	693273	82767	641055	68526.1	590149	71070.4	594574	74410.3	716898	84135.6	692119	84830.5	677561	86009.1	693881	83563.6	775420	84377.1
XOO1438	ispB	octaprenyl-diphosphate synthase	H	309.29	867.13	315.11	258.89	268.9	267.3	310.91	277.44	1005.43	1109.7	298.02	866.12	309.13	271.39	261.81	297.51	265.32	229.65	819.37	962.8	54828.8		57667		53307		54210.6		60754.1		53409.2		52783.4		54539.9		53561.7		63068
XOO1439	ssb	single-stranded DNA-binding protein	L	710.81	1394.81	665.71	641.04	833.93	815.4	861.24	730.19	1101.51	900.14	631.36	1503.92	681.16	580.27	759.27	747.37	729.87	641.86	1281.01	1015.15	2.04848e+06	246959	4.87045e+06	456750	4.53764e+06	622389	5.39713e+06	408082	5.55721e+06	531666	2.20606e+06	367390	1.91797e+06	508435	2.13835e+06	544908	1.76545e+06	539931	2308200	455299
XOO1440	PleD	response regulator	T	46.48	94.33	46.78	49.11	71.1	84.66	71.88	60.22	86.23	125.27	49.74	94.4	48.76	49.9	56.19	64	54.7	42.43	103.4	163.53	45519	50486.8	48839.6	57493	43525.9	66538.6	41275.9	50425.3	42059.8	49352.4	43291.2	51681.9	43587.6	52907	47347	56683.2	48803.1	50373.8	49689	52825.4
XOO1441	XOO1441
XOO1443	XOO1443	ISXo8 transposase	L	10.2	45.49	21.78	17.46	21.99	19.29	18.93	21.83	77.11	73.66	13.56	55.26	11.68	12.55	12.58	13.62	9.51	12.27	56.82	67.45
XOO1444	XOO1444	transposase		7.12	29.72	6.08	6.05	4.28	5.33	3.27	5.7	37.18	36.39	8.96	26.75	6.87	5.27	5.72	9.47	6.15	5.45	34.04	18.59
XOO1445	XOO1445	hydrolase	R	120.81	90.16	213.86	192.62	164.62	143	154.35	143.94	86.23	109.94	121.18	83.62	130.04	128.69	127.74	132.17	126.51	137.48	86.8	119.8	590493	300721	664816	320070	588963	347564	600771	340251	564201	314209	554877	295347	585790	349096	606912	318688	609139	320550	568100	327932
XOO1446	XOO1446	hypothetical protein	S	27.65	20.28	33.57	42.95	54.01	50.13	44.01	24.64	11.65	26.07	44.83	5.1	38.15	34.43	46.7	45.36	57.98	40.52	22.01	9.14
XOO1447	cstA	carbon starvation protein A	T	62.55	57.89	69.49	59.95	60.98	57.24	50.15	58.12	49.3	52.03	86.6	63.17	85.79	89.26	87.6	100.77	90.12	92.65	57.66	62.7	508605	19681.8	169628	25915	235550	26212.7	225735	28819.5	238873	24984.5	591031	21766.4	544553	21008.2	586072	21535.3	583675	23325.3	624070	23806.7
XOO1448	XOO1448	pirin	R	152.46	434.05	137.89	150.39	259.46	627.85	766	803.81	1232.75	1337.89	155.21	403.15	155.9	163.73	176	188.47	185.86	198.99	437.74	432.21	54717.6	14380.6	128336	18222	212581	20326.1	274080	27356.7	298047	26270.4	63494.1	16709.4	62179.2	13308	59942.4	16049.8	53220.1	13835.6	59949	15143.3
XOO1449	XOO1449	hypothetical protein	O	16.99	43.63	23.54	30.31	47.04	109.47	169.31	149.54	126.53	114.6	29.74	36.81	25.17	19.91	31.08	37.59	31.83	22.92	37.53	44.01
XOO1450	VgrG	hypothetical protein	S	207.57	76.64	345.2	292.15	273.37	305.61	411.46	383.23	98.49	102.99	211.09	70.97	201.06	175.78	174.97	182.45	176.36	170.81	79.01	83.95	214209	114711	200349	89938	201836	86864.8	207728	96670.6	214224	109524	207461	98360.8	205814	109719	224123	106247	214179	117231	213450	112629
XOO1451	XOO1451	hypothetical protein		30.94	17.66	24.77	36.63	36.1	43.98	35.84	32.78	25.02	32.37	20.94	14.84	22.72	18.19	25.5	20.84	17.29	14.35	24.26	31.44	3831.77		3846.62		4177.04		3764.16		4181.2		3903.91		3398.86		3656.21		4520.06		3075.3
XOO1452	XOO1452	hypothetical protein		89.69	142.97	74.54	77.77	69.28	68.05	71.24	77.11	128.6	141.29	95.38	151.87	99.13	91.31	92.87	90.41	93.53	95.83	144.57	144.18	134866	15022.6	107418	11418	104100	11848.3	118612	12256.7	115460	13969.5	143155	15693.8	129230	13343.1	127738	15643.4	129626	14794.4	69309	15321.2
XOO1453	VgrG	VGR-related protein	S	32.16	24.51	46.71	37.86	37.06	47.31	63	53.53	31.03	33.08	34.04	25.91	27.57	26.9	30.84	35.05	38.3	31.19	25.33	30.89	9522.87		11616.4		11042.3		13441.3		12802.6		10650.4		10772.2		11746.6		11435.1		11586
XOO1454	XOO1454	hypothetical protein		1.9	245.13	3.51	1.94	6.23	3.25	3.88	4.36	248.54	203.35	5.56	188.34	5.34	3.12	3.05	3.6	3.28	0.58	238.88	320.33
XOO1455	XOO1455	hypothetical protein		79.11	333.25	72.85	86.44	101.2	102.24	75.08	75.38	354.89	366.19	80.64	338.03	91.08	80.78	93.79	97.12	87.61	79.59	323.58	314.86	362016	1.17273e+06	278217	867000	281933	890564	302408	945200	303398	971829	407464	1.08259e+06	384848	1.10929e+06	372365	1.01825e+06	415375	1.14843e+06	400570	1.18277e+06
XOO1456	XOO1456	hypothetical protein		110.25	59.68	109.88	116.76	125.11	114.64	97.78	98.4	64.3	73.23	119.87	51.87	117.96	116.67	108.78	109.03	113.08	112.01	75.37	75.37	1.18321e+06	493412	1.05964e+06	381830	909763	444462	912975	354509	922876	407454	1.2008e+06	517238	1.23233e+06	527182	1.19794e+06	471641	1.21981e+06	464285	1140900	469299
XOO1457	XOO1457	hypothetical protein		214.39	354.53	366.59	359.57	427.71	345.46	300.62	292.07	246.7	227.15	313.96	355.63	284.04	310.26	349.42	393.04	379.22	320.79	370.59	347.58	399208	741320	1.31176e+06	556070	662838	539350	628951	383647	691079	484470	426356	813728	433305	758293	504919	702527	455203	689148	418240	729435
XOO1458	XOO1458	pirin	R	20.28	15.67	26.36	21.86	17.9	15.79	17.64	16.37	17.01	19.41	19.72	15.16	23.82	21.49	17.06	23.75	24.11	18.48	20.04	19.29
XOO1459	nfi	endonuclease V	L	12.45	19.64	13.57	16.92	13.75	15.8	10.56	12.46	20.43	25.51	12.53	13.21	17.49	13.72	18.43	13.64	12.82	13.53	24.66	26.48
XOO1460	gpm	phosphoglyceromutase	G	873.52	456.79	754.71	721.49	747.47	803.16	804.03	818.85	435	430.16	911.06	449.54	1022.44	994.44	1037.77	998.57	950.4	989	397.19	386.73	2.50296e+07	8.56324e+06	1.29196e+07	7262500	1.35325e+07	1.01351e+07	1.55436e+07	6.82276e+06	1.42799e+07	7.66612e+06	2.655e+07	9.2978e+06	2.73893e+07	8.19871e+06	2.17235e+07	1.04694e+07	2.40515e+07	8.20666e+06	17601000	1.07411e+07
XOO1461	XOO1461	hypothetical protein		39.85	31.89	46.57	49.44	48.61	48.92	58.97	46.92	55.39	56.92	30.92	38.46	30.12	26.07	24.46	26.56	21.8	22.68	39.02	46.8
XOO1462	PepO	metallopeptidase	O	13.49	19.57	19.45	17.61	17.93	20.81	22.21	18.91	26.04	33.63	14.31	17.81	16.24	12.79	14.14	13.99	10.65	11.6	17.98	24.84
XOO1463	cls
XOO1465	cheB	chemotaxis-specific methylesterase	NT	18.75	42.09	23.86	19.38	20.62	20.22	25.18	19.89	69.71	55.96	18.42	40.3	20.31	19.41	19	21.37	18.12	17.1	40.2	50.01	216179	5698.73	238586	3122.8	283539	6023.6	320767	6367.2	306344	7325.27	237935	7297.98	219816	6876.7	222243	6297.18	235444	7959.41	250520	6690.03
XOO1466	cheR	response regulator for chemotaxis	NT	9.12	74.84	12.3	5.47	7.28	17.45	19.53	15.33	203.84	154.44	8.84	74.73	10.74	9.18	11.46	10.18	11.72	8.22	94.12	110.09		28688.5		20938		40287.3		47023.3		38020		30440.6		25801.8		19908.7		25173.6		19453.7
XOO1467	vieA	response regulator	T	14.11	106.97	11.1	3.71	6.2	19.95	19.4	15.24	228.63	169.25	13	114	9.11	9.54	12.07	13.52	13.3	11.08	106.3	134.36	152269	27312.1	174689	23685	246471	38101.8	278525	50617.5	268625	46776	164849	29535.1	166594	26460.1	193195	19159	166918	27264.6	207940	22252
XOO1468	cheW	chemotaxis protein	NT	18.37	180.55	14	6.15	7.91	28.25	25.18	22.9	304.78	199.38	12.3	184.08	15.73	13.31	14.83	15.24	18.8	14.77	184.33	206.49
XOO1469	mcp	chemotaxis protein	NT	16.25	94.46	9.39	5.71	6.1	21.68	23.5	21.25	165.81	94.21	17.55	103.63	16.98	14.22	17.21	17.79	19.36	18.7	93.82	95.31	1.61393e+06	287850	1.99471e+06	351070	2.74795e+06	491202	3.04434e+06	711858	3.03252e+06	577394	1.5993e+06	270785	1.70104e+06	287814	2.04531e+06	223807	1.72764e+06	303986	2102100	229549
XOO1470	cheA	chemotaxis histidine protein kinase	NT	13.26	69.71	6.98	4.78	8.03	26.76	26.73	21.93	174.39	136.77	10.7	69.86	9.8	10.05	10.65	11.25	13.61	9.96	75.19	104.75	136499	4023.48	311572	9329.1	358104	13173.9	303176	13923.3	287367	10279.9	164494	4879.72	181089	5530.87	207315	3966.48	176279	5576.3	223250	3652.28
XOO1471	SpoIIAA	hypothetical protein	T	4.49	23.84	5.47	3.2	6.78	16.9	13.76	12.38	19.04	32.61	5.42	17.22	4.73	7.09	8.96	7.95	10.63	3.71	7.07	16.64
XOO1472	mfd	transcription-repair coupling factor	LK	146.41	149.87	140.71	118.17	123.12	140.09	134.47	125.67	176.97	171.61	128.41	145.59	145.74	130.46	134.19	125.18	112.26	107.68	172.76	177.28	4.78382e+06	311735	5.76955e+06	408780	5.66818e+06	394923	5.05584e+06	355042	5.59676e+06	294061	5.35944e+06	292504	6.1518e+06	275091	6.33337e+06	250293	6.11803e+06	268831	3733200	259484
XOO1473	RimL	hypothetical protein	J	115.66	180.19	214.11	228.84	172.43	130.24	99.21	114.18	177.85	211.87	119.54	193.33	161.51	126.51	145.78	115.2	127.89	145.35	279.56	251.81	3.37927e+06	8101.51	1.1452e+06	8710	1.74991e+06	8513.1	1.602e+06	8417.82	1.78545e+06	8483.73	3.38007e+06	9914.48	3.29917e+06	9323.9	4.15046e+06	8801.27	4.01436e+06	10316	4165400	8184.32
XOO1474	ComJ	hypothetical protein	R	67.19	115.08	74.94	72.65	67.85	65.87	73.99	72.6	112.88	116.57	73.95	117.91	64.91	67.11	67.26	74.12	73.38	67.73	128.16	123.97	4.72855e+06	1.10355e+06	4.40872e+06	961570	4.02008e+06	740616	4.36429e+06	855981	4.33821e+06	973227	4.7874e+06	922359	5.02477e+06	906928	4.98631e+06	978985	4.72216e+06	1.14662e+06	4985100	1.01612e+06
XOO1475	XOO1475	transposase	L
XOO1476	XOO1476	transposase	L
XOO1477	creC	two-component system sensor protein	T	2.35	8.49	6.08	6.92	7.03	5.59	4.97	6.69	11.2	9.31	4.3	1.75	2.75	3.35	4.32	3.63	3.87	3.84	4.67	4.13
XOO1478	XOO1478	transposase	L	13.87	14.59	23.72	21.81	30.56	28.36	24.51	18.99	17.48	28.37	21.18	16.31	17.09	15.08	19.92	25.71	18.88	7.99	21.55	19.3
XOO1479	XOO1479	transposase	L	35.04	153.61	33.11	39.78	59.07	69.84	63.74	44.31	232.14	310.99	41.55	188.88	32.72	38.5	80.35	92.13	63.8	36.58	241.03	366.61
XOO1480	XOO1480	cysteine protease	O	17.31	47.41	26.46	28.79	29.06	45.83	27.04	14	27.33	28.28	16.21	43.64	12.48	13.3	16.81	16.36	15.71	13.89	55.69	82.8
XOO1481	creD	hypothetical protein	V		4.46	2.58	2.37	1.87	1.55	2.22	1.53	2.81	5.67	1.99	3.16	0.55	0.77	1.25	1.63	0.86	0.95	4.37	0.5
XOO1482	XOO1482				8.18							15.26	9.29		4.18							6.28	8.84
XOO1483	tnp
XOO1485	XOO1485	transposase
XOO1486	XOO1486	transposase	L	25.18	13.47	39.41	35.06	35.22	35.35	28.87	26.26	12.64	9.24	26.03	12.2	25.84	18.68	21.76	22.79	21.38	23.44	16.15	15.39
XOO1487	XOO1487	cysteine protease	O	10.75	44.62	17.17	17.83	20.93	46.77	33.41	15.25	19.42	23.49	8.41	41.49	8.25	8.63	10.67	11.52	8.97	6.53	61.85	62.29
XOO1488	creD				11.81							5.38	25.55		5.24							4.78	21.98
XOO1489	XOO1489				2.08							7.25	9.96		2.5							5.39	6.28
XOO1490	XOO1490				13.3							26.78	69.31		7.06							30.16	42.88
XOO1491	tnp				10.64							12.34	7.23		7.85							5.6	9.14
XOO1492	XOO1492				7.62							15.21	11.73		7.27							8.01	6.82
XOO1493	XOO1493				0.58								0.61		0.59							0.6
XOO1494	XOO1494	IS1479 transposase
XOO1495	XOO1495												1.73										3.19
XOO1496
XOO1497	XOO1497	cysteine protease		15.97	51.98	19.86	15.3	23.19	40.59	19.3	7.15	30.6	37.82	6.91	42.71	13.26	10.99	16	14.08	10.39	13.34	80.28	75.88
XOO1498	XOO1498	hypothetical protein		4.25	11.48	10.01	6.49	5.75	5.45	4.72	5.23	17.93	21	4.37	12.54	2.8	3.67	5.12	6.88	4.42	3.9	11.04	15.9
XOO1499	XOO1499
XOO1500	nthA	nitrilase	R	9.65		6.92	7.52	13.41	15.05	10.09	8.94		7.72	7.48		8.97	6.16	12.51	12.56	10.5	7.3
XOO1501	Tra8	transposase	L	1.83		1.86	1.56	0.9	0.79	0.56	1.2	8.59	10.79	1.18		1.29	1.66	1.58	1.16	0.34	0.84
XOO1502	nthA	nitrilase	R	6.12	9.92	16.96	14.77	21.43	22	17.52	17.28	15.19	11.46	7.17	5.25	6.88	7.25	8.71	10.45	9.14	5.81	6.73	11.9
XOO1503	XOO1503	hypothetical protein		13.61	7.98	17.51	14.99	18.95	18.02	14.47	15.55	12.62	16.36	18.14	5.9	13.39	16.48	21	18.59	17.46	17.34	11.11	10.35
XOO1504	gluS	glutamyl-tRNA synthetase	J	264.59	154.77	230.76	219.38	213.36	222.6	259.59	264.11	146.74	144.43	262.57	158.6	246.19	255.15	248.7	268.98	254.68	238.91	159.92	144.95	1.31423e+06	426865	1.0827e+06	500600	1.11911e+06	413684	1.15327e+06	456981	1.1788e+06	439544	1.30993e+06	416096	1.30561e+06	411741	1.35794e+06	366176	1.33642e+06	386635	1392300	363455
XOO1505	Fur	FUR family transcriptional regulator	P	240.49	66.66	254.62	219.12	190.26	220.24	252.29	228.92	59.8	87.65	250.13	61.84	210.11	239.21	220.64	220.95	231.66	222.21	59.66	70.58	15847.2	69787.5	17544.7	63211	22125.7	79031	18368.2	65065.3	18413.7	68881.6	18384	71736	16755.7	84986.4	19168.3	85936.3	18880.6	74002.1	21031	77997.9
XOO1506	XOO1506				5.34							1.89	0.8									0.77
XOO1507	XOO1507				17.71							20.3	23.9		15.76							18.49	30.04
XOO1508	XOO1508	IS1478 transposase		41.5	31.38	56.48	54.21	56.97	59.44	46.39	46.3	52.63	68.6	42.98	28.6	48.28	45.09	56.79	56.78	51.94	39.09	45.12	64.66
XOO1509	XOO1509	hypothetical protein	S	31.7	37.27	66.56	48.77	43.61	34.16	35.7	43.52	35.15	47.41	34.14	30.4	35	36.69	32.95	36.03	32.48	34.44	46.72	49.41
XOO1510	cspA	cold-shock protein	K	576.03	857.08	617.31	507.47	1091.53	1521.99	1122.09	578.1	542.5	588.19	604.06	825.46	533.17	493.95	896.35	716.6	915.52	564.47	914.05	885.06	305282	465321	277950	402690	266396	383215	257609	436747	241256	405826	294792	512778	289573	480937	294516	454059	325683	526531	348120	509659
XOO1511	pcp	peptidoglycan-associated outer membrane lipoprotein	M	329.99	369.79	1382.96	1970.72	1457.83	583.79	394	413.45	189.83	217.17	432.61	315.27	459.63	511.68	637.79	522.69	572.97	586.08	580.55	474.92	3.10335e+06	416967	3.33101e+06	421800	3.36287e+06	367439	2.74726e+06	387493	2.48391e+06	360121	3.29442e+06	407665	2.82961e+06	379729	2.75676e+06	476845	2.8379e+06	441999	3111900	449656
XOO1512	XOO1512	hypothetical protein		8.66	7.71	33.93	32.08	25.21	19.27	12.57	14.79	13.8	12.38	10.47	12.32	14.6	11.97	17.3	16.98	13.36	10.61	12.66	10.95	39811.1	22894.9	38213.1	22176	39486.1	17905.6	34281.1	19558.3	34581	18821.1	38817.6	23939.4	36099.3	21111.6	40586.2	21582.5	44026.2	22656.3	45107	22730.6
XOO1513	moeB	molybdopterin biosynthesis protein	H	83.24	39.25	82.8	62.14	72.07	84.19	111.94	94.09	38.39	47.57	79.68	42.3	77.18	65.6	77.95	82.71	81.92	77.45	36.89	49.83	565047	30358.3	726732	34537	601818	33024.2	604807	34581.2	651013	33527.4	627483	28704.5	660850	32617.9	685857	28047.7	629030	30804.2	772320	28555.6
XOO1514	TatD	hypothetical protein	L	24.88	80.35	27.37	26.74	28.99	25.25	31.46	22.79	65.7	75.29	26.27	94.3	20.93	20.74	24.71	31.46	26.91	21.97	86.2	94	96463.1	5018.56	90305.7	3980.2	85856.2	3814.82	86378.8	4901.42	84458.7	5042.29	99509.7	6265.31	103150	4873.72	108961	4570.25	99379.6	5330.02	120780	5735.31
XOO1515	XOO1515	hypothetical protein		14.4	82.94	19.01	11.18	24.31	20.54	19.35	20.26	37.97	42.45	22.6	86.42	20.23	18.95	26.45	40.32	20.3	20.16	121.14	88.86	100319		117068		107421		95227.5		92799.3		102147		107237		111298		105962		119820
XOO1516	XOO1516	hypothetical protein	S	732.92	457.37	4703.4	5265.9	3158.07	1349.79	1180.13	1385.73	204.23	350.11	988.14	457.72	984.72	1029.66	1195.98	1249.6	1435.92	1436.88	637.17	557.49	8.94097e+06	4.86375e+06	1.48444e+07	7136000	1.37225e+07	7.39208e+06	1.14077e+07	6.11931e+06	8.5197e+06	5.84569e+06	8.34952e+06	4.77903e+06	7.75393e+06	4.41225e+06	7.65234e+06	7.88091e+06	8.55773e+06	5.45968e+06	6521300	6.03492e+06
XOO1517	gcdH	glutaryl-CoA dehydrogenase	I	69.65	27.59	130	120.55	97.06	77.27	76.86	80.75	17.42	22.12	66.27	22.59	72.72	68.85	63.5	65.85	61.43	64.22	21.62	27.82	157375	210037	227404	246940	203770	217568	194491	220565	191023	192413	148322	221462	147004	235609	147354	205804	149707	223849	161060	220518
XOO1518	XOO1518	hypothetical protein		5.72	4.69	14.28	16.78	22.55	24.49	19.75	11.28	6.42	21.48	11.79		9.8	12.71	18.23	23.52	16.42	5.92		4.21
XOO1519	XOO1519				7.66							6.2	7.04		9.08							7.12	5.85
XOO1520	XOO1520				8.67							7.96	12.8		6.28							8.68	6.53
XOO1521	gst	glutathione S-transferase	O	41.38	59.44	55.78	52.24	54.94	45.67	50.18	43.53	61.12	82.94	41.58	54.28	33.69	34.34	46.47	44.59	32.89	34.99	50.06	80.61
XOO1523	AsnB	asparagine synthase	E	30.22	30.35	35.79	31.74	24.19	21.87	23.21	20.89	35.07	34.72	26.82	23.91	25.08	24.32	23.7	23.3	21.49	21.73	26.13	33.94		4646.02		6124.8		6126.92		5275.33		5437.68		3790.27		3413.15		3902.03		3700.47		4563.74
XOO1524	XOO1524	hypothetical protein	R	153.19	84.21	132.26	137.38	144.52	124.22	73.33	57.82	60.46	46.52	169.72	62.93	238.43	218.57	249.23	212.42	172.82	188.06	135.16	107.98	1.25213e+06	153776	1.49236e+06	126640	1.24471e+06	131548	1.25401e+06	139283	1.18962e+06	118491	1.36326e+06	144890	1.38505e+06	160335	1.38266e+06	147894	1.41007e+06	149402	1123700	174991
XOO1525	dnaB	replicative DNA helicase	L	217.23	164.2	204.02	185.87	196.29	186.1	194.25	164.2	163.87	174.28	191.86	151.86	181.17	176.7	164.09	157.48	159.76	153.6	162.5	172.98	1.23473e+06	270780	1.60925e+06	298490	1.44985e+06	488635	1.34021e+06	359863	1.48947e+06	403947	1.27727e+06	478600	1.2555e+06	421115	1.32498e+06	454922	1.34493e+06	426860	1373100	433131
XOO1526	phr	photolyase	L	69.63	490.44	86.34	71.81	70.76	67.07	56.01	54.04	562.37	495.65	68.88	442.77	81.19	75.94	78.17	66.55	62.19	64.34	595.2	459.29	1.6896e+06	138715	1.49373e+06	133880	1.57378e+06	114468	1.43041e+06	126241	1.57499e+06	119978	1.7854e+06	140058	1.67533e+06	132821	1.53802e+06	116017	1.53435e+06	116686	1616000	118267
XOO1527	OmpA	OmpA family protein	M	1123.15	7424.61	1557.52	2174.26	2091.81	1415.03	1025.81	777.6	4470.82	4151.47	1199.32	7144.39	1539.86	1540.87	1563	1421.74	1353.63	1454.48	7603.7	5864.8	8.60746e+06	2.92657e+06	1.11171e+07	3152900	9.51128e+06	2.96726e+06	8.75799e+06	2.99102e+06	8.56356e+06	2.66119e+06	8.0313e+06	2.75001e+06	8.26275e+06	2.59922e+06	8.77212e+06	2.8134e+06	8.59873e+06	3.05048e+06	9194900	3.00443e+06
XOO1528	FabG	short chain dehydrogenase	IQR	41.09	36.48	86.7	108.74	96.04	78.01	39.79	32.3	42.93	32.89	36.42	25.53	57.33	44.1	52.87	34.86	37.34	36.75	34.61	27.95
XOO1529	Tra8	hypothetical protein	L	7.95	15.17	14.4	17.92	16.05	14.39	8.16	7.98	21.73	20.52	7.22	10.67	7.57	7.54	8	9.08	6.73	6.04	13.49	20.8
XOO1530	fhuA	TonB-dependent receptor	P	9.67	20.46	7.94	3.62	2.57	3.04	2.14	1.57	10.04	11.6	11.96	21.47	13.15	12.86	13.1	13.89	13.58	14.9	15.83	21.9	584260	230601	563354	237880	515684	187238	459690	187230	424055	175769	603615	244613	593218	240945	659433	229109	591032	243744	630420	249958
XOO1531	phuR
XOO1533	XOO1533	hypothetical protein		56.22	208.05	61.93	34.9	52.28	71.54	91.73	74.54	240.41	437.86	51.46	206.82	32.27	40.18	45.92	41.01	39.87	31.78	199.47	400.39
XOO1534	XOO1534	hypothetical protein		1063.94	40.83	911.6	714.8	896.96	999.9	1034.8	896.09	88.98	68.55	832.61	67.16	890.54	787.55	1151.75	1242.42	911.98	798.04	60.05	80.58	1.40562e+07	254075	1.33139e+07	254380	1.40151e+07	233545	1.42559e+07	255537	1.57777e+07	251427	1.3091e+07	190412	1.39876e+07	218257	1.33018e+07	206991	1.25777e+07	226089	13613000	197455
XOO1535	AdhP	alcohol dehydrogenase	R	377.49	300.16	419.44	373.47	349.77	361.94	387.9	395.45	233.29	222.41	409.14	314.07	427.98	412.07	425.48	410.45	410.2	413.07	263.46	285.63	3.186e+06	199411	3.03593e+06	208460	3.06012e+06	209108	2.84228e+06	205990	2.96344e+06	180349	3.05507e+06	200746	3.15245e+06	226317	3.42197e+06	182462	3.27216e+06	193008	3635100	204697
XOO1536	yadQ	chloride channel	P	35.24	77.01	37.48	27.98	32.48	36.72	38.2	38.54	91.49	134.9	38.03	68.29	32.05	34.47	34.92	45.52	36.05	28.04	86.85	120.08	66663.9		88274.2		82442		82522.4		89787.6		93821.6		85429.4		81953.1		82950.5		81527
XOO1537	XOO1537
XOO1538	ogt	6-O-methylguanine DNA methyltransferase	L	29.57	170.01	37.9	33.46	32.94	30.64	37.77	43.55	168.75	177.77	39.33	153.92	32.58	40.96	31.76	36.53	37.85	33.65	190.96	223.58	28827		34609.9		23085		22253.3		26874.2		32275.3		35304.9		35752.5		35256.6		22885
XOO1539	ada	DNA methylation and regulatory protein	L	32.38	56.96	40.6	33.41	32.94	29.61	35.68	35.07	56.4	60.2	44.01	53.56	34.22	32.35	28.57	33.26	29.76	27.61	53.92	70.23
XOO1540	XOO1540	hypothetical protein	S	3.97	7.98	5.66	6.22	2.89	4.73	4.7	3.91	10.84	11.04	3.74	7.26	3.29	3.22	5.37	5.02	4.04	2.61	8.96	12.8
XOO1541	XOO1541	hypothetical protein		3.41	11.49	2.36	3.04	2.51	4.37	3.13	2.52	16.18	9.88	3.74	5.07	2.24	3.36	2.93	1.61	2.84	1.56	3.57	20.75
XOO1542	XOO1542	hypothetical protein		54.6	21.99	74.7	82.89	77.4	68.09	34.2	41.19	27.51	37.75	75.28	21.61	82	73.36	94.01	94.74	82.32	70.97	88.11	97.42
XOO1543	XOO1543	hypothetical protein		114.56	88.31	124.85	110.55	105.96	112.5	89.48	108.18	63.7	66.51	140.75	80.74	119.52	113.04	194.66	139.23	150.06	201.82	88.89	73.61	1.3676e+06	820825	1.48719e+06	731950	1.43884e+06	908985	1.49071e+06	765224	1.44064e+06	819652	1.45197e+06	743803	1.59836e+06	860584	1.55698e+06	872253	1.62143e+06	879580	1555400	915301
XOO1544	XOO1544	hypothetical protein	S	80.32	40.93	96.81	87.51	94.57	71.88	74.12	47.17	46.82	55.16	97.13	39.48	98.6	87.26	116.98	96.2	110.57	107.64	44.04	54.61	364109	55096.1	335907	56273	377349	44123	287880	39710.7	367191	34487.8	381322	50720.4	445183	52299.6	355293	52886.3	302383	48026.9	367180	45347.2
XOO1545	XOO1545	hypothetical protein	S	39.62	247.16	41.9	29.82	32.01	32.34	34.02	31.22	183.75	244.07	36.82	159.53	37.89	37.89	30.64	36.61	35.86	25.76	184.61	223.26	35047	13747.4	36304.8	12479	37518	11812.1	38798.6	13835.4	36545.2	13761.4	36431.5	13404.8	33623.7	13725.8	39977.3	12868.3	36680.9	13111.5	34130	13726.7
XOO1546	XOO1546	hypothetical protein		2.69	10.3	4.98	4.35	2.95	1.92	2.48	2.65	11.96	16.62	1.23	9.92	1.89	1.77	1.24	2.98	2.08	3.3	6.12	13.74
XOO1548	rfaY	RNA polymerase ECF-type sigma factor	K	1.36	6.61	3.02	2.78	2.15	1.87	1.34	0.54	11.7	15.28	1.8	6.55	0.29	1.35	0.38	1.38	1.11	0.75	10.38	4.06
XOO1550	deaD	ATP-dependent RNA helicase	LKJ	573.59	622.58	689.17	693.25	656.44	673.72	774.1	833.13	853.11	746.95	565.18	667.06	513.12	532.76	459.39	485.2	497.54	532.16	528.21	514.91	1.42947e+07	1.30405e+06	1.58291e+07	1358600	1.67399e+07	1.54652e+06	1.84433e+07	1.7177e+06	1.82346e+07	1.74124e+06	1.39649e+07	1.43866e+06	1.41985e+07	1.26779e+06	1.48874e+07	1.21081e+06	1.43208e+07	1.283e+06	11148000	1.24216e+06
XOO1551	Rtn	hypothetical protein	T	16.79	19.2	25.84	21.01	26.71	51.19	51.31	39.78	41.17	40.8	17.54	16.64	12.62	13.61	16.21	20.19	15.51	14.19	20.39	31.22	161362	20338	151353	22722	174260	25292.5	196125	31575.7	193303	28931.6	163435	16296.2	169758	17631.3	181986	14459.3	169325	20016	216050	17448.6
XOO1552	RsuA	pseudouridylate synthase	J	144.84	157.96	131.28	95.43	84.32	105.17	144.37	156.57	229.12	178.58	133.66	146.59	125.83	125.33	100.32	94.93	111.21	116.5	136.56	150.4	80983.9	14414.6	87861.1	12753	93742.4	13288.6	93291.1	15133.5	90767.2	15530.5	78219.6	15028.3	80279.7	15812.8	95369.3	14816.9	85516.6	15216.2	89325	14585.5
XOO1553	XOO1553				26.21							38.79	61.86		27.61							25.79	30.6
XOO1554	XOO1554	hypothetical protein	S	4.6	14.07	4.56	4.93	4.13	5.18	3.41	5.72	10.69	11.61	5.58	6.73	9.43	7.16	7.83	9.33	8.24	5.56	8.62	9.17
XOO1555	menG	ribonuclease activity regulator protein RraA	H	49.67	22.03	63.91	61.78	54.14	41.23	74.34	51.83	26.8	28.38	68.19	24.79	64.16	58.64	55.38	70.09	82.38	55.41	22.64	32.12	297179	43189.4	336062	42189	291282	29369.4	325824	31253.2	336629	36330.7	276008	35470.8	308833	47404.2	219795	34244.5	276646	35802.3	229470	36880.2
XOO1556	AmpC	beta-lactamase	V	119.62	118.54	132.03	124.16	115.3	108.43	95.68	95.78	100.89	92.66	131.87	105.63	134.71	127.46	134.02	135.05	120.65	116.26	89.37	90.71	1.37304e+06	89933.4	607676	80027	706641	68594.2	654770	79285.3	646752	78951	1.32696e+06	88204.9	1.34526e+06	86440.9	1.38354e+06	86259.9	1.36117e+06	96097.3	1360800	86679.9
XOO1557	yjl094C	cation:proton antiporter	P	94.77	23.8	99.49	74.66	72.65	71.18	85.46	65.22	27.4	37.83	94.71	23.14	80.24	83.01	84.28	88.98	83.9	78.46	21.62	35.43		5193.84		3165.2		2455.78		2811.17		3264.49		4874.14		4317.86		4336.72		4622.09		5045.8
XOO1558	baeS	two-component system sensor protein	T	31.51	54.32	43.05	33.76	34.53	33.97	39.18	34.82	57.3	81.72	35.97	49.13	34.5	33.66	38.53	41.96	34.98	30.77	44.42	56.61	10610.8	87743.3	12914.5	77994	11586.2	59037.4	10826.8	68857.7	9723.64	67118.9	12595	85968.2	11524.3	84408.6	13632.2	78561	12593.7	86468.2	13209	84154.1
XOO1559	baeR	two-component system regulatory protein	TK	24.5	65.58	32.93	22.84	27.16	27.69	24.29	30.31	61.18	71.81	21.75	65.42	26.01	23.86	25.57	28.85	23.84	22.1	58.32	58.18	24120.4	102235	19812	64556	24766.5	69293.2	26281.3	76025.4	21453.1	82616.2	27503.2	113401	27377	103970	31822.8	111123	32019.4	100953	29479	97250.9
XOO1560	ttgF	outer membrane channel protein	MU
XOO1561	OmpV	hypothetical protein	M	1.77	5.74	1.18	1.8	1.39	1.51	1.63	0.87	7.82	11.96	1.17	5.49	2.42	1.4	2.32	1.68	2.03	1.63	5.34	7.44
XOO1562	mexC	RND efflux membrane fusion protein	M	3.22	11.02	1.79	2.46	3.08	1.95	2.3	3.44	13.2	11.94	3.24	6.54	2.54	3.31	2.31	2.71	3.58	2.59	6.2	6.86
XOO1563	acr	acriflavin resistance protein	V	3.53	10.26	6.01	5.58	5.72	5.96	6.41	6.72	15.14	17.94	4.2	13.43	4.08	4.01	4.8	5.45	4.55	3.91	9.57	13.55	92675.7	58230.2	109828	31279	98055.4	31398.6	104019	30087.7	99392.9	33669.5	103660	60210.8	96899.1	63824	111682	53873.3	113531	97533.9	94283	88192.7
XOO1564	XOO1564	hypothetical protein		31.83	373.45	36.95	32.44	31.42	27.88	26.29	22.71	365.6	337.79	25.88	378.75	33.01	27.45	25.89	27.09	27.36	23.72	374.64	375.28
XOO1565	bapA	ABC transporter ATP-binding protein	V	22.87	26.65	25.44	28.17	26.47	28.28	18.98	19.9	34.44	40.88	25.56	21.96	31.33	26.15	31.55	23.45	21.59	25.46	30.63	33.17	280856	12127.4	238973	9512.5	228588	9264.77	234037	10334.1	233808	10985.6	289418	15851.2	270160	14060.7	290460	14024.6	288034	13364.8	296160	13600.7
XOO1566	XOO1566	transposase	L	1228.46	0.76	1281.92	1044.35	1107.59	1329.51	1070.67	1303.55		3.16	1113.81		1084.53	1080.89	1163.85	1061.41	952.68	995.78		8.36
XOO1567	XOO1567
XOO1568	XOO1568	transposase	L	26.97	27.26	37.97	35.05	25.48	34.19	42.36	65.77	44.64	58.49	32.6	26.82	33.38	30.13	35.38	36.18	37.6	40.12	35.49	50.6
XOO1569	XOO1569	transposase	L	10.29	3141.08	6.08	2.8	11.25	14.67	15.56	17.56	6920.11	9285.47	9.79	4445.25	8.67	8.12	16.06	7.8	8.12	4.41	4262.03	7214.05
XOO1570	XOO1570				9.62							9.97	1.46		2.17							3.37
XOO1571	XOO1571				23.71							28.59	29.4		16.5							12.7	24.38
XOO1572	XOO1572	transposase	L	6.59	2.57	7.71	5.25	3.54	6.05	5.59	6.26			6.98		9.34	6.98	3.96	3.03	4.43	6.72
XOO1573	XOO1573	ISxac1 transposase		17.79	52.87	16.64	17.89	13.5	11.91	16.85	11.44	130.96	91.74	17.15	60.94	15.17	15.17	18	12.39	13.08	12.12	109.95	124.47
XOO1574	XOO1574	ISXo8 transposase		59.59	766.25	59.77	49.75	100.58	105.86	79.01	60.36	792.76	1446.26	43.01	716.1	39.46	44.24	84.03	66.01	55.23	49.53	767.12	1001.19
XOO1575	tnp				98.54							70.51	78.28		83.81							78.09	98.97
XOO1576	XOO1576				31.61							27.21	60.08		50.11							105.18	103.51
XOO1577	RhsA	RhsD protein	M	202.87	1517.62	139.93	139.18	150.03	171.58	133.53	118.14	1329.89	1482.51	168.48	1474.01	198.23	174.27	212.31	187.7	178.88	178.83	1494.56	1324.95	2.34679e+06	414460	2.04645e+06	394090	2.0155e+06	432476	1.93805e+06	393113	2.07982e+06	409517	2.19151e+06	425503	2.38691e+06	455984	2.24603e+06	372513	2.22499e+06	400059	2687000	396157
XOO1578	XOO1578	transposase	L	3.97		2.37	2.03	2.61	3.4	2.16	2.86	0.67	0.61	2.69		4.03	3.17	1.47	1.74	1.41	3.23	0.09
XOO1579	XOO1579	ISXo8 transposase
XOO1580	rhsD	RhsD protein	M	13.84	26.46	19.37	18.71	20.88	20.58	16.62	14.98	28.92	38.74	16.71	24.4	14.48	13.56	16.9	18.55	14.27	13.62	33.5	38.18
XOO1581	Tra8	transposase	L	12.84	20.6	22.54	15.11	9.73	7.59	10.69	16.41	29.99	17.52	20.82	8.6	8.54	18.4	10.95	9.28	11.2	8.71	11.19	3.73
XOO1582	XOO1582	ISXo8 transposase	L	46.05	156.89	48.68	37.66	25.94	34.73	32.71	33.01	110.88	108.23	42.47	148.73	53.03	39.63	35.33	29.93	37.17	44.97	141.63	169.82
XOO1583	XOO1583	dephospho-CoA kinase	H	67.37	741.26	78.74	51.32	41.03	48.07	52.81	53.18	941.74	1012.34	71.33	737.66	78.41	60.72	58.46	75.5	55.62	49.16	717.71	790.29	172494	52853.9	290251	83515	229127	62172.4	216887	66192.4	232711	66344.2	194547	58893.9	205052	65493.5	225995	66415.3	210572	63206.9	213820	62982.5
XOO1584	pilD	type IV pre-pilin leader peptidase	NOU	272.76	114.39	260.76	189.95	159	192.01	236.99	215.44	113.16	106.84	277.55	100.6	251.23	247.99	249.71	281.24	275.89	232.94	92.51	122.97	731730	230538	1.13986e+06	239260	1.29768e+06	295458	1.4269e+06	403822	1.44342e+06	358745	732351	251114	738220	223313	932813	197979	903299	232420	890990	211815
XOO1585	pilC	fimbrial assembly protein	NU	579.46	157.61	448.38	316.11	359.15	471.53	385.45	349.33	131.42	131.9	538.11	185.55	570.11	556.75	679.13	591.96	609.08	562.47	144.4	161.1	1.30542e+07	4.16389e+06	6.13951e+06	2572100	6.55986e+06	3.25617e+06	6.47939e+06	2.29996e+06	7.05545e+06	3.33921e+06	1.32217e+07	3.9676e+06	1.42762e+07	4.47792e+06	1.23338e+07	4.45618e+06	1.25413e+07	3.81419e+06	13732000	4.21066e+06
XOO1586	pilE	pilin	NU	7298.23	7277.46	6783.5	4404.97	4725.29	5893.79	6532.5	5873.84	5394.13	4494.39	6416.08	7693.05	7413.44	6474.65	7778.19	7257.5	7153.43	7046.98	5206.72	4705.43	5.43044e+07	1.68245e+07	5.08771e+07	15350000	5.05334e+07	1.61888e+07	4.49559e+07	1.63532e+07	5.16182e+07	1.5428e+07	5.76207e+07	1.56896e+07	5.63905e+07	1.72176e+07	5.79856e+07	1.65085e+07	6.25583e+07	2.03318e+07	63877000	1.78927e+07
XOO1587	XOO1587	integral membrane protein	R	119.46	46.15	150.25	96.38	91.6	115.66	141.5	128.91	62.3	71.06	104.14	49.69	112.78	109.15	100.29	96.69	97.4	91.62	40.8	60.26	153588	31923.8	119091	20775	125968	21131.9	133384	25157	132127	27845.1	157921	30606.4	168134	29661.3	162586	25634.5	167275	30707.7	167860	31686.1
XOO1588	SpeE	integral membrane protein	E	117.37	77.46	164.1	124.29	128.04	129.72	118.51	114.35	97.55	132.56	106.97	83.85	115.89	108.44	117.91	118.11	99.71	90.36	93.28	142.3	283233	18453.9	327790	14719	325534	14337	332083	14863.1	358471	16292	325449	15305	306300	17280	367405	13483.7	345407	17024.7	425820	15740.4
XOO1589	pilB	pilus biogenesis protein	NU	755.35	549.38	874.14	804.31	853.71	836.82	741.99	717.22	475.11	522.39	734.46	522.8	777.28	765.93	813.73	745.92	792.28	811.28	554.37	561.05	2.29251e+06	691534	2.52479e+06	682650	2.47286e+06	687999	2.16552e+06	607700	2.38588e+06	678112	2.15365e+06	682310	2.29292e+06	735474	2.17171e+06	762473	2.09752e+06	696271	2510600	674216
XOO1590	fic	cell filamentation protein Fic	D	69.7	81.38	97.24	78.75	110.95	118.29	96.19	71.51	53.49	99.51	68.9	74.82	54.46	74.51	124.81	110.53	108.54	78.44	36.88	45.73
XOO1591	pilR	two-component system regulatory protein	T	149.04	523.4	148.6	136.63	140.01	138.69	147.21	122.47	562.05	627.28	158.21	520.04	153.58	158.74	148.24	173.67	152.8	124.36	568.37	649.32	276340	82968	289700	67210	283438	66827.9	278868	84027.3	266256	81763.5	266401	98343.4	279582	92194.9	294836	93319.6	301236	100960	297540	110332
XOO1592	pilS	two-component system sensor protein	T	20.37	38.6	25.64	18.05	23.67	19.08	17.11	17.53	50.77	47.28	24.39	44.51	26.01	20.74	21.17	24.08	21.97	20.99	47.25	48.08	234641	83062.8	239610	78215	223805	79459.4	224828	79415.5	206381	76331.1	250585	85919.4	245565	88606.3	241451	80348.8	237152	86936.6	260720	87942.8
XOO1593	sucC	succinyl-CoA synthetase subunit beta	C	3380.44	1989.63	2745.13	3118.48	3209.01	3497.44	3720.94	4171.9	2043.87	1601.58	3431.19	1857.76	3286.52	3555.07	3058.77	3060.56	3215.58	3127.54	1798.17	1597.12	1.0163e+06	1.06853e+06	1.24651e+06	1546300	1.3683e+06	1.97229e+06	1.39087e+06	2.58285e+06	1.51359e+06	2.13219e+06	1.06058e+06	1.23589e+06	1.06167e+06	1.20277e+06	1.07905e+06	1.17012e+06	1.0912e+06	1.28085e+06	1077400	1.12634e+06
XOO1594	sucD	succinyl-CoA synthetase subunit alpha	C	2679.7	1005.63	2251.53	2500.85	2463.03	2761.4	3178.8	3634.89	1044.15	811.45	2806	1050.14	2808.01	3111.47	2479.06	2624.68	2775.95	2830.57	798.9	834.03	2.14002e+06	656454	1.87067e+06	522110	1.95564e+06	512360	1.98846e+06	579390	2.15153e+06	582735	2.16969e+06	1.27376e+06	2.17053e+06	647548	2.28051e+06	544288	2.1619e+06	611521	2157500	578072
XOO1595	XOO1595	NAD synthetase	H	104.19	59.1	173.52	161.27	151.55	134.22	139.58	133.48	63.05	62.65	114.54	65.55	105.54	103.96	98.5	104.25	103.41	102.28	64.58	85.82	156371	531496	177392	511330	154452	560353	145043	570960	145723	441286	154721	505496	153308	616537	169914	513601	169408	585710	156330	591857
XOO1596	comL	competence lipoprotein	R	517.42	1263.1	669.32	617.96	519.42	414.12	417.96	376.93	1050.96	1011.16	465.19	1273.11	502.47	441.95	498.59	508.43	478.37	486.3	1142.39	954.65	3.6023e+06	3.01781e+06	2.11987e+06	1771400	2.43806e+06	2.11319e+06	2.55125e+06	2.12067e+06	2.53091e+06	2.58441e+06	3.78626e+06	3.1398e+06	3.68052e+06	3.11979e+06	3.91677e+06	2.99003e+06	3.79328e+06	3.10602e+06	3751000	3.07644e+06
XOO1597	rluD	ribosomal large subunit pseudouridine synthase D	J	162.96	143.39	184.74	160.72	138.22	119.69	135.73	134.44	128.21	127.43	174.96	157.17	166.11	173.41	134.19	156.44	155.62	155.65	129	142.12	1.32581e+06	679414	1.03855e+06	448100	1.07413e+06	518099	1.06103e+06	548507	1.12017e+06	592614	1.30332e+06	715165	1.27721e+06	684058	1.21874e+06	636082	1.33141e+06	700255	1462000	697190
XOO1598	XOO1598	hypothetical protein	S	83.51	57.05	115.78	99.72	73.37	57.79	78.12	76.1	51.92	41.4	100.6	42.6	79.28	85.48	65.35	77.98	79.94	78.91	42.46	49.99	330805	221295	206676	263380	221829	236576	245982	283362	252126	246842	342034	246944	348538	264847	295380	287839	337807	274602	354290	296681
XOO1599	XOO1599	hypothetical protein		43.53	15.43	68.99	46.16	39.7	33.5	47.48	31.94	14.56	18.58	48.45	23.6	37.24	39.49	39.23	40.82	39.68	28.72	16.75	19.53	42616.4		23560.7		26481.6		23003.3		24675.3		36417.5		35743.7		31894		39146.8		42409
XOO1600	XOO1600	hypothetical protein	S	38.49	33.05	50	36.85	34.96	27.28	35.77	28.33	33.3	66.43	36.72	15.48	37.68	46.8	44.98	44.49	29.78	24.64	34.46	32.62
XOO1601	ostA	trehalose-6-phosphate synthase	G	240.91	310.13	126.76	154.18	189.62	188.71	114.15	86.48	265.74	257.9	243.91	294.67	323.17	297.97	336.23	279.89	242.16	249.57	378.32	386.64	916100	416595	659694	335590	649143	298968	597176	292656	591430	343113	927302	350388	857912	391369	910252	385645	873159	430989	878590	412172
XOO1602	SGA1	hypothetical protein	G	236.16	618.91	131.79	163.12	174.89	171.03	114.95	97.96	533.1	508.4	248.33	622.12	311.26	286.4	278.35	239	228.82	244.92	854.15	751.75	1.41068e+06	452750	1.31598e+06	496220	1.33719e+06	398016	1.17746e+06	415980	1.19415e+06	422880	1.34226e+06	437210	1.40222e+06	484466	1.30866e+06	495533	1.55796e+06	455327	1482000	472765
XOO1603	ostB	trehalose-6-phosphate phosphatase	G	135.54	95.99	96.38	119.6	126.96	118.45	87.99	84.67	107.38	106.29	112.29	92.37	141.98	124.18	124.14	110.9	92.42	97.83	162.44	143.2	69130.3	21803.8	31309.6	15793	42589.3	15124.9	42456.5	17328.8	39687.7	17988.6	86140.9	22792.8	83481.9	23459.1	92121.3	21799	85622.9	21627.2	95185	23021.8
XOO1604	bfeA	ferric enterobactin receptor	P	2657.52	14626.9	1014.29	1318.51	1120.79	1147.76	1092.27	1551.86	9609.47	8337.88	2289.51	15103	2473.41	2534.97	2149.34	2366.21	2154.13	2669.19	13640.1	11662.6	4.64774e+07	8.11258e+06	4.94232e+07	8221000	4.63836e+07	6.96134e+06	4.09295e+07	6.65651e+06	4.53741e+07	6.2216e+06	5.00459e+07	8.34074e+06	5.06903e+07	7.87055e+06	5.07863e+07	6.71677e+06	4.6593e+07	7.35192e+06	48622000	6.97002e+06
XOO1605	XOO1605	hypothetical protein		410.7	1083.34	410.53	438.08	542.29	513.18	497.06	441.22	975.39	873.85	382.38	1080.92	400.47	387.81	465.03	470.68	442.73	424.72	1044.72	915.48	3.49136e+06	1.17755e+06	3.9655e+06	878790	3.4989e+06	860033	3.65345e+06	1.04814e+06	3.357e+06	1.03434e+06	3.27425e+06	1.04472e+06	3.29709e+06	944029	3.68093e+06	905421	3.54737e+06	1.04995e+06	3567800	1.01411e+06
XOO1606	XOO1606	hypothetical protein		117.62	211.38	165	145.66	188.76	199.55	178.63	140.03	237.24	325.51	124.23	210.35	107.91	102.71	139.94	143.31	124.16	92.35	225	291.46	101262	598.09	109493	1468.6	91010	1506.57	89451	1402.57	92375.4	1183.23	116161	1644.18	116444	1903.33	128202	2298.2	122277	1613.83	123470	2049.44
XOO1607	XOO1607	hypothetical protein	R	110.21	45.78	126.39	106.5	110.15	100.55	105.76	100.35	53.25	64.44	115.67	51.51	101.11	110.48	105.57	123.98	99.46	91.4	58.65	72.55	154010		204318		147953		165911		140825		177813		144510		160530		152364		177210
XOO1608	XOO1608	transposase		2.02	94.99	2.23	3.08	11.91	13.79	9.27			22.75	1.11	70.74	1.06	1.99	24.29	14.65	8.95			27.65
XOO1609	XOO1609	hypothetical protein		74.35	56.32	79.7	72.8	72.05	60.21	64.95	68.03	45.9	55.89	74.32	50.58	68.7	69.09	72.04	78.74	68.65	69.17	45.93	66.29	1.4231e+06	182183	1.50647e+06	158690	1.34417e+06	157326	1.3675e+06	176104	1.33399e+06	177223	1.43734e+06	183458	1.46819e+06	201397	1.48602e+06	194309	1.40149e+06	209724	872560	205540
XOO1610	XOO1610	hypothetical protein		157.03	103.36	241.8	255.27	236.21	164.62	151.09	129.33	94.28	110.49	179.74	102.3	186.08	167.75	168.61	181.33	164.05	154.55	119	137.62	152883	96962	158971	151320	204148	173550	169906	168356	181966	168810	157590	115199	159212	109995	162378	117139	177160	119385	185110	107916
XOO1611	ate1	arginyl-tRNA-protein transferase	O	39.77		43.01	34.95	41.93	37.89	36.65	34.15			43.69		43.14	40.02	47.09	46.82	39.51	32.94			60365.7	31380.6	39651.5	29299	48941.1	23895.8	43864.3	23993.3	41836.8	28920.1	73523.6	40731.7	63905.8	38365.3	71253.8	38979.8	73926.6	36939.5	90424	39309.3
XOO1612	XOO1612	hypothetical protein		273.69	164.49	325.72	329.92	442.31	455.57	312.72	242.83	137.8	147.81	295.58	129.09	354.81	294.42	382.22	346.81	341.49	312.19	159.6	194.08	5.94541e+06	462388	2.28558e+06	235450	3.54994e+06	241680	3.44674e+06	251538	3.6032e+06	300548	6.34982e+06	398293	6.33623e+06	397476	5.05271e+06	433672	5.98198e+06	463295	5637300	439822
XOO1613	rfaY	RNA polymerase sigma factor	K	8.36	19.67	16	13.94	11.34	11.86	10.13	8.79	19.09	26.47	11.05	19.56	11	14.43	15.43	17.41	12.3	10.12	20.08	37.06
XOO1614	pthX	pathogenicity-like protein		69.56	37.2	77.42	67.57	57.48	69.55	85.16	83.82	43	60.77	62.62	33.99	70.12	60.56	74.77	91.4	83.48	68.16	37.69	38.03	39525.9	2904.04	39071.4	3202.6	38804.3	3181.47	41973.6	3672.88	38570.7	3310.56	35532.8	3351	38207.7	2662.75	41316.6	3364.59	37349.7	2985.78	38205	3708.71
XOO1615	tesB	acyl-CoA thiolesterase	I	105.53	116.27	91.87	78.88	91.26	93.63	82.26	65.54	123.47	157.81	91.81	98.72	88.22	77.64	92.36	102.77	83.39	69.76	122.69	161.39	1.05954e+06	79260	645542	58778	759498	48810.9	720404	51079	776166	57757.8	1.13838e+06	72415.4	976611	70150.9	1.11626e+06	70562.8	1.11246e+06	75561.9	1112300	67655.4
XOO1616	CaiD	hypothetical protein	I	87.6	33.55	106.07	80.68	65.45	61.48	87.07	80.41	29.88	34.26	92	41.05	82.58	87.96	75.02	86.23	83.03	87.89	34.62	40.51	21503.7	1216.85	81485.2		57871.4	354.091	52341.2	633.999	60918.6	511.472	24647.6	895.741	22907.7	1372.47	19741.1	1355.08	22718.4	1048.98	18906	627.111
XOO1617	XOO1617	hypothetical protein	S	278.09	136.36	307.94	241.9	312.58	260.28	269.01	186.66	104.4	108.35	344.62	151.67	297.67	309.6	376.66	372.74	369.64	303.76	138.96	151.16		9479.57		5713.4		6252.35		6304.49		5214.89		8977.97		8454.15		7747.15		8544.21		8896.12
XOO1618	FcbC	hypothetical protein	R	330.25	42.41	331.67	290.41	337.29	349.54	312.01	335.33	52.53	69.9	323.77	38.9	319.04	304.22	345.57	320.45	348.07	325.58	33.03	47.55	149249	44183.2	138648	35155	158858	35303.9	158247	37811.5	165124	39810.2	144502	45260.9	153054	41909.6	172290	40039.6	154073	41647.8	182270	40357.3
XOO1619	uvrA1				114.89							139.94	137.86		118.89							115.38	129.11	4.05111e+06	2.29217e+06	3.98917e+06	2378200	3.93743e+06	2.26508e+06	4.07906e+06	2.68683e+06	3.99092e+06	2.59747e+06	3.84835e+06	2.27245e+06	3.99289e+06	2.39927e+06	3.86637e+06	2.35071e+06	4.10022e+06	2.40238e+06	3839300	2.46411e+06
XOO1620	rplU	50S ribosomal protein L21	J	3906.05	3909.39	3688.86	3995.6	4525.96	4896.86	5372.79	4421.24	4967.99	4323.88	3151.39	4106.53	3653.8	3221.79	3690.1	3565	3757.43	3387.92	3630.16	3322.93	2.16225e+07	1.10537e+06	2.4116e+07	1126800	2.61058e+07	1.87826e+06	2.96345e+07	1.38156e+06	3.03953e+07	1.21344e+06	2.30883e+07	1.10433e+06	2.25644e+07	988731	2.34627e+07	1.12083e+06	2.44129e+07	940715	15491000	1.09668e+06
XOO1621	rpmA	50S ribosomal protein L27	J	5665.47	155.42	5490.68	5744.82	6794.95	7049.07	7636.09	6118.93	298.82	250.9	5208.52	272.14	5501.2	4844.96	6141.61	5734.95	6263.81	5728.24	171.49	179.36	313739	36505.4	207494	31680	270533	34505.9	307866	39367.6	304114	43074.2	345068	41592.2	339624	34215.2	337973	35644.1	337056	36591.8	329810	35096
XOO1622	yhbZ	GTPase ObgE	R	371.92	252.79	461.91	455.96	428.6	414.75	484.24	506.48	283.29	268.17	327.39	244.87	328.11	340.06	303.99	318.71	300.33	306.4	226.4	223.9	1.36599e+06	68339.1	1.37073e+06	70905	1.43388e+06	80552.9	1.49733e+06	93017.2	1.5383e+06	79670.8	1.26041e+06	67534.2	1.31377e+06	67228.7	1.22754e+06	56543	1.37947e+06	67101.5	1161500	62592.9
XOO1623	rpsT	30S ribosomal protein S20	J	2373.22	3503.24	2891.33	2582.34	3022.98	4053.63	3698.01	3376.2	3129.05	1762.46	2187.25	4129.19	2574.24	2183.13	2486.36	2696.11	2122.54	2262.9	2416.77	1567.51	171812		366413		207671		214852		224509		80195.6		115581		124578		62796.7		147280
XOO1624	mviN	virulence factor	R	73.42	32.63	100.35	84.72	73.64	75.42	80.47	77.08	39.35	42.78	78.43	32.38	67.62	73.53	68.01	74.22	72.1	64.93	32.59	32.18	382740	64221.5	159109	165780	198944	213933	200113	160801	212455	124576	447149	66969.8	412945	64326.3	415254	57977.6	384954	65111.9	413920	52110.6
XOO1625	ribF	bifunctional riboflavin kinase/FMN adenylyltransferase	H	151.83	103.39	231.43	178.61	171.87	167.5	251.59	192.55	155.03	219.47	152.36	92.56	108.99	115.63	118.46	127.9	131.23	107.09	101.9	145.07	80723.2	98353.5	54781.7	74160	69151.6	80242	67481.2	96578.9	71087.4	96731.3	83015.7	113039	82442.7	109209	86945.2	101013	80794.3	107817	80686	104439
XOO1626	ileS	isoleucyl-tRNA synthetase	J	453.99	99.07	531.19	463.39	429.55	447.11	491.08	493.93	107.74	104.32	502.25	103.93	466.66	479.91	432.53	443.56	432.86	444.99	95.5	106.87	5.64043e+06	595157	3.23477e+06	419410	3.74087e+06	462620	4.1999e+06	524013	3.91197e+06	568134	4.97987e+06	703598	5.77161e+06	653753	5.88712e+06	603857	6.3609e+06	632624	4111300	608490
XOO1627	lspA	lipoprotein signal peptidase	MU	130.47	86.29	170.82	146.85	135.43	121.84	134.58	125.2	115.07	119.78	139.63	76.94	108.05	120.27	122.54	119.58	121.53	115.7	67.45	82.55
XOO1628	lytB	4-hydroxy-3-methylbut-2-enyl diphosphate reductase	IM	304.03	190.17	365.37	324.35	311.61	284.25	350.29	292.06	253.87	278.07	326.4	196.81	279.28	292.46	286.83	304.65	300.62	262.71	211.93	276.69	1.18651e+06	136841	978979	182350	1.04697e+06	169498	989288	190498	1.02127e+06	170514	1.23412e+06	127630	1.2829e+06	130094	1.2293e+06	112042	1.25534e+06	127976	947390	109601
XOO1629	cyoA	cytochrome O ubiquinol oxidase subunit II	C	555.29	423.62	874.21	992.67	997.6	1094.98	1077.51	1178.22	345.67	324.01	568.37	446.95	502.66	545.9	532.38	499.71	503.01	524.24	348.32	342.3	2.57143e+06	1.11328e+06	771459	634710	1.20041e+06	1.26124e+06	1.24756e+06	944697	1.48947e+06	1.2057e+06	2.64921e+06	1.21864e+06	2.74886e+06	1.21382e+06	2.57676e+06	1.32831e+06	2.76676e+06	1.16835e+06	2288800	1.12497e+06
XOO1630	cyoB	cytochrome O ubiquinol oxidase subunit I	C	711.23	251.66	874.74	1092.86	1101.88	1187.06	1239.06	1278.54	213.79	175.59	759.29	247.99	690.88	730.2	715.22	702.62	697.34	675.54	226.63	230.26	680478	778511	664187	462630	736992	495285	738240	586638	740786	740069	745860	741121	701941	721192	697658	641151	713817	714911	774610	668627
XOO1631	cyoC	cytochrome O ubiquinol oxidase subunit III	C	426.34	103.45	505.6	655.45	743.4	808.06	851.18	799.43	98.9	80.96	449.26	111.67	417.12	417.22	459.12	493.2	476.14	405.86	114.1	117.69
XOO1632	cyoD	cytochrome O ubiquinol oxidase subunit IV	C	351.79	102.8	483.84	603.93	653.66	678.94	701.34	589.14	83.97	79.84	382.03	146.14	278.66	330.15	327.58	343.07	348.27	286.33	136.47	173.51
XOO1633	XOO1633	hypothetical protein	R	412.61	504.47	379.48	376.83	327.23	285.04	245.89	235.82	277.74	303.77	394.84	457.68	425.14	383.81	354.99	332.42	393.25	373.21	412.42	424.06	6.8655e+06	1.26183e+06	5.35972e+06	1061900	5.34928e+06	961478	5.1967e+06	987147	4.87089e+06	960964	6.884e+06	1.26933e+06	6.90671e+06	1.26582e+06	7.31738e+06	1.03866e+06	6.81566e+06	1.14684e+06	7291200	1.11124e+06
XOO1634	vrgS	hypothetical protein	S	336.81	122.74	447.44	359.47	362.1	296.38	242.49	194.05	97.84	121.19	311.62	109.52	329.62	305.25	341.87	329.65	323.16	308.7	133.55	151.62	2.88661e+06	708430	2.69092e+06	725150	2.57644e+06	681843	2.57331e+06	699789	2.53866e+06	718522	2.96595e+06	736208	3.01674e+06	765681	2.71524e+06	727012	2.85999e+06	741929	3143100	702188
XOO1635	XOO1635	hypothetical protein		134.75	251.21	172.97	133.14	112.13	94.32	87.27	72.5	206.07	221.16	141	249.04	130.61	139.51	139.54	154.36	141.97	131.21	271.6	322.26	376384	36095.9	359407	16646	331697	20480.8	319165	23963.7	306987	28509.8	409225	36000.4	397711	35283.9	344893	35687.2	355163	36029.2	393630	31003.6
XOO1636	RhsA	hypothetical protein	M	97.5	76.06	110.74	89.2	68.65	57.8	55.47	46.65	65.33	66.91	96.24	80.26	90.61	85.61	84.74	82.53	82.84	79.31	95.79	106.91	190036		197466		178758		175609		192112		194770		202204		195443		206108		224390
XOO1637	XOO1637	transposase	L	28.54	27.26	42.87	34.91	24.92	35.65	48.22	62.82	44.64	58.49	29	26.82	29.62	29.99	33.51	38.34	36.8	33.95	35.49	50.6
XOO1638	RhsA	hypothetical protein	M	11.05	24.31	15.66	15.39	11.62	8.27	8.6	7.86	27.26	36.83	7.81	20.33	9	7.93	7.36	8.18	9.39	6.06	21.53	31.04
XOO1639	RhsA	hypothetical protein	M	7.98	17.03	12.46	13.51	20.38	20.79	22.7	10.63	16.85	17.43	5.9	10.42	8.46	7.88	14.8	17.13	18.43	7.56	15.58	14.16
XOO1640	Tra5	IS1404 transposase	L	40.07	33.12	52.08	40.69	37.83	45.07	42.8	41.38	57.84	97.26	33.3	55.31	33.52	33.17	28.42	34.72	33.71	34.19	49.24	85.83
XOO1641	XOO1641	hypothetical protein		58.28	46.37	88.31	76.37	70.96	79.2	91.23	72.62	62.74	81.86	57.13	44.55	59.39	56.26	53.04	60.99	59.62	46.11	53.46	61.3	143698	572711	127569	534960	150316	413808	148532	477688	162609	597978	159938	636844	159836	572524	145506	580720	152600	660319	147290	592233
XOO1642	mutS	DNA mismatch repair protein MutS	L	126.99	125.86	142.67	128.29	122.25	126.69	146.83	140.15	148.11	138.11	120	132.44	118.56	115.61	99.64	108.35	101.65	102.91	123.36	115.57	812446	170775	810109	195360	820679	193858	810386	220062	837423	197270	826222	163477	823811	166332	821131	151028	868072	156892	762290	158503
XOO1643	Tra5	IS1404 transposase	L	17.44	63.13	24.62	19.08	22.17	21.99	23.53	19.88	76.62	119.58	14.52	79.56	14.89	13.76	20.23	19.15	19.42	10.29	73.43	100.62	81313.6	15546	146292	43883	140883	58553.3	161090	44008.9	130372	40440.5	78453.6	10280.6	80980.1	12978.9	83017.1	13891.2	83117.5	14756.5	70979	14014.7
XOO1644	XOO1644				69.9							29.53	25.51		48.3							36.15	58.58
XOO1645	XOO1645	IS1404 transposase		31.27	435.38	21.29	26.28	36.01	35.67	27.25	20.53	334.26	339.89	31.94	352.18	24.85	21.65	39.29	27.75	30.04	25.2	395.08	418.36
XOO1646	XOO1646	ISXo8 transposase		0.67	4.9	2.61	1.03	1.54	0.86	2.88	0.66	6.89	8.87		1.05	0.35	0.99	0.69	1.06	0.75	0.93	1.31	8.29	36798.9	5018.8	34070.2	3676.2	32212.1	3264.99	36799.2	7819.67	35488.2	7011.02	54869.2	3582.62	58767.6	4455.92	41160.6	7142.84	88021.9	4977.98	61532	7065.68
XOO1647	XOO1647	ISXo8 transposase	L		170.26							32.61			53.18							108.41
XOO1648	radA
XOO1649	Tra5	IS1404 transposase	L	13.85	137.43	17.36	17.49	16.6	14.43	15.88	17.2	150.78	172.92	13.56	123.6	13.64	13.37	15.55	12.56	11.47	11.34	127.01	115.43
XOO1650	XOO1650	IS1404 transposase		18.52	45.55	24.19	18.65	22.28	23.01	36.77	20.62	52.53	87.11	17.19	40.4	18.35	16.96	19.13	21.88	28.14	14.18	49.33	80.32
XOO1651	plcN	phospholipase C	M	3.73	21.22	5.27	5.11	4.39	4.18	5.44	4.56	33.63	47.86	4.66	22.16	5.55	3.81	4.52	4.63	3.9	3.43	27.37	29.57
XOO1652	plcN
XOO1653	ycaD	transmembrane transport protein	G	42.08	36.81	47.18	36.92	38.45	38.87	41.94	40.62	42.51	50.69	51.87	38	40.18	45.3	46.02	58.12	44.5	35.47	42.82	43.96		73377.7		61632		62999.9		63692.7		64501.3		80602.8		74524.2		56305.7		69110.4		68577
XOO1654	XOO1654	hypothetical protein	S	83.24	147.56	72.98	62.91	56.72	63.37	91.04	80.42	177.54	233.42	75.78	178.81	65.35	57.78	62.99	64.23	67.34	69.49	120.58	108.98	418689	34740	450616	34405	479322	36811.9	462901	39391.2	504939	38554.1	393748	31106.7	427016	37539.5	411654	36477.3	448947	36934.7	404160	34838
XOO1655	XOO1655	hypothetical protein		72.63	18.55	370.48	404.95	262.15	134.4	144.16	142.12	18.85	19.91	99.25	19.3	101.82	101.76	100.96	107.86	120.55	98.42	21.32	22.75	1.14557e+06	581195	1.29911e+06	654930	1.18141e+06	579996	1.16683e+06	593294	1.11359e+06	561326	1.11448e+06	572006	1.15743e+06	580651	1.12722e+06	610760	1.17137e+06	610073	1289200	625365
XOO1656	aspS	aspartyl-tRNA synthetase	J	581.08	367.72	509.99	494.35	456.14	457	515.86	522.23	385.09	352.57	562.05	382.51	534.29	538.6	512.31	525.24	507.4	522.11	324.95	321.51	2.16984e+06	740600	2.19511e+06	716460	2.38013e+06	542860	2.37117e+06	723158	2.45057e+06	787172	2.13959e+06	824981	2.22703e+06	695664	2.31523e+06	747452	2.15834e+06	722854	2331800	726211
XOO1657	RimI	acetyltransferase	R	81.35	197.77	96.1	66.91	77.89	58.81	68.82	51.94	192.49	193.04	73.95	181.03	81.57	78.89	90.22	86.72	78.06	69.07	201.92	232.32	122545	10168.2	111662	6980.5	109624	7385.74	99108.5	6633.14	105679	7677.81	131630	9844.1	138282	10198.6	145090	6596.23	139412	9817.86	142300	8267.62
XOO1658	LipA	hypothetical protein	R	13.83	11.15	17.52	11.32	10.7	6.76	9.84	6.81	11.31	11.66	17.35	9.35	14.57	16.08	12.75	15.29	13.7	11.34	12.72	12.82		9294.56		6737.3		6370.36		7021.85		6892.97		10332.6		10113.5		8291.33		9070.81		11060.3
XOO1659	XOO1659	hypothetical protein	S	486.02	561.99	472.81	383.15	329.55	369.95	466.31	414.81	615.7	448.57	448.57	528.25	420.41	434.66	410.69	433.39	475.62	428.02	553.11	458.99	1.23488e+07	1.10988e+06	1.36943e+07	1390700	1.2358e+07	1.59553e+06	1.31243e+07	1.37541e+06	1.20577e+07	1.3716e+06	1.23469e+07	1.49297e+06	1.19176e+07	1.32507e+06	1.23306e+07	1.35152e+06	1.2435e+07	1.32489e+06	7859500	1.2585e+06
XOO1660	ruvC	Holliday junction resolvase	L	161.95	18.33	187.36	137.75	117.41	121.67	157.46	134.21	19.77	27.34	136.04	24.05	131.38	134.74	122.02	121.11	107.22	110.42	11.78	29.27	325438	15616.4	346916	12674	326946	14478.1	324885	12361.7	347499	14163.2	342331	17738.9	337923	17649.3	308492	17743.8	332417	19734.7	382160	18549.2
XOO1661	ruvA	Holliday junction DNA helicase RuvA	L	140.78	94.29	168.14	122.08	115.01	103.34	114.45	104.73	108.47	91	155.18	109.39	149.38	161.15	159.2	155.59	128.83	130.03	148.73	123.49	105931	5768.94	107126	5587.6	100124	5775.52	110425	6702.96	99429.4	5706.09	104173	6577.48	112626	6147.8	113218	5802.34	97800.5	6698.32	101890	6425.08
XOO1662	kup	potassium uptake protein	P	128.4	116.07	131.25	101.53	98.35	91.46	98.84	88.76	127.29	135.74	131.31	116.46	138.06	133.59	128.21	129.52	118.64	118.82	128.28	128.83	298658	142462	463554	135040	294343	134203	397978	155376	310686	148915	302365	148593	284277	157532	300084	136013	301335	144757	336190	142770
XOO1663	ruvB	Holliday junction DNA helicase RuvB	L	72.35	64.84	94.45	80	83.55	88.76	87.08	76.31	69.22	100.08	60.19	50.92	60.29	62.52	68.01	69.91	59.77	49.03	58.67	93.68	1.3324e+06	122539	1.36857e+06	124560	1.47012e+06	115626	1.47878e+06	135964	1.46425e+06	124336	1.21725e+06	126174	1.17791e+06	125913	1.2725e+06	99201	1.26734e+06	109577	1571600	115496
XOO1664	FcbC	hypothetical protein	R	173.61	552.2	459.36	395.38	340.39	284.12	283.61	232	576.9	900.07	140	553.7	139.05	147.43	154.9	173.81	170.64	147.94	784.27	911.29	84341.9	32869.4	86655.9	31186	91194.9	28302.2	90104.6	33933.4	79517.2	33316.5	80680.1	36247.7	75573.3	32041.7	76693.1	34406.3	76056.9	33911.7	85238	34107.1
XOO1665	tolQ	hypothetical protein	U	427.84	73.81	1132.84	1146.49	934.23	628.96	615.18	621.47	60.37	69.61	471.8	72.22	419.13	438.28	434.45	452.95	441.64	434.05	91.85	89.43	5.02295e+06	223327	5.5744e+06	247110	5.90846e+06	220336	5.58627e+06	255164	5.65005e+06	219226	4.8666e+06	195084	4.61718e+06	208030	5.06343e+06	186672	5.25786e+06	194121	5363500	191761
XOO1666	ExbD	hypothetical protein	U	286.06	344.58	660.23	725.33	503.83	323.15	331.22	332.61	373.8	460.84	273.94	343.13	265.18	252.13	242.23	237.8	246.08	281.27	473.91	521.87	192159	194248	294167	214330	218659	208149	238841	214540	211154	196811	191264	182016	184022	210902	206387	183873	191934	190548	191380	198718
XOO1667	Smc	hypothetical protein	D	180.42	256.25	402.88	433.95	337.53	216.58	234.22	212.3	299.89	344.43	174.72	242.62	200.27	167.64	170.11	183.59	187.12	172.42	330.76	350.9	4.1103e+06	549103	4.98201e+06	594790	4.57303e+06	606211	4.56308e+06	596489	4.48631e+06	551287	3.94897e+06	606951	4.00713e+06	549788	3.59141e+06	602023	4.43336e+06	550072	1904200	591293
XOO1668	tolB	translocation protein TolB	U	772.66	538.25	921.88	1262.32	1120.12	817.83	644.56	621.92	552.77	499.81	808.63	544.63	1070.28	971.73	993.59	851.06	837.48	879.49	701.88	579.63	3.71745e+06	652541	5.46078e+06	977120	5.22771e+06	815505	4.77183e+06	926918	4.79501e+06	799115	3.83901e+06	652487	3.60169e+06	614797	3.88413e+06	620900	3.80778e+06	652447	4092800	650811
XOO1669	ompP6	outer membrane protein P6	M	5966.88	1171.2	5178.06	5295.97	5704.93	7248.25	7925.86	9393.71	1065.85	869.75	6505.15	1161.18	6087.37	6161.81	6977.86	6626.08	6639.36	6484.31	1353.09	1320.61	1.79762e+07	3.75791e+06	4.0001e+07	3606600	3.34614e+07	3.35671e+06	3.12972e+07	3.93113e+06	3.21965e+07	3.802e+06	1.67817e+07	3.6638e+06	1.7129e+07	3.53299e+06	1.85579e+07	3.37591e+06	1.97992e+07	3.69564e+06	20422000	3.37041e+06
XOO1670	XOO1670	hypothetical protein	S	686.53	2734.1	590.88	681.91	690.9	656.89	674.06	560.7	3194.54	3389.8	661.48	2714.2	715.85	640.83	650.16	617.29	580.69	523.54	2589.18	2873.57	494183	137980	397669	143500	443885	126431	463669	149415	469611	138767	520880	154182	509998	139420	538487	136172	512674	131677	528010	129633
XOO1671	NrdG	radical activating enzyme	O	136.42	142.28	216.87	209.9	172.03	141.35	183.98	131.36	200.58	204.78	143.16	132.08	120.3	116.6	109.91	114.79	120.53	95.66	135.34	164.47	112272	36205.8	102340	30546	126153	42021.1	121087	44275.2	124210	50120.3	120038	38268.5	112910	37885.9	123658	37655.8	119180	38494.4	135760	39228.7
XOO1672	XOO1672				78.07							85.18	109.84		71.2							76.2	87.87
XOO1673	XOO1673	transposase	L	218.95		309.82	267.39	255.18	223.12	195.43	199.58			220.21		212.74	200.08	208.72	200.31	210.19	201.8
XOO1674	XOO1674				12.73							20.68	45.25		45.71							29.75	20.42
XOO1675	XOO1675	transposase	L	139.97	7.32	173.64	143.9	124.44	95.97	95.25	116.13		7.11	130.44		124.99	116.59	123.55	116.82	106.38	126.17	2.85	9.95
XOO1676	XOO1676				0.76								3.16										8.36
XOO1677	XOO1677	transposase	L		89.1							12.01	168.02		7							93.44	91.88
XOO1678	XOO1678	IS1478 transposase		4.95	23.22	9.18	4.28	7.77	10.22	9.96	8.37	29.98	40.33	3.78	18.75	4.65	5.63	5.41	7.82	6.45	6.72	22.55	29.72
XOO1679	exsB	transcriptional regulator	R	120.47	500.36	161.54	129.06	111.63	94.82	115.2	111.51	364.89	304	126.29	525	123.22	111.73	110.17	124.02	109.46	117.73	409.14	419.15	2.76846e+06	239543	2.13571e+06	192190	2.12421e+06	195899	2.12654e+06	220101	2.11944e+06	212306	2.83044e+06	246620	2.79458e+06	244589	2.88244e+06	230670	2.91557e+06	252074	3038500	246940
XOO1680	int	phage-related integrase	L	13	14.24	13.72	11.47	12.96	16.58	16.71	17.6	14.73	13.96	11.53	10.28	12.91	11.84	11.28	13.67	11.38	9.65	11.51	14.09
XOO1681	XOO1681	hypothetical protein		3.41	2.05	5.66	4.05	2.98	7.77	10.79	8.94	24.19	7.99	3.74	7.73	4.78	4.48	3.52	3.59	4.62	4.17		12.94
XOO1682	XOO1682	hypothetical protein		10.2	3.46	16.66	18.05	17.97	28.47	20.08	16.39	2.42	13.58	7.07	2.62	9.61	7.41	14.41	15.61	9.53	7.4	3.23	6.26
XOO1683	XOO1683	hypothetical protein		9.73	2.7	17.58	10.65	14.43	14.8	18.13	16.33	12.88	17.26	11.08	13.28	6.46	6.05	6.45	11.39	8.54	8.28	8.18	8.51
XOO1684	XOO1684	hypothetical protein		4.25	31.88	4.12	4.87	4.53	8.18	5.54	4.71	19.92	7.9	3.5	6.35	2.8	0.52	3.29	4.7	2.55	1.95	17.2	4.55
XOO1685	DnaG	hypothetical protein	L	8.68	10.24	9.56	7.05	10.02	14.05	13.27	11.85	16.75	19	10.44	11.23	7.81	7.48	10.1	9.03	9.04	7.06	8.68	12.42		6989.82		15381		11079.9		8607.73		11817		8813.52		8001.72		10538.2		8744.85		9481.64
XOO1686	XOO1686	hypothetical protein		2.78		3.86	1.42	2.28	3.57	4.27	1.37			1.53	9.45	2.93	1.37	2.4	2.2	4.63	2.56
XOO1687	XOO1687	hypothetical protein		15.85	43.19	13.06	11.08	15.16	18.22	15	22.31	43.57	64	15.42	54.47	17.18	15.2	15.91	19.19	20.62	19.97	42.32	46.03
XOO1688	HipB	hypothetical protein	K	36.19	93.96	76.11	76.18	107.66	123.84	111.17	87.59	112.92	88.06	34.17	78.24	31	34.7	43.09	39.34	41.92	38.84	96.97	48.37	37034.2	17521	31904.4	15157	34113.8	18296.9	33889.7	19709.5	37584.6	18911.4	31769.4	18355.2	36784.4	18990.6	34405.3	17680.2	37331.5	19170	38984	18020.1
XOO1689	D	phage-related tail protein	R	10.36	32.3	17.14	12.24	12.61	13.48	15.46	13.01	38.19	49.82	12.36	33.7	10.75	11.11	10.13	11.67	10.27	13.65	29.01	39.81	95550.7		101823		74773.6		78940.4		71828.7		95863.7		102441		114026		92850.5		110860
XOO1690	U	phage-related tail protein	R	8.48	16.93	6.94	9.39	8.71	6.31	5.2	5.08	3.49	17.45	4.45	10.14	3.49	4	4.82	4.66	6.41	6.09	16.43	13.33	565.638		726.905		953.23	200.802	1226.23	310.462	1072	308.501	813.655	278.192	1114.63	223.724	1092.25	197.056	838.16	296.477	975.44
XOO1691	T	phage-related tail protein	S	1.86	15.01	4	3.37	3.56	3.58	3.96	3.4	14.47	20.78	2.78	9.86	2.61	2.7	2.13	2.45	2.14	2.13	11.61	12.67
XOO1692	XOO1692	hypothetical protein																0.9	1.64
XOO1693	E	phage-related tail protein		4.89	40.2	9.21	5.48	8.66	4.6	7.5	6.74	27.23	42.28	5.37	55.77	4.64	3.38	5.72	4.95	7.78	4.49	38.72	24.24
XOO1694	FII	phage-related tail protein	R	6.39	25.19	9.02	8.59	11.25	12.18	9.62	8.01	12.96	16.54	9.57	14.52	10.4	8.88	7.2	9.92	7.31	5.87	19.18	15.57		75906.9		48061		37119.7		36444.9		50306		58444.4		64983		66463.9		74506.8		73209.6
XOO1695	FI	phage-related tail protein	R	5.08	16.1	4.22	6.47	7.5	3.58	4.36	3.88	11.62	14.92	4.6	15.6	3.48	4.63	3.5	3.77	4.84	4.9	14.55	11.67
XOO1696	W	phage-related baseplate protein	R	0.41	11.55	1.83	0.84	1.89	0.35	3.03	0.81	21.28	24.71	0.9	18.82	0.87	0.81	0.57	0.26	0.91	0.38	13.24	12.02
XOO1697	gpV	phage-related baseplate protein	R	2.36	8.56	2.91	2.41	2.41	2.25	1.93	3.1	9.64	19.4	2.31	12.91	1.66	1.04	1.63	1.99	1.17	0.24	7.24	10.42
XOO1698	MdpB	hypothetical protein	S	7.67	25.84	11.12	10.53	13.43	15.82	9.95	10.66	26.45	30.96	7.78	20.88	10.05	7.57	9.89	11.5	8.15	5.96	24.59	31.23
XOO1699	gpI	phage-related tail protein	R	1.3	15.69	1.44	2.91	1.71	2.89	1.28	1.79	13.55	17.24	2	8.95	1.37	1.03	2.68	2.3	1.54	0.96	6.41	12.98
XOO1700	J	phage-related baseplate assembly protein	R	2.64	13.79	5.34	3.48	4.59	4.38	2.67	4.43	12.02	10.85	3.07	7.43	2.29	2.3	2.89	3.04	2.47	2.14	9.35	8.08
XOO1701	XOO1701	hypothetical protein		60.62	16.41	55.32	64.12	96.07	108.39	51.4	42.57	22.48	19.1	47.48	27.67	55.53	44.38	67.4	58.98	46.36	53.91	23.79	36.86		6888.78		4609.2		3806.78		4680.44		5161.02		6711.27		6332		7004.77		7604		7119.43
XOO1702	S	phage-related tail protein		1.66	6.92	0.37	2.03	1.09	1.99	1.02	0.65	7.33	21.68	1.46	13.07	1.4	0.65	1.83	1.68	1.72	0.91	11.27	16.56
XOO1703	R	phage-related tail protein		1.64	16.88	2.18	3	2.58	1.4	2.01	1.61	15.11	19.36	1.44	21.25	3.45	1.29	0.68	1.86	2.54	0.6	23.05	18.68
XOO1704	XOO1704	hypothetical protein		2.73	59.5	2.69	5.25	2.59	2.59	2.42	1.79	44.87	38.24	2.99	49.01	3.51	2.09	1.67	3.45	1.01	3.34	54.01	54.17
XOO1705	lys	phage-related lytic enzyme	R	3	15.98	3.58	2.82	2.57	2.57	2.26	3.41	19.46	19.06	4.56	18.55	4.38	2.28	2.7	2.77	2.9	2.12	32.1	16.22
XOO1706	XOO1706	hypothetical protein			5.97	1.13	0.52	1	0.87	0.94	2.01	1.04	2.35		10.16	1.07	1.01	1.4	0.97	1.7		9.74	10.8
XOO1707	XOO1707	hypothetical protein		1.25	9.05	0.46		1.09	1.42	0.25		9.56	10.78	0.91	4.11	0.44	0.41	0.57	0.53	0.46	0.76	8.43	3.27
XOO1708	X	phage-related tail protein	R	1.41						0.87								1.46	0.45	0.52
XOO1709	L	phage-related capsid completion protein			14.4	0.43	1.2	1.54	2.35	1.92	0.39	24.83	15.29	0.43	11.5			0.54	0.25	1.02	0.36	13.42	18.03
XOO1710	M	phage-related terminase		1.23	8.95	1.83	0.84	1.08	1.76	1.64	1.42	6.91	11.81	1.81	9.8	1.3	1.83	1.13	1.95	2.21	2.65	12.6	5.3
XOO1711	XOO1711				10.97							12.35	8.42		5.12							10.12	5.19
XOO1712	N	phage-related major capsid protein		2.19		4.84	5.49	5.64	6.23	5.63	4.45		10.12	4.64	8.88	2.76	3.74	4.61	4.33	3.99	3.35	3.59	13.37
XOO1713	O	phage-related capsid scaffold protein		2.28	10.72	3.12	3.22	3.46	3.16	2.16	2.08	16.12	14.68	2.51	14.66	3.52	3.99	2.06	2.44	2.47	2.74	15.05	13.19
XOO1714	P	phage-related terminase	S	0.5	8.92	1.01	0.59	1.09	0.85	0.71	0.74	12.83	11.18	0.82	5.44	0.35	0.66	0.57	1.1	0.65	0.23	6.39	6.85
XOO1715	Q	phage-related capsid packaging protein	R	3.03	12.75	5.12	6.33	6.73	5.93	4.07	4.69	19.03	17.89	2.38	7.29	3.19	2.85	3.38	3.92	2.89	3.05	11.69	13.09
XOO1716	XOO1716				4.94								3.84		9.34							9.21
XOO1717	XOO1717	site-specific DNA-methyltransferase	L	1.9	17.7	2.81	2.8	4.02	4.51	5.69	3.95	32	41.4	3.48	21.53	4.45	2.71	3.05	2.67	5.39	2.33	25.17	25.98
XOO1718	XOO1718	hypothetical protein		79.37	179.2	109.18	87.4	114.3	88.81	69.68	72.15	161.07	159.93	107.88	202.05	103.19	103.2	118.1	126.87	110.5	80.48	179.37	196.13
XOO1719	XOO1719	hypothetical protein		61.64	80.43	116.18	103.9	96.18	91.85	109.7	78.43	117.71	113.77	62.28	84.42	65.94	58.93	54.95	69.27	65.54	47.41	94.84	139.54	250342		241702		220761		212949		227631		238977		254441		249707		232923		335790
XOO1720	XOO1720	hypothetical protein		100.38	63.96	146.15	131.6	132.27	124.09	110.97	94.09	68.13	73.36	91.52	57.18	101.86	88.49	88.39	89.04	91.41	87.42	60.75	80.71	3.45425e+06	496930	2.95226e+06	448450	2.98815e+06	427403	2.92064e+06	433877	3.04911e+06	458936	3.50682e+06	491421	3.49623e+06	490524	3.30213e+06	481834	3.68547e+06	508881	3562700	505145
XOO1721	AtoC	response regulator	T	235.9	2054.03	245.94	250.24	259.27	276.06	131.64	160.73	2604.25	3096.92	177	1836.35	228.66	249.34	348.06	248.19	223.42	201.91	4103.3	3411.9	34434.4	3501.12	42607.5	3037.9	42763.3	3433.42	44665	3300.15	43829.5	3418.52	36407.5	3362.01	31168.9	3279.68	37258.9	3679.02	32536.4	3423.77	41773	4194
XOO1722	XOO1722	hypothetical protein		206.84	291.38	691.82	700.11	542.5	331.96	251.21	302.11	183.91	233.81	232	338.65	251.47	263.77	267.8	297.17	304.97	281.82	431.74	344.32	3.55776e+06	126207	3.96834e+06	133390	3.77668e+06	121502	3.21625e+06	109391	3.44385e+06	104389	3.83736e+06	125804	3.69915e+06	121868	3.46869e+06	125399	3.40487e+06	134478	4194400	126556
XOO1723	recQ	DNA helicase	L	101.8	281.81	109.84	88.3	86.84	88.37	96.61	94.65	341.47	422.4	83.56	292.65	84.58	80.85	82.14	88.22	82.23	74.36	305.06	380.54	187904	46870.5	311865	71304	273509	64687.3	261833	71268.6	266446	58294.1	188404	51472.9	184338	48387.5	172442	43601.8	200118	50883.3	200610	45715.3
XOO1724	Dps	DNA-binding related protein	P	737.11	8034.44	787.05	817.18	893.85	880.96	658.23	589.89	6952.93	6409.53	815.36	7607.57	1005.13	927.86	1160.56	969.97	922.26	1018.05	7999.86	5691.52	2.41802e+06	377349	2.14768e+06	376980	2.12757e+06	300964	2.00685e+06	340251	2.07068e+06	334449	2.37886e+06	370700	2.30124e+06	370914	1.93603e+06	345897	2.46065e+06	359616	2543900	371328
XOO1725	hrpA	ATP-dependent RNA helicase	L	89.62	78.69	95.65	83.22	74.44	78.28	104.31	107.44	107.05	131.48	90.19	80.01	82.15	85.7	82.98	91.48	87.71	85.34	97.31	117.82	641439	167501	786557	146660	735848	171168	790597	168856	849997	166236	727688	160188	737297	165166	787163	145357	711046	156675	718990	153384
XOO1726	XOO1726	transposase		106.91	22.87	106.74	105.54	118.32	117.98	111.67	111.8	52.55	67.27	108.17	26.56	103.21	106.39	121.64	129.69	116.62	95.6	28.52	38.75
XOO1727	fepA	TonB-dependent receptor	P	20.95	66.46	18.15	14.9	15.86	13.49	11.98	11.28	49.05	49.06	20.13	66.5	22.76	21.1	20.85	22.8	21.74	21	58.95	61.66	146933	155350	162965	164910	141866	267726	145435	143221	136878	144759	157673	212027	151376	173062	159954	234057	161118	182143	123470	213537
XOO1728	glk
XOO1731	PqaA	hypothetical protein	R	141.77	1170.78	128.02	120.53	112.14	92.6	83.71	91.88	720.62	702.62	146.38	1077.94	163.02	148.54	150.67	163.87	147.75	154.24	1040.83	978.36	711007	136145	988362	344950	782602	292318	796684	266157	790640	200156	709929	135121	752222	138151	828011	122745	728295	124540	789550	119478
XOO1732	XOO1732	hypothetical protein		91.37	26	100.67	78.09	106.72	86.92	80.75	64	15.9	37.5	93.5	27.6	114.5	88.76	111.39	105.12	93.87	75.86	26.65	48.46	11602.9	28982.7	11013.8	43767	8830.28	24834.6	9561.97	26955.6	9879.35	30135	9886.48	28014	10134.8	29525	11942.6	33465.2	10800.4	28937.8	10436	25625.6
XOO1733	pqqE	pyrroloquinoline quinone biosynthesis protein PqqE	R	20.36	35.38	24.69	35.65	31.6	16.07	10.07	8.31	28.81	36.72	24.58	37.9	22.39	21.86	22.62	22.33	20.85	20.15	48.81	60.57	38147.5	4645.38	42981.1	7047.2	38121.6	3105.53	34739.5	4361.25	32967	4119.92	39099.5	3015	43102.7	3884.79	40295	4309.49	43312.5	4316.65	48838	5817.27
XOO1734	pqqC	pyrroloquinoline quinone biosynthesis protein PqqC	H	77.91	104.95	104.48	155.96	133.58	67.14	34.43	28.84	72.48	69.51	80.83	100.08	89.4	82.99	92.44	82.36	85.24	75.02	116.42	139.58	1.014e+06	376107	448042	198680	510497	275738	480100	227860	449830	275265	1.07645e+06	456511	1.03773e+06	445461	789555	570473	1.24388e+06	438281	638780	559048
XOO1735	pqqG	pyrroloquinoline quinone biosynthesis protein PqqB	R	110.1	244.02	151.26	210.2	145.62	69.42	37.65	42.47	229.82	282.41	110.45	243.5	132.3	113.35	122.07	120.9	99.57	92.83	395.98	496.07	100312	32862.2	58592.4	28300	67305.3	23985.5	55520.4	26280.8	65143	26142	97145.2	31182.3	93627.5	30221.1	98641.4	32567.2	100177	32477.5	97066	32640
XOO1736	relA	ATP:GTP 3'-pyrophosphotransferase	TK	107.13	119.69	139.06	128.38	122.65	92.82	87.05	77.76	125.83	140.41	109.03	127.58	107.5	107.61	96.37	106.48	101.15	97.76	137.46	158.53	2.76708e+06	652485	1.96114e+06	622640	2.06015e+06	531709	2.07098e+06	500880	1.81374e+06	567423	2.69195e+06	635032	2.65987e+06	642294	2.65228e+06	686374	2.63231e+06	621711	2891800	641460
XOO1737	XOO1737	hypothetical protein		14.3	23.9	20.74	14.67	15.11	11.77	12.74	13.11	28.26	29.9	18.77	15.49	20.66	17.13	17.71	18.42	16.84	13.88	27.31	25	37373.9	21696.3	39051.6	19357	33336.1	15097.4	29811	16708.1	31516	16352.2	44284.1	18420	39751.1	18946.2	40730.2	18399.4	42488.8	21263.1	42865	22950.1
XOO1738	XOO1738	glycosyltransferase	R	68	188.94	91.82	77.28	68.22	59.93	60.88	60.78	175.34	185.75	78.54	181.61	73.25	71.28	70.22	79.88	73.13	71.46	191.83	192.82	360314	152480	338541	134970	338952	127576	348032	152450	339165	144167	380545	143158	360177	154976	347549	146516	361692	147922	376020	144874
XOO1739	ponB	penicillin-binding protein 1B	M	72.15	92.6	134.46	133.94	118.78	90.81	106.9	95.34	102.25	117.46	77.72	84.25	68.48	72.21	65.29	72.96	64.9	62.61	97.04	110.91	452898	227415	370055	273200	387589	233205	395928	253514	402323	239324	480732	234140	471963	222804	474959	217246	479581	223409	496330	217146
XOO1740	XOO1740	hypothetical protein		76.41	64.8	125.68	127.08	120.76	87.79	101.67	89.1	64.92	56.11	85.13	63.18	77.01	82.47	68.39	80.74	81.35	78.3	55.2	52.64	144664	70045.2	101823	57182	106353	44483.3	107369	55383.2	99363.6	59286.6	157524	77129.2	147412	59555.7	152866	68330	148584	76614.6	123640	67279.2
XOO1741	yoaA	ATP-dependent helicase	KL	23.66	31.68	34.17	33.95	31.4	28.43	25.94	19.64	38.35	38.38	21.74	31.68	24.55	23.93	22.38	18.05	18.59	17.92	39.92	38.04	426501	106426	443549	95025	416796	106056	419066	96806.7	448814	95337.7	480112	100779	456275	123074	506255	114208	447550	112337	535610	121204
XOO1742	XOO1742	hypothetical protein	O	59.03	39.72	79.58	64.07	63.74	60.33	74.53	74.1	38.23	40.81	64.44	39.24	55.47	54.65	55.46	59.43	61.96	53.73	42.68	47.86	119624	19779.8	115097	18222	121100	20265.8	119600	20277.2	114970	18800.7	120973	21431.6	115243	20121.7	118962	20504.1	117099	22323.3	132270	21538.3
XOO1743	draG	dinitrogenase reductase activationg glycohydrolase	O	47.76	42.86	66.76	52.97	48.45	50.14	58.38	49.74	35.66	38.16	51.56	38.47	49.29	48.56	43.03	50.04	48.88	41.94	34.34	40.23
XOO1744	tonB	TonB protein	M	88.6	169.96	90.54	76.7	72.7	65.39	70.62	69.94	138.55	183.14	88.4	172.54	94.06	84.59	85.12	87.01	78.59	82.95	177.25	179.75	573166	126104	639345	162640	543016	136245	544435	143028	574786	121874	603110	105503	592564	123682	569872	104268	542777	116461	624550	110458
XOO1745	gshB	glutathione synthetase	HJ	214.56	207.81	208.14	179.87	167.94	149.68	178.51	169.74	175.75	193.3	196	233.44	194.26	204.65	177.68	189.69	196.8	214.33	212.33	215.86	4.69389e+06	57328.9	4.90075e+06	60446	4.75118e+06	51302.5	4.6295e+06	60367.7	4.52403e+06	57235.2	4.91406e+06	60970.3	4.82425e+06	61341.8	5.06167e+06	59913.8	4.89162e+06	61594	5777600	59435.6
XOO1746	pilG	pilus protein	TK	515.11	1142.43	640.5	463.84	585.04	693.89	511.39	359.61	1435.89	1436.09	377.18	1117.37	431.27	367.21	566.88	476.58	421.3	407.89	1188.79	1432.7	682011	153571	919756	186390	851500	179644	894673	239382	963958	199931	719668	140068	716821	151481	817051	133386	707349	155429	762910	142711
XOO1747	pilH	PilH protein	TK	207.7	139.57	276.4	180.1	166.33	180.85	161.17	153.11	164.11	188.64	172.1	135.28	205.49	183.6	207.95	209.72	167.6	182.93	203.23	257.28	397820	31652.6	486348	27590	422698	30503.1	432572	37267.2	465181	35193.8	404678	37268.6	440110	33294.2	493423	30008.1	519515	35722.6	368210	38672.5
XOO1748	pilI	pilus biogenesis protein	NT	233	715.86	316.74	219.4	190.26	186.31	215.03	174.83	778.88	746.25	231.54	634.69	220.92	213.49	231.53	252.16	225.19	219.4	738.02	778.27	1.26003e+06	34607.1	1.22809e+06	38503	1.14273e+06	29343.1	1.12876e+06	36350.2	1.17521e+06	37373.6	1.2313e+06	35937.7	1.311e+06	36603.8	1.14306e+06	35681.8	1.15945e+06	35029.6	1668900	32067.6
XOO1749	pilJ	pilus biogenesis protein	NT	719.88	2039.65	812.11	567.76	453.05	431.28	499.22	445.5	2334.55	2028.48	767.44	2073.59	775.73	751.58	682.06	675.15	755.44	741.31	1875.65	1953.27	7.32696e+06	2.72544e+06	8.87907e+06	3400100	7.40497e+06	2.88606e+06	7.59492e+06	2.98481e+06	7.58623e+06	2.86084e+06	7.13046e+06	2.47324e+06	7.80781e+06	2.63846e+06	7.70035e+06	2.667e+06	7.50031e+06	2.85901e+06	7596800	2.78113e+06
XOO1750	pilL
XOO1752	CheB	hypothetical protein	NT	681.12	820.72	816.7	771.4	502.37	404.43	609.49	518.94	884.76	772.91	744.84	834.04	725.73	732.3	556.09	578.16	703.76	650.43	812.89	771.55	1.17294e+06	236452	773749	148570	801106	154432	885195	176261	842687	173390	1.21138e+06	287278	1.25057e+06	249432	1.31434e+06	205464	1.36854e+06	231894	1321600	222759
XOO1753	CheW	hypothetical protein	NT	376.05	111.39	452.7	407.37	293.51	212.82	331.76	267.9	112.91	136.98	480.9	119.79	412.86	426.82	391.78	400.86	514.08	423.35	132.85	164.68	2.92663e+06	279651	3.10195e+06	371470	2.81193e+06	311759	2.6015e+06	367052	2.84999e+06	316753	3.03779e+06	253989	3.10742e+06	277061	2.8386e+06	230009	2.98283e+06	277209	3655100	252696
XOO1754	rimJ	ribosomal protein alanine acetyltransferase	J	39.88	70.67	61.84	59.76	40.51	32.09	33.63	37.64	84.5	129.67	39.11	68.35	45.52	37.48	42.34	45.02	36.45	39.04	69.75	124.71	383384	116079	386943	89027	381561	95287.9	353939	90517.6	347206	92866.7	445148	90351.1	444352	113924	517455	94924.1	473674	115213	558870	110966
XOO1755	tISRso5	ISRSO5-transposase protein	L	26.97	43.16	47.98	49.49	51.19	56.49	41.57	31.65	75.1	104.4	22.67	41.26	22.24	22.57	26.9	24.32	23.83	17.45	64	99.99	299295	77154.5	174999	47466	213237	51918.1	245255	63840.6	246622	68393.4	336122	82717.6	335652	84613.8	360221	63988.4	375175	70008.5	284710	68880.7
XOO1756	XOO1756	hypothetical protein		1.7	10.23	5.66	2.31	3.73	4.37	6.27	1.12		7.99	1.25	17.01	3.59	5.04	2.74	4.66	2.52	1.04	7.62	3.7
XOO1757	XOO1757	hypothetical protein	R	7.32	8.44	14.19	12.47	15.14	13.6	12.42	12.19	14.84	12.15	6.18	7.88	6.67	7.5	7.46	9.34	6.61	5.17	10.45	12.02
XOO1758	XOO1758				59.89							85.12	121.12		55.86							63.76	79.28
XOO1760	aspG	asparaginase	E	103.62	160.8	118.42	113.27	130.82	128.64	117.03	104.51	153.98	134.48	105.4	169.07	124.25	98.26	102.39	103.66	104.88	104.77	170.01	181.25	310511	518309	311374	664710	282488	958292	278640	547708	275708	542599	334692	755928	302498	600794	337965	710320	352665	622387	334440	763508
XOO1761	cutC	copper homeostasis protein	P	70.82	27.29	81.88	87.87	78.9	68.56	68.88	70.55	38.1	44.26	66.68	24.74	63.1	63.69	68.7	63.32	56.76	62.46	25.37	45.42	589680	176008	581999	99968	572938	112912	544345	121898	532030	123953	590734	155460	613502	150142	603184	147179	608987	160289	699190	162558
XOO1762	XOO1762	leucin rich protein	S	20.4	44	21.98	22.15	21.9	25.45	16.08	18.4	47.04	66.86	14.03	38.82	14.86	14.39	19.56	19.64	16.15	11.38	52.06	58.28
XOO1763	XOO1763	hypothetical protein	G	35.42	49.98	37.04	29.81	28.09	30.31	32.91	37.13	53.8	63.47	32.57	56.16	37.03	31.51	38.9	42.58	38.92	34.51	50.75	60.26	338426	171194	385359	161940	355624	182923	365411	210972	355145	169221	365299	165982	353349	167399	379149	135455	371068	154062	370150	160669
XOO1764	XOO1764	transposase	L
XOO1765	XOO1765				19.93							27.2	36.33		17.38							22.83	34.02
XOO1766	XOO1766
XOO1767	XOO1767	hypothetical protein						0.88	1.14	0.82
XOO1768	CydC	hypothetical protein	CO	12.36	26.07	19.97	13.35	14.93	16.62	12.63	12.66	29.76	39.33	12.76	28.42	12.11	12.44	12.15	13.84	13.04	10.45	28.79	32.22		17399.2		19862		11745.5		16446.3		15991.2		18248.6		14200.2		18301.2		16260.7		16478
XOO1769	bga	beta-galactosidase	G	181.06	301.94	208.29	42.92	25.85	16.98	14.58	14.24	132.78	172.18	165.35	318.6	173.44	168.42	140.44	153	163.14	170.03	270.16	261.8	668173	15202.1	653384	12249	589139	13381.4	554248	13732.8	523441	13746.5	658578	18630.1	668956	16070.1	616968	14735.5	609154	17083.3	676270	16081.1
XOO1770	XOO1770	hypothetical protein	G	408.86	137.58	305.73	87.08	51.55	33.91	32.97	34.18	56.33	71.78	420.57	143.41	449.51	442.48	376.62	430.94	420.96	470.35	113.04	118.96	5.7243e+06	1.5078e+06	3.9451e+06	1375200	4.0305e+06	1.12663e+06	3.86049e+06	1.03335e+06	3.68449e+06	1.09306e+06	6.28699e+06	1.45684e+06	6.01755e+06	1.52102e+06	6.03752e+06	1.54048e+06	6.0308e+06	1.53299e+06	6613600	1.40502e+06
XOO1771	XOO1771	hypothetical protein	S	265.48	1280.61	121.59	40.43	33.21	19.39	21.59	23.52	572.17	581.25	240.48	1247.31	283.96	240.5	211.89	243.82	243.95	258.68	1054.28	992.28	729591	324993	669214	261420	667446	224404	635210	240859	594303	246613	789778	335992	785169	320679	840972	284414	849851	322433	858960	311191
XOO1772	EmrA	membrane-fusion protein	V	26.88	20.51	37.69	32.52	35.22	38.93	39.39	29.46	27.52	30.54	21.14	17.58	22.26	18.17	19.38	20.9	21.91	17.87	23	31.02
XOO1773	XOO1773	transposase	L	4.13		3.05	2.49	3.51	3.01	1.5	3.31			3.02		4.51	1.96	3.16	1.26	1.19	3.23
XOO1774	tfus2961	hypothetical protein		24.89	62.75	29.5	29.01	38.23	35.9	23.54	23.2	60.49	57.86	21.37	69.24	21.48	25.08	31.27	26.44	28.07	29.55	58.14	67.5
XOO1775	XOO1775				33.49							35.58	36.4		45.07							33.92	45.22	570851	118269	416709	95795	347091	95974.6	368744	82213.9	338866	90890.9	476251	113809	494318	119346	460134	109265	479368	113059	432600	108287
XOO1776	XOO1776				98.86							103.66	135.32		106.02							135.91	143.53
XOO1777	XOO1777	transposase	L	67.95		135.15	140.44	132.1	98.87	86.95	74.67			71.79		72.45	72.73	81.77	80.63	74.69	70.95
XOO1778	SunT	colicin V secretion ABC transporter ATP-binding protein	V	20.66	122.26	33.31	28.77	27.49	23.25	18.47	17.24	121.99	138.31	20.38	116.55	21.91	19.9	22.81	21.61	19.8	18.47	128.67	141.01
XOO1779	BglX	glucan 1,4-beta-glucosidase	G	109.12	90.03	101.85	106.31	81.06	59.19	52.09	45.51	60.34	67.42	121.8	89.52	130.16	144.24	120.27	120.22	110.75	123.9	74.89	82.52	7.07196e+06	3.28725e+06	5.48755e+06	2484100	5.65321e+06	1.89388e+06	5.4035e+06	2.37732e+06	5.39515e+06	2.60527e+06	7.03174e+06	3.10667e+06	7.16836e+06	3.09582e+06	7.36674e+06	3.13187e+06	6.97069e+06	3.38031e+06	7220100	3.18554e+06
XOO1780	LacZ	beta-mannosidase	G	159.06	103.89	132.07	148.28	107.59	84.73	65.27	59.72	64.2	72.94	173.79	102.49	210.34	196.18	176.29	163.54	165.78	172.4	97.26	93.97	4.99282e+06	762414	5.09744e+06	774130	4.78364e+06	698825	4.37197e+06	682010	4.37659e+06	668622	4.80492e+06	745615	5.15248e+06	818115	4.89839e+06	699452	5.13995e+06	725534	4583700	774310
XOO1781	nahA	beta-hexosaminidase	G	106.93	115.54	102.35	85.88	67.73	59.99	49.49	47.76	97.41	98.73	100.12	117.38	121.7	113.52	104.99	92.86	93.92	106.61	109.63	116.84	1.86256e+06	1.1113e+06	2.08036e+06	707520	1.95648e+06	716132	1.84777e+06	736441	1.87053e+06	823159	1.93984e+06	1.15537e+06	1.87655e+06	1.13114e+06	1.84171e+06	1.06749e+06	1.87235e+06	1.07721e+06	2043300	1.07464e+06
XOO1782	XOO1782	hypothetical protein	R	209.56	248.55	290.91	145.33	111.7	105.14	89.23	88.1	150.13	164.43	238.7	244.62	218.44	211.57	217.77	207.62	213.13	212.01	217.65	232.28	1.94896e+06	828494	1.07048e+06	444970	1.29793e+06	459728	1.31129e+06	475262	1.33991e+06	548628	1.95803e+06	807213	2.04891e+06	844972	2.02003e+06	746266	2.11438e+06	819628	2143400	765093
XOO1783	fucA1	alpha-L-fucosidase	G	105.74	212.17	146.03	58.07	53.49	45.2	39.86	38.68	153.61	183.66	110.64	210.94	107.22	105.1	98.86	113.72	110.99	104.36	211.38	232.39	2.34879e+06	863756	2.56929e+06	804030	2.49086e+06	653060	2.31585e+06	714106	2.24751e+06	733421	2.35984e+06	828779	2.37883e+06	814175	2.55099e+06	779192	2.45086e+06	777591	2338000	775949
XOO1784	iroN	TonB-dependent receptor	P	1035.1	6080.86	822.33	590.12	453.18	352.91	280.57	357.21	2837.06	3236.7	1029.22	6262.17	1127.79	1168.54	1031.41	1086.52	1112.88	1309.58	5635.6	5257.75	1.76826e+07	9.60133e+06	9.23286e+06	6179300	1.0347e+07	5.10535e+06	9.32748e+06	4.33315e+06	9.34061e+06	5.07896e+06	1.88205e+07	9.15252e+06	1.84168e+07	8.63703e+06	1.7473e+07	8.45529e+06	1.7221e+07	9.22751e+06	23741000	8.02148e+06
XOO1785	glk	glucokinase	G	156.06	50.46	172.27	117.8	117.98	118.68	122.86	165.09	53.98	49.94	161.8	45.34	155.77	157.31	135.55	152.49	137.3	142.26	50.2	62.94		1307.85		1728.8		1872.84		2815.54		2169.14		3056.29		2929.68		2327.38		2521.71		1831.22
XOO1786	XOO1786	16S ribosomal RNA methyltransferase RsmE	S	171.3	101.15	180.74	127.15	117.99	113.46	162.65	163.34	104.85	98.65	194.34	110.55	178.34	184.33	149.75	160.02	152.35	152.37	104.4	131.91	61978.8	44436.2	80680.3	47129	82514.3	39851.1	72319	45434.8	76162	42450.7	63862	45529.2	57190.3	42870	66308.9	41139.8	61006.5	46356.1	62089	42240.9
XOO1787	bioA	adenosylmethionine-8-amino-7-oxononanoateaminotransferase	H	187.27	141.97	168.61	136.72	119.56	129.06	159.54	164.48	159.16	172.22	171.86	143.37	179.36	166.96	152.69	155.21	151.91	167.05	144.7	151.26	715538	417164	427375	433660	492564	435600	487437	413081	485327	397529	667168	314955	706937	446429	780227	441358	773475	469500	752040	458228
[truncated: 2,994 more rows]
