# Supplementary material for: Combined Analysis of the Time-Resolved Transcriptome and Proteome of Plant Pathogen Xanthomonas oryzae pv. oryzae
Source: Front Microbiol. 2021 Jun 2;12:664857. doi: 10.3389/fmicb.2021.664857 (PMC8220824; doi:10.3389/fmicb.2021.664857)
Supplement: Supplementary Table 1 — The raw data of time-resolved expression levels of mRNAs and proteins in the transcriptome and proteome of P-activated and control Xoo cells. The RPKM values of mRNAs and TMT intensities of proteins were obtained from independent duplicated transcriptome and proteome analyses, respectively, representing the expression levels of mRNAs and proteins of each gene. The gene products that were not identified or measured are indicated by blank cells. [file Data_Sheet_1.zip › Table_S2_The expression level at each time divided by that at zero time.xlsx]

## Sheet: fold change
Table S2. The fold change of time-resolved expression levels of mRNAs and proteins in the transcriptome and proteome of P-activated and control Xoo cells.
Old locus tag	Gene name	Protein name	COG	Transcriptome																				Proteome
				P-activated										Control										P-activated										Control
				set 1	set 2	set 1						set 2		set 1	set 2	set 1						set 2		set 1	set 2	set 1	set 2	set 1	set 2	set 1	set 2	set 1	set 2	set 1	set 2	set 1	set 2	set 1	set 2	set 1	set 2	set 1	set 2
				0 min	0 min	5 min	10 min	15 min	30 min	45 min	60 min	90 min	120 min	0 min	0 min	5 min	10 min	15 min	30 min	45 min	60 min	90 min	120 min	0 min	0 min	30 min	30 min	60 min	60 min	90 min	90 min	120 min	120 min	0 min	0 min	30 min	30 min	60 min	60 min	90 min	90 min	120 min	120 min
XOO0001	dnaA	chromosome replication initiator DnaA	L	1	1	1.34798	1.40541	1.53648	1.77539	1.64057	1.39737	1.4956	1.56975	1	1	1.09763	0.974723	1.03947	1.04433	0.996062	0.937448	0.983596	1.22697	1	1	0.861214	0.533294	1.01586	0.637793	1.04715	0.81602	1.01159	0.939929	1	1	0.979126	1.02743	0.975226	0.914362	0.922141	0.927503	0.998506	0.851033
XOO0002	dnaN	DNA polymerase III subunit beta	L	1	1	1.05367	0.937573	1.00151	1.04444	1.0626	1.01418	1.07315	1.10317	1	1	1.04051	1.01333	1.02017	1.02616	1.01006	1.04357	0.889495	1.04168	1	1	1.01055	1.0933	1.04337	1.03	0.995391	1.05695	1.02365	1.00979	1	1	1.03337	1.09396	1.00872	0.998024	1.02009	1.06755	1.02454	1.04824
XOO0003	recF	recombination protein F	L	1	1	1.02495	0.840931	0.741723	0.763556	0.720609	0.65763	1.65716	1.72581	1	1	1.16995	0.999085	1.04165	0.902059	0.867124	0.802593	0.81601	1.21409	1	1	1.07312	0.901969	1.61449	0.674524	2.8887	0.703154	1.41241	0.714689	1	1	1.28606	1.274	1.32541	1.11495	1.30801	1.45028	1.54796	1.34292
XOO0004	gyrB	DNA gyrase subunit B	L	1	1	0.732393	0.683183	0.625096	0.684826	0.741167	0.886178	0.905765	0.81105	1	1	1.01825	1.04359	0.921568	0.993409	0.920266	0.9957	0.968665	0.884459	1	1	1.0745	1.03128	0.980874	0.985142	1.00973	0.979855	1.00934	0.972472	1	1	1.02779	1.09663	1.05003	1.01108	1.05235	1.0033	1.02332	1.01506
XOO0005	XOO0005	hypothetical protein	R	1	1	0.955486	0.712952	0.745231	0.7825	0.981969	0.946953	1.23954	1.7302	1	1	0.792964	0.872409	0.785036	0.973821	0.781402	0.67264	1.00954	1.49586	1	1	1.16814	1.10481	1.11574	1.21988	1.15108	1.34908	1.15672	1.25068	1	1	0.923253	1.05338	1.02817	0.885361	0.987662	1.01166	0.97232	1.00201
XOO0006	XOO0006	hypothetical protein	R	1	1	1.88005	1.9836	1.57974	1.15652	0.828582	0.84953	0.758503	0.794747	1	1	1.1827	1.16159	1.26581	1.12639	1.14883	1.21232	1.43228	1.19836	1	1	1.3012	1.03286	1.04201	0.947207	1.08615	1.10978	0.973672	0.965944	1	1	0.885176	0.871619	1.06186	1.03616	0.929468	0.966199	1.07764	1.07838
XOO0007	XOO0007	hypothetical protein	R	1	1	1.10216	1.35734	1.46001	1.3821	1.06439	0.886887	0.794815	0.906832	1	1	1.15923	1.10639	1.18891	1.05693	1.06159	1.16198	0.989848	0.995722	1	1	1.11427	0.993102	1.02896	0.939204	0.981524	0.943974	0.992248	0.952429	1	1	1.0921	1.03797	0.761538	1.01853	1.00317	1.07582	0.896356	1.07651
XOO0008	tonB	TonB protein	M	1	1	1.07597	1.25654	1.28774	1.15803	1.22868	1.0262	0.787493	0.781091	1	1	0.950594	0.906894	0.994883	1.00307	1.00464	0.914907	0.969383	0.893001	1	1	0.762169	0.725126	0.682499	0.785095	0.711082	0.815572	0.7156	0.89053	1	1	0.97788	1.08668	0.97608	1.07779	1.01444	1.08339	1.03817	1.14591
XOO0009	exbB	biopolymer transport ExbB protein	U	1	1	0.8806	1.08332	1.01666	1.03083	1.13748	1.01188	0.906337	0.780053	1	1	0.992878	1.06111	0.853136	0.917414	1.04469	1.00198	0.801739	0.794306	1	1	0.727265	0.410856	0.720775	0.489994	0.708817	0.554905	0.726328	0.686204	1	1	0.946372	0.880471	0.947437	0.926783	0.98244	1.00896	1.29666	0.873629
XOO0010	exbD1	biopolymer transport ExbD1 protein	U	1	1	0.8743	1.0682	1.28104	1.37427	1.12572	0.904714	1.17909	0.944814	1	1	1.05883	1.09437	1.05556	0.9249	1.10908	0.938403	1.06653	1.29881	1	1	1.00375	0.933533	1.00125	0.867551	1.04127	0.993844	0.945196	0.969383	1	1	0.953792	1.02748	0.98147	0.847383	0.908221	0.956467	1.04886	0.914613
XOO0011	exbD2	biopolymer transport ExbD2 protein	U	1	1	0.947386	1.12227	1.1854	1.20953	1.12469	0.99458	0.95464	1.01115	1	1	1.03688	1.02266	0.991353	0.962808	0.986341	0.930038	0.935153	0.97697	1	1	0.963526	0.990914	0.907539	0.944963	0.926937	0.9502	0.926622	0.898032	1	1	1.0194	1.03039	0.962296	1.0426	1.0885	1.03999	1.1432	1.03511
XOO0012	pdxJ	pyridoxine 5'-phosphate synthase	H	1	1	1.34781	1.00864	1.02168	0.879793	0.983798	0.850012	1.15457	1.60188	1	1	0.98583	0.938005	1.04744	1.06107	0.933231	0.82965	1.19614	1.53219	1	1	1.13613	0.819272	0.979416	1.35514	1.12521	1.55852	1.05385	1.54116	1	1	0.911432	1.26781	1.04407	1.37538	0.981016	1.66997	1.04319	1.00211
XOO0013	XOO0013	hypothetical protein		1	1	1.35834	1.00095	0.918527	1.00209	1.04611	0.857676	0.733355	0.654479	1	1	0.91959	0.984996	1.05193	1.12738	0.960587	1.02309	1.085	0.956802	1	1	0.655207	0.9763	0.830734	0.921772	0.652509	1.00991	0.64885	0.901387	1	1	0.899046	1.05256	0.783433	0.820171	0.780978	0.947643	1.79299	1.02056
XOO0014	cls	cardiolipin synthetase	I	1	1	1.42791	1.12286	1.13456	1.14208	1.36147	0.997075	1.14046	1.29404	1	1	0.970673	0.909124	1.0239	1.17668	0.825851	0.684649	1.04795	1.4689	1	1	1.0275	0.995279	1.04924	0.796822	0.977635	0.926107	0.983206	0.914215	1	1	1.1338	0.973223	1.11139	0.786731	1.17906	0.972576	1.22807	0.922587
XOO0015	cbbFC	fructose-1,6-bisphosphatase	G	1	1	0.595479	0.533568	0.605554	0.703194	0.639852	0.684225	0.684136	0.732259	1	1	1.19263	1.08337	1.09165	1.21008	1.01015	1.07345	0.948738	1.00817	1	1	0.787749	0.881762	0.699423	1.06639	0.758391	0.887291	0.716745	0.927376	1	1	1.026	0.929902	1.03231	1.10824	0.971605	1.00589	1.02352	1.0902
XOO0016	tyrB	aromatic amino acid aminotransferase	E	1	1	0.930002	0.915344	0.890801	0.84579	0.869489	0.914573	0.95687	0.959071	1	1	1.00986	0.994407	0.940981	0.989072	0.98936	0.979633	0.90739	0.93044	1	1	0.931666	0.71759	0.864435	0.717119	0.868266	0.818776	0.822732	0.916536	1	1	1.03559	0.897815	0.972002	0.889079	1.03502	0.930279	0.947802	0.818734
XOO0017	yncD	iron transporter	P	1	1	0.924107	0.755652	0.747888	0.739819	0.97762	0.903174	0.782184	0.66062	1	1	0.920691	0.976639	0.86206	0.977882	0.97605	0.891245	1.0287	0.74393	1	1	1.29174	1.21143	1.03933	1.29722	1.09084	1.05019	1.02557	0.971354	1	1	1.03879	1.1226	1.00932	1.04728	1.02181	0.99907	0.79623	1.03757
Xoo0018	XOO0018			1	1							1.13007	1.47601	1	1							1.02071	1.38505	1	1									1	1
XOO0019	XOO0019	hypothetical protein		1	1	1.5137	1.28452	1.32709	1.42787	1.71844	1.50331	1.35459	1.72496	1	1	1.20017	1.16914	0.967285	1.04992	0.827825	0.739629	1.21463	1.56374	1	1									1	1
XOO0020	XOO0020	IS1479 transposase	L	1	1	1.21462	1.03065	1.07376	1.08116	1.08409	0.992804	0.803014	1.80477	1	1	0.9809	0.890246	0.918554	0.936289	0.870873	0.780628	2.26888	1.93084	1	1	0.358615	0.386683	0.2123	0.376502	0.289515	0.370484	0.337343	0.437761	1	1	1.23571	1.00745	1.17799	0.748221	0.99194	0.856814	1.05657	0.739079
XOO0021	XOO0021			1	1							1.76636	1.55594	1	1							0.907504	1.17923	1	1	1.06658	0.906896	1.14768	0.859703	1.02128	0.971192	1.03149	0.824887	1	1	1.01124	0.982885	1.16935	1.0078	1.08573	1.04646	1.01037	1.00235
XOO0022	lctD	L-lactate dehydrogenase	C	1	1	1.20012	1.18229	1.19679	1.14311	1.25648	1.13948	1.03933	0.827999	1	1	0.847303	0.895936	0.825519	0.881757	0.860586	0.874391	1.01484	0.927483	1	1	1.08027	0.851857	1.05457	0.951469	1.0469	1.10515	1.00512	1.02697	1	1	1.03805	0.904864	1.10204	0.948928	1.08044	1.02347	1.10572	0.972885
XOO0023	STE14	hypothetical protein	O	1	1	2.07656	1.27273	1.88517	1.2823	1.14833	0.861244	1.37277	2.01135	1	1	0.36087	0.226087	0.391304	0.647826	0.586957	0.417391	0.590433	0.977578	1	1									1	1
XOO0024	XOO0024			1	1							0.58643	0.478191	1	1							0.536585	0.844278	1	1									1	1
XOO0025	XOO0025			1	1							1.67261	1.07522	1	1							1.87523	1.90117	1	1									1	1
XOO0026	CadC	transcriptional regulator	K	1	1	1.10857	1.27429	3.77143	1.70857	1.68571	1.22857	1.45716	1.69874	1	1	0.191667	0.5375	0.754167	1.49583	0.608333	0.333333	1.38587	1.11942	1	1									1	1
XOO0027	XOO0027	trans-2-enoyl-CoA reductase	S	1	1	0.650527	0.597129	0.560614	0.513854	0.568799	0.528494	0.67824	0.658667	1	1	0.980218	1.01716	0.972116	1.048	1.06559	1.02121	0.982155	0.928744	1	1	0.895678	0.893762	0.876596	0.806267	0.858166	0.83961	0.933052	0.942015	1	1	0.941201	0.922274	1.00343	0.859782	1.08186	0.942816	1.09887	0.918581
XOO0028	kdgK	2-keto-3-deoxygluconate kinase	G	1	1	1.82941	1.49247	1.49156	1.43695	1.58408	1.44049	1.14687	1.46837	1	1	0.832313	0.926441	0.879102	0.993092	0.810096	0.80303	0.94906	1.03375	1	1	0.825012	0.597939	0.747208	0.996727	0.83823	1.07271	0.782819	1.13021	1	1	1.09317	1.25398	1.246	1.03777	1.21239	1.30559	1.17696	1.24926
XOO0029	iroN	TonB-dependent receptor		1	1	1.12978	0.850873	0.951204	0.933569	0.874501	0.749058	1.1144	1.65917	1	1	0.980822	0.79255	1.17862	1.16842	0.931342	0.798697	1.18196	1.43741	1	1									1	1
XOO0030	XOO0030	transposase	L	1	1	0.369565		0.217391	0.282609	0.195652	0.978261			1	1	1.41176	1.32353	0.617647	0.558824		1.64706			1	1									1	1
XOO0031	XOO0031	hypothetical protein	S	1	1	1.2485	1.1511	1.18277	1.34389	0.944689	1.01443	1.12637	1.4913	1	1	1.14592	1.02697	1.43332	1.31068	1.06502	0.94348	1.03415	1.25203	1	1									1	1
XOO0032	XOO0032	transposase		1	1	1.1497	0.940812	0.734657	0.771626	0.772719	1.07886	1.17712	1.15228	1	1	0.930576	0.946136	0.773773	0.724963	0.770581	0.75808	0.952556	1.19905	1	1									1	1
XOO0033	XOO0033	IS1479 transposase		1	1	1.17273	0.936107	0.913094	0.657702	0.886563	0.72692	1.28886	1.84493	1	1	1.43248	1.10024	1.25678	1.41992	1.17697	0.972757	1.11394	1.55968	1	1									1	1
XOO0034	XOO0034	hypothetical protein		1	1	1.21941	1.15515	0.92987	0.721626	0.484471	0.54172	0.888979	0.945217	1	1	1.31928	1.29086	1.1513	1.13155	0.854303	0.993462	1.46189	1.13992	1	1	1.0496	1.03493	0.897487	0.873337	1.00666	0.917673	0.803412	0.813237	1	1	1.13437	1.1204	1.18794	1.06362	1.07422	1.1385	1.26661	1.20305
XOO0035	XOO0035	hypothetical protein		1	1	1.42156	1.47802	1.22599	0.9357	0.682601	0.727548	0.905315	0.819181	1	1	1.10694	1.17291	1.19323	0.997436	0.954162	1.04109	1.64137	1.3785	1	1	0.913172	1.03768	0.827062	0.766128	0.751387	0.751107	0.755838	0.842129	1	1	0.892623	1.0546	0.944511	1.11406	0.92702	1.04463	1.17096	1.04697
XOO0036	XOO0036	hypothetical protein	S	1	1	1.43302	1.02938	1.18678	1.30465	1.5362	1.11403	1.92959	3.776	1	1	0.731795	0.9171	0.872562	0.925878	1.01756	0.724317	1.5306	1.82876	1	1									1	1
XOO0037	proP			1	1									1	1									1	1									1	1
XOO0038		proline/betaine transporter		1	1	1.72523	2.32432	2.55405	2.47297	2.01126	1.97072			1	1	0.86819	0.384886	0.866432	1.0703	0.753954	0.757469			1	1									1	1
XOO0039	Tra8	transposase	L	1	1	1.52097	1.19486	0.868742	0.666667	0.638701	0.998196	1.3445	2.44734	1	1	1.14817	1.49745	0.809572	1.2057	0.786151	1.06517	1.32923	1.47554	1	1									1	1
XOO0040	trxA	thioredoxin	OC	1	1	0.817167	0.799169	0.909059	0.602492	0.213031	0.124859	0.523443	1.6662	1	1	1.42919	1.39749	1.94762	1.38664	1.34766	0.912535	4.46716	3.13969	1	1									1	1
XOO0041	atsE	AtsE	N	1	1	0.888214	0.8333	0.875505	0.491267	0.151073	0.10667	0.60704	0.567854	1	1	1.6737	1.65271	1.84359	1.29967	1.10304	1.22659	1.72037	1.24571	1	1	0.451809	0.175937	0.281597	0.0863686	0.311872	0.15967	0.352933	0.388375	1	1	0.788636	0.934068	1.0508	2.05312	1.03855	1.5556	0.911727	1.50941
XOO0042	XOO0042	hypothetical protein		1	1	1.97561	1.72764	2.51016	2.11789	1.73171	1.23984	2.25218	2.33333	1	1	0.987469	0.87218	0.81203	0.914787	0.674185	0.615288	1.16325	1.63426	1	1									1	1
XOO0043	XOO0043	MutT-nudix family protein	F	1	1	1.34158	1.24372	1.4703	1.07807	1.33092	1.33968	0.790533	0.629899	1	1	1.01919	0.890436	0.974002	1.04828	0.893222	0.948313	1.06964	1.01568	1	1	0.485357	0.608863	0.565182	0.613924	0.612328	0.631371	0.599441	0.730141	1	1	0.982633	1.00922	1.0442	0.853969	1.07121	0.942491	1.15907	0.916372
XOO0044	XOO0044	hypothetical protein		1	1									1	1									1	1									1	1
XOO0045	XOO0045			1	1									1	1									1	1									1	1
XOO0047	XOO0047	hypothetical protein		1	1	0.922807	0.678947	1.14737	1.21228	1.32807	1.22982	0.727435	0.64373	1	1	2.87356	1.43678	1.12644	2.29885	2.08812	1.50575	4.18704	6.92774	1	1									1	1
XOO0048	tnpA	transposase	L	1	1	1.30888	1.29612	1.33063	1.1728	0.789254	0.934822	1.02404	1.19561	1	1	0.972372	1.0381	1.20027	1.0628	0.958625	0.955022	1.25475	1.53749	1	1									1	1
XOO0049	XOO0049	transposase	L	1	1	1.32465	1.26813	1.35578	1.24365	1.03894	1.12111	1.29932	1.79128	1	1	1.02761	1.08069	1.25979	1.23849	1.09818	0.954183	1.21476	1.98731	1	1									1	1
XOO0050	XOO0050	hypothetical protein		1	1	0.696819	0.759682	0.897892	0.896994	0.367414	0.39604	0.869959	0.696275	1	1	1.65453	1.32867	1.97237	1.18094	1.15788	1.2641	1.65025	1.00603	1	1	0.562182	0.585158	0.506681	0.545673	0.4626	0.376815	0.422515	0.513085	1	1	1.03918	1.43986	1.14586	1.67088	1.11992	1.60808	1.06775	1.62163
XOO0051	XOO0051	hypothetical protein		1	1	0.663189	0.752379	0.962249	1.0017	0.4149	0.400768	0.596835	0.606475	1	1	1.71513	1.46944	2.13541	1.40471	1.25617	1.30002	1.23183	0.825775	1	1									1	1
XOO0052	XOO0052			1	1							0.657719	0.727735	1	1							1.51726	1.47225	1	1									1	1
XOO0053				1	1									1	1									1	1									1	1
XOO0054	tnp	transposase	L	1	1	0.77147	0.772919	0.867686	0.814941	0.594172	0.519981	0.710062	0.589682	1	1	1.36972	1.27538	1.3905	1.0474	1.02742	0.892911	1.14647	0.951683	1	1									1	1
XOO0055	XOO0055	hypothetical protein		1	1	1.18798	0.995035	1.44564	1.47714	0.671803	0.43383	1.14057	2.13594	1	1	1.4572	1.405	2.06579	1.5569	1.10138	0.847096	1.99659	2.13859	1	1									1	1
XOO0056	sulA	cell division inhibitor	R	1	1	1.16889	1.28434	0.898424	0.79702	0.688592	0.71754	0.990214	1.22067	1	1	1.38884	1.369	1.25046	1.14622	1.31058	1.37592	1.7636	1.33012	1	1	0.954338	1.01771	0.860509	1.12656	0.787316	0.773846	0.80587	0.874724	1	1	1.03122	1.1483	0.933174	1.5721	1.04817	1.11966	0.999983	1.38312
XOO0057	ygiY	two-component system sensor protein	T	1	1	1.39869	1.72923	1.22782	0.706816	0.800187	1.07096	2.33927	1.14152	1	1	1.01494	1.63793	1.2908	1.48966	1.38736	0.836782	1.23188	1.07525	1	1									1	1
XOO0058	bpH1	histone H1-like protein		1	1	1.54998	2.10232	1.95317	1.336	1.04578	1.06483	0.753648	0.824614	1	1	0.998621	1.02591	1.2657	1.3304	1.24934	1.28271	1.04697	0.915982	1	1	0.900762	1.02572	0.850817	1.05431	0.822913	0.955989	0.791505	0.905109	1	1	1.05308	1.10135	0.993025	1.07672	1.04735	0.916917	1.07897	1.0881
XOO0059	htrA	protease Do	O	1	1	2.3607	3.08388	1.85761	1.02484	0.900979	1.21299	0.927979	1.27033	1	1	1.00785	1.03812	1.20289	1.12328	1.24316	1.28095	1.44413	1.26417	1	1	1.06741	0.979061	1.11275	0.91825	1.0718	1.05948	0.968071	0.981988	1	1	0.9912	0.962527	0.966464	0.932286	0.955347	0.901033	1.23805	0.962368
XOO0060	XOO0060	hypothetical protein		1	1	1.34839	1.69431	1.62817	1.32808	0.860278	0.688971	0.948858	0.664201	1	1	1.43643	1.39097	1.39725	1.12758	1.08998	1.16257	1.5095	1.26042	1	1	1.04569	0.91218	0.936561	0.737243	0.894235	0.831012	0.898173	0.79489	1	1	0.844532	0.887866	0.95705	0.910737	0.976913	0.907905	1.02144	0.899521
XOO0061	XOO0061	hypothetical protein		1	1	1.42525	1.85447	1.7063	1.35646	0.728216	0.722437	1.37869	1.80618	1	1	1.29724	1.20522	1.53629	1.08127	1.04696	1.0833	1.30424	1.39863	1	1									1	1
XOO0062	XOO0062	hypothetical protein		1	1	1.61276	2.33361	2.09579	1.56979	0.959837	0.843327	1.48614	1.23966	1	1	1.15816	1.15925	1.40461	1.12101	1.13131	1.04643	2.18241	1.87182	1	1	0.507171	0.850631	0.569912	0.744789	0.614813	0.840199	0.556123	0.793122	1	1	0.886988	1.01174	0.919415	0.933799	0.898058	1.10923	0.991767	0.994573
XOO0063	XOO0063	transposase	L	1	1							2.536		1	1	4.77273		0.613636	1.13636	0.340909				1	1									1	1
XOO0064	XOO0064	transposase	L	1	1	1.5421	2.09397	2.19653	1.71967	1.11433	1.23823	1.24166	1.8241	1	1	1.36642	1.1998	1.56321	1.17467	1.02212	1.05981	1.1334	2.11122	1	1									1	1
XOO0065	hpaF	protein HpaF	S	1	1	1.19919	1.23209	1.36368	1.23073	0.874718	0.871564	0.951532	0.971958	1	1	0.945758	1.16458	1.26287	1.14047	1.04497	0.89847	1.08313	1.24207	1	1	0.745007	1.21976	0.817056	0.955266	0.790275	0.960024	0.803895	1.0227	1	1	1.03445	1.14866	0.987809	1.1409	0.987306	1.01391	1.06831	0.841582
XOO0066	hrpF	HrpF protein		1	1	1.13866	1.31728	1.21493	0.869524	0.684592	0.654764	0.574182	0.799475	1	1	1.1883	1.15125	1.3544	1.19196	1.30168	1.34392	1.14887	1.11962	1	1	0.73422	0.628284	0.668008	0.776606	0.676222	0.702794	0.633769	0.727678	1	1	0.812345	0.649507	0.871125	1.07221	1.03132	0.85695	0.571791	0.995886
XOO0067	XOO0067			1	1							0.703739	0.768912	1	1							1.19484	1.47741	1	1									1	1
XOO0068	tnp			1	1							0.767818	1.02168	1	1							1.31306	1.86202	1	1									1	1
XOO0069	XOO0069	ISXo8 transposase	L	1	1	1.27971	1.26122	1.71342	1.72412	1.35742	1.19421	1.0336	1.23115	1	1	1.11409	1.02717	1.39863	1.43495	1.27047	1.15353	1.13987	1.25743	1	1									1	1
XOO0070	XOO0070	ISXo8 transposase	L	1	1	1.47844	1.45636	4.22082	5.82755	3.4469	1.36067	1.11615	1.46641	1	1	0.928664	1.10117	2.58949	2.11738	2.14137	0.998703	1.21141	1.03319	1	1									1	1
XOO0071	XOO0071	transposase	L	1	1									1	1									1	1									1	1
XOO0072	XOO0072	IS1479 transposase	L	1	1		3.02222	0.644444		0.6				1	1	0.192623	0.360656	0.127049	0.463115	0.20082				1	1									1	1
XOO0073	XOO0073	ISXo8 transposase	L	1	1	2.73266	1.99635	1.98631	1.61679	1.31843	2.00912	1.18386	1.2878	1	1	1.01386	1.03524	0.87175	0.898902	0.635471	0.708839	0.712132	1.0122	1	1									1	1
XOO0074	XOO0074	hypothetical protein		1	1	1.59216	1.70977	1.83494	1.83906	1.41541	1.23246	1.38012	1.41106	1	1	0.973256	0.804651	1.03023	0.937791	0.893605	0.808721	1.0219	1.16318	1	1	0.960193		0.867976		0.83239		0.737718		1	1	0.90118		0.915772		0.908234		0.838723
XOO0075	hpaB	protein HpaB		1	1	1.43366	1.86294	2.03728	1.87336	1.19518	1.01864	1.43332	1.43975	1	1	1.12663	0.965268	1.17511	1.32344	0.909551	1.00362	1.28907	1.80052	1	1									1	1
XOO0076	hrpE	hypothetical protein		1	1	0.980843	1.14946	1.71146	1.69788	1.00688	0.843663	0.826035	0.894509	1	1	1.1289	1.07583	1.36237	1.31928	1.19367	1.19096	1.2395	1.07004	1	1									1	1
XOO0077	hrpD6	protein HrpD6		1	1	1.74326	2.3306	2.01641	2.13951	1.35873	0.63306	0.285355	0.548435	1	1	1.39511	0.980312	1.39647	1.54379	1.17923	1.06449	1.3598	0.86565	1	1	1.06414	0.970223	0.716697	0.867916	0.626697	0.616241	0.707309	0.576439	1	1	0.943695	1.11819	0.851469	0.691595	0.821414	0.943108	0.923052	0.84599
XOO0078	hrpD5	protein HrpD5		1	1	2.89772	2.89518	2.49451	1.60862	0.981403	1.27388	1.26195	1.4847	1	1	0.969887	0.908407	1.16562	1.24529	1.14994	1.01819	1.45975	1.72987	1	1		0.761483		0.612281		0.610133		0.721676	1	1		0.8104		0.940717		0.925175		1.02639
XOO0079	hpaA	protein HpaA		1	1	1.46486	1.21622	1.20541	0.965766	0.672072	0.762162	1.09671	1.61637	1	1	1.41404	1.66586	1.87893	1.0678	1.20339	1.15496	1.59157	1.10013	1	1									1	1
XOO0080	EscS	hypothetical protein	U	1	1	1.10915	0.612676	0.919014	1.36972	0.735915	0.788732	0.232274	0.651182	1	1	0.160428	0.299465	0.314171	0.287433	0.393048	0.279412	6.14839	7.15484	1	1									1	1
XOO0081	hrcR	type III secretion system protein	U	1	1	1.72981	1.49791	1.55084	1.50348	0.873259	0.835655	1.43851	2.15466	1	1	1.30542	0.98696	1.53191	1.45367	1.04942	0.781743	1.61924	1.85497	1	1		1.15771		1.12716		1.09752		1.1336	1	1		1.17662		1.37284		1.28292		1.35004
XOO0082	FliN	hypothetical protein	NU	1	1	1.62252	1.61755	1.34603	1.90066	1.15232	0.889073	0.801969	1.11986	1	1	1.28748	1.15344	1.25397	1.44621	1.24162	0.883598	1.42631	1.83284	1	1									1	1
XOO0083	hpaP	hrpC3		1	1	2.52795	1.45342	1.12422	1.46584	1.6646	1.26708	1.60282	1.54809	1	1	0.361386	1.34653	1.4901	1.5099	1.34653	0.732673	0.999004	0.843703	1	1									1	1
XOO0084	hrcV	protein HrcV	U	1	1	1.63734	1.57082	1.53863	1.24893	1.03648	0.839056	1.46039	1.55246	1	1	0.788868	0.955854	1	0.982726	0.890595	0.754319	0.874652	1.28505	1	1									1	1
XOO0085	hrcU	type III secretion system protein HrcU	NU	1	1	1.33932	1.16168	1.47904	1.23353	0.912176	0.824351	1.12325	1.30591	1	1	1.15632	0.977011	2.10115	1.82759	1.38621	0.689655	1.02315	1.35901	1	1									1	1
XOO0086	hrpB1	protein HrpB1		1	1	0.940449	0.718521	0.707545	0.683825	0.698713	0.641686	0.480908	0.629957	1	1	1.06763	0.976481	1.20217	0.985986	1.18937	1.11638	0.897743	0.947289	1	1	0.871389	0.902084	0.849426	0.796989	0.806983	0.82474	0.804176	0.783006	1	1	0.959074	0.887603	0.931375	0.802977	0.93776	0.825694	0.975827	0.917413
XOO0087	hrpB2	protein HrpB2		1	1	1.10873	1.11663	0.969188	0.937102	0.876241	0.544181	1.17636	0.965259	1	1	0.701544	0.724069	0.88901	0.992189	0.972934	0.66158	1.22258	1.16312	1	1									1	1
XOO0088	hrpB3	protein HrpB3	U	1	1	1.15756	0.921884	0.837337	0.767543	0.744089	0.550407	0.919852	0.906157	1	1	1.24727	1.11696	1.0233	1.05266	1.16234	1.21767	1.15214	1.44311	1	1	0.789107	0.630062	0.793644	0.896937	0.766395	0.697502	0.714702	0.901521	1	1	1.04924	0.797974	1.03117	0.868099	1.1065	0.85806	0.531229	0.841041
XOO0089	hrpB4	protein HrpB4		1	1	1.41771	1.26185	0.898536	0.799512	1.01046	0.888075	0.814378	1.21833	1	1	1.04805	1.18107	0.870921	1.08175	1.09179	1.0147	1.00464	1.21293	1	1									1	1
XOO0090	hrpB5	type III secretion system protein HrpB	NU	1	1	1.4504	0.93357	1.18999	0.895483	1.05447	0.727192	1.28672	1.77243	1	1	0.810222	0.802262	0.98031	1.03393	0.860075	0.706326	0.901012	1.44207	1	1	1.11264	0.756153	0.887137	0.664058	1.00917	0.656092	0.886536	0.639722	1	1	0.908224	1.06532	0.80437	0.900528	1.06363	1.11719	0.803378	0.938841
XOO0091	hrcN	type III secretion system ATPase	NU	1	1	1.16192	0.935232	0.870464	0.67343	0.693328	0.599688	0.788578	1.19478	1	1	1.14143	1.0251	1.00916	0.903984	0.911952	0.69761	1.05711	1.52188	1	1									1	1
XOO0092	hrpB7	protein HrpB7		1	1	1.79082	1.12357	1.02648	0.833186	0.927626	0.833186	1.07742	1.0397	1	1	1.10872	1.3477	1.01861	1.33105	1.095	0.731636	5.04913	7.22254	1	1									1	1
XOO0093	hrpB8	protein HrpB8	U	1	1	1.49184	0.964286	0.847959	0.980612	0.658163	0.69898	1.14241	1.17777	1	1	0.887612	1.05619	1.36398	1.5249	1.07024	1.06641	1.11363	1.28682	1	1									1	1
XOO0094	PulD	hypothetical protein	NU	1	1	1.00867	1.19058	1.62971	1.72365	1.33313	1.16627	0.661423	0.80672	1	1	0.94935	1.05785	0.972788	1.05706	1.00272	1.08611	0.953011	1.13933	1	1	0.916599	1.06056	0.720627	0.949555	0.809573	0.892701	0.789512	0.852691	1	1	1.04539	1.14392	0.97409	1.04526	0.986145	1.09713	1.04692	1.01804
XOO0095	hpa1	protein Hpa1		1	1	1.41727	1.72973	2.6091	3.60053	2.98022	1.37376	0.922653	0.847669	1	1	1.09642	0.953635	1.29241	1.0922	0.942044	1.12645	1.17342	1.53841	1	1									1	1
XOO0096	hpa2	protein Hpa2	M	1	1	2.21558	3.25	3.87319	3.2971	1.28442	1.63949	0.884368	0.781585	1	1	0.759857	0.928315	1.25329	0.873357	0.812425	0.807646	0.465556	0.762301	1	1									1	1
XOO0097	XOO0097	hypothetical protein		1	1	2.12073	3.00167	3.64113	2.96753	1.97585	1.57119	0.745889	0.972813	1	1	1.29754	1.18926	1.45769	1.42038	1.19108	1.0919	0.848865	1.01215	1	1		0.583446		0.897242		0.953323		0.757995	1	1		1.21415		1.65317		1.30247		1.78476
XOO0098	XOO0098			1	1							1.06733	1.02863	1	1							1.13173	0.814356	1	1									1	1
XOO0099	XOO0099	transposase		1	1	1.7741	2.773	2.57355	2.01928	0.932231	1.02424	1.34807	5.73123	1	1	0.680825	1.24636	1.17314	1.15129	1.08697	0.72856	1.74666	5.3321	1	1									1	1
XOO0100	XOO0100			1	1							1.45762	1.54726	1	1							0.693849	1.88661	1	1									1	1
XOO0101	XOO0101			1	1							0.827479	1.06962	1	1							1.77508	1.59728	1	1									1	1
XOO0102	XOO0102	transposase		1	1	1.70537	2.09435	2.19879	1.391	0.955172	0.740005	0.685933	1.05498	1	1	1.19145	0.983115	1.4236	1.17649	1.23527	1.11259	1.04999	0.909938	1	1									1	1
XOO0103	XOO0103	hypothetical protein		1	1	1.9279	2.36728	1.9564	1.21556	0.979298	0.86085	0.779734	0.803301	1	1	1.29524	1.23092	1.36714	1.12778	1.37782	1.29691	1.45341	1.04706	1	1	1.18495	0.265104	0.606184	0.373943	0.615101	0.567742	0.695404	0.700503	1	1	0.86046	0.640761	1.14041	0.706142	0.89327	0.816345	1.02881	0.636296
XOO0104	XOO0104	hypothetical protein	M	1	1	1.60415	1.50362	1.27881	0.815453	0.831123	0.771577	0.963896	1.09656	1	1	0.998784	1.03129	1.00475	1.02289	0.904246	0.942061	1.29494	1.44887	1	1	1.1897	1.11	1.01866	1.1023	1.028	1.09973	1.06013	1.06211	1	1	0.983912	1.11993	1.03809	0.871491	1.00543	0.929302	1.13678	1.04422
XOO0105	XOO0105	hypothetical protein		1	1	1.34189	1.17129	1.28968	0.885576	0.656385	0.44925	1.38628	1.18531	1	1	1.26871	0.994999	1.15291	0.971725	0.999808	0.890364	1.1194	1.94696	1	1									1	1
XOO0106	XOO0106	transposase	L	1	1	0.897989	0.971264	0.688218	0.652299	0.670977	1.5			1	1	0.958791	0.987637	0.971154	0.517857	0.320055	1.12912	0.00770871	0.000164015	1	1									1	1
XOO0107	XOO0107			1	1							1.42674	1.8588	1	1							1.24583	3.66341	1	1									1	1
XOO0108	AarF	ABC transporter substrate binding protein	R	1	1	1.02577	0.977296	1.0205	0.915154	0.414172	0.46068	1.16753	1.1508	1	1	1.69688	1.43443	1.71468	1.06205	0.990742	1.12686	1.91501	1.38917	1	1	0.860192	0.604904	0.779302	0.533077	0.768067	0.581984	0.736714	0.680452	1	1	0.974105	0.951641	1.03072	0.896582	1.02912	0.965208	1.08092	0.974884
XOO0109	XOO0109	hypothetical protein	S	1	1	1.1632	1.00205	1.11254	1.17613	0.970896	0.956451	0.974715	1.0314	1	1	1.13777	0.981213	1.19177	0.998049	0.842829	0.845293	1.53827	1.29835	1	1	2.61328	10.0879	2.07536	3.35458	2.03875	7.63262	1.80928	3.91466	1	1	0.967421	0.569354	0.990637	0.650379	1.00394	0.59687	1.08967	0.595349
XOO0110	XOO0110	hypothetical protein	S	1	1	1.30874	1.0082	1.10929	1.24764	0.933929	0.881272	0.978945	1.24441	1	1	1.15535	0.996475	1.30858	1.19154	0.978613	1.08484	1.14736	1.41078	1	1									1	1
XOO0111	PleD	hypothetical protein	T	1	1	1.07138	0.943612	1.09846	1.59029	1.57228	1.31047	1.5474	1.20964	1	1	0.976541	0.860098	0.928876	1.00522	0.974408	0.89614	1.00043	1.0499	1	1	1.05926	0.793568	1.2323	1.03301	1.45712	1.28538	1.37064	1.25526	1	1	1.02125	1.16711	1.13369	1.07718	1.05794	1.24781	0.930655	1.21226
XOO0112	glgA	glycogen synthase	G	1	1	0.987331	0.907546	0.895517	0.86623	0.672118	0.652497	0.93713	1.00915	1	1	1.24085	1.17544	1.13297	0.931056	1.01432	1.043	1.45412	1.51406	1	1	0.498444	0.507691	0.476259	0.492706	0.553107	0.568085	0.598165	0.853078	1	1	1.08992	0.975926	0.756861	0.824512	1.05605	0.950645	0.909768	1.04212
XOO0113	glgB2	glycogen branching protein	G	1	1	1.06447	0.806294	0.926673	0.836541	0.638711	0.472808	1.1782	1.18437	1	1	1.16471	1.06965	1.22816	1.06515	0.929611	0.775759	1.31585	1.5264	1	1	0.685425	1.07958	0.751515	0.686078	0.660879	0.726855	0.707148	0.772289	1	1	1.00769	0.916728	1.10733	0.93481	0.986639	0.986326	0.970449	0.984224
XOO0114	GlgB	malto-oligosyltrehalose trehalohydrolase	G	1	1	1.2428	0.772668	0.903504	0.806406	0.676072	0.428256	0.756437	0.819713	1	1	1.17963	1.06634	1.05398	1.01146	0.830217	0.827101	1.07099	1.15396	1	1	0.80533	0.664305	0.813159	0.980821	0.656154	0.760786	0.707968	0.932901	1	1	1.03128	0.983216	1.1276	0.966454	1.29223	1.14491	1.33092	1.19876
XOO0115	malQ	4-alpha-glucanotransferase	G	1	1	1.60434	0.790834	0.830814	0.842882	0.816065	0.517918	0.798022	0.881685	1	1	1.00479	1.01367	0.938134	0.943261	0.7269	0.756865	1.09843	1.23337	1	1	0.729473	0.860082	0.746392	0.780102	0.709894	0.85181	0.694861	0.820527	1	1	0.993456	1.07452	0.956904	0.979537	0.989158	1.07387	1.04398	1.03723
XOO0116	glgY	malto-oligosyltrehalose synthase	G	1	1	1.28534	0.834163	0.725915	0.777116	0.847478	0.495454	0.676449	0.70392	1	1	0.971469	1.2029	0.938447	1.00982	0.856501	0.858372	1.03323	1.05879	1	1	1.00465	0.810227	0.907067	0.922227	0.804909	0.779002	0.76547	0.758975	1	1	1.0259	0.809167	1.08332	0.841171	1.12673	0.862818	0.988395	0.932229
XOO0117	glgX	glycogen debranching protein	G	1	1	1.01455	0.965325	0.821569	0.775748	0.621981	0.55614	0.838132	0.965402	1	1	1.22807	1.20091	1.24489	1.26727	0.959205	1.06375	1.0347	1.34438	1	1	0.994043	0.888047	0.898981	0.756709	0.911288	0.824138	0.912555	0.777976	1	1	0.945618	1.00518	1.07783	0.970508	1.08764	1.04653	1.13966	0.937415
XOO0118	XOO0118	hypothetical protein	MG	1	1	1.39704	1.06108	1.01606	1.00189	1.11713	0.627204	1.26704	1.19825	1	1	1.01948	1.17505	1.19084	1.36457	0.858121	0.883654	1.11803	2.11279	1	1	0.847777	1.01551	0.91485	0.674041	0.860513	0.918811	0.883419	0.79136	1	1	0.973637	1.25984	0.864909	1.19375	0.916255	1.46329	1.17497	1.34928
XOO0119	mauG	methylamine utilization protein	P	1	1	0.983878	1.06152	1.21977	1.41281	0.896479	0.915146	1.2197	1.60265	1	1	1.03736	0.847291	1.09606	1.04598	0.798851	0.752053	1.18949	1.58881	1	1		1.1529		1.20555		1.05411		0.965852	1	1		0.965501		0.815289		1.01931		0.882873
XOO0120	XOO0120	ISxac1 transposase		1	1	1.86111	1.36111	1.33333	0.583333	1.02778	1.33333	1.08559	1.63053	1	1	0.27957	0.903226	0.268817	0.247312	0.193548	0.236559	1.51745	1.49814	1	1									1	1
XOO0121	XOO0121	ISXo8 transposase	L	1	1	1.69714	1.77649	1.53547	1.41566	1.26327	1.32843	1.64547	1.04988	1	1	1.13129	0.994741	1.00982	1.05276	1.05662	1.02787	1.03893	1.35096	1	1									1	1
XOO0122	XOO0122	transposase		1	1	1.03511	0.838168	0.671756	0.798473	1.0916	0.832061	1.45754	1.27071	1	1	0.770492	0.751025	0.75	0.867828	0.767418	0.657787	1.53543	1.32034	1	1									1	1
XOO0123	RhsA	Rhs family protein	M	1	1	1.21836	1.13085	1.32654	1.33687	0.868867	0.82066	1.75326	2.15984	1	1	1.4423	1.01157	1.63101	1.50929	1.32866	1.09365	1.45246	2.592	1	1									1	1
XOO0124	XOO0124	ISXo8 transposase	L	1	1	2.58824	2.23529	0.470588	0.898396	1.05348	1.36096	0.88335	1.02705	1	1	0.59507	1.05282	0.237676	0.832746	0.72007	0.72007	1.14196	1.257	1	1									1	1
XOO0125	XOO0125	transposase	L	1	1									1	1									1	1									1	1
XOO0126	XOO0126	transposase	L	1	1	2.4106	0.753391	2.12639	3.06967	1.52035	1.43465	1.30647	1.3195	1	1	0.844089	1.0062	1.93082	1.65772	1.99432	1.03717	1.39762	1.21859	1	1									1	1
XOO0127	XOO0127	ISXo8 transposase	L	1	1	1.39837	1.13071	1.45591	1.41401	1.20013	1.30644	0.551383	0.617749	1	1	1.07065	1.29537	1.70646	1.94093	1.55907	1.18697	1.03604	0.805097	1	1									1	1
XOO0128	XOO0128	ISxac1 transposase		1	1	5.58333	5.16667	4.66667	0.833333	4.91667	4	1.08559	1.63053	1	1	3.77778	3.55556	0.62963	2.55556	0.481481	3.7037	1.51745	1.49814	1	1									1	1
XOO0129	XOO0129	ISXo8 transposase	L	1	1									1	1	1.72566	1.0767	0.628319	2.18584	1.0767	0.669617	0.636875	1.73856	1	1									1	1
XOO0130	XOO0130	hypothetical protein	S	1	1	0.939486	0.86939	0.901664	0.752395	0.748865	0.85527	0.671284	0.617172	1	1	0.796954	0.765113	0.812644	0.995847	0.855561	0.796493	1.14683	1.1537	1	1	1.11188	0.838551	0.863422	0.822557	1.06347	0.890274	0.804017	0.749633	1	1	0.879594	0.90429	1.0295	1.00661	0.950573	0.911596	1.13965	1.1376
XOO0131	virK	VirK protein		1	1	0.702671	0.986063	0.962834	2.45296	2.0453	0.821138	0.571502	0.577325	1	1	0.992341	0.713348	0.757112	0.853392	1.17396	0.750547	1.14464	1.16284	1	1	0.725379		0.815969		1.13243		0.703941		1	1	2.50378		1.52821		0.988896		0.641137
XOO0132	XOO0132	hypothetical protein		1	1	1.32894	1.13539	1.31411	1.33567	1.39424	0.919589	2.40646	1.43979	1	1	1.09956	0.918419	1.14512	1.02259	0.973864	0.886185	2.23298	2.43829	1	1	0.852133	1.11205	1.0549	0.981144	0.979219	0.755394	0.982299	0.826556	1	1	1.02301	0.997244	0.944139	1.02941	0.839827	1.04921	1.02671	0.969601
XOO0133	rhlE	ATP-dependent RNA helicase	LKJ	1	1	1.15096	0.890932	0.839336	0.895785	0.983908	0.98493	0.955146	1.01655	1	1	0.90876	0.801144	0.807902	0.867949	0.807382	0.786847	1.04863	1.04932	1	1	1.15204	1.1207	1.12991	1.18113	1.15397	1.18507	1.23244	1.20234	1	1	1.01232	0.958089	1.03363	0.97991	1.06365	0.984644	1.02737	0.976955
XOO0134	XOO0134	IS1479 transposase	L	1	1	2.37915	3.35545	3.38389	3.54976	1.45024	2.11374	1.14286	1.1759	1	1	1.34337	2.42169	3.75904	3.68072	3.5	3.00602	0.430972	1.12005	1	1									1	1
XOO0135	pdhB	dihydrolipoamide acyltransferase	C	1	1	1.90354	3.49839	3.28617	2.44695	2.36977	2.3955	0.507596	0.704034	1	1	0.754386	0.25731	0.581871	0.986842	0.722222	0.657895	1.06728	0.477575	1	1									1	1
XOO0136	XOO0136	transposase		1	1					0.619048	1	0.317568		1	1									1	1									1	1
XOO0137	pdhB	dihydrolipoamide acyltransferase	C	1	1	0.66548	2.03559	3.93238	2.90391	3.18505	1.18149	2.48698	3.01737	1	1	1.1526	0.36039	1.00325	1.95779	1.75325	1.33766	0.821429	2.15223	1	1									1	1
XOO0138	XOO0138			1	1									1	1									1	1									1	1
XOO0139	nagN			1	1								0.0952381	1	1							7.84375	6.5625	1	1									1	1
XOO0140	XOO0140			1	1							1.1326	1.3511	1	1							0.820906	1.08584	1	1									1	1
XOO0141	XOO0141	IS1478 transposase		1	1	1.09201	1.02445	1.29295	1.43605	1.34075	1.44514	1.31963	1.56062	1	1	0.735721	0.791223	1.22185	1.20006	1.15037	0.784124	2.00029	1.46972	1	1									1	1
XOO0142	XOO0142			1	1									1	1									1	1									1	1
XOO0144	XOO0144			1	1							0.839681	0.122235	1	1									1	1									1	1
XOO0145	XOO0145	IS1478 transposase		1	1	1.1531	0.85568	0.992686	1.09593	1.02974	1.03035	0.956147	1.08145	1	1	0.942193	0.906343	1.25403	1.32425	1.11604	1.03129	1.03531	1.24957	1	1									1	1
XOO0146	XOO0146	IS1478 transposase		1	1	0.551515	0.763636	0.654545	0.424242	0.460606	0.490909			1	1	4.82222	0.911111	3.77778	2.88889	0.333333	1.68889			1	1									1	1
XOO0147	XOO0147			1	1									1	1									1	1									1	1
XOO0148	XOO0148	transposase	L	1	1	2.19048	2.04762	1.95238	1.71429		1			1	1	0.956522	0.913043	1.26087	0.565217	0.695652	0.826087			1	1									1	1
XOO0149	XOO0149	IS1479 transposase	L	1	1	1.09804			0.862745	0.607843	0.980392			1	1							0.705968	0.0522898	1	1									1	1
XOO0150	XOO0150	ISXo8 transposase	L	1	1	0.496454	0.590071	0.656738	0.51773	0.371631	0.519149	8.62963	18.2222	1	1	0.779141	1.96626	1.4908	1.3681	2.52761	1.83129	8.99327	5.16162	1	1									1	1
XOO0151	XOO0151	ISXo8 transposase	L	1	1	1.2974	1.13751	1.63317	1.82366	1.19324	1.09913	1.35108	2.01183	1	1	0.795198	0.922316	1.48517	1.25	1.05085	0.902542	1.24442	1.60641	1	1									1	1
XOO0152	Tra8	transposase	L	1	1	1.15358	0.421466	0.726876	0.136998	0.450262	1.11693	1.38761	2.81756	1	1	0.648953	0.850242	1.35588	1.35427	1.23027	0.769726	0.757344	1.30274	1	1									1	1
XOO0153	Tra8	transposase	L	1	1	1.63867	1.21777	0.646484	1.80078	1.10742	1.70508	1.15394	1.28913	1	1	1.03582	0.403539	0.499784	0.500647	0.615019	0.678895	2.5863	3.71606	1	1									1	1
XOO0154	acrE	acriflavin resistance protein	V	1	1	1.45723	1.06951	1.05471	1.03544	1.10981	0.910143	0.838094	0.948954	1	1	0.879105	0.852607	0.899546	0.991104	0.850005	0.785086	0.900325	0.867172	1	1	1.1912	0.949652	1.08523	1.0921	1.03366	0.929758	1.0367	0.865586	1	1	0.93749	0.928556	0.912865	0.908497	0.943836	0.844275	0.952459	0.876551
XOO0155	XOO0155			1	1									1	1									1	1									1	1
XOO0156	XOO0156			1	1							1.04586	1.27394	1	1									1	1									1	1
XOO0157	tptC	ABC transporter ATP-binding protein	V	1	1	1.01539	0.894049	0.988833	0.877707	0.971538	0.948795	0.933711	1.08625	1	1	1.03637	0.890094	1.05793	0.963232	0.929374	1.02288	0.916836	0.899473	1	1	0.623798	0.521878	0.684306	0.501467	0.661662	0.682878	0.736178	0.729398	1	1	1.15355	0.780896	1.16878	0.776176	1.10524	0.753759	1.22663	0.650041
XOO0158	LolE	hypothetical protein	M	1	1	1.02063	0.920118	0.961067	1.05925	0.928494	0.803009	1.03332	1.1505	1	1	0.92707	0.894427	1.12643	1.08169	1.06943	0.929936	1.06044	1.03507	1	1	1.04544	0.966464	0.945029	0.938317	0.90675	0.951185	0.850653	0.852606	1	1	1.0298	1.06847	0.843761	0.949174	0.870614	1.09876	0.912569	0.930184
XOO0159	LolE	hypothetical protein	M	1	1	1.56439	1.16399	1.15612	1.04848	1.12255	1.16504	1.27899	1.49048	1	1	0.880822	0.897277	0.928094	1.01656	0.879326	0.931684	1.12765	1.24959	1	1	0.726422	1.03169	0.685296	0.895209	0.676919	0.853958	0.690343	0.83121	1	1	0.98011	1.0298	0.986236	0.819463	1.01475	0.918064	0.960495	0.971572
XOO0160	Tra8	IS30 family transposase	L	1	1	1.1542	0.977099	0.656489	0.961832	0.433588	0.574046	0.441013	0.650831	1	1	1.59722	1.64444	1.09722	0.813889	0.7	1.04444	1.55556	1.69176	1	1									1	1
XOO0161	XOO0161	transposase		1	1	1.44575	1.06449	1.16768	1.10167	0.891123	0.963202	2.04522	1.75287	1	1	0.874132	0.862462	0.799944	0.811059	0.877466	0.910809	0.724743	0.782355	1	1									1	1
XOO0162	XOO0162	hypothetical protein		1	1	1.79567	1.40705	1.67346	1.53459	1.57226	1.7108	1.81016	2.28433	1	1	0.865756	0.953698	1.30241	1.09212	1.12653	1.20113	1.30277	1.71964	1	1	0.902973	0.730855	1.06458	0.762644	1.18742	1.17657	1.18165	1.23678	1	1	0.858858	0.716285	0.979179	0.825228	1.02713	0.808468	0.995928	0.898236
XOO0163	XOO0163	hypothetical protein		1	1	3.30833	3.04167	4.79167	3.975	2.44167	2.94167	1.35893	1.25022	1	1	0.532995	0.796954	1.18274	1.66244	0.598985	0.558376	1.78153	1.19183	1	1									1	1
XOO0164	StbD	hypothetical protein	D	1	1	2.49176	0.764706	3.11529	2.77882	1.84	1.23059	1.14715	2.14957	1	1	1.49143	1.1981	2.22857	2.36571	1.94667	1.57905	1.01589	2.09772	1	1									1	1
XOO0165	XOO0165	hemolysin III	R	1	1	1.37339	1.20953	1.1953	0.97054	0.819265	0.749752	1.48402	1.12367	1	1	1.18304	1.12786	1.15612	1.26604	1.02916	0.975774	0.902174	1.10568	1	1		0.720245		0.776231		0.927472		0.901313	1	1		0.947474		0.953758		0.940694		1.01097
XOO0166	XOO0166	ATP-dependent RNA helicase	R	1	1	1.25052	1.3215	1.43371	1.39295	1.28441	1.22922	1.06238	1.03757	1	1	0.860549	0.825208	0.84522	0.864807	0.794976	0.840749	1.03345	0.987475	1	1	0.886949	1.11203	0.76118	0.897738	0.964454	1.05996	0.86639	1.1993	1	1	0.902102	1.00335	0.944345	0.935536	0.898006	0.957443	1.16684	0.883786
XOO0167	XOO0167	hypothetical protein	L	1	1	1.7002	1.42781	1.4248	1.33322	1.44586	1.37433	1.32571	1.34232	1	1	0.873924	1.00861	0.813641	0.974509	0.889769	0.73648	1.10766	1.295	1	1	0.875093	2.51769	0.903265	3.9193	0.959519	5.42232	0.935855	3.72877	1	1	0.96662	1.31919	1.07446	0.797542	1.12439	3.72409	1.05913	0.652997
XOO0168	avrBs2	avirulence protein	C	1	1	1.16192	1.18634	1.16105	1.00262	0.881395	0.949709	1.07079	1.33299	1	1	1.1223	0.988091	1.15674	1.16672	1.0721	1.0132	1.17284	1.31136	1	1	1.65641	0.83395	1.36884	0.81845	1.36693	0.775101	1.1866	0.798833	1	1	0.970823	1.07488	1.12961	1.04264	1.17754	1.04264	0.825843	1.07759
XOO0169	xylR	xylose repressor-like protein	KG	1	1	2.49701	2.3718	2.31355	1.86881	1.69407	1.82961	1.12903	0.899551	1	1	0.87843	0.78193	0.899716	1.04683	0.884106	0.858089	0.889981	0.913422	1	1	1.17371	0.804324	0.98304	0.782794	1.03361	0.872443	1.13253	0.852234	1	1	0.99619	0.920031	1.03757	0.945487	1.15795	1.07544	1.13866	1.27325
XOO0170	cirA			1	1									1	1									1	1									1	1
XOO0172	XOO0172	hypothetical protein	S	1	1	3.02819	7.58176	8.06998	2.55091	1.27662	1.06501	0.744271	0.67932	1	1	0.927214	0.922383	0.881804	0.943961	1.27568	0.959098	1.08588	0.809392	1	1	1.25849	1.63746	1.20266	1.32159	1.12801	1.59653	1.10945	1.18713	1	1	1.01112	0.988461	1.09538	0.845101	1.08231	1.1144	1.22953	1.0111
XOO0173	LYS9	hypothetical protein	E	1	1	1.36234	1.41614	1.29589	1.13133	1.0443	0.809335	1.26616	0.989517	1	1	1.28938	0.98315	1.0967	1.09158	1.06007	0.829304	0.896361	1.39794	1	1									1	1
XOO0174	XOO0174	hypothetical protein		1	1	1.25101	1.27173	1.12303	0.965453	0.635764	0.618954	1.17076	0.91253	1	1	1.36888	1.29487	1.39241	1.01603	1.04312	1.26508	1.66358	1.16312	1	1	1.13966	0.674278	0.920554	0.706098	0.979136	0.845397	0.930596	1.02606	1	1	1.04459	0.638508	0.875209	0.768806	1.01359	0.707937	1.0709	0.638648
XOO0175	XOO0175	hypothetical protein	L	1	1	1.52735	1.50361	1.48813	1.64809	0.905057	0.924665	1.2926	1.2926	1	1	1.42154	1.16899	1.57846	1.15785	1.09564	1.18942	2.02517	1.53469	1	1									1	1
XOO0176	XOO0176	hypothetical protein		1	1	1.43041	1.54948	1.50658	1.36235	1.45091	1.42601	0.830044	0.736592	1	1	1.09576	1.05582	1.08231	1.16913	1.26955	1.18588	1.12447	0.980757	1	1	1.3084	1.72985	1.198	1.50682	1.11937	1.56339	1.10631	1.35043	1	1	1.05287	0.925672	1.01682	0.882577	0.996521	0.943469	1.03296	0.889167
XOO0177	gltB	glutamate synthase subunit alpha	E	1	1	2.07246	3.00875	3.13279	2.78145	2.70023	2.66873	1.55357	1.59021	1	1	0.968319	0.966848	0.930527	1.03677	1.00656	0.986535	1.17392	1.24662	1	1	0.927397	1.04412	0.961987	0.862171	1.02712	1.04947	1.04504	1.08447	1	1	0.98421	1.01614	1.02936	0.960844	1.01377	1.00712	1.05118	1.00997
XOO0178	gltD	glutamate synthase subunit beta	ER	1	1	1.63791	2.57523	2.77062	2.52822	2.53087	2.42496	1.49593	1.33035	1	1	0.856958	0.83932	0.88657	0.98657	0.948544	0.785922	1.17986	1.29011	1	1	0.832848	1.06703	0.888436	1.09879	0.961558	1.17779	0.984285	1.15128	1	1	0.990947	1.01687	0.971251	1.00201	0.996811	1.06748	0.920524	1.03846
XOO0179	XOO0179	ISxac1 transposase		1	1	1.68937	1.46498	1.81285	1.88168	1.70979	1.64565	1.9241	2.60932	1	1	0.910837	1.01157	1.26982	1.46789	1.02197	0.773166	1.24928	1.7333	1	1									1	1
XOO0180	tnpA	transposase	L	1	1	1.3525	1.282	1.70481	1.40447	1.53114	1.282	1.41623	1.47621	1	1	0.932578	0.873415	1.51959	1.70284	1.12063	0.90607	1.52944	2.15735	1	1									1	1
XOO0181	Tra8	IS30 family transposase	L	1	1									1	1									1	1									1	1
XOO0182	XOO0182	transposase		1	1	1.09091	0.681818	1.29545	1.13636	0.613636	3.56818			1	1	0.46875	2.25	0.9375	2.875	7.0625	0.40625			1	1									1	1
XOO0183	tra8	hypothetical protein	L	1	1	1.84886	1.75305	1.48805	1.71673	0.83505	1.04578	4.43527	7.8471	1	1	1.8208	1.28569	2.264	2.3712	1.59573	1.12693	1.66674	2.22204	1	1									1	1
XOO0184	XOO0184	ISxac1 transposase		1	1	1.33427	1.27451	1.28198	1.44444	1.37068	1.33894	1.95088	2.26407	1	1	0.678028	0.766497	1.12835	1.18129	0.893401	0.680203	1.679	2.53943	1	1									1	1
XOO0185	XOO0185	ISXo8 transposase	L	1	1	0.740541	1.08919	0.132432	0.286486	1.02432	1.11622	0.662107	1.22639	1	1	0.55534	0.473786	0.198058	0.21165	0.35534	0.968932	0.582765	0.714877	1	1									1	1
XOO0186	XOO0186	ISXo8 transposase	L	1	1	1.1621	0.699708	0.65656	0.917201	0.886297	0.818659	0.18254	0.880952	1	1	1.37636	0.697252	0.523587	0.738206	0.618455	1.10213		0.584906	1	1									1	1
XOO0187	XOO0187	IS1478 transposase		1	1	1.09147	0.968405	1.1123	1.19929	1.10705	1.22476	0.842446	0.991996	1	1	0.990036	0.957218	1.08659	1.16861	1.00431	1.01859	1.08003	1.16418	1	1									1	1
XOO0188	kduI			1	1									1	1									1	1									1	1
XOO0190	PurR	LacI family transcriptional regulator	K	1	1	1.00967	0.910382	0.711925	0.679603	0.999755	0.976983	0.828933	0.97137	1	1	0.951171	0.961878	0.827627	0.956465	1.01471	0.988587	0.995712	1.03132	1	1	0.996224	0.828825	1.01268	0.917392	0.929968	0.925891	0.969846	0.874392	1	1	1.02512	1.0165	0.994773	0.982717	1.03514	1.03582	1.08055	0.991851
XOO0191	XOO0191	xylosidase		1	1									1	1									1	1									1	1
XOO0192	estA1			1	1							3.06901	2.25447	1	1							1.23165	1.2228	1	1									1	1
XOO0193	XOO0193			1	1							1.35682	1.38323	1	1							2.25886	3.15502	1	1									1	1
XOO0194	glgB1	glycogen branching protein	G	1	1	1.06069	0.832822	0.774191	0.723961	0.662019	0.639117	0.9179	0.9358	1	1	1.00908	1.1437	0.967141	1.0386	0.812452	0.910318	1.13553	1.2136	1	1	0.681686	0.474909	0.718627	0.457487	0.712159	0.549464	0.727732	0.702658	1	1	0.985463	0.938045	1.0314	0.861014	1.05341	0.953432	1.14237	0.890631
XOO0195	XOO0195			1	1									1	1									1	1									1	1
XOO0197	AmyA	alpha-amylase	G	1	1	0.791634	0.722813	0.762105	0.603508	0.363232	0.349182	0.700919	0.72273	1	1	1.60067	1.47105	1.39318	1.15266	0.934609	1.18003	1.25021	1.11426	1	1	0.745026	0.762187	0.713511	0.795263	0.730471	0.763916	0.690578	0.7619	1	1	1.01754	1.00912	1.05327	1.05279	1.09167	1.02729	0.809671	1.11673
XOO0198	XOO0198			1	1							1.00345	1.34789	1	1							1.13934	1.36796	1	1									1	1
XOO0199	tnpX1			1	1									1	1									1	1									1	1
XOO0200	XOO0200	transposase		1	1									1	1									1	1									1	1
XOO0201	XOO0201	transposase		1	1									1	1	0.965517								1	1									1	1
XOO0202	XOO0202	transposase		1	1									1	1									1	1									1	1
XOO0203	tnpX1			1	1							1.83212	2.23573	1	1							1.40187	2.50758	1	1									1	1
XOO0204	XOO0204			1	1							1.5359	2.36617	1	1							1.43765	1.79218	1	1									1	1
XOO0205	XOO0205			1	1							0.61146	0.783359	1	1							0.224926	0.337637	1	1									1	1
XOO0206	nagN			1	1									1	1									1	1									1	1
XOO0207	XOO0207			1	1							0.0915935	1.22083	1	1							0.843434	0.931538	1	1									1	1
XOO0208	XOO0208	IS1478 transposase		1	1	1.69479	1.53708	1.67025	1.89054	1.7469	2.19658	1.40153	0.594228	1	1	0.869962	0.922147	1.08485	1.34217	1.00467	0.80314	1.16432	1.43005	1	1									1	1
XOO0209	XOO0209	ISXo8 transposase	L	1	1	1.65145	1.37255	2.03395	2.1355	1.32748	1.36143	1.18684	1.35226	1	1	1.25168	0.936787	1.80919	2.01932	1.45478	1.08897	1.09181	1.43823	1	1		0.204182		0.394933		0.48453		0.589188	1	1		0.66995		0.577644		0.600863		0.663204
XOO0212	comM	competence-like protein	O	1	1	1.03747	0.98354	0.975074	0.947014	1.1077	1.02696	1.33364	1.43607	1	1	1.04384	0.970364	0.784754	0.913229	0.857623	0.840513	1.26752	1.36086	1	1	1.02639	1.06579	0.918969	1.00403	1.00378	1.12849	1.10191	1.14304	1	1	0.948434	1.07254	1.06428	0.780333	1.12196	0.992398	1.03135	0.870046
XOO0213	glnB	nitrogen regulatory protein P-II	E	1	1	1.70174	1.06689	1.02289	1.08783	1.39319	0.923882	1.02839	0.921248	1	1	0.759897	0.92595	0.897099	1.00497	0.912165	0.990864	0.906759	0.810726	1	1	1.13458	0.767606	1.01105	0.937766	1.06853	0.882826	0.99816	0.949669	1	1	0.960605	0.938993	0.988971	0.942833	0.946668	1.03421	0.891793	0.986647
XOO0214	XOO0214	hypothetical protein	S	1	1	1.07534	1.05764	1.64339	1.68546	1.7016	1.29585	1.14375	0.487578	1	1	1.08658	0.898309	1.45569	1.51337	1.47476	0.935844	0.582087	0.436558	1	1	1.07782	0.99246	1.03097	0.926167	1.06891	1.00339	1.09729	1.05524	1	1	0.948229	1.02312	0.935466	0.736791	0.894833	0.879692	1.02915	0.843809
XOO0215	Chb	hypothetical protein	G	1	1	1.53542	1.2353	1.24519	1.16748	1.27868	1.32825	1.11377	1.11213	1	1	0.988646	0.900035	0.900972	0.97893	0.976238	0.960084	1.02255	1.14606	1	1	1.00776	0.981144	0.951461	0.817074	0.86778	0.955942	0.914481	0.903313	1	1	1.04394	1.01898	1.00916	0.915045	1.04075	0.972438	1.04074	0.948526
XOO0216	XOO0216			1	1							1.22634	1.21802	1	1							0.730092	1.01409	1	1									1	1
XOO0217	XOO0217	hypothetical protein		1	1	1.9181	1.58571	1.60989	1.44979	1.71335	1.48116	0.953006	1.36241	1	1	1.07849	0.903444	0.945793	0.910503	0.909938	0.964145	0.767215	1.00797	1	1	1.18576	0.871228	1.13504	0.895683	1.10677	1.09388	1.28231	1.07597	1	1	0.966785	1.09455	0.812301	1.06519	1.01724	1.11066	0.70827	1.06938
XOO0218	XOO0218	hypothetical protein		1	1	2.24461	2.29058	1.90602	1.16822	1.0244	1.17696	0.8719	1.12449	1	1	1.05588	1.06037	1.16923	1.15266	1.20724	1.17142	0.826336	0.938783	1	1	1.13723	1.03949	1.11182	0.880874	1.06309	0.942601	1.00859	0.897247	1	1	0.935028	1.0038	0.997228	0.870573	0.964016	0.8756	1.10781	0.977206
XOO0219	speE	spermidine synthase	E	1	1	0.93656	0.882713	0.882458	0.888459	1.12628	0.928103	0.785809	0.678651	1	1	0.932234	0.946205	0.953887	0.968285	1.10957	0.974282	0.872196	0.631519	1	1	1.02939	1.22541	1.10605	1.54966	1.09451	1.19962	1.05369	1.21009	1	1	1.03723	0.732175	1.16236	1.01247	1.10958	0.788508	1.07452	0.854568
XOO0220	speA	arginine decarboxylase	E	1	1	0.887451	0.81342	0.797546	0.819715	0.861837	0.818329	1.17944	1.26301	1	1	1.04333	1.02201	1.06027	0.978377	0.958245	1.01937	0.920449	0.91553	1	1	0.89705	0.861494	0.91448	0.873062	0.899615	0.892877	0.933199	0.891299	1	1	0.955567	1.11031	0.913716	1.06291	0.925339	1.04138	0.940287	1.11239
XOO0221	XOO0221	IS1478 transposase		1	1	1.84025	1.24729	1.70126	1.3204	1.6787	1.78791	0.755696	0.960338	1	1	1.41633	1.29435	1.16532	1.52923	1.50504	1.2752	0.838581	1.24838	1	1									1	1
XOO0222	VgrG	Vgr-related protein	S	1	1	2.12819	4.42282	5.09262	4.94295	5.11409	4.00403	1.64745	1.12347	1	1	0.866265	0.856627	0.90241	1.04759	0.688554	0.906024	0.688442	0.996908	1	1	1.64241	1.46914	1.44714	1.40457	1.43005	1.58336	1.72271	1.3402	1	1	1.02419	0.903513	1.03108	0.920208	1.09409	0.949018	1.01157	0.86824
XOO0223	XOO0223	hypothetical protein		1	1	1.53799	2.05895	3.11528	4.0524	3.15699	2.50066	1.27346	1.6113	1	1	1.03665	1.03135	1.09935	1.21	1.06132	0.848778	1.25095	1.55992	1	1		1.47549		1.56901		1.31825		1.20607	1	1		0.907664		0.852551		0.900891		0.892591
XOO0224	XOO0224	hypothetical protein		1	1	1.17774	1.17418	1.57142	1.69366	1.33793	1.10978	0.943434	1.26646	1	1	1.02591	0.973014	1.17401	1.27661	1.15862	1.05651	1.03888	1.45902	1	1									1	1
XOO0225	XOO0225	hypothetical protein		1	1	1.55408	1.68306	1.68986	2.1944	1.57753	1.25265	1.21185	1.46907	1	1	0.897813	0.848416	1.06033	1.3454	0.997738	0.778281	1.34668	1.59145	1	1									1	1
XOO0226	XOO0226	hypothetical protein		1	1	1.14739	1.06143	1.14445	1.01119	0.83776	0.820947	0.867102	1.22772	1	1	1.06878	1.00997	1.21784	1.20775	1.11384	1.12258	0.960793	1.36715	1	1	1.06078	1.78516	0.840589	1.51615	0.851557	1.4304	0.880532	1.16002	1	1	1.11867	1.01081	1.17994	1.08093	1.35451	1.00736	1.44191	1.08125
XOO0227	gidA	tRNA uridine 5-carboxymethylaminomethyl modification protein GidA	D	1	1	1.35927	1.31319	1.21292	1.11933	1.21333	1.21557	0.862891	0.87285	1	1	0.945138	0.943826	0.892944	0.961963	0.953053	1.0028	1.0128	0.958951	1	1	1.06856	1.12622	1.01855	1.19058	1.04001	1.26642	1.06059	1.26965	1	1	1.02411	0.970279	1.03655	0.795632	0.964678	0.95927	0.973153	0.893478
XOO0228	ilvA	threonine dehydratase	E	1	1	1.49537	1.10076	1.35839	1.24401	1.40319	1.22495	1.36674	1.2754	1	1	0.813932	0.85472	0.87775	1.05832	0.998167	0.763291	1.19364	1.37037	1	1	0.654738	0.76457	0.620504	0.659519	0.702879	0.757758	0.736468	0.909233	1	1	1.05558	1.12839	0.99861	1.03579	1.06427	1.22699	1.03913	1.23602
XOO0229	XOO0229			1	1							1.29683	1.49872	1	1							1.10529	1.5292	1	1									1	1
XOO0230	XOO0230			1	1							1.23668	1.23753	1	1							0.982627	1.67762	1	1	1.02647	1.07611	0.928756	0.939354	1.04279	0.981931	0.998837	0.967494	1	1	1.00265	1.14767	0.665998	1.04042	1.00207	1.08123	0.849607	1.0457
XOO0231	XOO0231	hypothetical protein	R	1	1	1.12002	0.883181	0.944164	1.0168	0.880074	0.849971	0.79042	0.679152	1	1	1.03195	0.922041	1.1071	1.17585	0.943938	0.982704	1.19008	1.04302	1	1									1	1	1.23267		2.21205		1.21954
XOO0232	aspH	aspartyl-asparaginyl beta-hydroxylase	O	1	1	0.883054	0.866372	1.19338	1.64334	1.76205	1.72233	1.46571	1.65217	1	1	0.950588	0.952979	1.13847	1.33851	1.04921	0.984559	1.07182	1.4279	1	1	1.10941	0.608038	1.20108	0.716255	1.16247	0.915028	1.36	0.950929	1	1	0.941371	0.954686	0.997599	0.902642	0.969989	0.997089	0.92731	0.860961
XOO0233	bioC	biotin synthesis protein	H	1	1	0.844854	0.708252	0.771814	0.876275	1.01628	1.12754	1.36339	1.32637	1	1	0.868897	0.9467	0.977967	1.17435	0.950631	0.785793	0.915164	1.0984	1	1	0.580136	1.89689	0.631656	1.79984	0.766765	1.82347	0.85273	1.6298	1	1	1.02631	1.00818	1.05135	0.809705	1.02229	1.00908	1.1269	0.85984
XOO0234	FabG	oxidoreductase	IQR	1	1	0.975687	0.692918	0.853066	1.06924	1.4963	1.38848	1.57557	1.61968	1	1	0.978292	1.10996	0.879188	1.19632	1.13308	0.877773	1.07674	1.51965	1	1									1	1
XOO0235	bioH	biotin biosynthesis protein	R	1	1	1.07906	0.844846	0.808714	0.826355	1.27779	1.27694	1.30056	1.90254	1	1	0.832154	0.951972	0.803505	0.96242	0.97607	0.808729	1.42154	1.28817	1	1	0.606713	0.845675	0.731688	0.901007	0.690777	0.990402	0.825164	1.02272	1	1	0.939164	1.00941	1.04543	0.85972	1.02161	0.865931	0.84236	0.806759
XOO0236	XOO0236	IS1404 transposase		1	1	2.12308	1.95385	2.07692	2.06538	1.63462	1.55769	1.45163	1.21091	1	1	3.85915	3.60563	5.67606	5.21127	3.49296	3.3662	1.26113	1.30965	1	1									1	1
XOO0237	XOO0237	hypothetical protein		1	1									1	1		0.297297		0.385135					1	1									1	1
XOO0238	XOO0238	hypothetical protein		1	1	1.24989	1.08499	1.09407	1.10779	1.14147	1.06598	0.96671	0.957166	1	1	1	0.982976	1.09295	1.14675	1.12382	1.00295	1.23398	1.16754	1	1	0.900906	0.934224	0.749591	0.723065	0.746718	0.803022	0.813135	0.681976	1	1	0.970646	0.945592	1.01315	0.729102	1.02528	0.866376	1.0861	0.843764
XOO0239	mdoG	glucan biosynthesis protein D	P	1	1	1.15364	1.03258	1.1177	1.04275	1.01403	0.825656	0.999859	1.18724	1	1	0.951069	0.954711	1.04595	1.00623	1.03405	0.885505	1.07707	1.26496	1	1	0.907931	0.859667	0.922236	0.870303	0.925172	0.911331	0.932014	0.932083	1	1	1.01862	0.999115	1.03051	0.99928	1.10995	1.01622	0.990624	1.05735
XOO0240	BaeS	sensor histidine kinase	T	1	1	0.832629	0.703105	0.774389	0.701819	0.644865	0.714312	0.889251	0.980823	1	1	1.01801	0.978992	1.10864	1.10744	0.889556	0.818527	0.889168	1.04905	1	1	0.998394	1.04063	1.04942	0.887726	0.869453	0.98289	1.10159	0.9172	1	1	1.00569	1.00324	1.12673	0.810248	1.2866	0.950378	1.33733	0.94732
XOO0241	tdk	thymidine kinase	F	1	1	1.08215	0.839147	0.882154	0.850186	0.978598	0.994243	1.03362	1.31215	1	1	1.10692	1.00864	1.08333	1.07408	0.954274	1.08471	1.15116	1.4771	1	1	0.785159	1.01	0.815868	0.756459	0.82465	0.870756	0.929229	0.902585	1	1	0.951619	1.09214	0.956688	1.13251	0.867906	1.1605	1.05928	1.12251
XOO0242	rep	ATP-dependent DNA helicase	L	1	1	1.16415	1.03078	1.08725	1.11104	1.10161	0.975648	1.02993	1.08883	1	1	0.986781	0.893954	0.983047	0.947836	0.870658	0.862537	1.01231	1.08101	1	1	1.10988	1.07013	1.02453	1.27807	1.0225	1.05372	1.0205	1.14027	1	1	0.970189	1.07756	0.990664	1.04143	0.946921	0.941379	0.883419	1.00473
XOO0243	XOO0243			1	1									1	1									1	1									1	1
XOO0244	XOO0244			1	1							1.61548	2.22201	1	1							0.788894	1.2944	1	1									1	1
XOO0245	XOO0245	hypothetical protein	S	1	1	0.938141	1.00046	0.860052	0.807993	1.18757	1.00582	1.06097	1.07703	1	1	0.875902	1.06198	0.983512	0.949654	1.1107	1.00986	1.00687	1.12671	1	1	1.07398	0.947915	1.04514	0.991678	1.26938	1.01773	1.27576	1.09549	1	1	0.898664	0.977429	1.03175	0.649761	0.845448	0.783759	1.03953	0.650107
XOO0246	lppC	acid phosphatase	R	1	1	0.787328	0.673801	0.656023	0.634698	0.753316	0.740012	1.16667	1.14752	1	1	0.904456	0.95075	0.866733	0.882879	0.855871	0.886647	0.766689	0.879658	1	1	0.835828	1.07308	0.886994	0.996271	0.859448	0.949215	0.864357	0.982118	1	1	0.968047	1.07676	0.828347	1.00636	0.835455	0.95243	1.25929	0.956797
XOO0247	pyrF	orotidine 5'-phosphate decarboxylase	F	1	1	0.943876	0.771761	0.715425	0.759054	0.991811	0.824426	1.07521	1.01005	1	1	0.95507	0.908779	0.935101	1.00687	0.985931	0.964212	1.14437	1.15599	1	1	1.25412	0.89439	1.08534	1.12593	1.13175	1.15818	1.16039	1.18517	1	1	1.12859	1.20581	1.10795	1.11182	1.09578	1.3041	1.02518	1.18118
XOO0248	prnA	tryptophan halogenase		1	1	0.74992	0.743204	0.408539	0.401343	0.320915	0.311001	0.87082	1.39839	1	1	0.90964	0.920872	0.822632	0.907963	0.897904	0.987091	0.900664	0.83051	1	1	0.684281	0.833365	0.668621	0.78442	0.609793	0.931959	0.669697	0.829939	1	1	0.978649	0.915027	1.0238	0.870118	0.947915	0.889842	0.892014	0.943578
XOO0249	CirA	OmpA-like protein	P	1	1	0.629412	0.517331	0.344276	0.275128	0.196625	0.183812	0.711069	1.03365	1	1	0.983406	1.03033	0.915267	0.902265	0.970753	1.02323	0.988268	0.865294	1	1	0.941507	0.812262	0.916565	0.795223	0.805761	0.680181	0.857844	0.72072	1	1	0.955019	1.03018	0.95133	0.986409	0.930205	1.07362	0.96919	0.961329
XOO0250	CirA	OmpA-like protein	P	1	1	0.899496	0.620552	0.583903	0.551013	0.407517	0.425575	0.908891	1.15684	1	1	1.01157	1.04899	1.03996	1.02197	1.07687	1.10055	1.0997	0.987553	1	1	0.984986	1.0065	0.838333	0.835627	0.783204	0.661788	0.791068	0.761303	1	1	1.07483	1.04298	0.997616	1.12422	0.957478	1.0326	1.15445	0.89817
XOO0251	XOO0251			1	1							1.40774	1.99811	1	1							1.1743	1.32632	1	1									1	1
XOO0252	PurR	LacI family transcriptional regulator	K	1	1	0.779645	0.316907	0.21592	0.173866	0.204835	0.201116			1	1	1.0305	0.871095	1.05049	1.18007	0.971196	0.881938			1	1	0.809483	0.861641	0.744673	0.641503	0.685677	0.699229	0.655445	0.705043	1	1	0.964724	0.994668	1.05855	0.961841	0.965412	1.07333	0.997662	1.10889
XOO0253	XOO0253	hypothetical protein		1	1	1.20793	0.830762	0.733531	0.589392	0.711405	0.615754	1.20332	1.30194	1	1	0.84971	0.885772	0.915735	0.981161	0.876802	0.751869	1.18864	1.45696	1	1	1.08666	1.03213	0.912453	0.925911	0.95108	0.961669	0.968155	0.943157	1	1	1.02736	1.10313	0.943229	1.10979	1.06347	1.23603	0.946535	1.12638
XOO0254	plsB	glycerol-3-phosphate acyltransferase	I	1	1	1.01335	0.757885	0.658987	0.654047	0.740785	0.663262	0.921132	0.934073	1	1	0.935584	0.949716	0.893142	0.982323	0.895091	0.788189	0.999052	1.05186	1	1	1.28185	0.687467	1.28083	0.620058	1.19531	0.801448	1.17522	0.876553	1	1	0.990122	0.810536	1.06718	0.823533	1.08594	0.880036	1.0826	0.785941
XOO0255	XOO0255			1	1									1	1									1	1									1	1
XOO0257	XOO0257			1	1							1.03426	0.717281	1	1							0.688764	0.815587	1	1									1	1
XOO0258	XOO0258	hypothetical protein	S	1	1	1.76593	1.84012	2.42222	2.08976	1.89415	1.28981	0.547392	2.15276	1	1	0.809446	0.773732	0.960473	0.981481	0.88601	0.575319			1	1		0.884723	0.683252	0.721458	0.553788	0.795623	0.52183	0.880507	1	1		1.02695		0.983783		1.00503		0.897922
XOO0259	XOO0259			1	1									1	1									1	1									1	1
XOO0260	XOO0260			1	1							0.680625	1.04493	1	1							0.938135	1.04515	1	1									1	1
XOO0261	XOO0261			1	1							1.02599	0.714373	1	1							0.807267	1.15355	1	1									1	1
XOO0262	XOO0262			1	1							2.48235	5.83007	1	1							0.982442	3.6664	1	1									1	1
XOO0263	XOO0263			1	1							0.724998	1.63635	1	1							0.942763	1.24385	1	1									1	1
XOO0264	RpiB	hypothetical protein	G	1	1	1.17712	1.0526	1.29603	1.2974	1.30685	1.17466	1.49946	1.66848	1	1	0.993287	0.949469	1.22946	1.42353	1.10424	0.824484	1.31782	1.88801	1	1									1	1
XOO0265	TesA	rhamnogalacturonan acetylesterase	E	1	1	1.58314	1.52693	1.2178	1.7096	1.79391	0.913349	1.26589	1.68856	1	1	1.92027	1	1.18605	2.11296	0.973422	0.465116	0.50581	0.639098	1	1									1	1
XOO0266	XOO0266	hypothetical protein		1	1	1.43591	1.30053	1.49736	1.18795	1.06704	0.906941	0.618775	0.809865	1	1	1.15503	0.982371	1.1834	1.08633	1.05379	0.911402	1.13574	1.39374	1	1	0.98479	0.910946	0.964382	0.882575	0.945615	0.867994	0.947559	0.926398	1	1	0.940545	1.03456	1.00421	0.939525	0.966233	1.0504	1.05288	0.973338
XOO0267	pah	phenylalanine 4-monooxygenase	E	1	1	1.13168	1.13196	1.18211	1.01499	0.872359	0.81851	0.77093	0.782138	1	1	1.05519	1.08132	1.02641	1.08038	0.994313	0.935141	1.02501	1.16541	1	1	0.732988	0.811755	0.706914	0.743842	0.696975	0.783003	0.692817	0.752324	1	1	1.00049	1.00828	1.04567	0.792865	1.02456	0.949202	1.02856	0.889607
XOO0268	Lrp	AsnC family transcriptional regulator	K	1	1	1.19493	1.32176	1.43525	1.24299	1.51402	0.969292	1.86676	1.83055	1	1	0.880597	0.800107	0.867804	0.922708	1.03838	0.802239	0.905709	1.00562	1	1									1	1		0.42088		0.457824		0.446475		0.387625
XOO0269	fpvA			1	1									1	1									1	1									1	1
XOO0272	tra8	hypothetical protein	L	1	1	1.11111		0.655556	0.855556	1.22222				1	1									1	1									1	1
XOO0273	XOO0273	IS1478 transposase		1	1	1.64739	1.63837	1.53342	1.64405	1.67814	1.47025	2.06255	1.64364	1	1	0.959158	0.856176	1.01804	1.17489	1.01077	0.846154	1.32921	1.22955	1	1									1	1
XOO0274	blc	outer membrane lipoprotein; lipocalin	M	1	1	1.59966	1.26678	1.42215	1.31193	1.03966	1.17717	0.856754	0.890246	1	1	1.26852	1.26655	1.28502	1.41865	1.27767	1.36664	0.969178	1.13372	1	1	1.04689	1.03232	0.955024	0.878299	0.852675	0.8683	0.887077	0.843497	1	1	1.05541	0.991073	1.1271	0.976796	1.07876	1.08624	1.29281	0.937846
XOO0275	XOO0275	transposase	L	1	1	1.75803	1.56006	1.67563	1.7919	1.55203	1.44763	1.39574	1.14375	1	1	1.16758	1.14807	1.26463	1.18109	1.07204	1.06203	1.36171	1.79515	1	1									1	1
XOO0276	XOO0276	transposase		1	1									1	1									1	1									1	1
XOO0277	XOO0277			1	1							0.958597	1.613	1	1							1.40251	1.0805	1	1									1	1
XOO0278	XOO0278			1	1									1	1									1	1									1	1
XOO0279	XOO0279	ISXo8 transposase	L	1	1	0.782977	0.919586	1.05573	1.62168	1.62121	1.85281	1.7552	1.42424	1	1	1.05681	0.982101	0.743969	0.76083	0.748119	0.836316	0.746143	1.14025	1	1									1	1
XOO0280	yahK	alcohol dehydrogenase	R	1	1	0.7123	0.878785	1.38238	2.52053	2.67058	3.11618	1.90577	1.5115	1	1	1.06418	1.0755	1.03407	1.14176	1.01484	1.15676	0.922301	0.813686	1	1	1.01523	0.788656	1.17042	0.865917	1.27541	1.25154	1.36962	1.24276	1	1	1.01208	0.782242	1.00379	0.69972	0.994443	0.73248	1.02288	0.636195
XOO0281	egl	cellulase	G	1	1	2.2607	3.50259	4.19442	3.67004	2.10937	2.18355	1.11324	1.23967	1	1	1.36941	1.2728	1.64433	1.34505	1.36082	1.37276	1.55281	1.38062	1	1	1.24818	1.36021	1.14119	1.32177	1.07544	1.32885	1.07269	1.27348	1	1	1.02037	1.02393	1.10756	1.09148	1.07197	0.966573	1.07034	1.13025
XOO0282	egl	cellulase	G	1	1	0.999003	1.03363	0.852099	0.647901	0.567156	0.715215	0.513537	0.515931	1	1	0.719786	0.613466	0.702205	0.969062	1.00761	1.01537	0.821797	0.989285	1	1	0.822445	1.10638	1.01893	2.25591	0.973704	1.30947	1.09588	1.34139	1	1	0.987402	0.926646	0.775446	0.916608	0.978692	0.726526	0.82639	0.889734
XOO0283	egl	cellulase	G	1	1	0.302488	0.479348	1.18421	2.41439	1.40483	1.52396	0.675983	0.834737	1	1	0.612191	0.776387	0.773641	0.939374	1.18001	1.17738	1.19331	1.94469	1	1									1	1
XOO0284	ISPlu1B			1	1							0.438667	0.648506	1	1							2.01604	2.86192	1	1									1	1
XOO0285	Tra8	transposase	L	1	1	1.25879	1.10553	1.46817	1.50838	1.51759	0.934673	1.43481	1.65396	1	1	0.515782	0.750839	1.08596	1.38348	1.12626	0.574211	1.14681	1.44457	1	1									1	1
XOO0286	XOO0286	hypothetical protein	S	1	1	1.12552	1.20993	0.999598	0.871973	0.917596	1.19908	1.10986	1.00458	1	1	0.844227	0.901778	0.922877	1.00458	0.837852	0.808224	1.17744	1.6777	1	1	1.08179	1.04284	0.957786	1.07194	0.971338	1.09115	0.969808	0.959867	1	1	1.04824	1.2713	0.980408	1.04254	0.99589	1.11746	1.05718	1.22337
XOO0287	XOO0287	hypothetical protein		1	1	1.35227	1.49045	1.27802	1.31584	0.836347	0.932629	0.949062	1.06487	1	1	1.35501	1.14552	1.25735	1.20593	1.25306	1.39404	1.52819	1.58622	1	1									1	1
XOO0288	MltB	transglycosylase	M	1	1	1.02216	1.02459	0.907407	0.818306	0.84153	0.862933	0.870353	0.947604	1	1	1.06233	1.05675	1.07334	1.03917	0.967262	1.05761	1.0596	1.02094	1	1	0.918876	0.931712	0.928391	0.809951	0.900088	0.900252	0.939413	0.969373	1	1	0.992842	0.992875	0.875831	0.921368	1.05199	0.989587	0.912978	0.94897
XOO0289	tetA			1	1									1	1									1	1									1	1
XOO0291	HemO	hypothetical protein	P	1	1	1.24316	0.920297	0.916132	0.797478	0.858944	0.671733	0.855054	0.96832	1	1	1.04684	0.898356	1.15234	1.11721	0.944071	0.774788	0.973484	1.34977	1	1	1.43439	0.585928	1.2946	1.05657	1.22253	1.42034	1.41729	1.20263	1	1	0.940619	0.990465	1.09337	0.789627	1.11927	0.953128	0.975014	1.12486
XOO0292	aphB	phytochrome-like protein	T	1	1	1.00738	0.885354	0.75357	0.625516	0.702237	0.673199	0.862032	0.766814	1	1	1.02883	1.02025	0.910778	0.982111	0.896215	0.890228	0.971406	1.02714	1	1	0.929447	1.08417	0.877703	1.10417	0.872918	0.951216	0.878057	1.00339	1	1	1.01619	1.19798	0.997417	0.972444	0.981404	1.10765	1.04432	1.14851
XOO0293	benE			1	1									1	1									1	1									1	1
XOO0294				1	1									1	1									1	1									1	1
XOO0295	tra5	IS1404 transposase	L	1	1	1.47764	0.849732	0.948122	1.14132	1.05546	1.2576	1.58783	1.47399	1	1	1.20588	2.47794	2.51471	1.15441	0.676471	0.213235	0.488133	1.02105	1	1									1	1
XOO0296	XOO0296			1	1									1	1									1	1									1	1
XOO0297	XOO0297	transposase		1	1	0.503311	0.741722	0.536424	0.777042	0.278146	0.536424	1.59455	0.718435	1	1	0.784708	1.14286	0.45674	0.889336	0.734406	0.684105	2.93361	1.13831	1	1									1	1
XOO0298	XOO0298	ISXo8 transposase	L	1	1	1.04531	1.41735	2.45679	2.97416	1.79309	1.03172	0.106175	0.55753	1	1	0.600846	0.592384	2.01904	2.15691	1.49577	0.680183	0.894629	0.978733	1	1									1	1
XOO0299	mutM	formamidopyrimidine-DNA glycosylase	L	1	1	1.66632	1.55404	0.918246	1.27193	1.95754	2.06667	1.91372	2.20412	1	1	0.74062	0.95677	1.39695	1.26373	1.3037	1.12833	1.962	2.10738	1	1	0.482559	0.749705	0.458185	0.732536	0.698141	0.97662	0.69671	0.926581	1	1	0.889643	0.947543	0.865517	1.07884	1.08814	1.01223	1.01009	1.05107
XOO0300	XOO0300	transposase		1	1	1.03186	1.51144	1.07108	1.35703	1.18382	0.995915	0.908267	1.19108	1	1	1.06994	1.15699	1.05208	1.42932	0.894345	0.720982	3.21538	2.33566	1	1									1	1
XOO0301	XOO0301	transposase	L	1	1	2.06705	1.08621	0.613027	0.626437	0.735632	2.22989	1.34706	2.24131	1	1	1.5581	1.40426	0.626841	0.612111	0.567921	1.04583	2.4241	3.28937	1	1									1	1
XOO0302	XOO0302			1	1									1	1									1	1									1	1
XOO0303	XOO0303	IS1478 transposase		1	1	1.77268	1.25076	1.92966	1.76453	1.88481	1.51376	1.12908	1.35948	1	1	0.712634	0.956235	1.24277	1.33609	1.1313	0.706028	1.39853	1.50611	1	1									1	1
XOO0304				1	1									1	1									1	1									1	1
XOO0305	vacJ	lipoprotein	M	1	1	1.79375	2.24657	1.96122	1.32023	1.61071	1.46965	1.41838	1.28509	1	1	0.977534	1.00521	0.912139	0.986219	1.03141	1.03534	1.19296	1.13646	1	1	1.10897	1.53367	1.12988	1.1638	1.14339	1.27849	1.20703	1.39597	1	1	1.03429	1.14271	1.06365	1.12315	1.02693	1.13692	1.21558	1.00034
XOO0306	XOO0306	hypothetical protein	R	1	1	2.11122	2.4464	2.73401	1.70385	1.98924	1.77706	1.40136	1.35501	1	1	0.748745	0.898404	0.9834	1.27538	1.05315	0.794299	0.992092	1.05685	1	1	1.41994	0.615825	1.1313	0.620618	1.01506	0.631587	0.996798	0.597684	1	1	1.03981	0.908569	1.02793	1.09526	1.06884	1.06401	0.796704	0.937417
XOO0307	yrbC	toluene tolerance protein	Q	1	1	2.09917	2.8359	2.66464	1.87451	1.69363	1.75807	1.28823	1.09045	1	1	1.06357	1.02009	1.04276	1.10322	1.07904	1.10317	1.08682	0.891375	1	1	1.37459	1.12203	1.15405	1.00922	1.19226	1.14133	1.23329	1.0535	1	1	0.895198	0.953026	1.12407	1.03687	1.11777	1.12038	1.10457	1.00424
XOO0308	yrbD	toluene tolerance protein	Q	1	1	2.27874	2.37325	2.0919	1.39516	1.344	1.2958	1.24729	1.22839	1	1	0.906039	0.943049	0.959694	1.01886	1.04613	1.01298	1.12343	1.0877	1	1	0.615356	0.549322	0.655717	0.754355	0.740331	0.808997	0.708992	0.833013	1	1	0.958354	1.05052	0.973425	0.95761	0.970696	1.13088	0.963469	1.03082
XOO0309	yrbE	toluene tolerance protein	Q	1	1	3.07906	2.8856	2.40197	1.67395	1.58637	1.54854	1.22193	1.4559	1	1	0.938444	0.974611	1.013	1.09607	0.972003	0.880264	1.18242	1.69283	1	1									1	1
XOO0310	yrbF	toluene tolerance protein	Q	1	1	3.05514	2.60812	2.25882	1.76518	1.77722	1.90431	1.43645	1.86485	1	1	0.875	0.982207	0.955334	0.97477	0.925501	0.906312	1.2547	1.57125	1	1	1.01908	0.670292	1.00697	0.756533	1.01416	0.778038	1.09716	0.784667	1	1	0.999927	1.0252	1.14147	0.866969	1.10161	0.984794	1.12398	0.920143
XOO0311	XOO0311	hypothetical protein		1	1	1.27802	0.980407	0.911979	0.705507	0.589877	0.466083	0.962869	1.47768	1	1	0.772484	0.874302	0.959487	1.08542	0.902103	0.752168	1.08626	1.98198	1	1									1	1
XOO0312	RimI	acetyltransferase	R	1	1	1.55707	0.862434	1.11111	1.18519	0.696145	0.965986	1.43148	1.49265	1	1	1.25755	1.05803	1.63037	1.86725	1.4372	1.09698	1.32403	1.69271	1	1									1	1
XOO0313	XOO0313	transposase		1	1	1.15672	0.852985	0.670896	0.752985	1.07313	0.867164	2.05118	1.11754	1	1	0.84375	1.1059	0.969329	0.969907	0.985532	0.890625	0.757735	1.69848	1	1									1	1
XOO0314	XOO0314	transposase	L	1	1	2.10871	2.30949	2.43307	2.16608	1.97734	1.77018	1.59985	1.96596	1	1	0.872695	0.979477	1.16924	1.21802	1.02588	0.760857	0.751933	1.45925	1	1									1	1
XOO0315	Tra8	hypothetical protein	L	1	1	2.46545	2.37818	1.71636	2.47273	1.70545	2.02545	1.24879	1.33374	1	1	1.29464	1.25595	1.53571	1.92857	1.00893	1.33631	1.11808	1.35793	1	1									1	1
XOO0316	XOO0316	transposase	L	1	1	2.8852	1.73414	1.05136	1.6284	1.22961	2.06949			1	1	1.1511	1.12225	0.752747	0.431319	0.236264	1.4217	0.00770871	0.000164015	1	1									1	1
XOO0317	XOO0317			1	1									1	1									1	1									1	1
XOO0318	XOO0318	transposase	L	1	1	0.738819	0.849732	0.765653	0.903399	0.613596	0.109123	2.19391	5.10217	1	1	0.640587	1.12469	1.04645	0.672372	1.12469	0.628362			1	1									1	1
XOO0319	XOO0319	transposase	L	1	1	2.20833	0.341667	0.875	0.85		1.95833			1	1	0.96	0.674286	0.942857	0.285714	0.251429	1.04571			1	1									1	1
XOO0320	XOO0320	ISxac1 transposase		1	1	1.49942	0.962747	0.961583	0.722934	0.785797	0.860303	0.790787	0.791171	1	1	0.764031	0.807398	0.850765	0.809949	1.13138	0.637755	1.55899	1.92446	1	1									1	1
XOO0321	XOO0321	transposase	L	1	1	1.29182	0.977169	1.09029	1.42839	1.11	1.41615	1.776	1.33687	1	1	1.21318	0.832213	1.34633	1.47276	0.951244	1.31607	1.35281	1.35086	1	1									1	1
XOO0322	XOO0322	transposase	L	1	1	1.34227	1.22874	1.91234	2.16453	1.55481	1.24567	1.52898	1.83452	1	1	0.769571	0.954304	1.57651	1.37566	1.16295	1.04906	1.10638	1.59235	1	1									1	1
XOO0323	XOO0323	transposase	L	1	1	1.96481	2.06248	2.20206	1.69079	1.60419	1.12021	1.12812	1.16523	1	1	1.21202	1.28339	1.07137	1.49541	1.21411	1.21327	0.79736	0.988333	1	1									1	1
XOO0324	XOO0324			1	1							1.0928	1.3744	1	1							2.66078	1.85866	1	1									1	1
XOO0325	XOO0325			1	1							1.51624	1.26036	1	1							0.855754	0.857289	1	1									1	1
XOO0326	XOO0326	IS1404 transposase		1	1	3.32552	3.64063	4.40625	4.40104	2.89062	2.10938	1.87531	1.79011	1	1	1.36967	1.54028	1.16351	1.31517	1.44313	0.836493	1.5242	1.37685	1	1									1	1
XOO0327	XOO0327	hypothetical protein		1	1	1.98137	1.45756	1.03313	1.83437	1.88613	1.0559	0.403559	0.485075	1	1	1.09605	0.514124	0.851224	1.64407	1.39548	0.775895	0.231229	0.668439	1	1									1	1
XOO0328	aroD	3-dehydroquinate dehydratase	E	1	1	1.33007	0.748366	0.962418	1.02614	0.653595	0.45915	8.83333	4.38506	1	1	3.35688	1.04833	1.88104	2.20446	1.68401	1.5316	3.94242	1.4303	1	1									1	1
XOO0329	XOO0329	polyvinylalcohol dehydrogenase	S	1	1	2.2758	2.6848	2.40901	1.61726	0.913696	0.947467	1.25648	1.42314	1	1	1.07815	0.981187	1.21563	1.52388	1.13603	0.862518	1.29659	2.12276	1	1									1	1
XOO0330	XOO0330			1	1									1	1							0.00770871	0.000164015	1	1									1	1
XOO0331	XOO0331			1	1									1	1									1	1									1	1
XOO0332	idnK	gluconokinase	G	1	1	1.21311	0.978564	0.990133	0.674719	0.73415	0.723148	1.08657	1.11367	1	1	1.15248	1.01067	1.00377	1.11119	0.949925	0.88002	0.897697	1.10246	1	1	0.765135	0.551266	0.637021	0.587703	0.706132	0.561143	0.686052	0.750117	1	1	1.1632	1.30115	1.16518	0.978306	1.1125	1.19888	1.03985	1.10204
XOO0333	ynaJ	cation symporter	G	1	1	0.96317	0.63058	0.5625	0.580357	0.453125	0.351562	1.22469	2.49662	1	1	0.993789	1.04503	1.18634	1.11957	0.962733	0.639752	1.09211	2.22478	1	1	0.529143		0.842498		0.81958		0.911283		1	1	0.934507		1.01781		1.11744		1.392
XOO0334	ndvB	NdvB protein	G	1	1	1.04711	0.627636	0.589053	0.375953	0.408255	0.397039	0.734171	0.876629	1	1	1.00595	1.0765	0.942201	1.0901	0.977901	0.946876	1.01564	1.05084	1	1	1.25534	1.08962	1.07424	1.00013	1.12771	1.18818	1.11505	1.20383	1	1	0.941697	1.10325	0.930139	1.058	0.959492	1.14672	1.13722	1.14898
XOO0335	XOO0335	hypothetical protein		1	1	1.04529	0.854352	0.987567	0.883659	0.992895	1.08348	1.17063	1.20902	1	1	0.990672	1.13993	1.04011	1.02425	1.06623	0.859142	1.13682	1.1945	1	1		1.09117		1.43868		1.0482		1.12279	1	1		0.960155		0.985521		0.90119		0.988743
XOO0336	PutP	two-component system sensor protein	ER	1	1	1.36014	1.05582	0.972389	1.07143	1.23589	1.07383	1.37858	2.77046	1	1	0.882029	1.0489	1.06663	1.11675	0.962103	0.643643	1.34194	2.38779	1	1	0.852728	0.990816	0.909863	0.756961	1.02565	0.959057	0.825657	1.22762	1	1	0.943131	1.05594	0.981711	1.08794	1.27881	1.10218	1.31042	1.15016
XOO0337	XOO0337	hypothetical protein	S	1	1	5.52926	4.85274	4.68282	4.25614	4.52297	3.30963	2.18754	1.94865	1	1	0.859375	0.886719	0.847098	1.03906	0.722098	0.825893	0.995153	1.40836	1	1	2.56342	2.74982	2.50583	3.80281	2.47877	3.181	2.55709	2.96338	1	1	0.93946	1.42652	1.07513	1.54995	0.937422	1.29548	0.906118	1.3338
XOO0338	kdgR	transcriptional regulator	K	1	1	1.34489	1.09823	1.30245	1.04778	1.19331	0.774921	1.43699	1.52283	1	1	0.806799	0.933236	1.05234	1.1932	1.1279	0.793348	1.33382	1.79412	1	1	1.08294	0.880717	0.847215	0.943805	1.00019	1.01645	1.18499	1.07348	1	1	0.978899	1.01283	1.12064	0.921554	1.10804	0.903593	1.01652	1.045
XOO0339	fucP	fucose permease	G	1	1	0.97633	0.472664	0.265221	0.168116	0.151963	0.102199	0.522216	0.935408	1	1	0.852309	0.87789	0.926184	0.994673	0.923842	0.880232	1.1638	1.34807	1	1	1.26429	1.0785	1.03906	1.03056	1.01853	1.07734	0.806167	1.13023	1	1	0.931064	0.580395	1.09531	0.679058	1.10696	0.635341	0.800577	0.577743
XOO0340	XOO0340	hypothetical protein	S	1	1	1.04797	0.581329	0.326456	0.191646	0.153354	0.148734	1.21326	1.58974	1	1	0.993219	0.95924	1.09023	1.01378	1.09551	0.91741	0.766534	1.16601	1	1	0.786487	0.850568	0.805255	0.792997	0.700386	0.906196	0.685299	0.876338	1	1	1.08758	0.95001	1.16205	0.739002	1.11122	0.769868	1.03461	0.842164
XOO0341	XOO0341	IS1478 transposase		1	1	0.971374	0.764176	0.695706	0.620837	0.548376	0.63398	0.65086	0.914837	1	1	1.01763	0.967285	0.992882	1.17422	1.00124	0.956314	1.03702	1.24294	1	1									1	1
XOO0342	XOO0342	transposase		1	1	1.06593	0.898352	0.788462	0.376374	0.637363	0.67033	0.574195	0.77154	1	1	0.732143	1.24107	1.40179	1.04167	0.96131	1.19345	0.71509	0.918164	1	1									1	1
XOO0343	XOO0343	hypothetical protein		1	1	0.931288	0.830675	0.957055	1.22209	0.796319	0.794479	0.682036	0.605884	1	1	1.01746	1.02082	1.21289	1.10477	0.981867	0.887173	1.27075	1.38815	1	1	0.92094	0.911193	0.805382	0.788994	0.697418	0.726342	0.691646	0.622476	1	1	0.994368	0.933622	1.09507	0.918519	1.0774	0.958128	1.10669	1.02607
XOO0344	dcp	peptidyl-dipeptidase	E	1	1	0.679616	0.690728	0.660528	0.600562	0.547322	0.631886	0.480094	0.410914	1	1	1.0901	1.02512	0.916215	0.87787	0.943405	0.984226	0.754874	0.582642	1	1	1.00707	1.04829	0.936112	1.36023	0.904264	0.941728	0.90311	0.954325	1	1	1.04082	0.919688	1.03619	0.979136	1.05648	0.829538	0.957403	0.923186
XOO0345	PlsC	acyltransferase	I	1	1	0.977378	0.753816	0.657981	0.600031	0.782739	0.687059	0.83127	0.800887	1	1	0.947637	0.98762	0.85275	0.865269	0.93626	0.87217	0.866474	0.759441	1	1	1.02603	0.783971	1.07017	0.782905	1.10733	0.8638	1.15853	0.921948	1	1	1.00935	0.965066	1.13265	0.92865	1.04328	0.903203	1.15464	0.925522
XOO0346	PrfB	peptidyl-tRNA hydrolase domain-containing protein	J	1	1	1.04304	0.835751	0.823991	0.699177	0.924892	0.958369	1.04232	2.12721	1	1	0.933033	0.974461	0.83944	0.813031	0.853298	0.751868	1.08424	1.90936	1	1	0.746805	1.06301	0.81608	1.62838	0.89099	1.0221	1.0264	1.01765	1	1	0.91942	0.925583	0.926052	0.79691	0.909919	0.77074	0.779998	0.830445
XOO0347	XOO0347	hypothetical protein	S	1	1	1.34215	1.47744	1.58492	1.22456	1.13406	0.955465	0.900116	0.864681	1	1	1.09083	0.930953	0.912821	1.005	0.902324	0.927473	1.00288	0.98438	1	1	1.05386	0.917569	0.970358	0.89078	0.961035	0.879378	0.926345	0.849478	1	1	1.03715	1.09468	1.0867	1.15115	1.0796	1.02663	1.02121	0.991294
XOO0348	RluA	pseudouridylate synthase	J	1	1	1.06911	0.977394	0.701276	0.740675	1.36444	0.855321	0.999458	1.0305	1	1	0.876623	0.826726	0.698906	0.81203	1.04716	0.62594	1.02918	1.08821	1	1	0.579189	2.71841	0.619087	2.29956	0.618774	2.25719	0.746391	2.01086	1	1	0.993708	0.829226	1.07452	0.49386	0.964425	0.991984	1.17761	0.850035
XOO0349	XOO0349	hypothetical protein	S	1	1	1.91479	1.03782	1.2293	1.15127	1.2044	0.805649	1.07742	1.02839	1	1	1.33635	0.898232	1.55206	1.52849	1.06012	0.781532	1.39573	1.02342	1	1									1	1
XOO0350	aarF	ubiquinone biosynthesis protein UbiB	R	1	1	1.03212	0.844391	0.802151	0.856129	0.964999	0.88867	1.20304	1.37017	1	1	1.07271	1.04016	1.0245	1.03568	1.05084	0.937193	1.12674	1.27028	1	1	1.07527	0.982788	1.11924	0.883692	1.03252	0.994083	0.996851	0.957274	1	1	0.846087	0.979634	0.993642	0.786737	0.955628	0.891544	1.03077	0.833104
XOO0351	XOO0351	hypothetical protein	S	1	1	1.06821	0.914441	0.77859	0.8066	1.06526	0.974542	1.0458	1.06186	1	1	0.801327	0.941873	0.816078	0.848651	0.824797	0.753126	1.15663	1.15764	1	1	1.17553	1.07553	1.04693	1.06753	1.10471	1.15559	1.20151	1.06694	1	1	1.0599	0.927258	0.745982	0.884517	1.15084	0.883744	0.897296	0.860159
XOO0352	ddlA	D-alanyl-alanine synthetase A	M	1	1	1.47001	1.1827	1.18353	1.07001	1.03459	1.00302	0.871741	0.827462	1	1	0.97313	0.976969	1.05485	1.04185	1.00074	0.921867	1.01547	1.0528	1	1	0.818776	0.847089	0.820274	1.41589	0.871647	1.05347	0.828416	1.08341	1	1	1.02927	0.857908	1.07285	1.02961	1.0754	0.947429	1.06468	1.00925
XOO0353	XOO0353	IS1478 transposase		1	1	1.00856	1.20548	1.28253	1.04966	0.892123	0.715753	1.1202	1.5259	1	1	1.05065	1.19771	1.37418	1.78268	1.55719	0.797386	1.23521	0.978698	1	1									1	1
XOO0354	XOO0354	IS1478 transposase		1	1	1.30769	0.822115	1.37179	1.52003	1.30048	1	0.779395	1.16124	1	1	1.69253	0.951149	2.28592	2.41954	1.9023	1.59914	0.803565	1.16313	1	1									1	1
XOO0355	XOO0355	IS1478 transposase		1	1									1	1									1	1									1	1
XOO0356	XOO0356			1	1									1	1									1	1									1	1
XOO0357	XOO0357	transposase	L	1	1	2.21333	2.04	1.30667	1.70667	0.613333	1.96			1	1		0.299595	0.417004	0.190283					1	1									1	1
XOO0358	XOO0358	transposase	L	1	1	0.734278	0.659566	0.607787	0.682193	0.447559	0.783101	1.45647	1.48231	1	1	1.20798	0.898414	0.991624	0.864552	0.806273	1.09178	0.659444	2.14085	1	1									1	1
XOO0359	XOO0359			1	1							1.21973	1.30871	1	1							1.01602	1.28903	1	1									1	1
XOO0360	XOO0360	IS1404 transposase		1	1	0.732191	0.615419	0.817403	1.09784	0.821461	0.31605			1	1	1.67018	1.18807	2.22456	1.16982	1.35789	1.0793	1.04013		1	1									1	1
XOO0362	XOO0362			1	1									1	1									1	1									1	1
XOO0363	XOO0363	IS1389 transposase		1	1									1	1									1	1									1	1
XOO0364	XOO0364	IS1404 transposase		1	1									1	1									1	1									1	1
XOO0365	Tra5	IS1404 transposase	L	1	1	1.19951	1.6133	0.928571	0.428571	0.665025	1.14778	1.00601	0.491198	1	1	1.53639	0.539084	1.38005	0.576819	0.843666	1.25606	0.66498	0.268128	1	1									1	1
XOO0366	XOO0366	ISXo8 transposase	L	1	1			1.93333	0.833333	1.8		2.66518	2.19048	1	1									1	1									1	1
XOO0367	XOO0367	ISXo8 transposase	L	1	1	0.668182	2.24545	2.36818	2.4	1.96818	0.590909	0.746064	0.618553	1	1	0.958763	6.27835	1.24742	2.01031	4.37113	1.6701	4.88043	2.89989	1	1									1	1
XOO0368	XOO0368	ISXo8 transposase	L	1	1	1.82652	1.77972	1.14599	1.38299	1.38856	1.63782	0.967979	0.469061	1	1	1.0755	1.17969	1.10847	1.19189	0.986812	0.98846	0.302252	0.236249	1	1									1	1
XOO0369	XOO0369			1	1							0.270468	0.72271	1	1							0.676066	0.734278	1	1									1	1
XOO0370	XOO0370			1	1									1	1									1	1									1	1
XOO0371	XOO0371			1	1								0.355072	1	1									1	1									1	1
XOO0372	XOO0372			1	1							1.06493	1.13199	1	1							1.0491	1.41733	1	1									1	1
XOO0373	XOO0373			1	1							1.5916	1.90252	1	1							1.14889	1.12309	1	1									1	1
XOO0374	XOO0374	transposase	L	1	1	2.10278	1.53333	1.98681	2.27014	1.94236	1.5	2.16378	3.02622	1	1	0.877386	0.660497	1.3823	1.16599	0.990746	0.86524	1.11856	1.85677	1	1									1	1
XOO0375	XOO0375			1	1							0.870278	0.504722	1	1							1.01611	3.49624	1	1									1	1
XOO0376	XOO0376	transposase	L	1	1	1.26763	1.48079	1.2012	0.752204	0.791562	0.954975	0.00277393		1	1	1.0063	0.990363	0.746479	0.805782	0.841364	0.950704	0.0083045		1	1									1	1
XOO0377	apbA	2-dehydropantoate 2-reductase	H	1	1	0.843699	0.632896	0.706134	1.15203	1.66683	1.5859	1.37635	1.18354	1	1	0.922614	0.942043	0.880444	0.984324	0.940332	0.93128	0.807787	0.891762	1	1	0.740168	0.887079	0.755155	0.862072	0.81107	0.980696	0.817834	1.05821	1	1	0.945508	1.05412	0.992045	0.912028	1.0353	1.02959	1.16659	0.939362
XOO0378	XOO0378	hypothetical protein		1	1	0.803855	0.681185	0.922416	1.52942	1.37757	1.37641	1.82328	2.28502	1	1	0.984284	0.904436	1.05615	0.834943	0.854056	0.80961	0.851456	1.1533	1	1	0.968185	1.23248	1.03911	1.24767	1.10895	1.16892	1.16437	1.26107	1	1	1.01479	1.2983	0.826502	1.44632	1.01416	1.29285	0.959897	1.36286
XOO0379	yadH	permease	V	1	1	0.706828	0.657313	0.780557	1.19175	1.53044	1.51831	1.51747	1.32151	1	1	0.87733	1.03059	0.906159	0.960544	0.96731	0.909653	0.873481	0.81775	1	1	3.18475	2.20914	2.63353	1.94	2.31823	2.57302	2.58258	2.23416	1	1	0.989618	0.841416	1.10151	1.11042	0.956882	0.913261	0.951775	0.905564
XOO0380	poxF			1	1							1.65176	1.20975	1	1							1.26605	1.35135	1	1									1	1
XOO0381	yadG	ABC transporter ATP-binding protein	V	1	1	0.692975	0.709542	0.810352	1.29241	1.45327	1.65235	1.17297	0.974118	1	1	1.0216	1.00844	0.950305	1.00973	0.953938	1.03926	0.768958	0.566922	1	1	1.24763	1.021	1.17739	0.94736	1.25012	1.12065	1.29928	1.18416	1	1	1.00305	0.980218	0.970533	0.91409	0.9397	0.960605	1.14261	0.901145
XOO0382	poxF	phenol hydroxylase	C	1	1	1.00405	0.843722	0.71188	0.715256	0.988647	1.03819	1.21248	1.18148	1	1	0.979403	0.917329	0.876934	0.907265	0.83715	0.920386	1.18924	1.39664	1	1	0.599861	0.765248	0.763117	0.910237	0.743451	1.02153	0.78685	0.980177	1	1	0.967121	0.956125	0.99387	0.890346	1.04571	1.00271	1.12396	0.964177
XOO0383	czcD	heavy metal transporter	P	1	1	1.45078	1.1204	1.34348	1.16466	1.31941	1.35057	1.20109	1.23598	1	1	0.942655	0.862301	0.958584	1.1115	0.867611	0.817345	1.15066	1.70213	1	1									1	1
XOO0384	XOO0384	hypothetical protein	S	1	1	1.48145	0.94041	1.32991	1.44574	1.09984	0.781176	1.59196	2.08177	1	1	1.20368	1.22431	1.40163	1.17937	1.35751	1.04964	1.21777	1.30984	1	1	0.950028	0.781613	0.928958	0.741715	0.871251	0.867326	0.903353	1.26253	1	1	1.06385	1.00265	0.951052	1.21617	1.00135	1.73884	1.05307	1.63457
XOO0385	XOO0385	hypothetical protein		1	1	1.80077	1.70115	1.76858	1.77114	1.92593	1.57446	1.43391	2.29186	1	1	0.805523	0.926983	1.033	1.12146	0.900538	0.84718	0.705025	1.15829	1	1	1.1598	1.13895	1.10078	1.16701	1.06281	1.27802	1.19931	1.22698	1	1	0.887758	0.857241	0.941857	0.849831	0.915212	0.929655	0.723025	1.00188
XOO0386	XOO0386	transcriptional regulator	K	1	1	1.81381	1.5746	2.08755	2.17756	2.28483	1.43157	4.43368	15.9614	1	1	1.0962	0.834069	1.29921	1.35658	1.25154	0.836717	1.40656	3.05884	1	1									1	1
XOO0387	MhpC	cysteine proteinase	R	1	1	1.40143	1.27363	1.158	1.02172	1.24463	1.18831	1.15114	0.970138	1	1	0.857116	0.908065	0.897067	0.981387	0.93636	0.932788	0.776913	0.808689	1	1	0.711878	0.646191	0.748929	0.664361	0.782207	0.641032	0.801244	0.750585	1	1	0.987336	0.872423	0.868944	0.831121	1.02217	0.839727	0.888533	0.908336
XOO0388	natA	sodium ABC transporter ATP-binding protein	CP	1	1	1.16158	1.1054	1.00287	0.963382	0.969315	1.06489	1.21559	1.15947	1	1	1.12568	1.12338	1.02891	1.0785	1.1143	0.981628	0.912522	1.0958	1	1	1.07047	0.797608	1.02159	0.796799	1.01221	0.936164	1.09217	0.887165	1	1	1.01416	0.907713	0.712728	0.878203	1.02261	0.947042	0.846304	0.923072
XOO0389	natB	sodium ABC transporter permease	CP	1	1	1.36054	1.09791	1.02928	0.949237	1.0641	1.09259	0.989941	1.25423	1	1	0.969884	0.902148	0.895673	0.875424	0.93987	0.876246	1.06726	1.40357	1	1	0.842559	1.80147	0.790538	1.56984	0.859175	1.70456	0.851187	1.41852	1	1	0.965971	0.981863	1.01967	0.92888	1.0323	1.03794	0.966154	1.03091
XOO0390	TonB	TonB-like protein	M	1	1	1.10747	0.883141	0.714312	0.63994	0.758372	0.775138	0.793036	0.652497	1	1	1.06093	1.03904	0.983155	1.07011	1.07523	1.17405	0.861102	0.752277	1	1	0.842554	0.624647	0.757861	0.703687	0.759431	0.700021	0.73774	0.810205	1	1	0.991774	0.745546	1.13784	0.812468	0.974777	0.81119	1.11021	0.74306
XOO0391	prnA	tryptophan halogenase	E	1	1	1.4072	0.941194	0.928074	0.955612	1.02289	0.861933	0.999618	1.19702	1	1	0.959619	0.82848	0.873555	1.07607	0.90672	0.781101	1.13083	1.32251	1	1	0.549509	0.484349	0.608443	0.470548	0.61015	0.45802	0.546022	0.476261	1	1	1.01017	1.00753	1.02711	0.728925	1.04992	0.913408	1.03448	0.726939
XOO0392	XOO0392	Pass1-like protein		1	1	0.904438	0.22529	0.211548	0.185956	0.166036	0.188603	0.663524	0.738183	1	1	0.881858	0.802553	0.796442	0.867735	0.844921	0.688892	1.10405	1.68895	1	1	0.929075	0.831141	0.81764	0.741911	0.800852	0.777681	0.794565	0.801137	1	1	1.12858	0.950936	1.03049	0.808328	1.10546	0.919624	1.10509	0.899294
XOO0393	sapC	protein SapC protein		1	1	0.732653	0.202569	0.195652	0.158871	0.203996	0.18083	0.759038	1.07835	1	1	1.00156	0.926425	0.96742	1.11229	0.90743	0.877735	0.974835	1.40746	1	1	0.709122	0.819232	0.728994	0.815671	0.714468	0.996611	0.611447	1.05774	1	1	1.10581	1.14101	1.07271	1.55023	1.17168	1.39283	1.2345	1.2913
XOO0394	iroN	TonB-dependent receptor	H	1	1	0.360483	0.0583644	0.0262165	0.0235974	0.0212351	0.0243677	0.289761	0.39425	1	1	0.972311	0.969291	0.985951	0.976738	1.10625	1.04435	0.892042	0.936438	1	1	0.917697	0.910346	0.807977	0.861238	0.72969	0.719309	0.738514	0.685606	1	1	1.00857	1.01629	1.06611	0.85473	1.07899	0.944842	1.01548	0.905872
XOO0395	XOO0395	transposase	L	1	1	0.483676	0.426337	0.608779	0.66118	0.513032	0.698491	1.11787	1.41445	1	1	1.08285	0.767833	1.1121	1.18786	0.929109	0.89012	0.950966	1.62552	1	1									1	1
XOO0396	XOO0396			1	1									1	1							0.0541276	0.403387	1	1									1	1
XOO0397	gst	glutathione S-transferase	O	1	1	0.986406	0.819794	0.922745	0.953084	0.859914	0.918269	0.686708	0.69951	1	1	1.12181	1.10038	1.25404	1.28662	1.22865	1.19827	0.970242	1.08649	1	1	0.703749	0.974461	0.693635	0.828106	0.714792	0.848988	0.697072	0.84034	1	1	1.01076	1.00087	0.973687	1.10594	0.961826	0.984152	1.13909	0.989414
XOO0398	DAP2	dipeptidyl peptidase IV	E	1	1	0.989451	0.884615	0.872119	0.759169	0.793736	0.819864	0.887201	0.933655	1	1	1.00251	0.968824	0.933363	0.979905	0.948138	0.929817	1.03836	0.948157	1	1	1.03804	0.646354	1.10337	0.546672	1.05405	0.662345	1.10535	0.742407	1	1	1.00968	0.742768	1.06692	0.795702	1.08696	0.841303	1.20881	0.775473
XOO0399	XOO0399	hypothetical protein	S	1	1	0.904336	0.914752	0.892788	0.815238	0.765199	0.731914	0.665228	0.681719	1	1	0.960994	1.03654	0.981354	1.02679	0.984569	0.963459	1.07015	1.00028	1	1	1.40337	0.859426	1.15477	0.957728	1.04353	0.906953	1.04327	0.858711	1	1	1.05449	1.06747	1.08485	0.960655	1.08754	0.98559	1.18598	1.00143
XOO0400	XOO0400	hypothetical protein		1	1	2.3156	2.41099	1.81099	1.25615	1.01132	1.06165	0.803007	0.884817	1	1	1.24146	1.18381	1.12191	1.2358	1.15154	1.3511	1.4103	1.05894	1	1	2.43814	1.14637	2.01851	0.985316	1.7413	0.992819	1.76761	0.941657	1	1	0.994747	0.989338	1.10747	1.13513	1.07094	1.11463	1.14786	1.17214
XOO0401	XOO0401			1	1							0.892308	0.769231	1	1							1.59763	1.39448	1	1									1	1
XOO0402	hemB	delta-aminolevulinic acid dehydratase	H	1	1	0.764671	0.758988	0.953127	1.42542	1.65306	1.83331	0.922384	0.800539	1	1	0.914298	0.973847	0.969697	0.955094	0.962297	1.01617	0.805141	0.842151	1	1	1.47016	1.02594	1.45083	0.838472	1.35497	1.05562	1.40946	1.0895	1	1	1.0131	0.848247	1.09608	0.861943	1.04266	0.897056	1.19938	0.800774
XOO0403	XOO0403	hypothetical protein		1	1	1.01438	0.8025	0.79625	1.40187	2.23188	1.82375	1.68584	2.68419	1	1	0.990509	0.869715	0.830026	0.817084	0.945643	0.67472	1.19648	1.78868	1	1									1	1
XOO0404	WcaG	hypothetical protein	MG	1	1	1.76974	1.625	1.82895	1.70395	2.44737	2.15789	0.707024	0.401109	1	1	0.955224	1.34328	0.940299	3.14925	1.83582	0.835821	1.58462	1.18462	1	1									1	1
XOO0405	LysR	LysR family transcriptional regulator	K	1	1	2.7852	2.77504	2.35123	2.62845	2.33962	1.76488	1.18519	1.52979	1	1	0.846325	1.02116	0.811804	1.06125	0.799555	0.836303	1.39879	2.09466	1	1									1	1
XOO0406	NUC1	endonuclease	F	1	1	2.76951	2.41016	3.19238	2.30853	1.61343	1.18149	1.65263	2.29286	1	1	0.871622	1.18243	2.19144	2.69144	2.12613	0.986486	0.789544	1.08225	1	1									1	1
XOO0407	piuB	iron-uptake factor	P	1	1	1.76254	1.50437	1.18302	0.946476	1.24843	1.13904	1.36707	1.60945	1	1	0.903493	0.917516	0.883285	0.971605	0.855762	0.664402	1.32217	1.83418	1	1	0.999577	0.961249	1.05975	0.920243	0.976598	0.873116	0.992154	0.94156	1	1	0.933201	1.09211	1.00472	0.944212	1.02068	0.984528	1.03046	1.03431
XOO0408	XOO0408	hypothetical protein		1	1	1.72633	1.871	1.96933	2.14467	2.632	1.546	0.892075	1.59396	1	1	1.53896	1.21678	1.46354	1.63087	1.92358	0.819181	0.762664	1.87154	1	1	1.23258		1.17542		1.02906		0.999236		1	1	1.04388		1.00036		1.03698		1.19834
XOO0409	TolB	hypothetical protein	U	1	1	1.3331	1.13125	1.11564	0.964526	1.29408	1.07024	1.16974	1.3779	1	1	1.03757	1.02418	0.843189	1.12414	0.947403	0.890232	0.955932	1.63494	1	1	1.47198	2.26775	1.23417	1.43445	1.16608	1.47009	1.1582	1.216	1	1	0.965291	0.964145	0.927926	0.976881	0.943841	1.1261	1.01581	0.901325
XOO0410	XOO0410	hypothetical protein		1	1	1.16725	0.862668	0.841566	0.767268	1.01961	0.937712	0.968089	1.04826	1	1	0.617387	0.89165	0.704232	0.849417	0.888767	0.686616	1.04946	0.852291	1	1	1.26807	0.97119	1.18026	0.989477	1.12766	1.17454	1.28876	0.913119	1	1	0.916731	1.04993	0.977862	0.99676	1.01595	0.969864	0.873754	1.08813
XOO0411	XOO0411	hypothetical protein		1	1	2.21212	3.56061	18.3333	9.81313	15.904	3.43939	0.661409	4.32465	1	1	0.479263	1.34677	4.3871	6.32949	4.33641		0.954292	1.04232	1	1									1	1
XOO0412	dinG	ATP-dependent DNA helicase DinG	KL	1	1	0.994765	0.809955	0.813611	0.872943	0.974655	0.983131	1.39902	1.46924	1	1	1.00667	0.909956	0.925067	0.994667	0.859467	0.832444	0.890857	1.10797	1	1	0.966999	0.814721	0.899365	0.802627	1.08153	0.875675	1.0621	1.0064	1	1	1.04631	1.03931	1.07809	0.734106	1.17665	1.02313	1.17681	0.81368
XOO0413	XOO0413	membrane-fusion protein		1	1	0.723363	0.84262	0.741935	0.743891	0.986315	0.642229	0.970813	0.867759	1	1	1.15148	0.853634	1.1914	1.06448	1.348	0.836233	1.05095	2.35301	1	1									1	1
XOO0414	XOO0414	transposase		1	1	2.57664	2.44473	1.8415	0.78415	0.607925	1.27685	1.27073	1.27636	1	1	1.23446	0.948268	0.673469	0.751305	0.776459	0.906028	1.30541	1.42461	1	1									1	1
XOO0415	XOO0415	transposase		1	1									1	1									1	1									1	1
XOO0416	EmrA	membrane-fusion protein	V	1	1	1.05606	1.06818	1.2197	1.26364	0.49697	0.469697	0.762463	1.29472	1	1	1.6971	1.72829	1.92873	1.90423	1.16704	0.837416	1.23193	1.02857	1	1									1	1
XOO0417	catB	catalase	P	1	1	0.670279	0.889678	1.57686	2.27731	2.42237	2.79641	0.691234	0.981261	1	1	0.923645	0.927341	0.926216	1.00543	0.972556	0.985346	1.01321	1.08173	1	1	0.829554	0.990936	0.817666	0.990147	0.857109	0.940274	0.901721	1.00346	1	1	1.00869	1.15964	0.999009	1.02668	1.01324	1.01452	0.942486	1.03967
XOO0418	ankB	ankyrin-like protein	R	1	1	0.730003	0.890926	1.48893	1.99304	1.93961	2.5381	1.01138	1.60132	1	1	0.924855	0.88927	0.764632	1.01897	0.909321	1.05401	0.698342	0.913918	1	1	0.970178	1.01519	0.751027	1.53454	1.0423	1.0394	1.70594	1.37947	1	1	1.29014	1.06645	1.29241	0.838396	1.11037	0.939789	0.895187	0.979107
XOO0419	XOO0419	hypothetical protein		1	1	1.10481	0.804205	1.1538	2.37445	2.54239	2.23553	1.64534	1.63478	1	1	0.660609	0.767211	1.10893	1.40325	1.3216	0.850269	0.880092	0.89316	1	1									1	1
XOO0420	XOO0420	hypothetical protein		1	1	1.73188	0.827948	1.64105	4.8655	4.52314	3.01572	1.54385	1.89725	1	1	1.27905	0.898219	1.29601	2.4173	2.29092	1.50551	1.09457	1.75344	1	1									1	1
XOO0421	XOO0421	tRNA-dihydrouridine synthase A	J	1	1	2.80931	2.62355	1.91546	1.39472	1.45368	1.69998	1.17105	1.36727	1	1	0.826255	0.837334	0.8605	0.921269	0.916401	0.838677	1.09293	1.16304	1	1	0.682192	1.33254	0.792403	0.992519	0.891781	0.417856	0.991766	0.441272	1	1	1.94963	1.94862	0.887449	2.34715	0.838961	1.6436	0.404127	1.39552
XOO0422	XOO0422	hypothetical protein	M	1	1	5.20845	4.68414	2.94757	1.69867	1.49664	1.71365	0.864574	1.3983	1	1	0.950608	0.966561	1.11686	1.2565	1.17687	1.14447	0.869691	1.27505	1	1	2.22488	1.87152	1.22942	1.62975	1.44904	1.35659	1.31151	1.00153	1	1	1.07934	0.92664	1.06054	1.03544	1.12896	1.1486	1.11976	1.10278
XOO0423	phoP	two-component system regulatory protein	TK	1	1	3.49238	3.64941	2.64302	1.47503	1.16654	1.21697	0.997442	1.1928	1	1	0.953659	0.95786	1.11991	1.04517	1.11827	1.13112	1.13415	1.17608	1	1	0.952277	1.3585	1.07695	1.48193	0.960094	1.27542	0.993896	1.27374	1	1	1.08883	1.2031	0.905697	1.562	0.937676	1.20065	1.16041	1.39891
XOO0424	phoQ	two-component system sensor protein	T	1	1	2.87313	3.18577	2.00131	1.03333	1.31498	0.973315	1.04441	2.02045	1	1	0.974001	0.956736	0.954989	0.954784	1.15836	0.837427	1.20277	2.0117	1	1	1.06009	1.30478	1.0226	1.23707	1.00951	1.22934	0.952567	1.15757	1	1	0.987305	1.16976	1.01458	1.229	1.01011	1.19724	0.969158	1.18036
XOO0425	XOO0425	hypothetical protein	S	1	1	1.86445	2.79019	2.12956	0.96736	0.875855	0.777081	1.0651	1.33077	1	1	1.05039	0.981064	1.01831	1.06948	1.03333	0.895149	1.16741	1.23154	1	1		1.7315		1.11965		0.985926		0.882834	1	1		1.03895		0.830615		0.915244		0.891996
XOO0426	XOO0426	hypothetical protein	S	1	1	1.45896	2.80302	2.07105	0.811338	0.746939	0.638398	0.676378	0.776629	1	1	0.919316	0.904622	1.00628	1.05931	0.953513	0.978493	1.12643	1.15947	1	1	1.22406	1.23385	1.01492	0.906545	1.09536	0.878644	1.0745	0.946435	1	1	0.93878	1.13159	1.02174	1.11621	0.995397	1.10544	1.00724	1.01098
XOO0427	XOO0427	hypothetical protein	S	1	1	1.23597	2.38944	1.58911	1.21617	1.08416	0.681518	0.859662	1.70683	1	1	0.816208	0.865412	0.858177	0.83068	0.736614	0.712012	0.606322	1.18175	1	1									1	1
XOO0428	birA	biotin--protein ligase	H	1	1	1.21681	0.95939	0.887153	0.881445	1.13428	0.99476	1.19528	1.11221	1	1	0.877505	0.800524	0.738715	0.821596	0.771025	0.730848	0.974251	1.15223	1	1	12.0909	0.906588	6.01434	0.806186	6.66954	0.930074	5.05718	0.846199	1	1	1.07154	0.912505	1.02566	0.823372	0.972667	0.880783	1.10719	0.760297
XOO0429	baf	pantothenate kinase	K	1	1	1.18701	0.942144	0.835674	0.782499	1.10095	0.979954	1.13785	1.04846	1	1	0.813117	0.91272	0.678379	0.862104	0.728995	0.861187	0.937381	0.950585	1	1	0.991449	1.08086	0.86186	1.07628	0.929533	1.10169	0.915088	1.07489	1	1	1.05174	0.892959	1.0626	0.979375	1.0787	0.970751	1.05197	0.925181
XOO0430	DedD	hypothetical protein	S	1	1	1.19148	0.889391	0.905391	0.808174	0.978435	0.93287	1.37997	1.7451	1	1	0.870712	0.891527	0.728379	0.844181	0.844034	0.729258	1.39221	2.33333	1	1	1.04204	1.01943	0.990253	0.879787	0.997536	1.00473	1.00627	0.974433	1	1	0.924336	0.95473	0.868951	0.947534	0.872482	1.01466	1.01725	0.960509
XOO0431	tmk	thymidylate kinase	F	1	1	2.1036	1.91021	1.47264	1.33749	1.08275	1.38638	1.0281	1.1188	1	1	0.968173	0.934774	0.988343	1.11172	0.80812	0.969352	1.12417	0.918721	1	1	1.15256	0.963127	1.12315	0.812152	1.11844	1.0403	1.044	1.0238	1	1	1.00655	0.964167	1.00778	0.891329	0.909824	1.02856	1.1293	1.064
XOO0432	XOO0432	hypothetical protein		1	1	1.28945	1.48474	2.06212	3.61792	3.65344	2.53727	2.17164	3.05946	1	1	0.822191	0.921764	1.4412	1.36036	1.01494	0.510431	1.11324	1.62015	1	1									1	1
XOO0433	XOO0433	hypothetical protein	R	1	1	3.34146	4.08943	7.57724	5.58537	4.92683	2.47154	1.49383	1.42975	1	1	0.575221	0.899705	0.752212	0.80531	0.943953	0.837758	1.5257	2.56114	1	1									1	1
XOO0434	XOO0434	hypothetical protein		1	1	1.39745	1.06016	1.15588	1.09572	1.48496	1.45761	1.01114	0.88974	1	1	0.863071	0.916183	0.814938	0.978423	0.93029	0.652282	1.25669	1.12214	1	1		0.51015		0.695388		0.906007		0.95587	1	1		0.839932		1.12047		1.01656		0.855109
XOO0435	argI	arginase	E	1	1	0.888409	0.799417	0.696572	0.687783	0.788117	0.839721	1.03218	0.848757	1	1	1.02863	1.04081	0.901158	0.951308	0.886704	0.954841	0.905876	0.792634	1	1	1.26457	1.67477	1.19438	1.11459	1.10207	0.957135	1.13183	1.13924	1	1	0.957243	1.07337	0.882591	1.16891	0.877888	0.977933	0.989895	0.919533
XOO0436	XOO0436	hypothetical protein	S	1	1	1.35287	1.48977	1.4597	0.87056	0.289491	0.230692	0.296597	0.381507	1	1	1.8902	1.57219	2.39932	1.62181	1.27133	1.51051	1.95864	1.579	1	1	2.27459	0.517895	1.19808	0.166673	1.76547	0.0964247	1.12661	0.261964	1	1	0.716948	0.777952	4.9796	2.14324	0.99922	1.45866	2.78309	1.63871
XOO0437	trpS	tryptophanyl-tRNA synthetase	J	1	1	0.888763	0.816801	0.841229	0.870197	0.778692	0.760662	1.00314	0.872229	1	1	0.997037	0.963616	1.05449	0.962651	0.940681	1.01971	1.04586	0.822175	1	1	0.881949	0.786456	0.912235	0.763671	0.942951	0.878205	0.94718	0.886634	1	1	1.02127	0.928924	0.949285	0.844796	0.977588	0.897142	0.966529	0.869534
XOO0438	GloB	beta-lactamase-like protein	R	1	1	1.16431	1.03543	0.963829	0.919692	0.911693	0.916126	0.946722	0.949766	1	1	1.04236	1.02863	1.07614	1.11546	0.985166	1.02029	1.01075	1.09247	1	1	0.761966	0.641555	0.734249	0.600195	0.762432	0.678708	0.789827	0.775902	1	1	1.01089	0.92103	1.0494	0.702325	1.02412	0.832396	1.03937	0.861867
XOO0439	Iap	peptidase	R	1	1	0.881397	0.673264	0.746901	0.872175	1.01057	0.911254	1.01475	1.04192	1	1	0.972531	0.93492	0.994018	1.00715	0.917504	0.908513	0.944079	1.1111	1	1	0.783336	0.881949	0.827209	0.858155	0.831845	0.958465	0.850349	0.986825	1	1	0.976509	1.04523	1.00144	0.96534	0.985889	1.00638	0.976963	1.01148
XOO0440	XOO0440	hypothetical protein		1	1	1.30443	0.995322	0.988485	0.855703	0.974091	0.672184	1.13433	0.911965	1	1	0.8928	1.0736	1.13856	0.96576	0.9952	0.81696	0.746015	1.15648	1	1									1	1
XOO0441	rne			1	1							0.863768	1.06449	1	1							1.20127	1.64557	1	1									1	1
XOO0442	XOO0442	hypothetical protein	GER	1	1	0.835165	0.252747	0.494505	0.648352	0.615385	0.494505			1	1	0.96	1.8	0.32	1.16	0.84	0.84			1	1									1	1
XOO0443	RarD	hypothetical protein	R	1	1	1.49726	1.19468	1.1208	1.20993	1.39093	1.11063	1.05589	1.99011	1	1	0.892832	0.819044	0.820098	0.883345	0.849613	0.657414	0.94528	1.74213	1	1	1.07069	0.935706	0.982048	0.973058	0.961944	0.995498	0.910343	0.942537	1	1	0.881488	1.01057	0.860772	0.964804	0.943354	1.08058	0.977153	0.940367
XOO0444	DAP2	hypothetical protein	E	1	1	0.823651	0.73029	1.01141	1.27178	1.43361	1.26452	1.52256	1.4991	1	1	0.676968	0.728477	0.693157	0.927152	0.666667	0.62546	1.11095	1.82101	1	1									1	1
XOO0445	Tra8	hypothetical protein	L	1	1	1.79068	1.01881	1.38839	1.18397	1.53312	0.833197	1.68369	2.44893	1	1	1.85062	1.86169	1.79115	2.21992	1.85339	1.91148	12.2935	16.6957	1	1									1	1
XOO0446	yodB	cytochrome B561	C	1	1	1.51334	1.2014	1.17515	1.19286	1.33259	1.21435	0.886768	0.978961	1	1	0.749137	0.897082	0.991155	1.06574	0.940831	0.854514	1.02373	1.18436	1	1	1.13542	2.74038	1.09344	1.59116	1.05626	1.82154	1.21047	1.70712	1	1	0.919315	0.986851	0.985224	1.16723	0.946504	1.04018	0.951238	1.05614
XOO0447	srpA	catalase	P	1	1	1.22589	1.06476	1.01359	0.895507	1.03256	1.04391	0.858663	0.938697	1	1	1.0747	1.03228	1.00825	1.09637	1.00348	1.08999	1.08879	1.20839	1	1	1.02768	0.983324	0.958811	1.01852	1.01487	0.902713	1.00956	0.927271	1	1	1.01621	1.03575	1.00843	1.03686	1.03393	1.04815	0.798494	1.10918
XOO0448	prtI	ECF sigma factor	K	1	1	1.53619	1.68633	1.38874	0.987936	1.43968	1.43968	1.51083	0.997593	1	1	0.849638	0.718297	0.984601	1.01902	0.769928	0.525362	0.858799	0.592729	1	1									1	1
XOO0449	prtR	transmembrane regulator protein prtR	K	1	1	1.1708	1.09272	0.934526	0.903619	0.981293	0.906059	0.95843	1.58353	1	1	1.19731	1.08963	1.08536	1.24918	0.879514	0.907748	0.861869	1.60959	1	1									1	1
XOO0450	PepB	leucine aminopeptidase	E	1	1	0.856834	0.661131	0.67369	0.685099	0.919354	0.834108	1.13884	1.26276	1	1	1.01455	1.06775	0.984823	1.03115	0.994424	0.907555	1.11838	1.26342	1	1	1.0594	1.04623	0.997474	0.945997	0.912803	1.0577	0.996313	1.0826	1	1	0.933874	0.922324	1.07357	0.921961	1.00963	0.941647	1.05681	0.931029
XOO0451	XOO0451	hydrolase	R	1	1	0.899234	0.652717	0.709614	0.7479	0.83585	0.835584	1.38346	1.32359	1	1	1.10804	0.964687	0.947939	1.0402	0.858465	0.84166	1.20994	1.14494	1	1				1.1793		1.32469		1.77119	1	1		0.414308		0.449337		0.397309		0.252565
XOO0452	yhhT	transporter	R	1	1	0.81903	0.751347	0.751347	0.798659	0.591799	0.706269	0.908563	1.16872	1	1	1.07562	1.01401	1.25992	1.12586	0.911687	0.956372	1.06201	1.37677	1	1	1.42576	0.5749	1.36411	0.54984	1.28727	0.564649	1.41116	0.709641	1	1	1.13663	1.04132	1.04249	0.934797	1.08787	1.03263	1.00907	0.876523
XOO0453	ubiA	4-hydroxybenzoate octaprenyltransferase	H	1	1	1.27626	0.952809	0.929422	0.870328	1.08749	0.886824	1.54169	1.57044	1	1	0.784157	0.864657	0.77245	1.03784	0.939545	0.741982	1.1046	1.55877	1	1									1	1
XOO0454	comF	competence protein F	R	1	1	2.04753	1.94106	1.75475	1.34981	1.61597	1.47719	1.18066	1.20208	1	1	1.10568	0.586106	0.995108	0.989237	1.02544	0.7818	1.18448	1.40756	1	1									1	1
XOO0455	bioB	biotin synthase	H	1	1	0.991331	0.922172	0.936976	0.827164	0.826535	0.82227	0.955712	0.913664	1	1	0.958132	0.969262	0.965944	1.05379	0.980848	0.994277	0.986977	1.00146	1	1	0.917796	0.868238	0.900237	0.824762	0.887965	0.901002	0.921349	0.896357	1	1	1.07578	1.10337	0.976357	0.932237	1.01252	1.01905	1.03468	0.94446
XOO0456	bioF	8-amino-7-oxononanoate synthase	H	1	1	1.02184	0.857546	0.832628	0.805593	0.922872	0.765057	0.905824	0.983916	1	1	0.82397	0.852399	0.789436	0.871067	0.832522	0.736176	0.935288	1.09009	1	1	1.43139	0.724449	1.22871	0.767748	1.23727	0.833123	1.27889	0.858233	1	1	0.971608	1.00798	0.991153	0.942981	0.948696	1.05566	1.27282	0.998202
XOO0457	XOO0457	transposase	L	1	1	1.08774	0.885352	0.974986	0.910745	0.836839	0.678605	0.846868	0.937819	1	1	1.00246	0.835978	1.13207	1.07933	0.898324	0.769609	1.04101	1.54323	1	1									1	1
XOO0458	XOO0458			1	1							0.667176	5.14275	1	1								1.17623	1	1									1	1
XOO0459	fabG	3-ketoacyl-ACP reductase	IQR	1	1	1.44995	1.16959	1.16336	0.996065	1.05845	0.986659	1.15721	0.94865	1	1	0.96758	0.918081	0.983023	1.03058	0.873185	0.953365	1.20813	1.24135	1	1	0.912656	0.87374	0.87078	0.983042	0.867642	0.808733	0.880681	0.958958	1	1	0.970868	0.907375	0.859497	0.810461	0.961225	0.763366	0.965299	0.829047
XOO0460	FixC	halogenase	C	1	1	1.11688	1.0087	1.03194	0.897697	0.806012	0.7646	0.932316	1.06417	1	1	1.06371	1.03129	1.02537	1.09912	0.963047	0.968067	0.987927	1.12298	1	1	1.23544	0.812586	0.981832	0.84889	0.999639	0.77187	1.06928	0.844731	1	1	1.05016	1.00636	1.117	0.804826	1.01237	0.963763	1.05523	0.890171
XOO0461	WcaA	dolichyl-phosphate mannose synthase-like protein	M	1	1	1.23507	0.92694	0.87666	0.776164	0.947362	0.826195	0.964547	0.999762	1	1	0.949961	0.966276	0.88591	1.01571	0.869109	0.762116	0.910838	1.15031	1	1	1.23121	0.87347	1.1234	0.871239	1.0606	0.973918	1.08352	1.00746	1	1	0.976503	1.02849	1.0181	1.00308	1.04104	0.999749	0.981985	0.937116
XOO0462	XOO0462	hypothetical protein		1	1	1.08974	0.889737	0.706197	0.782548	0.801884	0.988597	1.03694	0.844534	1	1	0.822178	0.716363	0.735805	0.776411	0.772454	0.925671	1.06615	1.11326	1	1	1.56224	1.00674	1.46119	0.898811	1.41888	0.98587	1.45628	0.912615	1	1	0.934313	1.02545	1.15102	0.878053	1.13409	1.00581	0.792065	0.937934
XOO0463	fabF	3-oxoacyl-ACP synthase	IQ	1	1	1.0138	0.848001	0.702716	0.645686	0.882799	0.821519	1.05187	1.08083	1	1	0.910876	0.995106	0.773505	0.85549	0.938454	0.788531	1.00966	1.00577	1	1	0.541112	0.917098	0.630533	0.952979	0.661981	0.953674	0.646895	0.907342	1	1	0.970433	0.99326	0.993437	0.887906	0.937276	0.997409	1.03102	0.967902
XOO0464	XOO0464	hypothetical protein	S	1	1	1.52169	1.41808	1.6042	1.37107	1.54461	1.37017	1.59076	1.76184	1	1	0.784235	0.694973	0.875418	0.944806	0.850701	0.594439	1.11802	1.70382	1	1	1.16921	0.978092	1.15787	0.709418	1.1427	0.717873	1.14484	0.927447	1	1	0.998763	0.965609	1.00069	0.962148	1.08147	0.994208	1.1239	0.884047
XOO0465	ank2			1	1							1.47227	1.3411	1	1							1.03319	1.12761	1	1	1.01106	1.04451	0.960351	0.938866	0.95284	1.03094	0.965071	1.0146	1	1	1.15907	1.04786	1.17549	0.860063	1.11632	0.899914	1.2767	0.982613
XOO0466	SGA1	hypothetical protein	G	1	1	1.08568	0.961349	1.12519	1.312	0.730513	0.855916	1.51502	1.46263	1	1	1.33305	1.28578	1.46417	1.05027	0.951016	1.06952	1.70772	1.32837	1	1	1.21992		0.852788		0.887519		0.847892		1	1	1.02641		1.27446		1.16069		1.30107
XOO0467	zwf	glucose-6-phosphate 1-dehydrogenase	G	1	1	0.977148	0.782777	0.984824	1.02488	0.653873	0.477766	0.855299	0.815669	1	1	1.50859	1.36113	1.40944	1.0425	1.00095	1.05093	0.918693	0.918589	1	1	0.979608	0.994914	0.907733	0.941537	0.890575	0.911571	0.85018	0.913464	1	1	0.9717	1.03242	0.985927	1.12739	0.90682	1.08059	1.0125	1.07003
XOO0468	XOO0468	ISXo8 transposase	L	1	1	1.31993	1.0603	0.852133	0.587572	0.613413	0.636792	1.14995	1.71693	1	1	1.27991	1.30651	0.628778	0.703917	0.57748	0.95828	1.01381	1.00343	1	1									1	1
XOO0469	kefC	glutathione-regulated potassium-efflux system protein	P	1	1	1.17659	0.869434	1.0361	1.00241	1.01173	0.847172	0.812213	1.31374	1	1	0.877035	0.925323	1.11061	1.11482	0.914093	0.75014	0.980903	1.52582	1	1	0.962009	0.661184	0.80811	0.62503	0.86659	0.631713	0.794509	0.624445	1	1	0.993766	1.01014	0.914774	0.973386	1.10338	1.02489	1.00059	1.09844
XOO0470	mgtE	Mg++ transporter	P	1	1	1.68124	1.6712	1.28867	0.902575	1.02196	1.0099	0.963511	0.959862	1	1	1.01851	1.09051	1.0508	1.10512	1.30883	1.38294	1.10888	1.25651	1	1	0.670335	1.62008	0.677032	1.29406	0.730948	1.71819	0.774178	1.28904	1	1	0.945163	0.922903	1.07435	0.89961	1.11226	1.00029	1.24644	0.968594
XOO0471	XOO0471	hypothetical protein		1	1	1.75228	1.8647	1.86996	1.32732	1.36743	1.29249	1.06216	1.61655	1	1	0.949408	0.970981	1.2984	1.43299	1.38488	1.14891	0.837763	1.64677	1	1									1	1
XOO0472	XOO0472	hypothetical protein	C	1	1	1.45952	1.38276	1.31438	1.06628	1.29683	1.23029	1.21881	1.49841	1	1	0.879271	0.889749	0.850797	1.0205	0.810706	0.68656	1.19714	1.66208	1	1	0.843951	0.926219	0.827798	1.03617	0.837711	0.902619	0.82571	0.943954	1	1	0.997942	1.03056	0.950402	1.08802	0.97277	1.02074	1.01283	1.09914
XOO0473	XOO0473	hypothetical protein	S	1	1	0.996947	0.894807	0.88637	0.95013	1.03293	1.0687	1.08142	1.37987	1	1	0.860372	0.955073	0.883701	0.963657	0.883701	0.946073	1.00953	1.14977	1	1	0.30162	0.641332	0.14923	0.639561	0.518912	0.666696	0.25624	0.808453	1	1	0.99248	0.903053	1.29009	0.909875	1.22352	1.13047	1.7189	0.989081
XOO0474	nrdA	ribonucleotide-diphosphate reductase subunit alpha	F	1	1	0.782787	0.981076	1.20504	1.53317	1.3501	1.27033	0.492095	0.470889	1	1	1.0395	1.05073	1.00863	0.985382	1.09183	1.24043	1.13738	1.16128	1	1	0.970144	1.06398	1.01355	1.12795	0.989757	1.21045	0.946303	1.1126	1	1	1.07959	1.15501	1.19778	0.998927	1.17933	1.0867	1.29049	0.945269
XOO0475	nrdB	ribonucleotide-diphosphate reductase subunit beta	F	1	1	0.716653	0.855409	1.09966	1.5377	1.18901	1.17605	0.505019	0.497302	1	1	1.10149	1.03585	1.09071	0.997349	1.0373	1.29275	1.07774	1.07906	1	1	0.887798	0.884436	0.961139	0.990506	1.03828	1.102	1.00084	1.00359	1	1	1.03904	1.0228	0.974128	0.991587	1.00757	0.955156	0.798428	1.00128
XOO0476	FldA	flavodoxin	C	1	1	0.814305	0.739698	1.08242	1.54465	1.44014	1.01387	0.636196	0.752938	1	1	1.04424	0.881788	1.08755	1.2871	1.18727	0.953769	1.30305	1.6248	1	1	0.946383	1.05178	0.943734	1.17582	0.87781	1.04926	0.761527	1.00125	1	1	1.06386	1.10286	0.913051	1.03924	0.892821	0.959061	0.976161	0.983148
XOO0477	trxA	thioredoxin	OC	1	1	0.88193	0.937932	1.59381	2.29898	2.45521	1.72112	0.5269	0.313394	1	1	0.715878	0.773805	1.12641	1.04589	1.08425	0.90549	1.16783	1.53525	1	1	1.04148	1.09138	0.967559	1.17664	0.936018	0.869721	0.845133	0.924444	1	1	0.98628	1.11444	1.03691	1.11167	1.1032	0.987899	0.678064	1.00108
XOO0478	Tra5	IS1404 transposase	L	1	1	1.14307	1.06008	1.21297	1.31767	1.94111	1.30993	1.13958	1.481	1	1	1.01469	0.950192	0.772031	0.987548	1.09579	0.796616	1.0638	2.01675	1	1									1	1
XOO0479	gctB			1	1									1	1									1	1									1	1
XOO0481	pcaF	beta-ketoadipyl CoA thiolase	I	1	1	1.38167	1.10333	1.93	1.85167	1.92833	1.44833	0.499657	0.710075	1	1	0.851485	0.937294	0.877888	1.11221	0.971947	0.519802	0.975207	1.31995	1	1									1	1
XOO0482	pcaH	protocatechuate 3,4-dioxygenase subunit beta	Q	1	1	1.62952	1.55861	1.52533	1.50941	1.29812	1.24457	1.47317	1.72683	1	1	0.910345	1.03678	1.04598	1.28506	1.10575	0.901149	0.98339	1.03294	1	1									1	1
XOO0483	pcaG	protocatechuate 3,4-dioxygenase subunit alpha	Q	1	1	1.40355	1.22335	1.26904	1.4264	2.08629	1.05076	0.651979	0.52346	1	1	0.500754	0.704374	0.435897	0.951735	0.704374	0.764706	1.02031	0.933159	1	1									1	1
XOO0484	pcaB	3-carboxy-cis,cis-muconate cycloisomerase	F	1	1	0.794821	0.726061	0.648044	0.476474	0.626116	0.558678	0.703586	0.766603	1	1	1.07802	1.01946	0.862098	0.987874	0.884753	0.777308	1.35204	1.74935	1	1									1	1
XOO0485	catD	b-ketoadipate enol-lactone hydrolase	R	1	1	0.668429	0.623899	0.622617	0.585936	0.520423	0.474451	0.785305	0.829047	1	1	0.927343	1.06013	1.02653	1.17344	0.958406	0.79936	1.08882	1.27763	1	1	0.377396	0.145201	0.483001	0.363234	0.252914	0.438507	0.366993	0.580192	1	1	1.0468	1.05643	1.1425	0.842859	1.00662	1.2037	1.27534	1.12158
XOO0486	pcaC	4-carboxymuconolactone decarboxylase	S	1	1	0.786203	0.827804	0.855362	0.772687	0.583641	0.513253	0.669887	0.919304	1	1	1.22118	1.09957	1.32248	1.48141	1.20764	1.09236	1.34853	1.8842	1	1	0.573595	0.721189	0.571427	0.550207	0.595184	0.560021	0.573016	0.644166	1	1	0.97039	0.930856	1.06636	0.836684	1.0407	1.02614	1.11497	0.903521
XOO0487	PldB	hydrolase	I	1	1	1.33576	1.0189	0.975291	0.723837	0.786337	0.630814	0.758934	1.38532	1	1	0.80295	0.916754	0.985248	1.01054	0.71549	0.614331	0.638542	1.09635	1	1									1	1
XOO0488	pcaR	transcriptional regulator	K	1	1	2.07366	1.43017	1.45787	1.21155	1.44962	1.39423	1.98587	1.84488	1	1	0.994027	0.941762	0.869089	1.14435	0.824291	0.826779	0.81273	1.27279	1	1									1	1
XOO0489	RIO1	hypothetical protein	TD	1	1	1.73541	1.56215	1.35302	1.06964	0.962697	0.931334	1.02796	0.996282	1	1	1.07994	1.01906	1.15352	1.08314	1.06401	0.976404	1.50206	1.66386	1	1	1.15396	1.06184	1.12588	1.19406	1.10023	1.01648	1.05013	0.963196	1	1	1.02627	1.00638	1.09237	0.993969	1.01519	0.950355	1.14284	1.02211
XOO0490	Tra8	hypothetical protein	L	1	1	1.69491	1.36898	1.42546	1.35694	1.18287	1.23796	1.5704	1.01149	1	1	1.138	0.9895	0.935	1.1315	0.9705	0.964	1.10926	1.61134	1	1									1	1
XOO0491	XOO0491	oxidoreductase	R	1	1	0.877097	0.759351	0.654579	0.594702	0.761251	0.706313	0.820657	0.745369	1	1	0.949519	0.990768	0.928747	1.06502	1.07567	1.05534	0.837197	0.9734	1	1	1.10166	0.783664	0.942666	0.744494	0.969842	0.769402	0.965465	0.770613	1	1	1.07792	0.576805	1.13442	0.604809	1.07241	0.636339	1.2427	0.585697
XOO0492	XOO0492	hypothetical protein		1	1	1.06268	0.752111	0.749188	0.57231	0.993938	0.93386	1.08967	1.1256	1	1	0.901068	0.96497	0.802233	0.912809	0.887018	0.622366	0.993722	1.07521	1	1									1	1
XOO0493	FtsN	hypothetical protein	D	1	1	1.0097	0.914373	0.654003	0.523955	0.822996	0.864501	0.841083	0.735107	1	1	1.01904	0.95127	0.692341	0.781807	0.978309	1.05154	0.902449	0.745341	1	1	1.14093	1.00623	1.18343	1.47214	1.16413	1.26519	1.21839	1.09417	1	1	0.981481	1.02586	1.10044	0.922061	1.06514	0.943471	1.03522	1.03702
XOO0494	argS	arginyl-tRNA synthetase	J	1	1	1.00529	0.875126	0.753069	0.717139	0.754519	0.800086	1.01635	0.986968	1	1	0.980802	0.952457	0.910057	0.919729	0.917464	0.992855	1.01311	1.00333	1	1	1.25916	0.979922	0.907701	1.04803	1.02049	1.0176	0.91724	0.982156	1	1	1.06277	0.959285	1.01443	0.930842	1.00998	0.901421	1.09661	0.959075
XOO0495	radC	DNA repair protein RadC	L	1	1	1.54934	1.49342	1.83553	1.36842	2.24671	1.11513	1.67183	1.63504	1	1	0.63964	1.01802	1.08709	1.38438	0.945946	0.891892	1.16281	1.15607	1	1									1	1
XOO0496	dfp	bifunctional phosphopantothenoylcysteine decarboxylase/phosphopantothenate synthase	H	1	1	0.88181	0.822056	0.732059	0.635801	0.720269	0.785882	1.02322	0.807578	1	1	1.02187	1.02006	0.821576	0.936084	0.91459	1.06621	0.999516	0.921601	1	1	1.60808	0.945507	1.38797	1.20548	1.24932	1.18237	1.32583	1.26197	1	1	1.08333	1.04846	1.07539	1.14534	1.06085	1.01497	1.13062	1.04434
XOO0497	dut	deoxyuridine 5'-triphosphate nucleotidohydrolase	F	1	1	0.986263	0.872722	0.885772	0.814128	0.94352	0.892587	1.02766	1.04566	1	1	0.930674	1.03799	0.95868	1.07603	1.03856	0.953973	1.51717	1.0813	1	1	0.535547	0.748413	0.611396	0.674908	0.632085	0.715441	0.629469	0.738452	1	1	0.935723	0.891853	0.938333	0.727429	0.917458	0.817095	1.07828	0.741364
XOO0498	algC	phosphomannomutase	G	1	1	0.983971	0.685688	0.58038	0.549746	0.660871	0.640701	0.832399	0.7904	1	1	0.921917	0.937356	0.885514	0.938661	0.94763	0.928526	1.00944	0.921837	1	1	0.757462	0.901865	0.726237	0.872651	0.751432	0.907778	0.783962	0.924912	1	1	0.895599	0.927634	0.898415	0.928097	0.919811	1.06082	0.815158	0.937519
XOO0499	XOO0499	hypothetical protein		1	1	1.59255	1.28478	1.22946	1.16292	1.1057	1.20674	1.28815	1.76348	1	1	0.885911	0.748709	1.00148	1.21908	0.917138	0.836489	1.16819	1.4423	1	1									1	1
XOO0500	XOO0500	hypothetical protein	S	1	1	1.98413	1.52315	0.943461	0.62705	0.843238	0.621147	0.757716	1.28086	1	1	1.20821	0.898524	1.10329	0.819082	1.36062	0.997372	0.341931	1.59175	1	1									1	1
XOO0501	dpm1	dolichol-phosphate mannosyltransferase	M	1	1	2.03826	1.60701	1.15811	0.768639	0.707964	0.817583	0.945218	1.15714	1	1	1.05512	0.944716	0.936475	1.05088	0.907433	0.984799	0.942084	1.17707	1	1	1.2263	1.07334	1.04807	1.17156	1.10504	1.08879	1.05889	1.01005	1	1	1.00352	1.11311	1.08688	0.976441	1.05648	0.956399	1.02343	1.01384
XOO0502	wbnF	nucleotide sugar epimerase	MG	1	1	0.932396	0.730388	0.720616	0.604819	0.857697	0.707497	0.95212	1.01479	1	1	1.04101	0.917534	1.05051	1.08714	1.31253	1.00106	0.9577	1.15713	1	1	0.919119	0.985989	0.892713	1.12606	0.835511	1.01716	0.879779	1.01009	1	1	0.969497	1.07046	1.09555	1.05035	1.06712	0.994948	1.04776	0.993477
XOO0503	mcrB	mitomycin resistance protein		1	1	1.09233	0.719325	0.694785	0.780061	0.847853	0.608282	1.77378	2.18283	1	1	0.801587	0.563209	0.860828	1.10799	0.779195	0.611678	0.974935	2.68799	1	1									1	1
XOO0504	parB	chromosome partitioning protein	K	1	1	1.10149	0.820184	0.817188	0.760717	1.04825	0.759422	0.988801	0.889042	1	1	0.92774	0.925239	0.927949	0.936205	1.03553	0.903557	0.857716	1.05469	1	1	1.3394	1.0222	1.19149	1.11579	1.12592	1.04375	1.12761	1.04998	1	1	1.0906	1.04048	1.0627	0.911526	1.05297	0.956609	1.10619	0.948645
XOO0505	parA	chromosome partitioning protein	D	1	1	1.09783	0.856925	0.83876	0.863933	0.977449	0.976114	0.912139	1.24803	1	1	1.07102	0.966717	1.01866	1.0975	1.0653	1.02323	1.00662	1.22179	1	1	0.70691	1.17913	0.783293	0.963012	0.866363	1.01819	0.777736	1.04317	1	1	0.992741	0.836487	1.02936	0.767834	1.07206	0.907491	1.06476	0.83484
XOO0506	XOO0506	hypothetical protein		1	1	1.14503	0.905223	0.840461	0.780154	1.03934	0.924936	1.09514	1.112	1	1	1.08418	0.973843	0.973292	1.11232	1.05237	1.06712	1.0401	1.06453	1	1	1.08928	1.1461	0.97198	1.20869	0.919952	1.03291	0.939063	0.957005	1	1	1.04303	0.948693	0.974888	0.967483	0.980821	0.845794	1.13054	0.940142
XOO0507	XOO0507			1	1							1.31143	1.35857	1	1							1.10603	1.42261	1	1									1	1
XOO0508	pyrE	orotate phosphoribosyltransferase	F	1	1	1.08494	1.03431	1.21247	1.19557	1.31519	1.229			1	1	0.9555	1.03766	0.949053	1.03624	0.977435	0.949917			1	1	1.02986	0.892774	1.0456	0.802187	1.03414	0.881667	1.07598	0.921404	1	1	1.01926	0.989452	0.922383	1.12854	1.12122	1.03367	1.08875	0.979481
XOO0509	exoA	exodeoxyribonuclease III	L	1	1	1.13162	1.03918	1.2254	1.1544	1.06563	1.04498	0.911662	0.932282	1	1	0.96311	0.93475	1.06056	1.1993	1.02573	1.01905	0.902296	0.972447	1	1	0.914939	0.933728	0.75	0.852186	0.789958	0.969354	0.769502	1.01576	1	1	1.06942	1.04366	1.01032	0.95535	1.05097	1.03871	1.09299	0.974092
XOO0510	ampG	signal transducer	G	1	1	1.0451	0.846406	1.02216	0.970515	0.999615	0.863365	1.03215	1.13469	1	1	0.949401	1.01057	1.08128	1.11725	1.10689	0.774436	0.914943	1.19707	1	1	1.05076	1.0335	0.941709	0.818825	0.948602	0.88273	1.1072	0.910664	1	1	0.944193	1.02179	0.962848	1.09165	1.01653	1.10937	1.09314	0.998851
XOO0511	XOO0511	hypothetical protein		1	1	1.49297	1.1688	1.64967	1.5059	1.19795	0.958543	1.57669	1.15848	1	1	1.11268	0.944582	1.82374	2.24642	1.45736	0.998959	1.86038	2.5759	1	1	0.822759		0.764079		0.637369		0.685996		1	1	0.897379		0.853124		0.875724		0.786256
XOO0512	XOO0512	anhydro-N-acetylmuramic acid kinase	O	1	1	1.47092	1.29131	1.19286	1.04693	1.19856	1.06772	1.01329	1.18766	1	1	0.714094	0.977403	0.859632	1.10379	0.919954	0.772118	1.08629	1.37197	1	1	0.532668	0.62327	0.614903	0.675612	0.574689	0.768733	0.628601	0.81929	1	1	0.995229	0.805099	1.10765	0.75863	1.1551	0.832163	0.989819	0.801777
XOO0513	NlpD	hypothetical protein	M	1	1	1.38193	1.0467	1.10653	0.961093	1.04316	1.02548	1.33428	1.44214	1	1	0.934259	0.959649	0.890621	0.959252	0.920714	0.728818	0.938988	1.22102	1	1									1	1
XOO0514	tyrS			1	1									1	1									1	1	0.722897	0.873812	0.844876	0.781763	0.906019	0.876005	0.785849	0.82229	1	1	0.988069	0.696526	0.963316	0.675143	0.97622	0.695742	1.13696	0.68757
XOO0516	Tra5	IS1404 transposase	L	1	1	2.46071	1.92143	1.82143	2.27857	1.49643	2.18571	1.58783	1.47399	1	1	0.400978	0.599022	0.889976	0.479218	0.393643	0.349633	0.488133	1.02105	1	1									1	1
XOO0517	XOO0517			1	1							0.337299	4.00498	1	1							4.48045	15.3275	1	1									1	1
XOO0518	XOO0518			1	1							1.04907	1.02371	1	1							0.901812	0.928921	1	1									1	1
XOO0519	BaeS	two-component system sensor protein	T	1	1	1.11858	0.991269	1.03756	1.03716	1.1801	0.980914	1.04871	1.48685	1	1	0.94764	0.953946	1.01089	1.12555	0.884579	0.70686	1.24824	1.60525	1	1	0.911091	0.758359	0.887471	0.682932	0.856531	0.788819	0.872626	0.798494	1	1	0.991731	1.07028	0.995552	0.971884	1.04755	1.06693	1.08029	1.00098
XOO0520	Rtn	two-component system regulatory protein	T	1	1	1.17262	1.04896	1.07302	1.04922	1.08784	1.1015	0.956527	0.874021	1	1	0.959972	0.958775	0.891663	0.992262	0.928743	0.957531	1.05917	1.13681	1	1	0.81762	0.625708	0.801216	0.662147	0.794366	0.71772	0.756328	0.783819	1	1	1.01406	0.919423	0.985711	0.911338	1.00618	0.976844	1.02074	0.928817
XOO0521	XOO0521	hypothetical protein		1	1	1.22914	1.04253	1.04477	0.89132	1.01574	0.987329	0.919055	0.918931	1	1	0.912376	0.790343	0.859877	0.955159	0.975785	0.935011	0.94699	1.11884	1	1									1	1
XOO0522	XOO0522	hypothetical protein		1	1	1.86698	1.56263	1.62233	1.45288	1.57955	1.33325	1.21515	1.47102	1	1	0.818101	0.955748	0.88837	1.00734	1.06026	0.881477	0.872236	0.903421	1	1	1.10813	1.07236	1.05506	0.915117	1.07207	0.884113	1.08344	1.00825	1	1	0.974434	1.01519	0.90556	0.942634	1.02378	1.00555	1.03958	0.963235
XOO0523	CcmA	hypothetical protein	M	1	1	1.53736	1.19602	1.37418	1.33498	1.36576	0.919335	1.17272	1.62224	1	1	1.47702	1.45516	1.74299	1.97982	1.67096	1.35482	0.821448	2.30938	1	1									1	1
XOO0524	CcmA	hypothetical protein	M	1	1	1.10922	0.815603	1.24823	1.19858	1.84113	0.591489			1	1	1.066	0.499283	0.626973	1.27977	1.42324	1.02296	1.23088	1.78711	1	1									1	1
XOO0525	XOO0525	iron-sulfur cluster insertion protein ErpA	S	1	1	1.13326	1.05709	0.897086	0.974454	1.10625	1.00855	1.7388	1.8123	1	1	0.857837	0.944162	1.3671	1.53168	1.3672	0.956767	1.20518	1.82979	1	1	0.788202	0.632884	1.43914	0.938191	0.953522	0.949292	0.907135	1.19281	1	1	0.810684	0.652105	0.899416	0.597918	1.23967	0.853543	1.1464	0.708496
XOO0526	DAP2	hypothetical protein	E	1	1	0.693309	0.83265	0.927589	0.872564	0.734768	0.706077	0.641115	0.585286	1	1	1.0851	1.08492	1.11423	1.09372	1.09579	1.01539	0.881885	0.854961	1	1									1	1
XOO0527	nudC	NADH pyrophosphatase	L	1	1	1.80448	1.62765	1.51268	1.14679	1.25389	1.10629	0.881244	1.10712	1	1	0.817241	0.83352	0.865485	0.996046	0.884202	0.690503	0.981261	1.29612	1	1	0.715575	0.876591	0.73787	0.83787	0.744678	0.928504	0.727322	0.907073	1	1	0.921694	1.01638	1.00808	0.891133	1.05508	1.01007	0.955943	0.965287
XOO0528	ampE	hypothetical protein	V	1	1	2.07823	1.57243	1.69544	1.4389	1.41921	1.15727	0.789671	0.947418	1	1	0.78075	1.0686	1.01237	1.10535	0.96361	0.633552	1.29274	1.46831	1	1	0.938076	1.04305	0.957763	0.910233	0.928404	1.00474	0.906635	0.978637	1	1	0.964382	0.876082	0.993796	0.869639	0.990523	0.940276	1.01962	0.935128
XOO0529	XOO0529	hypothetical protein		1	1	1.1747	1.24702	1.56201	1.61997	1.20534	1.10219	1.25102	0.931671	1	1	0.831326	0.900524	1.03011	0.901751	0.91926	0.878276	1.24934	1.2083	1	1		0.350436		0.498512		0.434688		0.673667	1	1		1.04719		0.946269		1.03381		0.950521
XOO0530	aas	2-acylglycerophosphoethanolamineacyltransferase	I	1	1	1.27623	1.02528	1.05887	0.932453	0.948302	0.741509	1.37038	1.64347	1	1	0.935133	0.980902	0.985183	1.16233	0.893316	0.724728	1.26857	1.36945	1	1	0.958623		0.941884		0.802926		0.875381		1	1	0.960364		1.06409		1.20884		1.25275
XOO0531	XOO0531			1	1							1.06824	0.671765	1	1							0.736308	1.07505	1	1									1	1
XOO0532	XOO0532			1	1							3.59779	1.31734	1	1							0.810671	1.8537	1	1									1	1
XOO0533	XOO0533			1	1									1	1									1	1									1	1
XOO0534				1	1									1	1									1	1									1	1
XOO0535	XOO0535	hypothetical protein	S	1	1	1.25732	1.019	1.05547	1.07601	1.29379	1.02517	1.22881	1.3222	1	1	1.0442	0.977901	0.990457	1.13461	0.923656	0.598694	1.01431	1.16291	1	1	1.02135	0.942967	0.963556	0.84158	0.930336	0.933524	0.967403	0.896207	1	1	0.976042	0.888345	0.943656	0.820426	0.932517	0.862078	1.06344	0.874111
XOO0536	XOO0536	hypothetical protein	R	1	1	0.747215	0.76231	0.848147	0.960809	0.746124	0.674335	0.837639	0.853037	1	1	1.14673	1.04836	1.18429	1.06985	1.0144	1.00731	0.897681	1.0705	1	1	1.23633	1.66878	1.20044	1.28174	1.18591	1.54575	1.23354	1.22664	1	1	1.02597	0.874492	1.25581	0.885649	1.27593	0.862076	0.893136	0.874997
XOO0537	purD	phosphoribosylamine--glycine ligase	F	1	1	0.754291	0.781745	0.652674	0.649153	0.801992	0.947513	1.01483	0.873983	1	1	0.903687	1.02593	0.810576	1.00315	0.825676	0.959127	1.02606	0.934311	1	1	0.986804	0.920147	0.896033	1.11756	0.889846	0.912634	0.839403	0.887082	1	1	1.06639	1.06803	1.01923	1.11362	1.03804	0.9963	0.850437	1.04725
XOO0538	XOO0538	ATPase	R	1	1	0.611637	0.61815	0.76793	0.979054	0.724571	0.69638	0.89685	0.963763	1	1	1.18744	1.02009	1.39617	1.13018	1.08825	1.05324	0.929163	0.977077	1	1	0.970247	0.997002	0.98791	0.743701	0.904706	0.894902	1.02506	0.895618	1	1	0.932139	0.974653	1.04137	0.941673	0.974614	1.03585	0.826303	0.945043
XOO0539	purH	bifunctionalphosphoribosylaminoimidazolecarboxamideformyltransferase/IMP cyclohydrolase	F	1	1	0.882041	0.837514	0.839963	0.883228	1.16108	1.24419	1.08083	0.930818	1	1	0.932314	0.982326	0.861653	0.960802	0.990481	0.978336	0.951135	0.94802	1	1	1.10022	1.02685	1.11997	1.04871	1.09356	1.11116	1.10808	1.06495	1	1	1.00608	1.03573	1.00473	0.99188	0.964984	1.02275	1.02908	0.961993
XOO0540	pgsA			1	1							1.05372	0.672686	1	1							1.10859	1.19451	1	1									1	1
XOO0541	XOO0541			1	1									1	1									1	1									1	1
XOO0542	PldB	hypothetical protein	I	1	1	1.64061	0.733985	1.26059	1.64278	1.2519	0.827362	1.43674	1.05415	1	1	1.06447	1.19753	1.35802	1.9177	1.34705	0.928669	0.991035	1.44906	1	1									1	1
XOO0543	XOO0543	hypothetical protein		1	1	2.33333	2.82407	4.64815	3.60185	3.87037	3.26852	1.45687	1.75337	1	1	0.694915	0.648305	0.59322	0.800847	0.864407	0.652542	1.1558	1.44038	1	1									1	1
XOO0544	XOO0544	hypothetical protein		1	1	1.93722	1.61211	1.36547	1.56726	1.73543	2.213	1.23502	1.69459	1	1	0.575163	0.359477	1.12745	0.996732	0.673203	0.279412	0.977085	0.410567	1	1									1	1
XOO0545	XOO0545	transposase		1	1									1	1									1	1									1	1
XOO0546	XOO0546	transposase		1	1	3.66011	2.94776	2.1038	2.22659	1.88467	1.82768	1.27073	1.27636	1	1	0.989746	0.992984	0.878036	0.914733	0.858068	1.16244	1.30541	1.42461	1	1									1	1
XOO0547	XOO0547	ISXo8 transposase	L	1	1	1.23582	1.08876	2.19268	3.11581	2.23783	1.48254	1.68183	1.43845	1	1	0.959193	0.922665	1.95163	1.85114	1.67843	0.990906	1.32109	1.54851	1	1									1	1
XOO0548	fis	Fis family transcriptional regulator	KL	1	1	1.07336	0.982851	1.18882	1.32172	1.23271	0.933934	1.09977	2.09536	1	1	0.988813	0.815016	0.973878	0.694211	0.776842	0.730077	0.920079	1.48288	1	1	0.639726	0.573129	0.814163	0.712209	0.929595	0.744713	0.89629	0.862478	1	1	0.950488	0.958705	1.01151	0.761044	1.00723	0.839428	0.882863	0.783186
XOO0549	XOO0549	hypothetical protein		1	1	1.34958	1.29095	1.04053	0.84801	1.08082	1.25308	0.927528	0.989965	1	1	1.06188	1.03847	0.7708	0.969873	1.06118	1.02317	1.02129	1.07062	1	1	1.44527	0.914233	1.30054	0.912332	1.14569	1.06429	1.20568	1.0407	1	1	1.00368	0.901728	1.10521	0.881745	1.08391	0.872959	1.13424	0.900432
XOO0550	HipB	PbsX family transcriptional regulator	K	1	1	1.34663	1.49118	1.29063	1.05086	1.47354	1.01781	1.35977	1.51423	1	1	0.842274	1.11749	0.881942	1.09974	1.08462	0.931621	0.903842	0.8422	1	1	0.952897	0.99396	0.839802	0.824359	0.906636	0.902849	0.795712	0.842637	1	1	0.70419	0.967132	0.755055	1.12356	0.977926	1.21758	0.817842	1.19562
XOO0551	XOO0551	hypothetical protein		1	1	2.7967	2.42491	1.87363	2.23993	2.8315	1.92125	1.96318	2.19359	1	1	0.51453	0.504274	0.596581	0.8	0.608547	0.673504	1.32756	1.41012	1	1									1	1
XOO0552	prmA	50S ribosomal protein L11 methyltransferase	J	1	1	1.16327	1.00229	0.945632	0.818772	0.915371	0.867938	1.0745	0.984948	1	1	1.01384	0.956263	0.854139	0.910364	0.838622	0.896524	1.09999	1.13107	1	1	1.98825	1.60428	1.58197	1.09297	1.43124	1.09793	1.58638	1.10736	1	1	0.989042	0.94444	1.08685	0.75113	0.893188	0.82431	1.18013	0.749361
XOO0553	XOO0553			1	1							1.34223	1.11464	1	1							1.11003	1.52069	1	1									1	1
XOO0554	XOO0554	hypothetical protein		1	1	1.35351	0.886876	0.937693	0.844454	0.963765	0.869642	0.76776	1.04098	1	1	0.912138	0.927882	1.23362	1.48146	1.10462	0.932453	0.931317	1.39635	1	1									1	1
XOO0555	XOO0555	hypothetical protein		1	1	0.849281	0.701192	0.633193	0.7585	0.809148	0.635647	0.795033	0.550569	1	1	0.772389	0.950913	0.826589	1.03535	0.80073	0.738641	0.282224	0.596271	1	1	0.836674	0.600624	0.731104	0.669311	0.756008	0.924206	0.88669	0.899911	1	1	0.967529	0.896273	0.79533	0.806904	0.979564	0.898579	0.880398	0.812107
XOO0556	accC	acetyl-CoA carboxylase biotin carboxylase subunit	I	1	1	0.444901	0.345486	0.362029	0.347523	0.350907	0.358245	0.913597	0.770878	1	1	1.00238	0.997411	1.0004	1.02341	0.951978	0.971153	0.915218	0.902968	1	1	0.582058	0.571019	0.678077	0.649685	0.710419	0.654592	0.686622	0.781755	1	1	0.999974	0.989048	1.03159	0.948604	0.990209	0.928848	1.10456	0.962134
XOO0557	XOO0557	hypothetical protein		1	1	0.385581	0.385016	0.396142	0.363828	0.39245	0.334442	1.07387	0.891145	1	1	0.981996	1.01099	0.954524	1.04622	0.925732	0.8316	0.926697	1.03035	1	1									1	1
XOO0558	bccP	acetyl-CoA carboxylase biotin carboxyl carrier protein subunit	I	1	1	0.437437	0.394171	0.331815	0.331543	0.471436	0.41339	0.711838	0.530734	1	1	1.05064	1.00865	0.864838	0.926711	1.12084	1.02979	1.16288	1.15883	1	1	1.64037	1.01987	0.881021	1.15594	1.01101	1.03971	0.865517	0.966558	1	1	1.10674	0.968148	1.01182	1.18181	1.04185	0.927741	0.760091	1.02416
XOO0559	aroQ			1	1									1	1									1	1									1	1
XOO0560	XOO0560			1	1									1	1									1	1									1	1
XOO0561	dsbD	C-type cytochrome biogenesis protein (copper tolerance)	OC	1	1	0.97426	0.772092	0.837758	0.977402	1.13123	1.16498	1.12426	1.23132	1	1	0.876513	0.878899	0.859042	0.990114	0.891512	0.884438	1.15469	1.06462	1	1	0.899949	0.87222	0.883504	0.853451	0.852755	0.980939	0.90272	1.00787	1	1	1.08875	0.951431	1.09115	0.981312	1.11019	0.969527	1.14184	0.980231
XOO0562	cutA	divalent cation tolerance protein	P	1	1	0.766116	0.816804	0.550138	0.773829	1.19945	1.27438	1.65473	2.32297	1	1	1.36473	0.860644	0.82124	0.721768	1.17203	0.860163	1.48859	1.74539	1	1	0.832255	0.736231	0.843454	0.871959	0.813252	1.07912	0.91474	1.00387	1	1	1.02472	0.925591	1.28378	0.971645	1.09973	0.87095	1.10217	0.937658
XOO0563	XOO0563	transposase		1	1	1.06667			0.866667	0.6	0.933333			1	1	2.875			0.5625	0.3125	1.6875			1	1									1	1
XOO0564	XOO0564	ISXo8 transposase	L	1	1	0.885362	0.578737	0.907858	0.849923	0.912789	0.929738	2.35647	2.59438	1	1	0.44794	1.04494	1.03596	0.631461	0.840075	0.740824	1.61611	1.50658	1	1									1	1
XOO0566	XOO0566	hypothetical protein	L	1	1	1.39303	1.2806	1.27463	1.14826	1.31343	1.12537	1.15876	1.1749	1	1	0.872115	0.899038	0.988462	0.907692	1.02115	0.8625	0.978198	0.991664	1	1									1	1
XOO0567	priA	primosome assembly protein PriA	L	1	1	1.4621	1.19727	1.08055	0.982676	1.22023	1.07276	1.07109	1.26853	1	1	0.948917	0.894261	0.839184	1.04309	0.986336	0.920118	1.19208	1.48757	1	1	1.2267	1.11147	1.13451	1.138	1.10485	1.13719	1.06561	1.16205	1	1	1.00448	1.11137	0.998451	1.01016	1.10246	1.21392	1.10212	1.13671
XOO0568	XOO0568	hypothetical protein		1	1	1.19868	0.982189	0.863407	0.881956	1.22487	1.03007	1.22305	1.26711	1	1	0.764927	0.836496	0.753285	0.905985	0.867007	0.773978	1.19538	1.11966	1	1	0.889343	0.941208	0.841183	0.913371	0.872186	1.05361	0.908936	0.978718	1	1	1.01989	0.968774	0.69585	0.850126	0.961163	0.836859	0.811332	0.891511
XOO0569	XOO0569	hypothetical protein		1	1	1.25923	1.02971	1.09329	1.10986	1.16311	0.954765	1.33006	1.34398	1	1	0.913017	0.919997	0.952368	1.03743	0.853819	0.820627	1.00972	0.91356	1	1	1.06736	0.90258	1.0287	0.934882	1.00559	0.890561	1.01037	0.959999	1	1	1.00992	0.976409	0.971284	0.882463	0.931136	1.06746	1.02692	0.827823
XOO0570	XOO0570	hypothetical protein		1	1	0.725857	0.871236	0.674455	0.68432	0.886293	0.966771	2.26316	4.07666	1	1	0.834633	0.790432	0.789912	1.07072	0.75455	0.777951	0.948593	1.20887	1	1									1	1
XOO0571	XOO0571			1	1							1.61399	0.658019	1	1							1.12456	1.3584	1	1									1	1
XOO0572	norM	multidrug efflux protein	V	1	1	0.960819	0.796296	0.877973	0.939376	1.12047	0.925341	1.33279	1.37529	1	1	0.961825	0.954842	0.943901	1.02863	0.873603	0.751862	1.15962	1.68979	1	1									1	1
XOO0573	sppA	endopeptidase IV	OU	1	1	0.965476	0.967753	0.921231	0.838819	0.867615	0.833704	0.878821	0.875066	1	1	0.932306	0.953481	0.875333	0.913075	0.913874	0.902103	0.956178	1.04619	1	1	1.2858	0.914781	1.1605	0.958707	1.11633	0.91044	1.11522	0.894807	1	1	0.888087	0.868143	1.07963	0.797852	0.967806	0.817406	0.844878	0.871599
XOO0574	XOO0574	hypothetical protein		1	1	0.965566	0.877928	1.00155	0.894252	1.17716	0.740239	0.607938	0.50111	1	1	1.06465	1.00949	1.2497	1.2085	1.2075	0.985856	0.933913	0.672336	1	1	0.323704	0.757208	0.382715	0.703017	0.446507	0.702568	0.455987	0.837616	1	1	0.906036	0.968307	0.874074	0.982132	0.992161	0.897719	0.883371	0.903092
XOO0575	trn2	tropinone reductase	IQR	1	1	1.09133	0.933306	0.841028	0.81372	0.899512	1.05973	0.985604	1.04564	1	1	1.06766	1.02024	0.986753	1.06271	1.01585	1.08233	0.859057	0.893422	1	1	0.997875	1.09752	0.988664	1.01389	1.01361	1.08192	0.96314	1.01032	1	1	0.950905	0.957615	1.02638	0.869677	0.945914	0.919556	1.02093	0.911606
XOO0576	XOO0576	hypothetical protein		1	1	2.01558	1.72429	1.55142	1.08213	1.07388	1.16389	0.82994	1.04039	1	1	1.04389	0.833839	0.967154	1.17375	1.057	0.918438	0.983514	1.24011	1	1	0.979435	1.04858	0.893838	1.11232	0.956822	0.956528	0.848933	0.951246	1	1	0.969671	0.995049	1.06988	1.03947	1.03212	0.950798	1.03097	1.01703
XOO0577	XOO0577	hypothetical protein		1	1	1.87525	1.6646	1.19002	0.849629	0.894134	1.07687	1.09911	1.41424	1	1	1.07446	0.931452	0.92473	1.09544	0.944795	0.862396	1.26007	1.5641	1	1	1.02408	1.01813	0.919631	1.08204	0.898152	1.12451	0.942963	1.18535	1	1	1.05207	1.23508	1.0875	1.19546	1.08695	1.30743	1.11415	1.22795
XOO0578	SUA5	hypothetical protein	J	1	1	1.48003	1.39819	1.09617	0.897496	1.01527	0.878968	1.00828	1.02206	1	1	0.794016	0.775316	0.767477	0.929013	0.786968	0.735759	1.39165	1.71362	1	1	1.03691	0.948972	1.00979	0.847268	1.02315	0.925778	1.05194	0.885912	1	1	1.08352	1.07628	0.825089	1.00571	1.02753	1.04113	0.826866	0.992259
XOO0579	topA	DNA topoisomerase I	L	1	1	1.27427	1.20318	1.05942	0.866476	0.850136	0.755967	1.01958	1.00852	1	1	1.05085	1.01123	1.00212	0.978226	1.01444	0.932528	0.996202	0.963463	1	1	1.44176	1.03952	1.33464	0.946013	1.20911	0.999341	1.28749	1.01502	1	1	1.0239	0.955248	0.973445	0.953846	0.974895	0.975706	1.09185	0.94732
XOO0580	XOO0580	hypothetical protein	S	1	1	1.13008	0.917262	0.847346	0.655159	0.722738	0.77015	0.777166	0.798412	1	1	1.01213	1.01174	0.955562	1.03354	0.981966	0.988146	0.846005	0.914877	1	1	0.541034	1.034	0.639755	0.880375	0.605277	0.957519	0.650492	0.95963	1	1	1.00173	1.02291	0.860117	0.994156	0.844349	0.981248	0.917798	0.913947
XOO0581	pilA	fimbrial protein	NU	1	1	1.42817	0.967563	1.057	1.05839	0.977294	0.851251	1.19521	1.27454	1	1	0.748634	0.624469	1.00941	1.23528	0.75592	0.510018	1.1309	1.51142	1	1									1	1
XOO0582	smg	hypothetical protein	S	1	1	1.23837	1.1537	1.44602	1.4273	1.11667	0.976106	0.724389	1.42669	1	1	0.981745	1.0301	1.30606	1.55237	1.16962	0.874592	0.842132	1.69209	1	1		0.554703		0.856873		0.824161		0.951476	1	1		1.1632		1.13021		1.07704		1.21247
XOO0583	smf	DNA processing protein DprA	LU	1	1	1.36343	0.856481	1.12886	1.09491	1.21451	0.915895	1.21433	1.81212	1	1	0.829117	0.611017	0.75267	0.865655	0.690275	0.662732	1.01436	1.46223	1	1									1	1
XOO0584	XkdP	hypothetical protein	S	1	1	1.00304	0.604572	0.457153	0.480432	0.709275	0.630179	1.11888	1.18737	1	1	1.05366	1.02116	0.906916	0.999441	1.15632	1.03537	0.92888	1.05317	1	1	1.05915	0.939394	0.874489	1.0021	0.891798	0.615011	0.898399	0.600968	1	1	1.04607	1.19957	1.10206	1.0374	1.01288	1.16663	5.67258	1.04993
XOO0585	def	peptide deformylase	J	1	1	1.00958	0.855911	0.978996	1.03721	1.02071	0.863853	1.27123	1.68961	1	1	0.945197	0.932329	1.06442	1.09923	1.03123	0.913312	1.34391	1.8601	1	1									1	1
XOO0586	fmt	methionyl-tRNA formyltransferase	J	1	1	1.14157	0.872456	0.751522	0.738709	1.23456	0.993043	1.02162	1.35987	1	1	0.968016	0.922152	0.778369	0.824696	0.917698	0.869636	1.01089	1.34776	1	1	1.00568	0.926655	1.03909	0.910148	1.03027	1.10179	1.08712	1.13047	1	1	0.95893	1.01751	0.960099	0.966478	0.951195	1.04425	1.01696	1.06489
XOO0587	sun	hypothetical protein	J	1	1	1.24166	0.885877	0.799003	0.824988	1.13463	0.98771	1.13856	0.907565	1	1	0.870723	0.882309	0.800528	0.912392	0.792059	0.70933	0.948565	1.13995	1	1	1.09224	1.04833	1.04807	0.90414	1.01843	0.972378	1.08332	0.998766	1	1	0.974676	1.04612	1.05604	0.995912	1.04707	1.08537	1.09963	0.96359
XOO0588	ArnT	hypothetical protein	M	1	1	1.23253	0.939234	0.85072	0.889357	0.970847	0.696171	1.31847	1.70426	1	1	0.887049	0.998817	0.998522	1.02425	0.899763	0.710231	1.21856	1.56221	1	1	0.882747	0.978636	0.920873	1.04232	0.84721	0.998635	0.983496	0.970776	1	1	1.032	1.08185	1.00372	0.708778	1.08993	0.859887	0.921222	0.920462
XOO0589	RfaL	hypothetical protein	M	1	1	3.68672	3.57757	2.41745	1.3093	1.27772	1.11238	0.796837	1.35915	1	1	0.644596	0.710093	0.82713	0.848425	0.772011	0.537402	1.39834	1.74631	1	1	1.09967	0.997404	1.08921	0.75406	1.03028	0.966997	1.02111	0.982066	1	1	0.874277	0.895099	0.991389	0.943146	0.974591	0.916159	0.989433	0.924779
XOO0590	WcaA	lipopolysaccharide core biosynthesis glycosyl transferase	M	1	1	1.07957	0.948946	0.992309	0.8841	1.09084	0.914468	0.987458	1.15366	1	1	0.922855	0.902668	0.904831	0.908315	1.09613	0.782865	1.03811	1.11042	1	1	0.581103	0.915099	0.566929	0.866559	0.612413	1.01313	0.646836	1.00116	1	1	1.10246	1.05184	1.01478	1.01374	1.09487	1.12348	1.10242	1.12351
XOO0591	TagB	hypothetical protein	M	1	1	1.14911	0.928507	0.875133	0.849751	0.980821	0.960091	1.36833	1.91242	1	1	1.01183	1.02366	0.955959	1.07023	1.01689	0.8957	0.968403	1.52253	1	1	0.85861	0.900032	0.890131	0.987788	0.865513	0.838311	0.853688	0.884834	1	1	0.993267	1.1559	1.0457	1.0798	0.988639	1.11235	1.17327	1.30014
XOO0592	XOO0592	hypothetical protein	S	1	1	1.38934	1	0.942947	0.969279	1.17241	0.991223	1.4233	1.589	1	1	0.945397	0.999365	0.852063	0.968889	0.867937	0.765714	1.23478	1.55319	1	1									1	1
XOO0593	XOO0593	hypothetical protein	S	1	1	1.27006	1.07036	0.954745	0.952913	1.43862	1.47288	1.40085	1.35601	1	1	0.90706	0.903271	0.790586	0.753889	0.963103	0.886518	1.27352	1.60514	1	1	0.507266	0.610262	0.627593	0.601001	0.625988	0.629278	0.643529	0.728716	1	1	0.988628	1.07689	1.07001	0.997125	1.11406	1.04629	1.14268	1.07181
XOO0594	ribA	GTP cyclohydrolase	H	1	1	1.12187	0.938892	0.884035	1.37297	2.13029	2.11161	1.72273	2.49802	1	1	0.848928	0.920398	1.04731	1.21147	1.21429	1.00259	1.30926	1.73417	1	1	1.03732	0.959295	1.20029	0.825653	1.29884	1.15296	1.29759	1.18197	1	1	0.908106	0.964374	0.939653	0.98624	1.00446	0.967425	1.03709	0.967315
XOO0595	yncA	phosphinothricin acetyltransferase	M	1	1	1.1953	1.09896	1.10795	1.14103	1.50087	1.2574	1.16073	1.09794	1	1	0.904526	0.864215	0.84512	0.921499	0.957331	0.783357	0.820334	1.1701	1	1									1	1
XOO0596	htrB	lipid A biosynthesis lauroyl acyltransferase	M	1	1	1.11906	0.952066	0.964762	0.952455	1.26713	1.06478	1.03897	0.98829	1	1	0.849076	0.938121	0.880518	1.00402	0.957112	0.826311	0.915758	0.920663	1	1	1.07717	1.11573	1.06854	1.4021	1.04908	1.16559	1.08385	1.27361	1	1	1.01623	1.29821	0.938347	1.18565	0.898522	1.20011	0.983162	1.24327
XOO0597	Dtd	D-tyrosyl-tRNA(Tyr) deacylase	J	1	1	1.2768	1.32156	1.39425	1.06222	0.994045	0.964476	0.767788	1.01563	1	1	1.09836	0.912787	1.12743	1.30885	1.28503	0.984699	1.0557	1.50919	1	1	0.935084	1.04807	0.834369	0.906534	0.911172	0.99453	0.786108	0.970751	1	1	0.958456	0.95694	1.02218	1.12034	0.918854	1.15843	0.817873	1.13491
XOO0598	rpoD	RNA polymerase sigma factor RpoD	K	1	1	1.02585	1.02809	1.01363	1.12024	1.19139	1.1816	0.958473	0.993123	1	1	0.946993	0.963039	0.975787	0.936434	1.01309	0.993173	0.851674	0.872544	1	1	1.78444	1.09002	1.72043	1.20619	1.65843	1.21725	1.67697	1.13281	1	1	1.02404	1.02752	1.03247	0.923493	0.961951	0.976633	0.968649	0.983232
XOO0599	XerD	phage integrase family site specific recombinase	L	1	1	0.974411	1.0076	1.18543	1.29705	1.11608	1.07473	0.917155	1.26384	1	1	1.02164	1.01523	1.03146	1.08717	1.21162	1.16974	1.04929	0.97337	1	1	0.90867	0.96989	0.920469	0.763368	0.926199	0.823277	0.885961	0.885509	1	1	0.979768	0.985231	1.04704	0.955	0.998608	0.988437	1.04814	0.974773
XOO0600	XOO0600	hypothetical protein		1	1	1.43966	1.42529	1.50862	2.05172	1.83908	1.18103	1.22517	1.23576	1	1	1.09048	0.695238	1.16905	1.56905	1.36429	0.571429	2.22705	3.09541	1	1									1	1
XOO0601	XOO0601	transposase	L	1	1	1.49359	1.32362	2.42491	3.28594	2.155	2.0791	0.641227	1.9005	1	1	0.775943	0.606561	1.48561	1.31979	1.45057	1.31064	0.758841	0.819805	1	1									1	1
XOO0602	XOO0602	transposase	L	1	1	1.02745	1.58592	1.24105	1.77566	1.09069	1.89737			1	1	1.37011	1.32682	1.64246	0.631285	0.786313	1.39525			1	1									1	1
XOO0603	traF	TraF protein		1	1	1.26374	1.35841	1.64582	1.80051	1.45224	1.95182	2.08724	4.39518	1	1	0.959298	1.01277	1.19713	1.10934	0.998404	0.684757	1.47305	2.29318	1	1									1	1
XOO0604	XOO0604	hypothetical protein		1	1	0.962489	1.09974	1.26087	1.32822	1.14578	1.11424	2.00383	1.3802	1	1	1.2238	1.26958	1.46999	1.62767	1.05697	0.69176	1.16815	1.99863	1	1									1	1
XOO0605	traH	TraH protein	U	1	1	1.29808	1.27561	1.28998	1.33714	0.977155	1.07406	1.19721	1.4254	1	1	1.01661	0.969777	1.17934	1.26868	1.18001	0.844902	1.34746	1.61236	1	1									1	1
XOO0606	Vsr	XorII very-short-patch-repair endonuclease	L	1	1	1.2483	1.37431	1.70668	1.69866	1.45838	1.10894	1.58465	1.53481	1	1	0.936543	0.778198	0.923215	0.897354	0.809031	0.803461	0.995247	1.28821	1	1		4.58969		3.72867		3.51764		3.11784	1	1		0.83987		1.00553		0.859465		0.840629
XOO0607	Dcm	modification methylase XorII	L	1	1	0.925293	1.03118	1.30095	1.45035	1.15085	1.05649	1.20761	1.02669	1	1	1.02423	0.950014	1.06764	0.959209	0.953635	0.94177	0.980065	1.04839	1	1	0.843256	1.06427	0.827043	0.899798	0.892816	1.05324	0.967951	1.11715	1	1	1.01678	0.955501	1.01953	0.77599	0.958798	0.85927	1.02767	0.829954
XOO0608	XOO0608	endonuclease		1	1	0.978736	1.05295	1.20811	1.35879	1.06066	1.14462	1.17989	1.13872	1	1	1.05358	0.943832	0.981487	0.940315	0.904897	1.02102	0.855173	1.0193	1	1	1.05541	0.678966	1.03718	0.698579	1.03046	0.802762	1.03161	0.864538	1	1	1.00357	1.03873	1.03935	0.963756	1.05914	1.02728	1.12182	1.028
XOO0609	int	phage-related integrase	L	1	1	2.41693	2.13862	2.10864	1.99153	1.2642	1.50935	1.19374	1.46788	1	1	1.08713	0.988967	1.27412	1.31315	1.04328	0.781895	1.19079	1.52814	1	1									1	1
XOO0610	XOO0610	hypothetical protein		1	1		1.53147	2.62937	2.56643	1.83916	0.986014			1	1								0.893286	1	1									1	1
XOO0611	XOO0611	hypothetical protein		1	1	4.06135	1.35583	2.84049	3.41718	4.28834	1.63804	1.39496	3.13725	1	1	0.549161		0.896882	0.494005	1.05995	0.359712	1.53974	1.79298	1	1									1	1
XOO0612	XOO0612	hypothetical protein		1	1									1	1									1	1									1	1
XOO0613	XOO0613	hypothetical protein		1	1									1	1									1	1									1	1
XOO0614	XOO0614	IS1404 transposase		1	1									1	1									1	1									1	1
XOO0615	XOO0615			1	1							1.16334	1.97269	1	1							0.275892	1.41813	1	1									1	1
XOO0616	XOO0616			1	1							2.85758	4.74006	1	1							1.7414	3.62821	1	1									1	1
XOO0617	XOO0617			1	1							1.29904	1.48596	1	1							1.06501	0.705625	1	1									1	1
XOO0618	XOO0618	transposase	L	1	1	1.78171	1.76838	1.37257	1.02743	0.921143	0.989333	0.00277393		1	1	1.0924	1.0419	0.772514	0.889977	0.791699	0.948316	0.0083045		1	1									1	1
XOO0619	XOO0619			1	1							0.981662	0.899316	1	1							1.23834	1.19372	1	1									1	1
XOO0620	XOO0620	transposase		1	1	1.65517	2.03448	0.655172		0.62069	0.482759	0.715634	0.718673	1	1	1.9375	2.6875	0.625	1.75		0.8125	1.155	2.00118	1	1									1	1
XOO0621	tnpA	transposase	L	1	1	0.96475	0.871521	0.926948	1.36503	1.01136	1.22542	4.32869	3.28013	1	1	1.02125	0.756978	1.22484	1.64123	0.960563	0.704738	1.06656	1.53272	1	1									1	1
XOO0622	XOO0622	IS1404 transposase		1	1	1.5651	1.24717	1.77617	1.89242	1.61637	1.1704	1.45026	2.97347	1	1	1.0976	1.03653	1.31429	1.57736	1.24391	0.772027	1.16521	1.67497	1	1									1	1
XOO0623	drrA			1	1							0.891843	0.998792	1	1							0.959911	1.14922	1	1									1	1
XOO0624	NosY	hypothetical protein	R	1	1	1.2903	0.922925	0.891702	1.05767	1.33052	1.19831	1.42285	1.73761	1	1	0.947977	0.890449	0.851638	1.06028	0.819708	0.756675	1.27052	1.46187	1	1		0.923054		1.01861		1.1703		1.20298	1	1		1.15347		1.07041		1.08608		1.08285
XOO0625	NosY	hypothetical protein	R	1	1	1.39914	0.895923	1.00286	1.06938	1.16953	1.12375	1.43312	1.88866	1	1	0.822115	0.884295	1.01763	1.10096	0.815385	0.790064	1.47656	1.70037	1	1									1	1
XOO0626	Fiu	ferrichrome-iron receptor 3	P	1	1	0.989321	0.719548	0.671584	0.740543	0.935747	0.946063	1.32022	1.2614	1	1	0.926643	0.938338	0.873151	0.878999	0.936103	0.876849	1.31915	1.53275	1	1	1.12745	0.96431	1.0673	0.875213	1.05712	0.873739	1.09374	0.959241	1	1	1.00248	0.934994	1.04984	0.856006	0.996857	0.996167	1.05178	0.877659
XOO0627	XOO0627	hypothetical protein		1	1	1.22031	0.90724	0.904129	0.869061	1.0222	1.01895	1.21672	1.82694	1	1	0.886762	0.833751	0.922545	0.867472	0.819172	0.803269	1.01525	1.56917	1	1	1.02169	1.04378	0.942455	1.07003	1.03278	1.07087	1.08024	1.05099	1	1	1.06234	1.23781	1.0849	1.09688	1.14239	1.17132	1.02809	1.13032
XOO0628	MotB	hypothetical protein	N	1	1	1.21473	0.939973	1.0925	1.03984	1.08704	1.10859	0.93268	0.775884	1	1	0.942446	0.898321	0.938609	1.09784	0.817746	0.778417	1.52687	1.38077	1	1	1.20622	1.38454	1.0807	1.0542	1.35481	1.34082	1.46125	1.2362	1	1	0.947115	1.02244	0.680548	0.929144	0.924364	1.00942	0.796357	1.13948
XOO0629	XOO0629	hypothetical protein		1	1	1.07149	1.01077	0.986789	0.87793	1.00154	0.996471	1.22052	1.19105	1	1	1.03189	0.996248	0.925132	0.988207	0.867417	0.948093	0.996743	0.905085	1	1	0.673958	1.07036	0.740198	1.01149	0.793755	1.08724	0.880547	1.05605	1	1	1.00876	0.993738	1.0636	0.935495	1.02193	0.983176	1.08217	0.879839
XOO0630	XOO0630	hypothetical protein		1	1	1.34679	1.1814	1.1134	1.06946	1.22147	1.19238	1.31304	1.04441	1	1	0.964238	0.877022	0.951344	0.911203	0.82046	0.860723	1.87927	2.06302	1	1	1.2325	1.106	1.00164	1.10571	1.04724	1.0431	1.10101	1.05345	1	1	1.03655	1.08272	1.21969	0.867205	1.10234	0.954615	1.07508	0.939397
XOO0631	XOO0631	hypothetical protein		1	1	1.00053	0.944756	1.43301	1.24184	1.07717	0.540512	0.68179	0.660747	1	1	1.00922	1.15608	1.53745	1.58652	1.42372	0.741803	0.792194	1.03471	1	1									1	1
XOO0632	XOO0632	hypothetical protein		1	1	0.963518	1.19609	1.1127	0.892508	0.85342	1.07036	1.40316	1.54014	1	1	1.74708	1.0268	1.76901	1.70614	1.10673	0.507797	0.93634	0.763921	1	1	1.41121	1.90657	0.84677	1.36298	0.994952	1.34909	0.86563	1.09481	1	1	0.894822	1.0454	1.16873	0.766474	0.900143	0.975753	0.830118	0.962454
XOO0633	XOO0633	hypothetical protein	R	1	1	1.43816	1.18437	1.18851	0.716782	0.547126	0.931494	1.26224	1.41663	1	1	0.95919	1.1403	0.88025	1.2952	0.829312	0.514745	0.684685	2.92278	1	1									1	1
XOO0634	XOO0634	hypothetical protein		1	1									1	1									1	1									1	1
XOO0635	ybdR	Zn-dependent alcohol dehydrogenase	ER	1	1	1.17337	1.23839	1.31166	1.29102	1.43034	1.48607	1.17102	2.15835	1	1	0.681028	0.846421	0.972203	0.934677	0.790827	0.545518	0.98374	1.78344	1	1									1	1
XOO0636	XOO0636	transposase	L	1	1	1.89072	0.899371	0.791667	1.10692	1.19025	0.985063			1	1	1.0073	1.07786	1.81752	0.575426	1.75061	1.3382			1	1									1	1
XOO0637	XOO0637	transposase	L	1	1	1.29289	1.35983	1.64017	1.28452	1.22594	1.31381	1.59556	1.55683	1	1	0.961098	1.43936	0.75286	0.922197	0.405034	0.837529	0.74955	0.916133	1	1		0.84214		0.630065		0.668424		0.757968	1	1		0.930124		0.807892		0.876244		0.816939
XOO0638	cioB	cyanide insensitive terminal oxidase	C	1	1	1.35497	1.0724	1.07909	1.07286	1.10151	0.857543	1.15055	1.75214	1	1	1.01278	0.922433	1.05871	1.25475	1.0549	0.812015	1.21515	1.59322	1	1									1	1
XOO0639	cioA	cyanide insensitive terminal oxidase	C	1	1	1.3622	1.08717	1.26361	1.14027	1.07118	1.03597	1.05805	1.54477	1	1	0.847885	1.03502	1.0656	1.22881	1.00935	0.706069	0.91016	1.6554	1	1									1	1
XOO0640	XOO0640	hypothetical protein		1	1	2.82833	3.16738	2.76824	2.27897	2.85837	2.18455	1.41518	1.11154	1	1	1.27734	0.898437	3.05859	3.38281	3.96094	1.20703	0.642649	1.87336	1	1									1	1
XOO0641	AtoC	NtrC family transcriptional regulator	T	1	1	1.43581	1.04058	0.905672	0.72429	0.525735	0.551866	0.68056	0.669159	1	1	1.0646	1.15571	1.2721	1.15873	1.06997	1.04186	1.21074	1.20365	1	1	0.74099	0.790653	0.694652	0.621245	0.7145	0.584909	0.744802	0.745649	1	1	0.905466	1.17254	0.985197	1.23456	0.97344	1.1133	0.966962	0.962844
XOO0642	XOO0642	hypothetical protein		1	1	2.1814	2.07151	1.4186	1.46279	0.830814	0.826163	1.04507	1.33066	1	1	1.53996	1.30065	2.1784	1.78747	1.38315	1.01253	1.08295	1.4496	1	1	1.06673	1.05592	0.944514	0.785057	0.963559	0.838528	0.940836	0.830304	1	1	0.937688	1.03147	0.882339	0.995425	0.869372	1.01774	1.36394	1.0312
XOO0643	exsF	regulatory protein	T	1	1	1.3919	0.715928	0.740558	0.691845	0.443897	0.440066	1.44704	2.18364	1	1	1.10721	0.95045	1.56802	1.39505	0.822973	0.691892	1.03072	1.63748	1	1									1	1
XOO0644	cheR	methyltransferase	NT	1	1	1.62024	1.4049	1.3222	0.912008	0.799537	0.779027	1.18892	1.3608	1	1	0.867558	0.758202	0.886087	0.861786	0.835358	0.894289	1.15005	1.4796	1	1	1.05894	0.798345	0.69546	0.638563	0.893699	0.824978	0.985168	0.827351	1	1	1.35485	1.14821	1.19229	1.3024	0.949712	1.70892	1.326	1.69148
XOO0646	Tra5	IS1404 transposase	L	1	1	1.35396	1.09982	1.17514	1.18357	1.39637	0.938109	1.63987	1.92334	1	1	1.04269	0.923261	1.08058	1.2446	1.06811	0.717506	1.05277	1.63719	1	1									1	1
XOO0647	XOO0647	ISXo8 transposase	L	1	1	1.40387	1.29876	1.16183	0.975795	0.972337	1.2545	0.819502	0.971646	1	1	0.703401	1.09824	0.807935	0.703401	0.663728	0.972922	2.80745	3.04834	1	1									1	1
XOO0648	XOO0648	hypothetical protein		1	1	0.553488	1.27442	0.493023	1.06977	0.613953	0.739535	1.57081	1.37283	1	1	4.79661	0.898305	3.13559	1.72881	2.35593	2.50847	1.64249	0.996183	1	1									1	1
XOO0649	DadA	D-amino acid oxidase	E	1	1	1.00591	0.891918	0.72111	0.606514	0.770205	0.71544	0.680188	0.647964	1	1	0.988483	0.938198	0.849145	0.910376	0.91813	0.928392	0.898927	0.790248	1	1	0.932708	0.934988	0.748827	0.851569	0.753007	0.745629	0.82499	0.910451	1	1	1.03553	1.10547	1.00652	0.926185	1.05171	1.07144	1.01901	1.05264
XOO0650	XOO0650	hypothetical protein		1	1	1.66055	2.55046	3.94495	2.56881	1.53211	2.95413	1.77008	2.30143	1	1	1.2	0.45	1.1	2.58333	0.675	0.833333	1.64528	1.11943	1	1									1	1
XOO0651	algR			1	1									1	1									1	1									1	1
XOO0654	XOO0654			1	1							0.582691	1.22247	1	1							2.12855	1.11908	1	1	0.607561		0.689823		0.596057		0.75038		1	1	0.758153		0.710936		0.850396		0.718859
XOO0655	XOO0655	transposase	L	1	1	1.82547	1.99565	1.35093	1.40186	0.978882	1.03416			1	1	1.04539	1.00983	1.60666	0.795764	0.844175	1.17474			1	1									1	1
XOO0656	algR	transcriptional regulator		1	1							1.36406	0.760113	1	1									1	1									1	1
XOO0657	XOO0657	hypothetical protein		1	1	1.19333	0.548333	0.96	0.658333	0.755	0.378333	1.40432	2.63741	1	1	0.575937	0.0907298	0.690335	0.459566	0.504931	0.585799	0.657034	0.477567	1	1									1	1
XOO0658	XOO0658			1	1									1	1							0.820755		1	1									1	1
XOO0659	ybeC	amino acid transporter	E	1	1	0.466838	0.290333	0.365988	0.501189	0.666274	0.649432	0.920662	0.834289	1	1	0.839475	0.884734	0.737536	0.884522	0.823244	0.863227	0.830364	0.960911	1	1	1.64272	0.391702	1.53618	0.190607	1.2201	0.36255	1.33145	0.557171	1	1	1.01162	0.732692	0.974482	1.05432	1.01593	1.27204	1.1017	0.898282
XOO0660	XOO0660	hypothetical protein		1	1	0.864129	0.586714	0.557128	0.534645	0.435003	0.48789	0.581952	0.726295	1	1	1.01064	1.0224	1.20252	1.32353	1.34338	1.29449	1.08668	1.34278	1	1	0.652859	0.92828	0.611291	0.601231	0.474594	0.507034	0.419475	0.515513	1	1	1.04351	1.21835	1.04691	1.04963	1.18513	1.18171	1.48429	1.23659
XOO0661	XOO0661			1	1							1.3284	1.91074	1	1							1.43627	1.95503	1	1									1	1
XOO0662	PepO	metallopeptidase	O	1	1	1.79302	2.10272	2.30872	2.06909	1.77018	1.89532	1.2754	1.46654	1	1	1.08779	1.03151	1.08301	1.10256	0.946398	1.02828	1.23686	1.30004	1	1	1.12704	0.984683	1.02695	0.939358	1.03833	1.15034	1.05338	1.06676	1	1	1.10289	1.11419	1.05893	1.06391	1.10039	1.17249	1.08714	1.2175
XOO0663	XOO0663	hypothetical protein	M	1	1	1.24142	1.46483	1.28137	1.62943	1.32217	1.46258	1.71813	1.78837	1	1	1.23679	1.22721	1.40136	0.971716	0.955353	1.09233	2.63082	1.71027	1	1	1.31187	0.336341	0.93008	0.44615	0.991492	0.559693	0.943643	0.599115	1	1	1.23919	1.09506	1.10086	1.29654	1.27974	1.36116	1.01387	1.34396
XOO0664	Tas	oxidoreductase	C	1	1	1.06923	1.21532	2.26432	4.05358	3.55517	3.59549	2.53526	2.6314	1	1	0.993273	0.957192	0.830264	0.849018	0.808385	0.816946	1.02099	1.39074	1	1	0.930063	0.912843	1.04654	0.87509	1.20653	1.1905	1.28406	1.30163	1	1	0.929158	1.26674	1.07731	1.07598	0.963601	1.17777	0.942082	1.07898
XOO0665	wrbA	tryptophan repressor binding protein	R	1	1	1.07576	1.15541	1.97895	4.8076	5.07077	4.83931	2.13835	1.94549	1	1	1.01106	0.983953	0.995929	1.07849	1.09889	1.07515	1.01566	0.990275	1	1	1.49783	1.13584	1.43233	1.17953	1.58835	1.37153	1.69562	1.41276	1	1	0.952894	0.978928	1.03119	0.993264	1.04241	0.973858	1.14347	0.992979
XOO0666	XOO0666	hypothetical protein		1	1	1.71235	1.75608	2.07974	1.75363	1.75495	1.40415	1.61365	2.19071	1	1	0.878174	0.987061	1.04199	1.31323	1.11035	0.836426	1.40406	1.54334	1	1									1	1
XOO0667	XOO0667	hypothetical protein	S	1	1	1.84473	2.12227	1.51002	1.33795	2.49263	1.96995	1.12945	0.956639	1	1	0.787612	0.803243	0.6229	0.770027	1.03751	0.780969	1.54926	1.45002	1	1	0.651861	0.416326	0.728135	0.589389	0.798891	0.607825	0.726425	0.706432	1	1	0.929069	1.02378	1.01301	1.26556	0.967941	1.3336	1.21591	1.2482
XOO0668	XOO0668	hypothetical protein	S	1	1	1.58592	1.83736	1.78621	1.5523	1.57615	1.27126	0.762324	1.59038	1	1	0.659502	0.641824	0.62716	0.714343	1.00783	0.881278	1.10383	1.78849	1	1									1	1
XOO0669	XOO0669	hypothetical protein	R	1	1	2.1743	2.37645	2.15866	1.58185	1.01629	1.08405	1.7758	1.59582	1	1	1.11827	1.04366	1.25131	1.12954	1.02953	0.961264	1.83583	1.84248	1	1	0.986527	1.06069	1.01843	0.850584	0.910812	0.876886	0.922058	0.998315	1	1	0.981032	1.02269	1.06519	1.1959	1.05535	1.10979	1.18056	1.08604
XOO0670	XOO0670	DNA polymerase related protein	L	1	1	1.6959	1.99215	1.84642	1.28567	0.972014	0.787031	1.7921	1.21202	1	1	1.20028	1.16085	1.27983	0.991626	0.89672	0.836357	1.26198	1.13384	1	1									1	1
XOO0671	XOO0671	hypothetical protein	M	1	1	0.748495	0.606403	0.522009	0.385612	0.27829	0.219763	0.306689	0.25354	1	1	1.12001	1.20003	1.18949	1.22694	1.28298	1.34057	1.39771	1.43753	1	1	0.946504	0.846128	0.714451	0.813737	0.740013	0.772352	0.642492	0.643791	1	1	1.11734	1.05943	1.11319	1.01868	1.09195	1.17146	1.18032	1.14228
XOO0672	XOO0672	transposase	L	1	1	1.53428	2.05738	1.41282	0.64158	0.815946	1.04694			1	1	0.850604	0.715026	0.620035	0.791883	0.784974	1.09326	0.00720551		1	1									1	1
XOO0673	XOO0673			1	1							1.29062	0.938423	1	1							2.88781	2.92421	1	1									1	1
XOO0674	XOO0674	transposase	L	1	1	1.24337	1.04672	0.78346	0.986742	1.48074	2.08049	1.63756	2.14563	1	1	0.993199	1.01231	1.17746	1.16256	1.27234	1.06574	1.32327	1.88665	1	1		0.635799		0.634771		0.904968		0.934816	1	1		0.92951		0.952158		0.921997		0.930559
XOO0675	yjcE	Na+:H+ antiporter	P	1	1	4.35978	4.72282	4.00793	2.49137	2.48203	2.63462	1.55974	1.73417	1	1	0.791627	0.963886	0.871844	0.938958	0.866091	0.878875	1.2203	1.21658	1	1	0.758381	0.573955	0.793254	0.69257	0.810178	0.792476	0.839663	0.846732	1	1	0.982149	0.844264	1.04756	0.831783	1.03769	0.913324	1.03121	0.854315
XOO0676	yadG	ABC transporter ATP-binding protein	V	1	1	2.02673	1.93135	1.95626	1.90644	1.25577	1.15371	1.38782	1.50739	1	1	1.08006	0.987441	1.29356	1.02145	0.919414	0.911565	1.29425	1.74234	1	1									1	1
XOO0677	XOO0677	ABC transporter	V	1	1	2.25704	2.49648	2.44542	1.6831	1.29049	1.52817	1.48483	2.31259	1	1	0.998104	0.787678	0.767773	0.950711	0.591469	0.52891	0.844669	2.10938	1	1									1	1
XOO0678	XOO0678	hypothetical protein		1	1	0.906067	0.756955	0.77759	0.669028	0.849451	0.621086	1.03583	0.942194	1	1	1.18493	0.940124	1.12204	0.84821	1.0587	0.921933	0.912785	0.641791	1	1	0.860746	0.868073	0.82462	0.925148	0.861079	0.799037	0.878794	0.851855	1	1	0.971887	0.942515	1.03869	0.841645	0.935233	0.859871	1.07854	0.789281
XOO0679	XOO0679	hypothetical protein		1	1	1.21765	0.931407	0.983103	1.0071	0.985364	0.81049	1.3633	0.936147	1	1	0.931438	0.867523	1.03855	1.00437	0.870531	0.819742	0.954567	1.37923	1	1	0.509297		0.581191		0.595668		0.618215		1	1	1.09035		1.01401		1.06848		0.552187
XOO0680	AprE	protease	O	1	1	1.63995	1.62746	1.41261	1.49671	1.56702	1.64258	0.730169	0.691525	1	1	1.00886	1.02318	0.903885	1.07703	0.863667	0.748466	1.11347	1.22903	1	1	0.834099	0.874684	0.641903	0.814636	0.479737	0.729336	0.705833	0.700722	1	1	1.26837	1.00239	1.24671	1.06513	1.05889	1.10206	1.36725	1.09845
XOO0681	xadA	hypothetical protein	UW	1	1	1.55607	1.60047	1.64953	1.45093	1.52804	1.57009	0.766251	0.783322	1	1	0.880077	1.20116	0.883946	0.951644	0.883946	0.802708	1.21362	1.33359	1	1									1	1
XOO0682	cvgSY	histidine kinase/response regulator hybrid protein	T	1	1	1.58385	1.30817	1.31738	1.02458	0.979368	0.841528	0.819378	0.929432	1	1	1.02059	1.07739	0.983988	0.964544	0.962638	0.869234	1.02535	1.1351	1	1	1.30315	0.810386	0.981285	0.762223	1.10203	0.715048	1.07667	0.729126	1	1	1.07024	0.953841	1.07303	0.837086	1.05821	0.961445	1.0498	0.875883
XOO0683	OmpR	two-component response regulator	TK	1	1	1.33031	1.12933	1.30217	1.20807	1.01555	0.98878	0.952875	1.13514	1	1	0.849877	1.05389	0.939308	0.973908	0.868595	0.878805	1.15297	1.45245	1	1		1.11687		0.844044		0.88699		0.860575	1	1		0.936191		0.89618		0.977567		0.966336
XOO0684	XOO0684			1	1							1.187	1.34964	1	1							1.05353	1.26793	1	1									1	1
XOO0685	XOO0685	hypothetical protein		1	1	0.971332	0.89505	0.795489	0.786914	0.990444	0.953405			1	1	1.02059	1.02809	0.788515	0.815479	0.83941	0.905384	0.667097	0.160884	1	1	0.631603	0.847757	0.814543	0.770095	0.875427	0.888142	0.893766	0.885304	1	1	1.04546	1.13212	0.990262	1.16979	1.07088	1.15619	1.04394	1.13997
XOO0686	XOO0686			1	1							3.63937	3.32843	1	1							0.78848	2.28517	1	1									1	1
XOO0687	motB	flagellar motor protein MotB	N	1	1	0.869435	0.745873	0.917959	2.24762	2.32816	1.75688	2.23568	2.09355	1	1	0.740818	0.704508	0.964942	1.11311	1.05509	0.816361	1.02872	1.26768	1	1	1.36684	1.08253	1.56129	1.25633	1.85055	1.66849	1.73346	1.45585	1	1	0.97515	1.02326	1.2244	1.09691	0.995559	1.20945	0.866325	1.0811
XOO0688	motA	flagellar motor protein MotA	N	1	1	0.723447	0.651303	0.970741	2.82204	2.38477	1.99679	1.83857	1.77195	1	1	0.849203	0.935373	1.07454	1.29772	1.30935	1.03533	0.937967	1.14622	1	1	1.66065		1.62543	0.858821	1.96285	0.685226	1.99027	1.77795	1	1	1.00663	3.4163	1.30058	2.24468	1.18909	5.25704	1.04137	4.52068
XOO0689	XOO0689	hypothetical protein		1	1	1.20913	0.95729	1.37212	2.02209	2.11831	1.22337	0.626418	1.5523	1	1	0.856691	1.02687	1.1196	1.39779	1.39568	1.16491	0.794108	1.08893	1	1	1.01742		1.09494		0.916274		0.896301		1	1	0.949285		1.07983		0.99872		0.971002
XOO0690	XOO0690	methionine sulfoxide reductase B	O	1	1	0.880051	0.749683	0.600451	0.767422	1.05899	1.17035	1.09709	2.15037	1	1	0.77133	0.911951	1.53763	1.57929	1.58633	1.68558	1.35518	1.87575	1	1	1.47389	1.67463	1.31498	1.3354	1.30919	1.48701	1.28388	1.22765	1	1	0.932709	0.96179	0.99223	1.06891	0.969161	1.02783	0.867731	1.04794
XOO0691	XOO0691	hypothetical protein		1	1	1.51799	2.08226	1.19859	1.32005	2.3991	2.91131	1.67512	1.99907	1	1	0.841758	0.898352	1.39505	1.50385	1.6022	1.24615	2.19083	2.46478	1	1		0.703055		0.598128		0.681825		0.752804	1	1		1.00883		1.47896		1.20522		1.14454
XOO0692	lrp	leucine responsive regulatory protein	K	1	1	1.20775	1.45602	1.50058	1.97106	1.53356	1.79398	1.53547	2.76301	1	1	1.21508	1.39738	2.17377	1.82951	1.34754	1.20852	1.40655	2.06854	1	1									1	1
XOO0693	dadA	D-amino acid dehydrogenase small subunit	E	1	1	0.924481	0.873404	0.860934	0.863428	0.965283	1.15184	0.911864	0.912176	1	1	0.979558	0.995664	0.961504	1.14858	1.09301	1.16319	1.0163	0.963306	1	1	0.908082	0.903305	0.876474	0.754304	0.874721	0.956781	0.817943	0.863815	1	1	1.05039	0.981118	1.15023	0.969124	1.14214	1.0093	1.11103	1.00814
XOO0694	alr	alanine racemase	M	1	1	1.12365	0.938462	0.886269	0.916894	1.06657	0.977283	1.1156	1.1596	1	1	0.875154	1.02618	1.01716	1.06397	1.01309	0.970734	1.19288	1.19567	1	1	0.93056	0.884095	0.928165	0.856882	0.892007	0.844629	0.853017	0.784157	1	1	0.965873	1.14859	0.962988	0.815001	0.988939	0.929032	1.07088	1.03274
XOO0695	XOO0695	hypothetical protein		1	1	1.64913	1.79402	1.12937	0.966024	1.18278	1.50735	0.445665	0.625214	1	1	1.14805	1.098	1.34563	1.29913	1.77226	1.59852	1.29134	0.876662	1	1									1	1
XOO0696	XOO0696	hypothetical protein		1	1	1.1501	1.35868	1.35398	1.27051	0.488299	0.602304	1.22508	1.24855	1	1	1.54621	1.57273	1.95845	1.12334	1.23145	1.39405	2.78455	1.7073	1	1	0.759524	0.556641	0.570003	0.382494	0.512353	0.397095	0.543935	0.506556	1	1	0.936773	1.01235	1.12426	1.39612	1.04153	1.23233	0.992101	1.11948
XOO0697	XOO0697	hypothetical protein		1	1	1.12036	1.12513	1.21401	1.08222	0.444397	0.575899	1.13537	1.13726	1	1	2.03784	1.61635	2.09511	1.26211	1.3138	1.56706	3.53625	4.11294	1	1	0.631987	0.672773	0.517901	0.561899	0.586939	0.796214	0.607555	1.08087	1	1	1.08831	1.27598	0.870429	1.57177	1.23522	1.53338	1.01659	1.40622
XOO0698	BaeS	sensor histidine kinase	T	1	1	0.96696	0.934957	0.920115	0.86552	0.49481	0.473464	1.07523	0.977139	1	1	1.51104	1.42658	1.54446	1.04713	1.02904	1.14927	1.64691	1.19622	1	1	1.41175	0.758639	1.01363	0.735089	0.992184	0.631579	0.946764	0.756329	1	1	0.976167	0.949641	1.00935	0.721766	0.989136	0.91852	0.995384	0.770398
XOO0699	XOO0699	hypothetical protein		1	1	0.820214	1.02527	1.12687	0.821008	0.329673	0.352957	1.03515	0.927561	1	1	1.762	1.21778	1.70443	1.14261	0.963266	1.21438	1.60453	1.33038	1	1									1	1
XOO0700	sndH	L-sorbosone dehydrogenase	G	1	1	0.938062	0.937522	0.894513	0.599736	0.36606	0.355936	0.892965	0.70758	1	1	1.21982	1.17857	1.1114	1.03782	0.85039	0.90837	1.21298	1.07785	1	1	0.745263	0.862586	0.754356	0.742485	0.757129	0.822371	0.709705	0.80938	1	1	0.978257	1.04024	0.990742	1.02024	1.05915	1.0812	1.12872	1.07705
XOO0701	XOO0701	hypothetical protein		1	1	0.513192	0.552904	0.735251	0.49432	0.277391	0.219265	0.479151	0.518334	1	1	1.42502	1.13636	1.35369	1.16767	0.859004	1.0174	1.26195	1.23016	1	1	0.57296	0.656162	0.524315	0.389569	0.466651	0.287401	0.50061	0.470064	1	1	0.936684	0.897026	1.0699	1.51556	1.07493	1.00284	0.913036	1.16088
XOO0702	rsmC	ribosomal RNA small subunit methyltransferase C	J	1	1	0.90129	0.736025	0.765484	0.72152	0.887299	0.858674	1.01178	0.905832	1	1	0.984077	1.04367	0.864053	0.979855	0.9038	0.829674	0.86333	0.938807	1	1	1.15778	1.06519	1.14868	1.20501	1.1493	1.05604	1.09612	1.13166	1	1	0.994421	1.00029	0.983855	0.8807	0.938371	0.920748	1.02136	1.08901
XOO0703	rsuA	ribosomal small subunit pseudouridylate synthase	J	1	1	0.860969	0.772566	0.774652	0.781587	0.812031	0.780966	0.870398	0.947963	1	1	1.01719	1.0047	1.01476	0.997457	0.952134	0.879615	0.932164	0.837573	1	1	0.693617	0.67426	0.838924	0.702264	0.840045	0.802299	0.886959	0.787476	1	1	0.973745	0.854179	1.03106	0.787763	0.995846	0.838221	1.06594	0.806242
XOO0704	XOO0704	hypothetical protein	R	1	1	0.986846	0.680441	0.758836	0.724555	0.98379	0.870981	1.23943	1.16523	1	1	0.996354	1.04321	0.94653	1.12139	1.00311	0.771672	0.999066	1.11258	1	1	1.52348	0.828983	1.31065	0.952478	1.27421	0.997314	1.29064	1.01678	1	1	0.966626	0.810147	1.09242	0.897448	1.005	0.779979	1.00193	0.748001
XOO0705	XOO0705			1	1									1	1									1	1									1	1
XOO0707	XOO0707	hypothetical protein	S	1	1	1.27785	1.02289	1.12851	1.0733	0.842521	0.974451	1.41527	1.51171	1	1	1.0797	1.04228	0.977644	0.97395	0.912811	0.931182	1.14915	1.42551	1	1									1	1
XOO0708	XOO0708	hypothetical protein	R	1	1	1.17324	0.4494	0.734134	0.578045	1.02744	0.433962	1.74601	2.08311	1	1	1.31285	1.13408	1.38547	1.36313	0.97486	0.659218	1.19538	1.66073	1	1									1	1
XOO0709	XOO0709			1	1							2.90299	3.60554	1	1							0.447781	0.705961	1	1									1	1
XOO0710	XOO0710			1	1							1.62428	1.94335	1	1							0.911017	0.955932	1	1									1	1
XOO0711	XOO0711	nucleotide-binding protein	S	1	1	0.980829	0.82163	0.778576	0.780804	0.740651	0.749579	1.07109	0.995431	1	1	0.986573	0.989699	1.1012	0.989965	0.939384	0.962739	0.903253	1.08432	1	1	0.800955	1.08617	0.882953	1.1047	0.81588	1.28587	1.03286	1.04422	1	1	0.903806	0.979806	0.979902	0.80594	1.09015	0.905927	0.666688	0.92418
XOO0712	RhaT	hypothetical protein	GER	1	1	1.41285	0.994461	1.00849	1.04357	1.28287	1.11706	1.13297	1.4085	1	1	0.62294	0.908745	0.846958	1.04848	0.87706	0.821926	0.92908	1.17719	1	1	0.906163	1.35202	1.07918	0.957363	1.06865	1.28861	0.959278	0.974635	1	1	1.05536	0.845242	1.00019	0.877661	1.03174	0.928153	1.24453	0.954987
XOO0713	abc	DL-methionine transporter ATP-binding subunit	P	1	1	1.09492	0.956001	0.978217	1.00462	1.01529	0.951673	1.6303	1.64344	1	1	0.878081	0.866415	0.858199	0.913244	0.796582	0.643115	0.959101	1.32145	1	1	0.879684	0.87186	0.912688	0.847762	0.862937	1.01781	1.00577	0.960474	1	1	1.01952	0.930458	1.09507	0.762452	1.11197	0.824019	1.13986	0.870182
XOO0714	yaeE	ABC transporter permease	P	1	1	1.22915	0.938032	0.998979	1.06639	1.2843	1.04188	1.46424	1.57327	1	1	0.928784	0.847279	0.785811	0.856214	0.769835	0.587598	0.889311	1.02876	1	1	2.18058	0.615442	2.08137	1.03952	2.01319	1.18299	2.05968	1.16954	1	1	1.13425	0.76045	1.09826	0.766753	1.07681	0.867983	1.0611	0.741066
XOO0715	NlpA	hypothetical protein	P	1	1	1.07649	1.18994	1.21858	1.06333	0.818175	0.789294	0.997265	0.861955	1	1	1.30141	1.11745	1.15036	1.1172	1.04432	1.0226	1.17705	1.02583	1	1	1.30951	0.817641	1.0722	0.767128	1.07321	0.764637	0.995037	0.795838	1	1	0.94916	0.967371	1.02625	0.907481	0.967516	0.930163	1.06729	0.907493
XOO0716	XOO0716	hypothetical protein		1	1	2.42433	2.16858	2.16411	1.45051	1.31513	0.89304	1.6633	1.62792	1	1	0.894106	1.11655	1.02264	0.955711	1.04995	0.698302	1.45074	1.3399	1	1									1	1
XOO0717	ompW	hypothetical protein	M	1	1	3.16373	7.28531	7.64756	3.3393	1.60376	1.27525	0.858204	0.970647	1	1	1.08843	1.09247	1.32861	1.34089	1.38274	1.51259	1.33913	1.27304	1	1	0.859131	1.17995	1.16841	1.31714	1.00002	0.512155	0.961981	0.531878	1	1	0.994444	1.2239	0.732498	1.74041	0.531338	1.2783	0.478189	0.958538
XOO0718	Mug	hypothetical protein	L	1	1	1.7505	1.56478	1.61794	1.52359	1.27508	0.950166	1.20391	1.39422	1	1	0.779249	0.858374	1.05265	0.986761	0.845135	0.80665	1.19114	1.63287	1	1				0.951648		1.40694		1.24133	1	1		0.55905		0.750116		0.650386		0.552751
XOO0719	XOO0719	hypothetical protein		1	1	2.58362	2.64846	2.5802	3.02048	2.32765	1.44369	1.41588	0.610586	1	1	0.652542	1.10169	1.22458	0.862288	0.826271	0.53178	0.342424	1.44545	1	1									1	1
XOO0720	phdB	dihydrolipoamide acetyltransferase	C	1	1	0.840292	0.812453	0.782919	0.772508	0.875343	0.872695	0.929404	0.911683	1	1	0.902147	0.912688	0.837818	0.840682	0.951025	0.98035	0.910376	0.989191	1	1	0.958654	1.3406	0.957166	0.864392	0.910764	0.861958	0.893253	0.987935	1	1	1.01543	1.09316	0.986447	1.18386	0.953807	1.06023	1.17996	0.983296
XOO0721	XOO0721	hypothetical protein		1	1	0.880558	0.831823	0.787837	0.693964	0.811062	0.849326	0.790733	0.918824	1	1	0.973369	1.00458	0.870544	0.980158	0.893371	0.910585	0.976176	1.0712	1	1		0.982972		1.39484		1.0933		1.14176	1	1		1.21816		1.05696		1.14678		0.973109
XOO0722	lpdA	dihydrolipoamide dehydrogenase	C	1	1	0.79077	0.774655	0.724016	0.699522	0.818006	0.839633	0.908171	0.883017	1	1	0.978465	0.984754	0.93485	0.984379	0.999223	1.02112	1.03603	0.921463	1	1	0.885257	0.836682	0.88233	0.962502	0.8508	0.96398	0.818114	0.965743	1	1	1.04593	1.0083	1.03331	0.931548	0.983647	0.978119	1.09892	0.966156
XOO0723	XOO0723	hypothetical protein		1	1	1.02808	0.878246	0.78586	0.796397	0.984704	0.89966	1.20614	1.43838	1	1	0.936582	0.846965	0.90147	1.02716	0.87232	0.794206	1.2067	1.40023	1	1									1	1
XOO0724	OmpW	hypothetical protein	M	1	1	1.1582	1.41084	1.46836	1.45163	0.625412	0.545837	1.47154	1.16177	1	1	1.57145	1.39674	1.68871	0.904336	1.10857	1.37872	1.84666	0.956653	1	1	1.03906	0.787241	0.924783	0.658794	0.660572	0.717441	0.623347	0.818854	1	1	0.992615	0.885192	0.9645	1.23431	1.02523	1.17006	1.1197	1.09287
XOO0725	XOO0725	hypothetical protein		1	1	1.3151	0.908576	1.19633	1.42098	1.27831	0.982679	1.48256	2.79568	1	1	0.690351	0.693219	1.07827	1.11722	0.796188	0.683042	1.25789	1.95626	1	1									1	1
XOO0726	atpB	ATP synthase F0F1 subunit A	C	1	1	0.964451	0.841954	0.878649	0.954668	1.02509	0.963969	0.969511	1.14055	1	1	0.85207	0.907477	0.91694	0.977122	0.920344	0.921777	1.00476	1.16506	1	1	1.26943	0.592652	1.13073	0.98168	1.23117	0.756989	1.18671	0.877274	1	1	0.944764	0.829793	0.913058	0.783941	0.928291	0.709581	1.00135	0.744076
XOO0727	atpE	ATP synthase F0F1 subunit C	C	1	1	0.898978	0.876293	1.02558	1.14787	1.583	1.33339	0.617988	0.426524	1	1	0.759225	1.02395	0.996376	1.18039	1.20644	0.885938	1.14574	0.924415	1	1	1.22553	1.45143	1.31939	1.21477	1.16549	1.02579	1.25736	0.487845	1	1	1.01261	0.942963	0.844282	1.17052	0.564405	0.854431	0.284381	0.65595
XOO0728	atpF	ATP synthase F0F1 subunit B	C	1	1	0.699922	0.791235	0.9717	1.08296	1.11088	0.957958	1.00548	0.836126	1	1	0.991128	0.996215	1.0666	1.00027	1.04731	1.0046	0.948912	0.768957	1	1	0.443082	0.675079	0.564627	0.737341	0.631031	0.795216	0.637362	0.915955	1	1	1.03183	1.16473	1.06736	1.07899	1.04983	1.14301	1.05683	1.08026
XOO0729	atpH	ATP synthase F0F1 subunit delta	C	1	1	0.781736	0.875009	0.719934	0.783406	1.13451	1.03675	0.966442	0.731174	1	1	0.828527	0.942888	0.729521	0.835464	0.91056	0.890887	1.09908	1.14271	1	1	0.355855	0.65205	0.52949	0.703508	0.582663	0.728468	0.562217	0.736902	1	1	1.11443	1.16367	1.15759	1.03533	1.05243	1.0692	1.10601	1.00159
XOO0730	atpA	ATP synthase F0F1 subunit alpha	C	1	1	0.762942	0.788003	0.74735	0.795112	0.969721	1.04801	0.857075	0.81531	1	1	0.973187	1.00767	0.900815	0.918498	1.01781	1.05834	0.808694	0.801963	1	1	1.14835	0.886942	1.126	1.32095	1.17871	1.16776	1.11288	1.08493	1	1	1.03623	0.975978	1.05192	1.08624	0.998336	0.997793	1.10614	1.01838
XOO0731	atpG	ATP synthase F0F1 subunit gamma	C	1	1	0.785799	0.758987	0.815388	0.890198	0.950617	0.974422	1.1054	1.02724	1	1	0.89164	0.98555	1.02442	1.05057	0.996712	0.958112	0.922339	0.953065	1	1	1.48362	0.555048	1.42238	0.596226	1.24508	0.686258	1.29067	0.951255	1	1	1.00976	1.03946	1.00026	0.969125	0.921294	1.00412	1.06463	0.821299
XOO0732	atpD	ATP synthase F0F1 subunit beta	C	1	1	0.726555	0.736764	0.7336	0.772991	0.863196	0.927063	0.971359	0.862769	1	1	1.03362	1.04908	0.986122	1.00865	1.0469	1.06509	0.926611	0.872078	1	1	0.771722	1.33061	0.861037	1.33544	0.904264	1.28228	0.921327	1.30554	1	1	1.04329	0.979633	1.11749	0.989782	1.02968	1.01701	1.13767	0.90716
XOO0733	atpC	ATP synthase F0F1 subunit epsilon	C	1	1	0.928633	0.788874	0.914105	0.988437	1.11157	0.963813	1.52437	0.700755	1	1	0.964967	1.00015	1.10088	1.07598	1.11784	0.91827	1.28106	1.71915	1	1	1.03771	1.49805	1.07629	0.988253	1.01112	0.98339	1.08855	1.18355	1	1	0.977854	1.15843	1.0152	1.28966	1.04292	1.04751	0.763435	0.913979
XOO0734	pheA	chorismate mutase	E	1	1	1.54997	1.22918	0.968753	1.02788	1.9437	1.40621	1.06856	1.34888	1	1	0.970229	0.900439	0.69359	0.812185	1.03717	0.722466	1.09638	1.14473	1	1	1.38062	1.40934	1.29507	1.49579	1.18301	1.41097	1.47846	1.16275	1	1	1.17453	1.01942	1.09911	0.83845	1.13421	1.01583	1.19458	0.983881
XOO0735	XOO0735	hypothetical protein	S	1	1	1.57895	1.14297	1.35271	1.73684	1.74705	0.985075	2.07523	2.53116	1	1	0.661513	0.743694	1.01627	1.17087	0.790073	0.576892	1.68012	2.1118	1	1									1	1
XOO0736	glmU	UDP-N-acetylglucosamine pyrophosphorylase	M	1	1	1.00891	0.78021	0.771738	0.757081	0.910204	0.945826	0.889924	0.875852	1	1	0.966792	0.940431	0.917836	0.91601	0.959717	0.89644	0.952379	0.899678	1	1	1.16269	0.754253	1.08018	0.752835	1.03539	0.745698	1.0222	0.823792	1	1	1.00985	1.05245	0.94335	0.91712	0.946375	0.956269	1.00193	0.979518
XOO0737	styS	histidine kinase-response regulator hybrid protein	T	1	1	1.10606	0.510101	1.30808	3.41414	1.5303	0.984848			1	1	1.90826		2.49541	4.00917	2.34862				1	1									1	1
XOO0738	XOO0738	transposase	L	1	1	1.01624	1.0617	1.59161	2.16748	1.68652	1.4526	1.19491	1.22354	1	1	0.770948	1.08315	1.51192	1.4363	1.13034	0.766101	1.49293	1.84026	1	1									1	1
XOO0739	XOO0739	transposase		1	1	1.09213	0.929329	0.90005	0.987633	1.05729	1.28874	1.45944	1.79956	1	1	1.23504	1.29568	1.07379	0.990609	1.17118	1.06279	1.03299	1.16638	1	1									1	1
XOO0740	XOO0740	transposase	L	1	1	0.873941	0.940678	0.65625	0.658369	0.601695	0.947034	1.43313	2.05248	1	1	1.01791	1.46673	0.575742	1.03378	0.660184	0.853634	1.07217	1.74104	1	1									1	1
XOO0741	XOO0741			1	1									1	1									1	1									1	1
XOO0742	XOO0742			1	1							1.82392	1.30897	1	1							2.72381	3.9619	1	1									1	1
XOO0743	XOO0743	hypothetical protein	L	1	1	0.813665	0.679503	0.919255	1.19752	0.736646	0.721739	2.21044	1.74529	1	1	0.851224	1.99435	0.973635	0.702448	0.898305	1.20716	4.91531	5.39848	1	1									1	1
XOO0744	ycfV	ABC transporter ATP-binding protein	V	1	1	1.10757	0.681275	2.6255	2.85259	2.251	1.64143	0.671429	1.48469	1	1	1.3413	0.717391	2.50652	1.26522	1.48043	0.834783			1	1									1	1
XOO0745	ybjY	ABC transporter permease	V	1	1	1.24597	1.14641	1.12738	1.16252	1.05271	1.22987	1.22522	1.05313	1	1	0.870458	0.963665	0.939968	1.23539	0.916272	0.897314	0.885115	1.01898	1	1									1	1
XOO0746	glmS	glucosamine--fructose-6-phosphateaminotransferase	M	1	1	0.949502	0.82996	0.81703	0.851117	0.869531	0.825737	1.22129	1.39688	1	1	0.953844	0.921246	0.969422	0.957402	0.898745	0.91389	0.981806	1.1166	1	1	0.894892	0.613642	0.916995	0.626196	0.957546	0.672016	0.884204	0.826368	1	1	0.967329	1.02693	1.06778	1.03818	1.0622	1.00648	0.928848	1.07247
XOO0747	XOO0747	hypothetical protein		1	1	0.575871	0.777929	1.28019	2.24322	1.96122	1.60075	0.84252	0.620037	1	1	0.822512	1.00233	1.09397	1.3082	1.23757	1.08706	0.694509	0.927739	1	1	1.7729	1.88997	0.822326	0.777736	0.676676	0.582382	0.658205	0.735813	1	1	1.4504	1.61206	1.21992	0.837487	0.969613	0.95168	1.23089	0.943323
XOO0748	XOO0748	hypothetical protein		1	1	0.44785	0.437296	1.05206	5.06491	7.41536	6.78281	3.70135	3.30856	1	1	0.718625	0.792077	0.949613	1.10786	1.16605	1.14895	1.07077	1.42834	1	1									1	1
XOO0749	XOO0749	transposase	L	1	1	0.429866	0.428543	0.924277	3.43284	3.11904	3.10317	2.14135	3.40757	1	1	0.952984	1.01428	1.27829	1.13629	1.09765	1.11164	1.09357	1.34178	1	1									1	1
XOO0750	XOO0750			1	1									1	1									1	1									1	1
XOO0751	XOO0751			1	1							2.01744	3.6657	1	1							0.675268	0.531646	1	1									1	1
XOO0752	XOO0752	transposase	L	1	1	0.989532	0.837404	0.597348	0.733426	0.700628	1.09002			1	1	1.1186	0.721294	0.579515	0.575202	0.377898	0.925067			1	1									1	1
XOO0753	XOO0753	transposase	L	1	1	1.46217	1.16027	0.995155	1.21506	1.60492	2.10026	1.63756	2.14563	1	1	0.954516	1.04581	1.15772	1.20746	1.26669	1.22677	1.32327	1.88665	1	1									1	1
XOO0754	gloA	lactoylglutathione lyase	E	1	1	0.873856	0.858639	0.806515	0.852165	0.625774	0.594372	0.758225	0.665227	1	1	1.61703	1.44925	1.45211	1.08019	1.03033	1.29137	1.0482	0.744693	1	1	0.966177		1.00672		0.866997		0.906621		1	1	0.967808		0.743181		0.995021		0.796772
XOO0755	copB	copper resistance protein B	P	1	1	0.915224	0.715074	0.753449	0.829947	0.942814	1.06095	0.454344	0.499112	1	1	0.982505	0.839489	1.01083	0.944182	0.859483	0.78506	0.97151	1.01827	1	1	0.729691	1.23157	0.730041	1.22446	0.764551	1.18649	0.799931	1.11751	1	1	1.03166	1.07729	1.1099	1.02414	1.01678	1.15318	1.09577	1.02428
XOO0756	copA	copper resistance protein A	Q	1	1	1.02556	0.934356	0.779123	0.823514	1.13344	1.29594	0.476083	0.476469	1	1	0.96183	0.882157	0.791578	0.892457	0.815813	0.870948	1.20401	1.27742	1	1	1.40098	0.894956	1.23334	0.962499	1.17109	0.998663	1.25788	0.929962	1	1	1.00344	0.99032	1.24501	0.965618	1.2467	1.00701	1.10286	1.01135
XOO0757	XOO0757	hypothetical protein		1	1	1.5343	1.16779	1.23005	1.25783	1.48248	1.12174	0.797025	0.8902	1	1	1.14948	1.33731	1.144	1.44101	1.11876	0.861867	0.882643	0.982786	1	1									1	1
XOO0758	cysM	cysteine synthase	E	1	1	0.747218	0.571417	0.662142	0.785919	0.944941	0.96855	1.08585	1.19383	1	1	0.97695	0.918587	0.841785	0.951687	0.903282	0.871842	0.838534	1.0776	1	1	1.09783	0.999508	1.04204	0.730022	1.02796	0.969884	1.08099	1.01744	1	1	1.09036	0.92763	0.957567	0.871651	1.04069	0.951307	1.32842	0.959047
XOO0759	prlC	oligopeptidase A	E	1	1	0.82045	0.800409	0.597546	0.738753	1.118	1.21508	1.571	2.17669	1	1	0.904198	0.92917	1.03309	1.08127	1.10237	1.07062	1.3063	1.51196	1	1	0.986429	0.980805	1.04141	0.875715	1.05528	1.08301	1.04317	1.00599	1	1	0.967099	1.02412	0.945798	0.915785	0.955789	0.963893	1.0442	0.88381
XOO0760	XOO0760	hypothetical protein		1	1	0.735708	0.813544	0.698505	0.617502	0.766139	0.783026	0.845787	1.05815	1	1	1.0468	0.999826	1.14154	1.20374	1.15059	1.18382	1.4427	1.45789	1	1		0.407392		1.03695		1.34979		1.71788	1	1		0.845928		0.908155		1.585		0.950476
XOO0761	fabB	beta-ketoacyl- synthase I	IQ	1	1	0.321681	0.321049	0.311406	0.265655	0.303015	0.292726	0.507382	0.570913	1	1	1.00236	1.01858	0.819605	0.896465	0.900151	1.00123	0.727928	0.885127	1	1	0.929389	0.972921	0.974873	0.772642	0.87946	0.78927	0.852934	0.938548	1	1	0.998626	1.14482	0.993926	1.07847	1.01579	1.2909	1.30246	1.19887
XOO0762	fabA	3-hydroxydecanoyl-ACP dehydratase	I	1	1	0.281888	0.334228	0.334303	0.296144	0.282798	0.247055	0.349275	0.402558	1	1	0.963497	0.948517	0.812707	0.823155	0.864554	0.841195	0.943693	0.932279	1	1	1.42424	0.847266	1.2178	0.753666	1.0998	0.838895	1.08339	0.735545	1	1	0.992095	0.920117	0.979395	0.820584	0.898676	0.886567	1.16997	0.850824
XOO0763	dinP	DNA polymerase IV	L	1	1	0.806908	0.618724	0.689505	0.721971	0.780106	0.711967	0.951843	1.0984	1	1	1.01993	0.979655	0.951911	0.9067	0.884916	0.718044	1.15946	1.49097	1	1	1.07162	1.92253	0.938598	1.07642	0.974193	1.05116	0.833893	0.889023	1	1	0.928364	0.905232	1.07934	0.763831	1.05233	0.949419	1.20741	1.05286
XOO0764	gph	phosphoglycolate phosphatase	R	1	1	0.996461	1.02627	1.15481	1.12388	1.13469	1.13916	1.07581	1.45984	1	1	0.942589	0.833305	0.940574	1.03995	0.857311	0.845056	1.0859	1.1435	1	1		0.819266		0.765872		0.881704		0.969253	1	1		1.06573		0.885071		1.00337		0.988266
XOO0765	XOO0765	hypothetical protein		1	1	1.05678	0.821318	0.760271	0.757171	1.00378	1.01676	1.02049	1.47395	1	1	1.02123	0.996706	0.942045	1.04514	1.04246	1.06942	1.15217	1.2526	1	1	0.40153	1.15961	0.522742	0.795987	0.542239	1.11039	0.712169	1.08186	1	1	1.11656	1.08303	1.2241	0.953373	1.07186	1.10914	1.43265	1.11202
XOO0767	bioD	dithiobiotin synthetase	H	1	1	1.19689	1.07891	0.988124	0.850884	1.21351	0.984693	1.3775	1.12865	1	1	0.746551	0.925074	0.897214	1.05437	1.0165	0.85637	1.34936	1.92028	1	1	0.647206	0.709372	0.788731	0.61025	0.789231	0.739058	0.824636	0.843956	1	1	1.00816	0.787668	1.00293	0.779924	0.979008	0.76445	1.01348	0.702787
XOO0768	XOO0768	hypothetical protein		1	1	5.11441	9.43966	14.3744	12.0666	9.62339	6.93441	2.03975	2.45769	1	1	1.0777	0.953862	1.45067	1.38356	1.38123	0.933755	0.987913	1.03344	1	1	10.8259	9.64699	14.4087	8.57316	11.0695	8.61725	4.43315	1.45596	1	1	0.632987	0.559163	0.730122	0.647061	0.691198	0.584925	0.969641	0.569049
XOO0769	ptps	6-pyruvoyl tetrahydrobiopterin synthase	H	1	1	1.06692	1.31343	1.36103	1.51802	1.7421	1.47021	1.64295	1.575	1	1	1.05766	1.01411	1.13633	1.10971	1.16522	0.977084	0.767843	0.831809	1	1	1.00331		1.35189		1.22868		1.2341		1	1	0.909609		1.29505		0.951522		1.05576
XOO0770	rhlE	ATP-dependent RNA helicase	LKJ	1	1	2.64359	4.6232	4.23328	3.60995	4.09982	4.33081	1.20496	1.14884	1	1	1.04505	0.958464	0.758719	0.82555	0.81163	0.912663	0.926182	0.999716	1	1	1.39145	1.5288	1.87622	3.53511	2.11174	2.28888	2.09061	2.26723	1	1	0.953066	0.680606	1.02569	0.820337	0.988845	0.622709	1.04579	0.694656
XOO0771	uptA	fumarylacetoacetate hydrolase	Q	1	1	1.0519	0.837479	0.742271	0.699913	0.824764	0.796312	0.757399	0.886801	1	1	0.985804	1.0343	1.03261	1.01535	0.994552	1.04734	0.920763	1.10146	1	1	0.857136	1.01645	0.981257	0.940831	0.99609	1.02609	0.832924	1.09213	1	1	0.949908	0.989078	1.04057	0.951776	0.904525	0.912003	1.28157	0.908421
XOO0772	uptB	maleylacetoacetate isomerase	O	1	1	0.906084	0.841939	0.736229	0.818352	0.856752	0.696534	0.988527	1.11034	1	1	1.16661	1.00673	1.04053	1.02051	0.940244	0.975809	0.93439	1.27894	1	1									1	1
XOO0773	uptC	type II secretion system protein-like protein	NU	1	1	1.01629	0.762874	0.701888	0.770363	0.829529	0.841762	0.902582	0.835192	1	1	1.0157	0.979622	1.03358	1.00494	1.00678	1.06523	0.88966	0.841702	1	1	0.401592	0.332064	0.524045	0.603256	0.537215	0.62998	0.570569	0.844563	1	1	0.994308	0.962984	1.03049	0.901338	1.06801	0.929834	0.932706	0.920054
XOO0774	uptD	hypothetical protein		1	1	1.34906	1.40744	1.35461	1.11554	1.07328	1.04191	1.00025	1.07443	1	1	1.12229	0.978861	1.04332	1.03625	0.949631	0.838981	1.12643	1.05885	1	1	1.07771	1.30607	1.11184	1.2978	1.03895	1.42237	1.07202	1.26584	1	1	1.053	1.06127	0.929633	1.03164	1.09546	1.04207	1.06106	0.98293
XOO0775	uptE	hypothetical protein	M	1	1	1.45996	1.48829	1.35593	1.03236	1.25709	1.18289	0.940546	0.91356	1	1	0.980687	0.950389	0.908081	1.01311	0.958961	0.961395	1.13414	1.25431	1	1	1.04245	1.07873	1.03622	1.16983	1.0056	1.0006	0.986751	0.937267	1	1	1.02695	1.03858	0.934825	1.10719	0.950736	1.00609	0.925515	1.04471
XOO0776	XOO0776	hypothetical protein	S	1	1	1.2249	1.49703	1.80889	1.34767	0.759753	0.708518	0.401656	0.507738	1	1	1.17072	1.18395	1.56765	1.3826	1.34723	1.28527	1.03078	1.055	1	1									1	1
XOO0777	cysB	cystathionine beta-synthase	E	1	1	0.84174	0.757675	0.736553	0.774935	0.913591	0.93056	0.970559	0.975143	1	1	0.970159	1.03276	0.937045	0.971115	0.97164	0.96949	1.03736	0.956503	1	1	1.04726	1.22619	1.03301	1.22281	1.05107	1.29321	1.11623	1.15876	1	1	1.06449	1.08603	1.13093	0.9752	1.08929	1.11051	1.03555	0.983025
XOO0778	metB	cystathionine gamma-synthase	E	1	1	1.00741	0.976381	0.846675	0.708083	0.699743	0.786346	1.02371	1.13456	1	1	1.00743	0.990984	0.91034	0.932479	0.880728	0.934812	0.947608	1.05158	1	1	1.00805	0.938627	0.96059	0.930671	0.988528	1.04073	0.951759	1.00031	1	1	1.09131	1.11867	1.02444	0.877275	1.0448	0.924741	1.02607	0.995424
XOO0779	smtA	hypothetical protein		1	1	0.846098	0.949883	0.920015	0.844896	0.719154	0.643004	0.929197	0.888446	1	1	1.1857	1.14075	1.20042	0.989161	1.17632	1.17431	1.00211	1.10497	1	1	1.21007	0.789552	0.890515	0.846478	0.935837	1.00156	0.836738	0.980494	1	1	1.23724	1.25128	1.11843	1.23027	1.19054	1.16286	1.31503	1.05667
XOO0780	RfaG	glycosyltransferase	M	1	1	0.686723	0.902777	0.966087	0.86864	0.632482	0.605609	0.822352	0.76218	1	1	1.10482	1.09237	1.2512	1.01617	1.05818	1.05986	1.06186	1.08662	1	1	1.08406	1.03652	1.00299	1.03418	1.04886	1.05078	1.04401	1.0521	1	1	1.04133	0.97626	0.941963	0.81926	1.04155	0.837684	0.931674	0.834514
XOO0781	wxoC	glycosyl transferase family protein	R	1	1	0.645416	0.852889	1.1043	1.03977	0.734418	0.617008	0.839912	0.703616	1	1	1.1533	1.09018	1.4166	1.12829	1.17328	1.05788	1.09792	0.866741	1	1	1.08541	0.941986	0.999072	0.930278	0.988178	0.995974	0.987312	0.898752	1	1	1.07641	1.07233	1.13163	0.942057	1.11083	1.00476	1.04078	0.992303
XOO0782	wxoD	o-antigen acetylase	I	1	1	0.678788	0.816702	1.05028	1.01235	0.597087	0.457341	1.13756	1.31514	1	1	1.14093	1.01753	1.37602	1.08731	1.04385	0.875067	1.09636	1.34016	1	1	0.548576	1.08649	0.570379	1.60316	0.617544	2.5288	0.613342	2.7136	1	1	0.836078	0.859233	0.890522	1.23314	0.899544	1.19571	1.02954	1.31592
XOO0783	XOO0783			1	1							0.70472	0.80298	1	1							1.35671	1.68689	1	1									1	1
XOO0785	XOO0785			1	1									1	1							0.200207		1	1									1	1
XOO0786	XOO0786	IS1478 transposase		1	1	0.553758	0.917222	3.21503	3.76308	1.65557	0.787821		1.42857	1	1	2.15584	1.57143	9.55195	6.61255	6.98268	1.04545	8.60238	8.21147	1	1									1	1
XOO0787	tnpX1	IS1113 transposase	L	1	1	1.01268	0.902067	0.840233	0.716942	0.78223	0.710744	1.21586	1.2572	1	1	1.10595	0.88256	0.95473	0.956286	1.00818	0.91739	1.09591	1.41112	1	1									1	1
XOO0788	XOO0788	IS1478 transposase		1	1	1.31686	0.98218	1.27688	1.15633	0.992363	0.913148	1.48417	2.57053	1	1	1.06425	0.910632	1.30986	1.22604	1.20678	0.939445	1.30553	1.94429	1	1									1	1
XOO0789	wzt	ATP-binding protein	GM	1	1	1.18841	1.0952	1.34003	1.29854	0.80822	0.717668	1.07193	1.23553	1	1	0.993425	1.038	1.39344	1.11263	1.07106	1.14303	1.08903	1.32625	1	1	0.977581	0.758675	0.911694	0.66657	0.953213	0.81527	0.935631	0.901126	1	1	1.00503	0.948649	0.971769	1.03404	0.988227	1.05849	0.969812	1.03243
XOO0790	etfA	electron transfer flavoprotein subunit alpha	C	1	1	0.881055	0.693364	0.623795	0.605734	0.575471	0.714412	0.844485	0.878876	1	1	1.04266	1.06184	1.03775	1.14479	0.91669	1.11699	0.880274	0.869178	1	1	0.856715	0.946442	0.885282	0.917125	0.916848	0.982132	0.900241	0.968616	1	1	0.922201	0.858411	0.967607	0.821063	0.915164	0.89017	1.00747	0.879207
XOO0791	etfB	electron transfer flavoprotein subunit beta	C	1	1	0.770397	0.605785	0.545841	0.560896	0.517082	0.651529	0.891402	0.672956	1	1	1.09293	1.13674	1.06417	1.18494	0.893022	1.15606	0.851641	0.769541	1	1	0.939632	0.856727	0.933099	0.856775	0.8998	0.971342	0.957312	0.948281	1	1	1.09229	1.17313	1.07109	1.01281	1.03161	1.11042	1.08653	1.11148
XOO0792	rmlB	dTDP-glucose 4,6-dehydratase	M	1	1	1.05234	1.07716	0.893258	0.695654	0.608433	0.648187	0.814702	0.843955	1	1	1.06474	1.04584	0.960852	0.901847	0.965873	1.15221	1.19053	1.23532	1	1	1.18612	0.919308	1.18821	0.82458	1.14676	0.991079	1.07047	1.00171	1	1	0.996433	0.830228	1.10883	0.785268	1.00495	0.838595	1.10596	0.824641
XOO0793	rmlA	glucose-1-phosphate thymidylyltransferase	M	1	1	0.967841	1.14436	1.10819	0.838304	0.672687	0.576344	0.785173	0.701898	1	1	1.09922	1.05972	1.14193	0.990406	1.06254	1.1147	0.854622	0.871911	1	1	0.78255	0.741153	0.822134	0.800721	0.823503	0.910587	0.844445	0.86228	1	1	1.02369	0.937954	1.10453	0.875324	1.04974	0.962951	1.1999	0.901739
XOO0794	rmlC	dTDP-4-dehydrorhamnose 3,5-epimerase	M	1	1	0.986115	1.18091	0.945625	0.685309	0.697926	0.677966	0.788966	0.742477	1	1	1.04332	0.990395	0.923668	0.9518	1.0164	1.12367	1.1005	1.47422	1	1	0.79088	0.807673	0.756324	1.40297	0.763396	0.760365	0.701626	0.866035	1	1	1.00186	0.834545	1.0636	1.08056	1.12471	0.857347	0.571269	0.946785
XOO0795	rmlD	dTDP-4-dehydrorhamnose reductase	M	1	1	1.14339	1.20774	1.13453	0.809008	0.822775	0.737967	0.863886	0.998921	1	1	0.998098	1.00224	0.989485	1.029	1.04223	0.980844	0.999729	1.22802	1	1	0.824203	1.06794	0.915836	0.863078	0.858458	0.995106	0.877612	0.984967	1	1	1.00382	0.980768	0.871168	0.94093	0.905979	0.949882	1.23847	0.945867
XOO0796	xanB	phosphomannose isomerase; GDP-mannose pyrophosphorylase	M	1	1	1.19791	1.45742	1.66493	1.44039	1.01744	0.945522	0.729482	0.713539	1	1	1.1413	1.14463	1.16626	1.02368	0.94416	0.959346	1.04074	1.07196	1	1	0.983019	0.859257	0.792264	0.736033	0.812867	0.822886	0.761628	0.845167	1	1	1.05507	0.95272	0.934888	0.913504	0.988886	0.95249	1.0528	0.928252
XOO0797	xanA	phosphoglucomutase; phosphomannomutase	G	1	1	1.01983	1.22624	1.2195	1.06033	0.946816	0.934313	0.824277	0.764293	1	1	1.1377	1.13627	1.00269	0.912624	0.948545	0.967135	1.09385	1.03001	1	1	0.940139	0.954871	0.91366	0.837442	0.886288	0.946004	0.891879	0.918775	1	1	0.97977	0.929184	1.03435	0.885326	1.04124	0.982366	1.10943	0.911327
XOO0798	ipsI	IpsJ protein	I	1	1	0.902453	0.668364	0.724524	0.716308	0.692085	0.643562	0.620591	0.701936	1	1	1.12777	1.03144	1.14437	1.08999	1.02452	1.07933	0.850746	0.792177	1	1	1.16455	0.926463	0.982364	0.945249	1.04016	0.924046	0.99917	0.868735	1	1	1.02072	1.32834	1.02837	1.10341	0.921015	1.09013	1.03403	1.11692
XOO0799	ipsJ	IpsJ protein	I	1	1	0.934765	0.675549	0.592741	0.59518	0.64901	0.542246	0.820712	0.970263	1	1	1.10448	1.12952	1.00203	0.889653	1.10621	0.959057	0.87888	1.09808	1	1	0.5516	0.457751	0.674374	1.14258	0.695248	0.974494	0.816361	1.24158	1	1	0.899521	1.17734	1.05109	1.04503	0.977036	1.25631	0.911212	1.11222
XOO0800	RgpF	hypothetical protein	M	1	1	0.92017	0.844854	0.848207	0.839696	0.816095	0.741682	1.25267	1.57239	1	1	1.05891	0.973851	1.10302	1.05359	0.951149	0.776868	1.12977	1.4911	1	1	0.543422	0.455557	0.632813	0.427626	0.648078	0.473416	0.672532	0.627697	1	1	1.03426	0.998418	1.08674	1.00173	1.01005	1.16777	1.17914	1.01044
XOO0801	etf-QO	flavoprotein-ubiquinone oxidoreductase	C	1	1	0.965646	0.954792	0.903468	0.90218	0.972866	0.978891	0.959217	0.94849	1	1	1.13025	1.03627	1.1194	1.16212	1.08169	1.13141	1.0625	0.933548	1	1	0.898465	0.83281	0.958499	0.760073	0.925875	0.885923	1.00877	0.933434	1	1	0.986728	1.02206	1.07578	0.957909	0.998561	1.04598	1.20967	0.987599
XOO0802	alkB	DNA repair system specific for alkylated DNA	L	1	1	1.38894	1.17155	1.29017	1.11153	0.860113	0.72448	1.08868	1.15443	1	1	1.20131	0.950581	1.0774	0.93314	0.912427	0.722747	1.17874	1.3572	1	1	1.01898		0.928825		0.876259		0.911867		1	1	0.976264		0.769992		0.853914		1.01601
XOO0803	XOO0803	hypothetical protein	R	1	1	1.1664	0.994039	1.06972	0.868968	0.788407	0.753719	0.92123	0.804084	1	1	1.13144	1.0544	1.0746	1.10493	0.93593	0.984142	0.947492	0.913196	1	1	0.945365	1.06596	0.809521	1.30949	0.849635	0.959618	0.842422	1.02812	1	1	1.07801	1.16648	1.19436	1.06428	1.10043	0.86432	1.17072	1.07794
XOO0804	Ttg2C	hypothetical protein	Q	1	1	1.05331	1.07655	1.17145	1.02119	0.817126	0.778949	0.871876	0.983721	1	1	1.19898	1.02511	1.12245	1.23423	0.96046	1.02676	0.910577	1.03059	1	1	0.929041	1.31553	0.886158	0.80217	0.856317	0.824695	0.864126	1.01835	1	1	1.01993	1.13849	0.891681	1.04041	0.907374	1.1225	1.19085	0.931386
XOO0805	yrbF	ABC transporter ATP-binding protein	Q	1	1	1.4339	1.21117	1.262	1.05303	1.02069	0.837656	1.0069	1.08358	1	1	1.0032	1.04103	0.959879	1.00704	0.878267	0.815847	1.12249	1.24704	1	1	0.687615	0.646565	0.760275	0.57779	0.771966	0.780496	0.734282	0.819663	1	1	1.13109	0.985522	1.16483	1.02185	1.19273	1.23712	1.13514	1.05304
XOO0806	yrbE	ABC transporter permease	Q	1	1	1.21062	1.08523	1.16765	0.984239	0.894489	0.820902	1.37122	1.53414	1	1	0.904106	0.972352	0.955727	1.00386	0.879489	0.689171	1.17518	1.6494	1	1	1.08568	0.95846	0.989066	0.805307	1.00457	0.933052	0.984893	0.89572	1	1	0.954695	0.948783	0.925328	0.903622	1.02179	0.953699	0.982432	1.03835
XOO0807	XOO0807	hypothetical protein	S	1	1	1.1033	1.04768	1.05211	1.01514	0.894748	0.856128	1.21073	1.74618	1	1	0.959176	0.960738	1.03819	1.00596	0.935541	0.792167	1.11506	1.47363	1	1	0.635882	1.21907	0.703586	0.639818	0.701743	0.808053	0.716007	1.03743	1	1	0.954929	0.834121	1.03575	1.35976	0.993335	1.47766	1.19188	1.08557
XOO0808	Hns	DNA-binding protein	R	1	1	1.31834	1.51774	1.22605	0.97317	1.13433	1.03652	1.07015	0.940516	1	1	1.03325	0.912849	0.980281	0.968258	1.12204	1.14476	1.02053	1.04972	1	1	1.03511	1.19211	1.10948	0.915557	1.03481	1.07824	1.04668	1.05688	1	1	0.945009	1.00527	0.79339	0.914027	0.916824	0.967205	1.12604	0.995158
XOO0809	proS	prolyl-tRNA synthetase	J	1	1	0.929822	0.752844	0.715276	0.659479	0.756651	0.737825	0.939355	1.04977	1	1	1.02271	1.01622	0.94298	0.985134	0.948506	0.921045	0.92924	1.1318	1	1	0.980212	0.957336	0.968463	0.906986	0.96176	1.01892	1.01008	0.923246	1	1	0.975614	0.972949	1.0102	0.938838	1.04996	0.94732	1.0449	0.918704
XOO0810	XOO0810	hypothetical protein		1	1	1.03602	0.91212	0.830193	0.794854	1.0699	0.89126	0.906553	0.784242	1	1	1.07867	1.05424	1.1235	1.52393	1.37246	1.05743	0.843508	0.831568	1	1	1.25676	0.967187	0.930006	0.93661	0.965273	0.918307	1.02938	0.848206	1	1	1.08907	0.821778	1.1349	0.692843	1.09142	0.846121	1.04663	0.801443
XOO0811	pssA	phosphatidylserine synthase	I	1	1	1.28776	1.03489	1.02326	1.00604	1.0951	1.00188	0.976887	1.05373	1	1	0.784974	0.877226	0.923667	0.965985	0.823742	0.742656	1.22936	1.12407	1	1	0.892819	1.02286	0.814881	1.02845	0.828844	1.17294	0.823654	1.2217	1	1	0.862818	0.958511	0.916966	0.942886	0.989383	1.04032	1.03539	0.940599
XOO0812	rimI	ribosomal-protein-alanine acetyltransferase	R	1	1	1.46811	0.892739	1.11366	0.926506	1.10395	0.869345	2.12281	2.71432	1	1	1.00384	0.759033	0.933153	0.927958	0.697154	0.719738	1.3491	2.06481	1	1									1	1
XOO0813	XOO0813	ISXo8 transposase		1	1	1.29685	1.18264	2.21654	3.09111	2.019	1.22625	1.14482	2.3207	1	1	0.84298	1.03452	1.58977	1.8373	1.34772	0.565986	1.07947	2.09359	1	1									1	1
XOO0814	XOO0814	ISxac1 transposase		1	1	1.32787	1.40984	0.262295	1.19672	0.491803	0.786885	1.08559	1.63053	1	1	0.27957	0.387097	0.451613	0.247312	0.193548	0.483871	1.51745	1.49814	1	1									1	1
XOO0815	XOO0815			1	1							1.95258	1.83936	1	1							0.665219	1.53018	1	1									1	1
XOO0816	XOO0816			1	1									1	1									1	1									1	1
XOO0817	XOO0817	transposase	L	1	1									1	1									1	1									1	1
XOO0818	XOO0818	ISXo8 transposase	L	1	1	1.05872	0.838084	2.10418	2.45774	1.90319	1.17985	1.03734	1.20507	1	1	0.969838	0.99485	1.72781	1.57994	1.5846	1.00662	0.996031	1.11238	1	1									1	1
XOO0819				1	1									1	1									1	1									1	1
XOO0820	slt	soluble lytic murein transglycosylase	M	1	1	1.57784	1.58381	1.35138	1.09457	1.01278	1.0427	1.0432	1.03072	1	1	1.13567	1.11664	1.05644	0.999922	0.994912	1.05519	1.1842	1.07731	1	1	0.822545	0.99998	0.878734	0.884511	0.883258	1.00167	0.885821	0.971871	1	1	0.998307	1.01501	1.02077	0.994132	0.990584	0.995012	1.05456	0.974393
XOO0821	pel	pectate lyase	G	1	1	2.20098	1.95317	1.84976	1.87707	1.06439	1.3122	0.972277	1.38465	1	1	0.939333	0.861333	1.31333	1.11533	0.807333	0.732	1.19786	1.36007	1	1									1	1
XOO0822	XOO0822	ISXo8 transposase	L	1	1	1.63182	1.78409	1.64091	1.28409	1.24318	1.17727	2.12115	2.00531	1	1	1.48404	0.748227	1.06028	1.08156	0.778369	1.01596	0.805536	1.26021	1	1									1	1
XOO0823	XOO0823	transposase	L	1	1	0.730052	0.59657	1.40865	1.25205	0.972409	0.86428	3.06073	1.40395	1	1	1.98608	0.673956	1.43241	0.348907	1.15507	0.298211	1.41354	5.23216	1	1									1	1
XOO0824	XOO0824	transposase	L	1	1	1.40936	1.29532	1.72807	1.16667	0.555556	1.61111		5.37481	1	1	1.17264	1.09772	0.973941	1.0228	1.15961	0.837134		1.40597	1	1									1	1
XOO0825	XOO0825	ISXo8 transposase	L	1	1		1.03704	1.2963	1.7037		1.96296	0.147368	1.1213	1	1	1.9	2.66667		0.566667		2.46667	0.925146	0.448963	1	1									1	1
XOO0826	UbiE	SAM-dependent methyltransferase	H	1	1	1.31242	1.26616	1.51001	1.50401	1.17166	1.12617	0.643168	0.900206	1	1	0.978942	1.0512	1.49641	1.43293	1.36667	1.14681	0.704107	0.853454	1	1									1	1
XOO0827	Tra5	IS1404 transposase	L	1	1	1.73023	1.36728	1.60076	1.59317	1.94962	1.50542	1.42372	1.68945	1	1	0.85193	1.04922	0.946966	1.11922	1.24862	0.912601	0.80826	1.58875	1	1									1	1
XOO0828	XOO0828			1	1							0.797133	0.94086	1	1							0.77329	1.73129	1	1									1	1
XOO0829	STE14	hypothetical protein	O	1	1									1	1									1	1									1	1
XOO0830	STE14	hypothetical protein	O	1	1	1.12504	0.852106	0.744695	0.957884	1.36402	1.23474	1.20442	1.18738	1	1	0.702665	0.974194	0.785975	0.907994	0.953717	0.801122	0.791667	2.47333	1	1									1	1
XOO0831	valS	valyl-tRNA synthetase	J	1	1	0.77993	0.762471	0.715632	0.781067	0.84496	0.929394	1.259	1.15143	1	1	1.0346	1.00148	0.950688	0.9351	0.958178	0.994297	0.968027	0.96976	1	1	1.12338	0.944671	1.10469	0.999591	1.08024	1.04256	1.0605	1.04236	1	1	1.02523	1.11771	1.10528	1.10251	1.03337	1.13133	1.16093	1.07449
XOO0832	holC	DNA polymerase III subunit chi	L	1	1	0.779163	0.759151	0.771118	0.726971	0.877112	0.926287	0.950573	0.966329	1	1	0.978221	1.04965	1.01504	1.06287	0.995722	0.977314	1.02631	0.980144	1	1	1.06724	1.39232	1.03798	1.07977	1.01412	1.32654	0.953383	1.01767	1	1	1.08098	0.950385	1.03547	0.754155	0.983975	0.95773	1.06805	0.847673
XOO0833	XOO0833			1	1							0.984766	1.05195	1	1							0.988903	1.21814	1	1									1	1
XOO0834	pepA	leucyl aminopeptidase	E	1	1	0.779676	0.800004	0.741457	0.758094	0.858832	1.07445	1.14477	0.954512	1	1	1.0008	1.03643	0.870737	0.963951	0.930558	1.02292	0.789964	0.686409	1	1	0.967351	1.05303	0.999251	1.21084	1.03386	1.19202	1.08001	1.08141	1	1	1.00196	1.19827	1.07129	1.18928	1.063	0.953601	0.893608	1.2351
XOO0835	XOO0835			1	1							1.09286	1.50218	1	1							1.21299	1.19393	1	1	2.11456	1.53283	1.92797	1.33356	1.76569	1.52815	1.72518	1.30245	1	1	1.08822	1.03799	1.23048	1.02085	1.06235	1.12938	1.18499	1.0468
XOO0836	XOO0836	hypothetical protein	R	1	1	1.66114	1.61663	1.54823	1.21264	1.04647	1.00888	1.28288	1.55906	1	1	0.987578	0.994573	1.15991	1.09515	0.930174	0.886035	0.987965	0.995566	1	1	1.06529	1.10328	0.846232	0.854768	0.973808	1.02986	0.973862	0.915816	1	1	0.843563	1.1379	0.898783	1.15279	1.0397	1.25733	1.09199	1.23464
XOO0837	XOO0837	hypothetical protein		1	1									1	1	0.960784		8.80392	4.61765	3.71569	2.51961			1	1									1	1
XOO0838	XOO0838	hypothetical protein		1	1	0.879085	0.966231	1.02996	1.0915	0.972767	0.764161	1.30439	1.35846	1	1	0.919113	1.29119	1.09706	1.69023	1.27022	0.679449	1.07229	1.52721	1	1	0.728682		0.77538		0.674607		0.893872		1	1	0.843589		1.0439		0.922982		0.841845
XOO0839	xerD	site-specific tyrosine recombinase XerD	L	1	1	1.251	1.0816	1.09579	0.936585	1.27672	1.18448	1.32867	1.29596	1	1	0.906469	0.879687	0.946848	1.03214	0.994232	0.721055	0.916649	0.990432	1	1	1.15508	1.36953	1.03436	1.59708	1.07038	1.23713	1.03467	0.901229	1	1	0.95657	1.00159	0.892834	0.853567	0.995699	0.836152	0.900639	0.842649
XOO0840	dsbC	disulfide isomerase	O	1	1	1.64179	1.62938	1.25133	0.948879	0.924098	0.941182	0.823053	0.790976	1	1	0.984945	1.02616	0.95716	1.03482	0.939259	0.961659	1.10691	1.08824	1	1	0.972085	1.01638	0.886744	1.1251	0.903263	0.93614	0.910002	0.961377	1	1	1.03291	0.962588	0.894543	0.986473	1.00634	0.934241	0.918734	0.983381
XOO0841	purL	phosphoribosylformylglycinamidine synthase	F	1	1	0.979065	0.779774	0.722043	0.780235	1.03925	0.962137	0.895879	0.814047	1	1	0.921158	0.99612	0.873014	0.94067	0.942228	0.909348	0.85947	0.877842	1	1	1.06124	1.04486	1.07725	1.04868	1.04998	1.07641	1.0807	1.00996	1	1	1.01347	1.14401	1.05313	1.18639	1.09468	1.26267	1.01397	1.2271
XOO0842	xadA	hypothetical protein		1	1	0.746314	0.734415	0.601879	0.509308	0.439169	0.447196	0.408573	0.457595	1	1	0.928038	1.143	0.857821	0.919254	0.697965	0.790278	0.842496	0.78271	1	1	0.590517	0.808731	0.32656	0.589586	0.439834	0.361751	0.51643	0.656684	1	1	0.967606	0.895818	0.798334	0.871618	0.898489	0.798429	0.625714	0.818344
XOO0843	XOO0843			1	1									1	1									1	1									1	1
XOO0845	XOO0845			1	1									1	1									1	1									1	1
XOO0847	xpsE	general secretion pathway protein E	NU	1	1	1.42622	1.41738	1.27486	1.02371	0.893842	0.821273	0.91376	1.12976	1	1	0.959808	0.985636	1.00627	1.02468	0.944973	0.872412	1.17963	1.38405	1	1	0.996337	1.02119	0.974108	0.857472	0.95182	0.987167	0.939144	0.948734	1	1	0.960203	0.947919	1.02193	0.893111	1.0114	0.97538	1.18744	0.935001
XOO0848	xpsF	general secretion pathway protein F	NU	1	1	1.44094	1.19915	1.08998	0.911223	0.893991	0.647835	1.148	1.69951	1	1	0.885473	0.864586	0.962098	0.992373	0.846398	0.647618	1.31705	1.64402	1	1	1.77296	0.967882	1.49567	0.929961	1.46654	1.07387	1.42285	1.02859	1	1	1.03577	0.891014	1.15739	0.826677	1.22505	0.882384	1.17847	0.770675
XOO0849	xpsG	general secretion pathway protein G	NU	1	1	1.06787	1.01931	1.08618	0.890882	0.782689	0.730424	0.902136	1.1173	1	1	1.0905	0.99061	1.09612	1.17927	1.11283	1.08998	1.18558	1.33403	1	1	0.918132	1.28276	0.953535	1.26193	0.902677	1.11706	0.91565	0.899016	1	1	1.1231	1.05975	1.08238	1.13047	1.12648	1.30252	1.17288	1.34954
XOO0850	xpsH	general secretion pathway protein H	NU	1	1	1.22903	1.2046	0.978014	0.72662	0.830827	0.829758	0.943449	0.987682	1	1	0.980691	1.0104	0.806832	0.907129	0.869528	0.813477	0.947755	1.35341	1	1	1.14484	0.962997	0.892053	0.840631	0.969082	0.970904	0.867285	0.917417	1	1	1.07939	1.05542	1.14882	1.02165	1.09978	1.08243	1.11361	1.03412
XOO0851	xpsI	general secretion pathway protein I	NU	1	1	1.54131	1.3756	1.46212	1.4818	1.20668	0.928817	0.866253	0.901586	1	1	1.04218	1.00444	1.02684	1.06963	0.962866	0.744097	1.2595	1.0916	1	1		2.22891		1.40045		2.08056		1.40868	1	1		1.33046		1.2989		1.23152		1.47308
XOO0852	xpsJ	general secretion pathway protein J	U	1	1	1.33668	1.15249	1.31902	1.19944	1.34109	0.911316	1.21773	1.82744	1	1	0.805708	0.817435	0.858874	0.944097	0.906177	0.560594	1.09971	1.47302	1	1	0.614008	0.865658	0.679143	1.04925	0.641254	0.791127	0.662718	1.00916	1	1	1.0564	0.995714	1.03975	0.897672	1.13452	0.873251	1.05193	0.946726
XOO0853	xpsK	general secretion pathway protein K	U	1	1	1.40802	0.910276	1.30175	1.17093	1.18596	0.790977	1.24621	1.44545	1	1	1.0634	1.03142	1.19184	1.36163	1.1742	0.612459	1.05036	1.26197	1	1	1.14553	1.11366	0.885872	1.17763	0.891018	0.996277	0.819895	0.999325	1	1	1.07022	1.06865	1.06082	0.971936	1.02749	0.939023	0.912618	1.08165
XOO0854	xpsL	general secretion pathway protein L	NU	1	1	1.22524	0.976256	0.942173	0.842326	0.961715	0.793837	1.12086	1.24598	1	1	0.831025	0.836658	0.959048	1.01464	0.911139	0.858459	1.06311	1.22431	1	1	1.0818	1.122	0.971489	1.02367	0.934496	0.870387	0.931814	0.975972	1	1	1.02171	1.05906	0.907196	1.21414	0.94766	1.05335	0.777399	1.10353
XOO0855	xpsM	general secretion pathway protein M		1	1	1.07983	0.8697	0.801631	0.68867	0.736481	0.593133	1.16609	1.32	1	1	0.959168	0.916286	1.01771	1.15372	0.957677	0.882819	0.93412	1.04934	1	1	1.08086	0.963256	0.88447	0.855817	0.940366	0.972899	0.908597	0.906111	1	1	1.03635	0.993134	0.963277	0.881203	0.914819	0.929227	0.978274	0.920907
XOO0856	xpsN	general secretion pathway protein N		1	1	1.19036	0.967044	0.851328	0.748647	0.744712	0.670438	1.11379	1.53554	1	1	0.979347	0.93804	0.846997	0.985458	0.845838	0.811802	1.0435	1.45685	1	1	0.99416	1.06686	0.822232	0.987107	0.888508	0.956092	0.880808	0.97732	1	1	1.03111	1.04227	1.05343	0.922978	1.05181	0.984781	0.978654	0.985419
XOO0857	xpsD	general secretion pathway protein D	NU	1	1	1.03025	0.847159	0.786543	0.709464	0.704453	0.69187	0.996474	1.15882	1	1	1.03536	0.982868	0.976292	1.00281	0.976073	0.936146	1.04186	1.22014	1	1	0.936659	1.17401	0.96157	0.917772	0.887026	0.864941	0.889649	0.906607	1	1	0.98544	1.03654	1.05268	0.998976	1.00689	0.987666	1.35047	0.928818
XOO0858	XOO0858	hypothetical protein	R	1	1	1.19029	0.826005	0.719269	0.650757	0.805326	0.781723	1.00512	1.19701	1	1	0.941171	0.935628	0.716744	0.806496	0.807079	0.696227	0.959799	1.20226	1	1	0.727651	0.414867	0.725078	0.722619	0.673811	0.665191	0.693429	0.733367	1	1	0.974122	1.0947	1.16063	1.15017	1.20164	1.18367	1.20221	0.915864
XOO0859	PhnF	transcriptional regulator	K	1	1	2.94399	2.71259	2.34286	1.60311	1.39604	1.36436	0.764935	0.90063	1	1	1.00373	0.960788	1.00456	1.1139	0.848548	0.681535	1.23769	0.940688	1	1	0.984569	0.517278	0.90647	1.10765	0.965167	0.91048	0.860208	1.15042	1	1	0.940769	1.1783	1.07556	0.955994	1.13484	1.2225	1.32531	1.13883
XOO0860	PnuC	transporter	H	1	1	0.928495	0.758093	0.96407	1.00534	0.889363	0.812522	1.07325	1.51157	1	1	0.895078	0.920984	1.12867	1.17012	0.954663	0.662349	0.880749	1.44389	1	1	1.03153	0.925098	0.859128	0.780157	0.769521	0.793602	0.79012	0.794186	1	1	0.982732	1.03976	0.876931	1.10738	0.986765	1.35085	1.13116	1.04393
XOO0861	bfrC	iron permease	P	1	1	0.79378	0.649944	0.636801	0.626435	0.766013	0.773787	0.763421	0.815726	1	1	0.937898	0.895966	0.892604	0.925513	0.838995	0.859342	1.12417	1.25138	1	1	0.88574	0.76026	0.883492	0.801164	0.887153	0.750958	0.845316	0.761697	1	1	1.03481	0.883592	1.01653	0.867731	1.02398	0.93337	0.976325	0.862852
XOO0862	XOO0862	hypothetical protein	R	1	1	1.01897	0.589379	0.720721	0.825984	0.871977	0.848269	0.71885	0.960032	1	1	1.24495	1.19785	1.17497	1.36406	0.983849	1.04038	1.0582	1.35049	1	1	0.488861	0.698882	0.532578	0.760145	0.591054	0.866935	0.611142	0.920095	1	1	0.972257	0.887873	1.10186	0.87569	1.06259	1.08181	1.36714	0.93445
XOO0863	XOO0863	glycosyl transferase family protein	R	1	1	1.0778	0.908342	0.93057	1.05714	1.41919	1.08957	1.1444	0.944153	1	1	0.865663	0.786093	0.791541	0.824803	0.796129	0.7319	1.17408	0.812277	1	1	1.02847	0.87504	1.0043	0.951777	0.952744	0.931286	1.0814	0.957943	1	1	0.882571	0.844664	1.04609	0.821821	1.05672	0.934226	1.03445	0.761042
XOO0864	XOO0864	transposase	L	1	1	1.11762	0.877219	1.10589	1.21511	1.19186	1.14204	1.09528	1.32703	1	1	0.821286	0.92874	1.04327	1.02943	0.924536	0.831129	1.43191	1.97049	1	1									1	1
XOO0865	XOO0865	transposase		1	1	0.890175	0.957651	1.21344	1.29644	1.46838	1.29814	0.327481	1.67454	1	1	1.20708	1.11524	1.44867	1.80608	1.79468	1.16818	2.51354	2.84127	1	1									1	1
XOO0866	XOO0866	hypothetical protein	L	1	1	1.45061	1.29563	1.46621	1.6794	1.00312	1.13221	1.31211	3.00126	1	1	1.12695	1.0554	1.01667	1.11775	1.05002	0.674019	0.531435	1.21883	1	1	0.430914	0.632631	0.572904	0.858607	0.53509	0.721534	0.550422	0.812856	1	1	1.05716	0.989133	1.09654	1.00738	1.10746	0.890258	1.067	1.11501
XOO0867	XOO0867	hypothetical protein	L	1	1	1.06513	1.00933	0.877555	0.795806	0.832771	0.850897	0.73822	0.82065	1	1	0.895819	0.876601	0.802758	0.879626	0.879893	0.834164	1.11935	1.14833	1	1	0.873333	0.877447	0.869063	0.687875	0.841667	0.766649	0.8339	0.786075	1	1	0.919552	0.986467	1.04066	0.81649	1.08035	0.930442	1.0738	1.03037
XOO0868	XOO0868	endonuclease	L	1	1	1.07715	0.914527	0.73988	0.722473	0.934536	0.727678	0.802345	0.779076	1	1	0.879466	0.910447	0.74219	0.897303	1.07844	0.836437	1.12507	1.39107	1	1	0.784329	0.989581	0.71698	0.988593	0.687297	0.82025	0.660808	0.883216	1	1	1.01344	1.03564	1.13345	1.13053	1.20864	0.929369	0.825864	1.0506
XOO0869	XOO0869	hypothetical protein	L	1	1	0.713862	0.74122	0.656385	0.621991	0.535311	0.551077	0.768202	0.704669	1	1	0.928255	0.919227	0.975092	0.919128	1.01594	1.02297	1.07773	1.02648	1	1	0.561966	0.849988	0.616531	0.708399	0.595294	0.764905	0.594058	0.760937	1	1	1.00302	0.850746	1.02889	0.831327	0.999816	0.871168	1.00185	0.864136
XOO0870	XOO0870	hypothetical protein		1	1	0.909712	0.849797	0.829614	0.787884	0.678579	0.631186	0.723295	0.966677	1	1	1.02759	0.95247	1.03876	1.12302	1.02178	0.914351	1.09364	1.13523	1	1	0.744815	0.727034	0.765855	0.623232	0.772795	0.722236	0.742366	0.731225	1	1	1.02828	1.04593	1.02544	1.03767	1.06674	1.15799	0.955322	1.14051
XOO0871	XOO0871	hypothetical protein		1	1	1.27753	1.15919	1.04757	0.955004	1.05781	0.909394	0.707317	0.818624	1	1	1.02584	1.04612	1.1217	1.14356	1.14699	1.02547	0.817948	0.967213	1	1	0.93687	0.944204	0.899573	1.47152	1.00179	0.862376	0.922328	0.956072	1	1	0.914552	0.86706	1.09564	1.10072	0.998148	0.971866	0.561559	1.0804
XOO0872	XOO0872	hypothetical protein	R	1	1	1.62305	1.59542	1.57432	1.35022	1.23284	1.21288	1.39067	1.51181	1	1	0.976349	0.915741	0.96785	0.974151	0.924768	0.913309	1.13352	1.42727	1	1	0.780516	0.954693	0.841194	0.916799	0.847387	0.97041	0.894552	0.937108	1	1	0.980331	1.07838	0.900199	0.994357	0.99357	1.02728	1.02634	1.05834
XOO0873	XOO0873			1	1									1	1									1	1									1	1
XOO0874	XOO0874	transposase		1	1	3.58947	2.03158	1.47368	1.49474	2.28421	1.47368			1	1	1.28205	2.08974	1.66667	3.44872	1.11538	2.5			1	1									1	1
XOO0875	XOO0875	transposase		1	1									1	1									1	1									1	1
XOO0876	XOO0876	Maf-like protein	D	1	1	1.47063	1.25337	0.904167	0.663492	1.12976	0.829167	0.917025	1.05717	1	1	0.885397	0.909072	0.753195	0.888959	0.915148	0.673162	1.19547	1.6899	1	1	1.0764	1.10635	1.00585	1.07647	1.0199	1.01467	1.00109	0.957113	1	1	0.99144	1.11601	0.94324	0.930378	0.944845	0.958117	1.03567	1.00761
XOO0877	XOO0877	hypothetical protein	R	1	1	1.3397	1.17597	1.22481	1.30338	1.21406	0.987631	1.66074	2.2266	1	1	0.912251	0.845965	0.874244	0.768934	0.710355	0.715213	1.60678	2.39256	1	1	2.0494	1.10673	1.81453	0.826469	1.46182	1.09992	1.47303	1.09407	1	1	0.814906	0.834263	0.931452	0.997898	0.941237	0.893759	0.990525	0.693875
XOO0878	fabH	3-oxoacyl-ACP synthase	I	1	1	1.18597	1.12353	1.1333	1.23906	1.28242	1.09681	1.42394	1.27292	1	1	0.949915	0.895646	0.87713	0.88339	0.831545	0.812398	0.89201	0.878301	1	1	1.39681	0.940185	1.28449	1.01424	1.25361	0.974951	1.30859	0.999094	1	1	1.02005	1.07797	1.15593	0.905126	1.06584	0.995463	1.12328	0.931451
XOO0879	XOO0879	hypothetical protein		1	1	1.14555	1.03076	1.6262	1.76811	1.47205	1.12703	1.67913	1.06629	1	1	0.911432	0.853592	0.971984	1.11297	1.02756	0.72526	1.17916	1.18793	1	1									1	1
XOO0880	fabD	ACP S-malonyltransferase	I	1	1	0.484602	0.426353	0.400674	0.373066	0.487398	0.380852	0.903319	0.920227	1	1	0.863499	0.874943	0.742443	0.878885	0.811738	0.769273	0.978511	1.17377	1	1	0.811611	0.931164	0.793155	0.890874	0.759464	0.851586	0.738601	0.838588	1	1	1.03996	0.946767	0.933611	0.753224	0.900472	0.778639	0.983557	0.799639
XOO0881	fabG	3-ketoacyl-ACP reductase	IQR	1	1	0.370297	0.341848	0.327031	0.311861	0.321657	0.290101	0.791666	0.810474	1	1	0.963853	0.945843	0.882342	0.970499	0.87797	0.949802	0.937393	1.08461	1	1	0.992624		0.918283		0.873931		0.804282		1	1	1.10668		0.999895		0.975712		0.974652
XOO0882	acpP	acyl carrier protein	IQ	1	1	0.80907	0.702337	0.927286	1.01199	0.857722	0.653399	0.808415	0.674554	1	1	1.08251	1.03602	1.41577	1.13743	1.25398	1.08308	0.998948	0.768122	1	1	1.08573	0.918141	1.05745	0.875796	1.12968	1.02551	1.10319	0.951051	1	1	0.977747	1.01576	1.09792	0.915397	1.10319	1.07327	0.932409	0.974113
XOO0883	fabF	3-oxoacyl-ACP synthase	IQ	1	1	0.687816	0.717861	0.673492	0.674981	0.727117	0.674531	0.963559	0.914296	1	1	0.963118	0.971521	0.925255	0.915988	0.966666	0.999393	0.926183	0.916547	1	1	0.890676	0.912793	0.891053	1.20899	0.888105	1.01847	0.918097	1.0245	1	1	1.06211	1.06201	1.11287	0.923512	0.998942	0.940305	1.0359	0.970423
XOO0884	trpE	hypothetical protein	EH	1	1	0.974329	0.740966	0.669544	0.632021	0.830233	0.678354	0.973338	0.996245	1	1	0.857692	0.869043	0.761116	0.826595	0.823171	0.78227	1.20526	1.34398	1	1	1.10541	0.797241	1.06969	0.878041	1.06619	0.843615	1.04287	0.895756	1	1	0.965764	1.0451	1.02193	0.901888	0.986119	0.950715	1.02692	0.938545
XOO0885	XOO0885	hypothetical protein	R	1	1	1.06863	0.781887	0.760144	0.733062	0.878567	0.742283	0.95225	0.910254	1	1	0.981606	0.998969	0.997679	1.20578	0.913701	0.884305	1.18185	1.00386	1	1	0.962371	0.556368	0.932306	0.879656	0.975441	0.685686	0.992459	0.87898	1	1	0.977997	0.865747	0.976082	0.945363	0.99321	0.807888	0.765433	0.933603
XOO0886	holB	DNA polymerase III subunit delta'	L	1	1	1.03102	0.878507	0.819873	0.745792	0.854927	0.772146	1.01981	1.14555	1	1	0.977301	1.02744	0.927496	1.02872	0.948912	0.862521	1.13043	1.21719	1	1	0.919511	0.825255	0.903727	0.816867	0.884876	0.847548	0.903221	0.852443	1	1	0.983906	0.993196	1.01635	0.978294	1.00037	0.971817	0.978835	0.89896
XOO0887	pilZ	type IV fimbriae assembly protein	NU	1	1	1.00232	0.766574	0.769684	0.764184	0.713275	0.597643	0.749799	1.01492	1	1	1.1188	1.03507	0.989724	1.10828	1.06942	1.01138	1.08698	1.27607	1	1	1.35833	0.83859	1.36175	0.921336	1.40793	0.994312	1.39207	1.14744	1	1	1.05303	1.20372	1.07912	1.0657	0.929581	1.17988	1.12569	1.11045
XOO0888	XOO0888			1	1									1	1									1	1									1	1
XOO0889	XOO0889			1	1							2.29332	0.78468	1	1							1.00917	0.992237	1	1									1	1
XOO0890	XOO0890	hypothetical protein		1	1	1.96468	1.07727	1.27526	1.34247	1.0869	1.40111	0.812525	1.00633	1	1	1.13552	0.65093	1.11326	1.16879	0.869863	0.938845	1.12867	1.28183	1	1	1.00335	0.959872	0.995041	0.865008	0.978663	0.880739	1.03774	0.860874	1	1	0.962045	0.974112	0.969056	0.926564	0.995468	1.08662	1.03202	0.982156
XOO0891	prpR	propionate catabolism regulatory protein	KT	1	1	1.04253	0.895518	1.21125	1.25093	1.11419	0.98487	1.56121	1.90681	1	1	0.84103	0.865939	0.916317	0.891408	0.751469	0.628324	1.05026	1.37129	1	1									1	1
XOO0892	prpB	2-methylisocitrate lyase	G	1	1	0.189418	0.145415	0.130658	0.125889	0.11752	0.127328	0.306888	0.609769	1	1	1.01207	0.979566	0.868023	0.923752	0.954995	1.00422	1.00963	1.3154	1	1	0.838755	0.900574	0.812056	0.907627	0.748353	0.895812	0.699151	0.852459	1	1	0.969776	0.960532	0.956205	0.84731	0.950404	0.974464	0.995328	0.888833
XOO0893	prpC	methylcitrate synthase	C	1	1	0.367293	0.363978	0.355727	0.344404	0.29728	0.308638	0.507786	0.450113	1	1	1.03269	1.13345	1.04454	1.09379	1.03262	1.0688	0.892935	0.823177	1	1	2.11923	0.795863	1.80254	0.767638	1.54631	0.754008	1.53421	0.721165	1	1	0.987738	0.856112	1.04561	0.768897	1.04361	0.853254	1.00439	0.788689
XOO0894	acnA	aconitate hydratase	C	1	1	0.501837	0.413342	0.405672	0.363068	0.347664	0.348953	0.554997	0.605248	1	1	1.00582	1.07936	1.04613	1.00887	1.06063	1.02509	0.953116	1.21038	1	1	0.807951	0.774844	0.754179	0.685339	0.755124	0.667451	0.718249	0.760571	1	1	1.0099	0.995834	1.07566	0.941966	1.08051	1.02638	1.0209	0.889123
XOO0895	XOO0895	hypothetical protein		1	1									1	1			3.76271	5.75424	2.69492				1	1									1	1
XOO0896	XOO0896	hypothetical protein	S	1	1	1.15143	0.909944	0.794506	0.629868	0.779207	0.65299	0.960919	0.934865	1	1	1.02156	1.02773	0.835016	0.861373	0.961492	0.892692	1.3154	1.31424	1	1	1.00207	1.03397	1.00603	1.0105	0.953793	1.02107	0.955484	0.993283	1	1	1.04099	1.06953	0.996899	1.05774	0.941334	1.09578	1.01514	1.05193
XOO0897	fyuA	TonB-dependent receptor	P	1	1	1.67127	1.6634	1.76425	1.54505	1.43183	1.43279	0.987986	1.02927	1	1	0.969634	0.937491	0.971856	1.00859	0.981484	1.01466	1.0089	1.04741	1	1	1.08581	0.937896	0.930791	0.94249	0.991619	0.784918	1.02789	0.877222	1	1	1.06235	1.18766	1.07156	1.08326	1.01525	1.17868	1.23707	1.1601
XOO0898	URH1	inosine-uridine preferring nucleoside hydrolase	F	1	1	2.10264	1.68786	1.85484	1.58062	1.55879	1.48564	1.27398	1.12319	1	1	0.964228	1.01644	1.0738	1.07283	0.978408	1.06478	1.21443	0.88459	1	1	0.907275	2.17756	0.978801	1.82963	0.956482	1.95657	1.00808	1.40293	1	1	1.01249	0.879221	0.980331	0.850206	1.01658	0.954052	1.16508	0.80452
XOO0899	XOO0899	hypothetical protein		1	1	2.49383	1.52778	6.55864	6.19753	6.28086	0.984568	0.33697	2.24182	1	1	0.318352	1.49438	5.22097	5.55805	5.38577	0.835206			1	1									1	1
XOO0900	XOO0900	hypothetical protein	L	1	1	2.86801	2.18651	2.08321	1.23242	1.37016	1.41894	1.58764	2.85955	1	1	1.32821	1.31282	0.77265	1.26154	1.10085	0.998291	0.752117	1.19861	1	1									1	1
XOO0901	fecA	TonB-dependent receptor	P	1	1	31.0279	80.8405	78.7023	15.8243	2.51167	2.57069	1.41049	1.5532	1	1	0.905802	1.01843	1.00683	1.04573	1.0471	0.972696	0.906863	0.917211	1	1	2.81178	3.364	2.9222	2.83372	2.54821	2.47195	2.4812	2.25226	1	1	1.0008	0.958479	1.00823	0.897906	0.947741	0.919606	1.05724	0.906883
XOO0902	glpQ	glycerophosphodiester phosphodiesterase	C	1	1	9.36707	42.8616	49.0354	9.65488	1.50305	1.65549	1.03028	1.26851	1	1	0.877388	0.799754	0.841035	0.807147	0.829945	1.061	1.03362	1.08677	1	1									1	1		0.924754		0.759764		0.783682		0.758519
XOO0903	EmrA	hypothetical protein	V	1	1	6.808	35.528	31.152	9.656	4.888	1.8	1.06197	1.26367	1	1	1.43956	1.35165	1.0989	2.30769	1.94505	1.04396	1.49194	1.57258	1	1									1	1
XOO0904	XOO0904	ISXo8 transposase	L	1	1	1.72912	2.58019	2.49753	1.78567	1.28625	1.57802	1.33955	1.85474	1	1	1.00286	1.04101	0.715998	0.902254	0.871798	1.0243	0.87664	1.46162	1	1									1	1
XOO0905	XOO0905	ISXo8 transposase	L	1	1							0.191531		1	1							2.03855		1	1									1	1
XOO0906	tnpA	transposase	L	1	1	1.27361	1.20691	1.34518	0.958617	0.604674	0.719085	1.69129	1.79728	1	1	1.17798	1.06905	1.09881	1.07976	0.885714	0.828571	1.15933	1.23918	1	1									1	1
XOO0907	Bfr	bacterioferritin	P	1	1	2.29459	1.67297	2.34324	1.58649	1.18108	1.82703	1.6525	2.08499	1	1	0.95977	0.798851	0.975096	1.05556	0.954023	0.929119	1.49437	1.21904	1	1									1	1
XOO0908	AHP1	peroxiredoxin	O	1	1	2.66667	1.22876	3.28758	1.88889	1.71895	1.97386	0.869979	1.13495	1	1	1.13208	0.571429	0.967655	0.83558	0.795148	0.606469	0.984261	1.22172	1	1									1	1
XOO0909	hspA	low molecular weight heat shock protein	O	1	1	1.84586	2.94962	1.54004	1.35509	1.81077	2.53224	1.72565	2.56247	1	1	0.702286	0.814319	1.32848	1.12692	1.62203	1.61317	2.19839	1.93511	1	1	0.853446		1.64252		1.3863		0.937032		1	1	0.833437		0.803435		1.0739		0.569647
XOO0910	cbpA	curved DNA binding protein	O	1	1	1.02123	1.32908	1.18875	1.18309	1.32216	1.29631	1.07308	1.01692	1	1	0.923653	0.920257	1.01569	1.00135	1.02938	0.934221	1.36694	1.2448	1	1	0.970866	0.892629	1.04125	0.865532	1.02583	1.01142	0.989281	1.0377	1	1	1.02226	0.939618	0.964345	1.10643	0.950416	0.980168	0.945474	1.06347
XOO0911	pilH	PilH family regulatory protein	TK	1	1	1.30983	1.17088	1.22858	1.17804	1.05496	0.915924	0.974501	1.05178	1	1	1.07321	1.00283	1.30317	1.30383	1.23238	1.12892	0.903426	0.812655	1	1	0.549831		0.691751		0.751		0.541354		1	1	0.809481		1.15522		0.946915		1.12673
XOO0912	hflK	integral membrane protease subunit	O	1	1	1.0843	1.01076	0.882599	0.819909	0.959263	0.964568	0.916714	1.16778	1	1	0.933534	1.01171	0.928499	0.979649	0.967304	0.96505	1.22648	1.33008	1	1	0.894873	1.05345	1.01697	0.94068	0.931229	1.07759	0.938521	1.00001	1	1	0.987894	1.05408	0.917626	1.01121	0.933789	1.08255	1.21943	1.10998
XOO0913	hflC	integral membrane proteinase subunit	O	1	1	0.942088	1.00713	0.803621	0.684132	0.75465	0.861095	1.07186	1.18509	1	1	1.06996	1.04492	0.976851	0.954917	0.943209	1.06846	0.985707	0.95824	1	1	1.06312	1.03315	1.03054	0.895095	1.00523	0.991837	0.988433	0.95535	1	1	1.03024	0.918497	1.02091	0.764343	1.0666	0.862505	1.11436	0.825213
XOO0914	XOO0914	hypothetical protein	S	1	1	1.51528	0.781499	1.42235	1.42612	1.36961	1.11637	1.0138	2.15525	1	1	0.68507	0.667429	1.541	1.41457	1.03986	0.717086	1.33173	0.690997	1	1									1	1
XOO0915	purA	adenylosuccinate synthetase	F	1	1	0.794309	0.766528	0.690076	0.692155	0.915501	1.01827	0.846764	0.929759	1	1	1.0063	1.05339	0.981172	1.04187	1.10614	1.07055	0.879671	0.921722	1	1	1.38098	1.01854	1.39519	1.13764	1.46056	1.15107	1.59245	1.11359	1	1	0.858846	0.95153	1.02144	0.881437	1.08526	0.890793	0.854893	0.887794
XOO0916	pepN	aminopeptidase	E	1	1	1.35667	1.58529	1.21884	0.793536	0.831027	0.874831	1.02845	0.959692	1	1	1.02904	1.02385	0.945571	0.946248	0.98202	1.0375	0.953895	0.937142	1	1	1.33456	0.765645	1.14117	0.879786	1.18484	0.845139	1.24904	0.940353	1	1	0.900311	0.951644	1.0281	0.942305	1.01248	0.959855	0.846954	0.912919
XOO0917	XOO0917	IS1595 transposase		1	1	1.53207	1.47684	1.68884	1.19181	1.04751	1.00653	1.52551	2.30746	1	1	0.915755	1.05197	1.12582	1.34792	1.25219	0.84628	1.36619	1.25719	1	1									1	1
XOO0918	XOO0918	IS1478 transposase		1	1	1.62417	1.36182	1.54005	1.23632	1.26903	1.35514	1.35604	1.39037	1	1	0.675344	0.790275	1.12868	1.03585	0.929764	0.755894	0.600081	0.757933	1	1									1	1
XOO0919	XOO0919	IS1478 transposase		1	1	0.996923	2.24154	2.65692	3.37846	2.97231	2.80462	0.146569	1.54763	1	1	1.00255	0.408917	1.2535	0.968153	1.34777	0.873885	1.24475	1.68219	1	1									1	1
XOO0920	XOO0920	hypothetical protein		1	1	2.0359	1.44562	1.53361	1.84477	2.37311	1.99402	1.72474	1.58537	1	1	0.926773	0.921471	0.930086	1.04407	1.13651	0.978463	1.78401	1.21725	1	1	1.02306	0.919584	1.09351	0.821998	1.07507	1.00732	1.11813	0.926716	1	1	0.979005	0.932299	1.02791	0.850892	1.00788	0.913157	1.00502	0.919669
XOO0921	msi147	hypothetical protein		1	1	1.8755	1.88118	1.75441	1.77658	1.8158	1.8556	1.0962	1.51613	1	1	0.719157	0.838493	0.888291	0.978466	0.842082	0.641095	0.985853	1.28294	1	1									1	1
XOO0922	XOO0922	hypothetical protein	S	1	1	1.09017	0.947143	1.02835	0.97683	1.74284	1.21054	1.09449	1.0517	1	1	0.852603	0.816382	0.776297	1.06206	1.17111	0.80653	0.965751	0.943495	1	1	1.23635	0.88782	1.14968	1.13428	1.2803	1.1573	1.33802	1.06932	1	1	1.10154	0.851342	1.29818	0.830807	1.46511	0.886631	0.459667	0.892756
XOO0923	RfaG			1	1									1	1									1	1									1	1
XOO0924	RfaL	hypothetical protein	M	1	1	1.13302	0.729631	0.658796	0.644164	0.982042	0.603259	1.42256	1.65786	1	1	1.22075	0.961682	1.0078	1.16311	0.907765	0.784673	1.00717	1.14679	1	1									1	1
XOO0925	htrB	lipid A biosynthesis lauroyl acyltransferase	M	1	1	0.969692	0.908556	0.773294	0.962764	0.996017	0.87513	1.78041	2.13536	1	1	0.826323	0.807786	0.821189	0.874234	0.80365	0.602595	1.36802	1.85503	1	1	1.0744	0.816886	1.05022	0.889363	1.04101	0.961192	1.08021	0.851676	1	1	1.0855	1.01184	1.27692	0.970156	1.15552	1.07319	1.16314	1.10095
XOO0926	kdtA	3-deoxy-D-manno-octulosonic-acid transferase	M	1	1	1.08245	0.868996	0.94393	0.99179	0.886812	0.769956	1.23097	1.28513	1	1	1.04434	1.02705	1.046	1.13947	0.94793	0.794664	1.07816	1.2692	1	1	0.774553		0.834689	1.07893	0.698634	0.493789	0.722802	1.46833	1	1	1.0468	1.33615	0.802927	0.477868	1.01103	1.04632	0.849315	0.782283
XOO0927	tolC	hypothetical protein	MU	1	1	0.983859	1.09427	1.15058	1.17852	1.10977	1.10285	0.877827	0.780213	1	1	0.999025	0.973292	1.02026	1.01358	0.99821	0.987119	0.86318	0.753569	1	1	0.877866	1.11653	1.09337	1.18029	1.08155	0.552505	1.08339	0.564303	1	1	1.10804	1.27551	0.951292	1.45586	0.812732	1.58754	0.822204	0.899681
XOO0928	pcm	L-isoaspartate protein carboxylmethyltransferase	O	1	1	1.07669	1.00936	1.1264	1.2359	1.41875	1.29793	0.796459	0.768874	1	1	0.859585	0.960715	0.926276	1.0273	0.980574	0.855213	1.05099	0.959905	1	1	1.195	1.49259	1.01137	1.33133	0.994921	1.44634	0.97556	1.18765	1	1	1.19083	1.0458	1.19784	0.799198	1.11689	0.849549	1.38967	0.901789
XOO0929	AcrR	transcriptional regulator	K	1	1	2.3379	2.6386	3.17331	3.4327	2.96137	2.76981	3.26837	3.58656	1	1	1.12657	1.09966	1.19692	1.11223	0.931742	0.84956	1.09742	1.82105	1	1	0.772497	1.00792	0.92149	1.31591	1.16335	1.45714	1.3597	1.60666	1	1	1.05235	1.13906	1.12126	1.01745	1.10346	0.981693	0.977938	1.03727
XOO0930	XOO0930	hypothetical protein	T	1	1	1.95102	2.28554	2.40024	2.47909	2.24253	2.41219	0.997494	1.62406	1	1	2.18052	2.20344	2.05158	2.51003	2.05158	1.82521	1.14465	0.817803	1	1									1	1
XOO0931	XOO0931	hypothetical protein		1	1							4.83509	2.13619	1	1							1.93253	3.85743	1	1									1	1
XOO0932	XOO0932	transposase		1	1	1.15717	1.03052	0.927772	1.34893	1.06663	1.28484	1.20086	1.85776	1	1	0.703376	0.885137	0.947618	1.03629	0.968444	0.861155	1.02226	1.56895	1	1									1	1
XOO0933	XOO0933			1	1							0.579067	0.689171	1	1							0.759793	1.03104	1	1									1	1
XOO0934	XOO0934			1	1							1.12642	1.33208	1	1									1	1									1	1
XOO0935	LysR	LysR family transcriptional regulator	K	1	1	1.44394	1.24334	1.27045	1.30326	1.49864	1.30253	1.31534	1.63861	1	1	0.890857	0.951362	0.860438	1.05042	1.04017	0.860215	1.26863	1.48092	1	1	0.836826		0.908527		0.889345		0.940218		1	1	0.911319		1.07657		1.05271		1.34427
XOO0936	leuC	isopropylmalate isomerase large subunit	E	1	1	1.51287	1.55332	1.61164	1.51652	1.57877	1.44713	0.948459	0.994048	1	1	0.973183	0.98108	0.937415	1.02041	1.0701	1.01473	1.26023	1.42715	1	1	0.974609	0.947657	0.970045	1.37021	1.00537	0.891824	0.97722	0.906682	1	1	0.979119	0.898953	0.964547	0.967914	0.960378	0.854162	0.999902	0.972821
XOO0937	leuD	isopropylmalate isomerase small subunit	E	1	1	1.38994	1.45262	1.88573	1.70605	1.58024	1.41004	1.11725	1.33421	1	1	0.856171	0.915374	1.15145	1.13705	1.07986	0.999335	1.04511	1.11292	1	1	0.856007	0.940006	0.813498	0.814584	0.783236	0.921884	0.820191	0.893894	1	1	1.08295	0.993797	1.09531	0.99932	1.04626	1.04073	1.16917	1.04527
XOO0938	XOO0938			1	1									1	1									1	1									1	1
XOO0940	leuB	3-isopropylmalate dehydrogenase	CE	1	1	1.17774	1.25368	1.15557	1.08517	1.08574	1.05314	0.982273	0.957968	1	1	0.845561	0.87199	0.850279	0.890605	0.911189	0.972465	1.05396	0.985074	1	1	1.24252	1.01441	1.10322	0.946468	1.05928	1.02687	1.01638	0.885725	1	1	1.03108	1.04733	1.00984	0.985791	0.98119	0.967202	0.989907	1.02251
XOO0941	leuA	2-isopropylmalate synthase	E	1	1	1.03568	1.13061	1.15152	0.996227	0.912379	0.88669	0.98455	0.878185	1	1	1.01565	0.97891	0.928264	0.987849	1.02722	1.04897	1.07083	1.14584	1	1	0.995953	1.04196	0.952513	0.978412	1.07641	1.16497	1.25559	1.18816	1	1	0.995875	0.964472	1.11255	0.864293	1.06026	1.0482	1.03171	0.922771
XOO0942	tdcB			1	1									1	1									1	1									1	1
XOO0944	ilvM	acetolactate synthase isozyme II small subunit	S	1	1	3.10453	2.60017	2.16638	2.26829	2.69948	1.87195	2.20204	2.21226	1	1	0.709066	0.663909	0.545329	0.963461	1.20097	0.908997	1.40045	0.923993	1	1	0.584035	1.64919	0.716344	1.82166	1.02164	2.53293	0.884463	2.9786	1	1	0.819734	1.44017	1.01315	1.80262	0.913587	1.86242	1.0649	1.42287
XOO0945	ilvG	acetolactate synthase 2 catalytic subunit	EH	1	1	1.48597	1.70883	1.54779	1.36195	1.28162	1.18909	1.50591	1.5064	1	1	0.877495	0.892225	0.843448	0.920879	0.911784	1.03799	1.24982	1.69453	1	1	1.12436	1.31747	1.05875	1.70918	1.21272	2.38688	1.30533	2.3692	1	1	1.07712	1.09474	1.06071	0.929887	0.997807	1.31236	1.0645	1.27006
XOO0946	ilvC	ketol-acid reductoisomerase	EH	1	1	1.17288	1.49816	1.42847	1.26548	1.04371	1.06019	1.24147	1.14263	1	1	1.05288	0.970622	1.10194	1.0109	1.04863	1.1796	1.06363	1.03227	1	1	1.05547	0.854341	1.15829	1.05352	1.24655	1.1845	1.2926	1.25008	1	1	1.01291	0.985856	1.14132	0.90663	1.09862	0.960626	1.03372	1.01187
XOO0947	thiC	thiamine biosynthesis protein ThiC	H	1	1	0.88535	0.8944	0.838696	0.519999	0.369643	0.326463	0.524576	0.553284	1	1	1.14211	1.08105	1.0193	1.00311	1.03238	1.10023	1.52472	1.83632	1	1	0.690627	0.790792	0.691576	0.73583	0.686696	0.814702	0.677674	0.862471	1	1	1.07474	1.0595	1.22067	0.98926	1.33065	1.27849	1.6302	1.29273
XOO0948	CadC	hypothetical protein	K	1	1	2.57404	2.56479	2.23672	1.41716	1.35546	1.31828	1.15281	1.48799	1	1	0.930454	0.958452	0.924165	0.941982	0.861581	0.807606	1.47901	1.70479	1	1	1.58184	1.58676	1.73609	1.67994	1.88057	2.06483	1.74437	1.72547	1	1	0.976636	0.947219	1.02148	0.933338	1.01211	0.994288	1.06937	0.977091
XOO0949	XOO0949	transcriptional regulator	K	1	1	1.63691	2.42814	3.12712	2.12346	1.12048	1.36641	2.08423	2.30832	1	1	0.743434	1.02857	1.00317	0.972872	0.793362	0.911688	0.973917	1.16831	1	1									1	1
XOO0950	btuB	TonB-dependent receptor	H	1	1	0.792399	0.829342	0.987763	1.7315	1.64562	1.73945	4.25622	3.01595	1	1	0.994283	1.03772	0.933414	0.96054	1.09568	1.18101	0.849374	1.05541	1	1	1.07227	1.13256	1.18912	0.93661	1.17622	0.663051	1.42377	0.560258	1	1	1.03116	1.08272	0.920109	0.896134	0.857454	0.848987	0.757393	0.796151
XOO0951	XOO0951	response regulator	T	1	1	1.07645	1.01634	0.841159	0.847109	1.20676	1.13591	1.15139	1.16679	1	1	1.07471	0.996301	0.827877	0.95259	1.00281	1.01318	0.972376	0.911002	1	1	0.958202	1.11133	0.986278	0.988794	1.03459	1.14486	1.04894	1.06349	1	1	0.968401	0.974311	0.945977	0.899053	0.934888	0.921814	1.01615	0.933718
XOO0952	ppa	inorganic pyrophosphatase	C	1	1	1.55599	1.4896	1.49244	1.47129	1.49313	1.3614	1.07216	1.10668	1	1	0.998656	0.98089	1.15343	1.04134	1.03604	0.996337	0.826447	0.772085	1	1	1.17688	0.906284	1.03312	0.983212	1.11761	1.00208	1.04078	0.953368	1	1	1.01758	1.07612	1.14507	1.02536	1.01406	1.05687	0.707872	1.02033
XOO0953	XOO0953	hypothetical protein		1	1	3.00872	2.36628	1.54651	1.375	1.46657	1.65262	1.67616	2.11769	1	1	0.710562	0.864198	0.788752	0.788752	1.04801	0.650206	0.729095	1.27205	1	1	1.13474	4.85001	0.828675	5.97031	0.847538	4.90626	0.816306	3.17126	1	1	0.938302	1.28514	0.694707	1.06073	0.812823	0.901154	0.77776	1.1354
XOO0954	XOO0954			1	1									1	1									1	1									1	1
XOO0956	XOO0956	transposase		1	1	0.886275	0.931373	0.67451	0.831373	0.578431	0.703922	1.51397	1.60777	1	1	0.958333	1.07292	1.27083	1.26215	0.888889	0.8125	1.05664	2.06086	1	1									1	1
XOO0957	OVP1	H+ translocating pyrophosphate synthase	C	1	1	1.22975	1.12283	1.46147	1.23655	0.9199	0.83086	1.07577	1.00289	1	1	0.840873	1.02141	0.992008	0.997288	0.994434	0.773369	1.57484	2.1	1	1									1	1
XOO0958	XOO0958	hypothetical protein		1	1	2.91673	3.54024	2.20023	1.12675	0.870707	0.847494	0.85384	1.13476	1	1	1.37199	1.24963	1.22666	1.02809	1.18504	1.26111	1.58641	1.26567	1	1	1.08045	1.14296	0.785182	1.3966	0.877131	0.780076	0.823692	0.788472	1	1	1.03114	0.873088	0.802025	1.14959	1.12314	0.975407	0.94447	1.00581
XOO0959	XOO0959	transposase		1	1									1	1									1	1									1	1
XOO0960	XOO0960	transposase		1	1	2.03659	1.61787	1.75581	1.46517	1.31105	1.42787	0.683664	0.80731	1	1	0.874108	1.13757	1.15899	1.20247	1.21544	1.10123	0.987347	1.66343	1	1									1	1
XOO0961	XOO0961	ISXo8 transposase	L	1	1	1.42741	1.46531	2.75268	2.75397	1.62523	1.45258	1.01074	1.55485	1	1	1.04453	0.953761	1.94106	2.04995	1.71443	1.16869	1.65078	1.69227	1	1									1	1
XOO0962	pfkA	6-phosphofructokinase	G	1	1	1.21627	1.3254	1.16987	0.941697	1.05235	1.05739	0.7932	0.878952	1	1	1.06101	0.988981	0.995566	1.02298	1.09325	1.03856	0.963054	0.869928	1	1	0.951413	0.952327	0.900283	0.92061	0.907705	0.954213	0.874356	0.888129	1	1	0.995883	1.02708	0.951391	0.957517	0.949064	0.913273	0.955879	1.02924
XOO0963	adk	adenylate kinase	F	1	1	1.06984	0.824822	0.881851	0.827467	1.03763	0.837901	0.872236	0.925465	1	1	0.916135	0.922701	0.960809	0.923722	1.07033	0.912279	1.10749	1.04556	1	1	0.766618	1.17866	0.81282	0.790983	0.754716	0.957048	0.738548	1.03096	1	1	1.00394	1.13478	0.842923	1.15456	0.824189	1.10777	1.688	1.04021
XOO0964	mpl	UDP-N-acetylmuramate--L-alanine ligase	M	1	1	1.12151	0.904775	0.827205	0.829503	1.03256	0.961383	1.26839	1.45703	1	1	0.945613	0.906037	0.882754	0.861366	0.840808	0.864328	1.23913	1.20386	1	1	0.722236	0.976138	0.796358	1.03603	0.841225	1.14133	0.86172	1.1236	1	1	0.91863	0.821441	0.848467	0.905744	0.883382	0.86186	0.943435	0.831951
XOO0965	XOO0965	hypothetical protein	R	1	1	1.02508	0.840169	0.917288	0.923729	1.19593	0.960169	1.79659	1.73943	1	1	0.974439	1.00293	1.08156	1.28507	1.13015	0.880585	1.2641	1.74923	1	1	0.881805	0.96896	0.976242	1.76289	1.07687	1.47062	1.03451	2.08376	1	1	1.12515	1.67848	1.18759	2.18337	1.25846	2.08048	0.888973	1.80494
XOO0966	XOO0966	hypothetical protein	S	1	1	1.07038	0.884191	0.966726	0.999602	0.882491	0.741618	1.05211	1.2218	1	1	1.01296	1.06067	1.18319	1.07986	1.0083	0.929546	1.20232	1.49785	1	1	0.910033	0.836151	0.851451	0.967802	0.793861	1.00597	0.810662	1.00624	1	1	0.90331	0.992758	1.04934	1.15283	0.986935	1.08259	1.17066	1.06769
XOO0967	XOO0967			1	1									1	1									1	1									1	1
XOO0968	XOO0968	transposase	L	1	1	0.979303	0.965674	0.875989	1.04543	1.33956	1.48831	1.28379	1.70426	1	1	1.00994	1.01889	0.94831	1.00149	1.1834	0.958913	0.928753	1.43862	1	1									1	1
XOO0969	XOO0969	transposase	L	1	1	1.326	1.18253	1.6067	2.18943	1.66161	1.77659	1.29288	1.09508	1	1	1.20228	1.3374	1.91516	1.93254	1.24542	1.40797	1.14825	1.03712	1	1									1	1
XOO0970	gst	glutathione S-transferase	O	1	1	1.18858	1.13267	1.09311	1.05021	1.00291	1.10126	0.974541	0.876456	1	1	0.980325	0.894605	1.04744	1.04363	0.936454	1.06549	0.840793	0.711784	1	1	0.715636	0.582297	0.79398	0.557945	0.716457	0.667598	0.819288	0.848116	1	1	1.04526	0.940261	1.06376	0.967977	1.05755	1.12958	1.14546	1.01825
XOO0971	mdh	malate dehydrogenase	C	1	1	0.647491	0.815947	0.945323	1.18959	1.38695	1.43296	1.3344	1.08552	1	1	1.06079	1.10471	1.04613	1.07999	1.15664	1.15611	0.963327	0.893034	1	1	1.02313	1.07175	1.09351	1.09364	1.14403	1.28004	1.20017	1.18944	1	1	1.02183	1.00617	1.06508	0.929681	1.02834	1.00672	1.08617	0.927828
XOO0972	ppiB	peptidyl-prolyl cis-trans isomerase	O	1	1	0.64828	0.848951	1.05825	1.313	1.48943	1.48892	1.12391	0.911077	1	1	1.12237	1.13227	1.12576	1.14222	1.14197	1.21571	0.821737	0.646122	1	1	0.586183	0.672128	0.795927	0.726541	0.746991	0.874749	0.944561	0.916646	1	1	0.861407	0.950565	0.998284	0.94263	0.922799	0.986504	0.828168	0.891957
XOO0973	typA	GTP-binding elongation factor protein	T	1	1	1.01242	1.09689	1.01859	0.993696	1.12328	1.2999	1.08556	0.945548	1	1	1.00599	0.994389	0.884766	0.897896	0.941935	1.00996	0.839494	0.715068	1	1	1.0848	1.19765	1.11562	1.48682	1.22482	1.15357	1.21074	1.27894	1	1	1.02247	1.00996	1.04353	1.07191	0.990368	0.895306	0.907717	0.931644
XOO0974	XOO0974	hypothetical protein	S	1	1	1.24551	1.30455	1.40455	1.5035	1.57491	1.60898	1.52487	1.61023	1	1	0.814343	1.08216	1.05622	1.05404	1.04968	0.72117	0.872966	1.03607	1	1									1	1
XOO0975	gatAX	Glu-tRNAGln amidotransferase A subunit	J	1	1	2.32988	1.8358	1.7071	2.22633	1.96302	2.21746	1.80201	2.03926	1	1	1.22713	0.934338	1.25404	1.51884	0.996771	0.668461	1.04757	2.08075	1	1									1	1
XOO0976	MscS	hypothetical protein	M	1	1	1.32465	1.39318	1.32033	1.30219	0.909012	0.999856	1.62905	1.51506	1	1	1.13734	1.29765	1.26245	0.992296	1.03905	1.07026	1.67478	1.52875	1	1	0.996952	1.49895	0.910279	0.853717	0.81261	0.934422	0.831112	0.856464	1	1	0.960651	0.91738	0.949315	0.863496	0.993941	0.894683	0.975141	1.01183
XOO0977	dhs1	family II 2-keto-3-deoxy-D-arabino-heptulosonate 7-phosphate synthase	E	1	1	1.35804	1.48176	1.62851	1.29532	1.20476	1.10932	0.947552	1.08118	1	1	0.924342	0.897077	0.979958	0.889937	0.962714	0.901754	1.02744	1.22828	1	1	1.16056	1.07531	1.08937	0.851675	1.06343	0.921056	1.06088	0.942256	1	1	1.03961	1.07062	1.03226	1.00616	1.20569	0.998437	0.939437	0.964884
XOO0978	cirA	colicin I receptor	P	1	1	1.21832	1.81923	1.54916	1.06485	0.777064	0.997311	0.399006	0.504487	1	1	1.0341	0.952491	0.974524	0.944034	1.02738	1.08168	1.0334	0.877524	1	1	0.44691	0.78056	0.551684	0.651076	0.508932	0.712852	0.561427	0.7217	1	1	1.00185	0.754162	1.02265	0.692789	1.1018	0.760191	0.996892	0.739591
XOO0979	dsbB	disulfide bond formation protein B	O	1	1	1.29391	1.27199	1.19577	1.06773	0.917366	1.01224	0.564284	1.00599	1	1	1.22237	0.969307	1.17627	1.25282	0.946136	1.18549	0.972893	0.966398	1	1	0.612724	0.705856	0.703417	0.686888	0.58315	0.909084	0.55647	0.979802	1	1	0.802911	0.963199	0.94721	1.06055	1.02591	1.16885	1.23913	1.00378
XOO0980	XOO0980	IS1478 transposase		1	1	1.68977	1.88531	1.72277	1.30446	0.981023	1.23102	1.04386	1.10292	1	1	0.865836	1.03006	0.963343	1.20748	1.01906	0.897361	1.21761	1.35138	1	1									1	1
XOO0981	Tra5	IS1404 transposase	L	1	1	1.30805	1.29098	0.783491	0.799401	1.267	1.12797	1.25404	1.53008	1	1	0.912075	0.845435	0.717525	0.811617	0.960016	0.872091	0.963106	1.311	1	1									1	1
XOO0982	XOO0982			1	1							1.41202	1.66347	1	1							1.04829	1.92349	1	1									1	1
XOO0983	XOO0983			1	1							1.64514	1.96882	1	1							0.820086	1.55317	1	1									1	1
XOO0984	XOO0984	transposase	L	1	1	4.11313	2.3697	1.63636	0.824242	1.01919	1.29293			1	1	1.00246	0.382759	0.789163	1.1734	0.461084	0.480296			1	1									1	1
XOO0985	XOO0985	IS1478 transposase		1	1	1.03864	1.09436	1.13776	1.13482	0.972701	0.974521	1.00177	1.54595	1	1	0.862295	0.914623	1.05718	1.15738	0.862295	0.670426	0.977012	1.16763	1	1									1	1
XOO0986	XOO0986	hypothetical protein		1	1	0.955124	1.02573	1.28285	1.30861	1.07076	1.08965	0.943682	0.928718	1	1	0.989963	0.90597	1.15188	1.08092	1.00617	0.93346	1.01959	1.09291	1	1	0.971655	1.02869	0.813015	1.15924	0.896755	1.11474	1.02014	1.1355	1	1	1.09987	1.07329	1.11346	0.831447	1.06316	0.898346	1.08065	0.789075
XOO0987	Tra5	IS1404 transposase	L	1	1	5.43813	3.67224	2.56187	6.25084	3.00669	2.16722	1.01768	0.904827	1	1	1.19899	0.898606	0.679341	1.9417	0.659062	0.90621			1	1									1	1
XOO0988	XOO0988	IS1478 transposase		1	1									1	1	0.317797	0.898305	0.419492	0.576271	0.114407		0.925216	0.46884	1	1									1	1
XOO0989	XOO0989	transposase		1	1	1.70297	1.41992	1.08445	1.13861	1.1555	0.984857	0.791237	0.755984	1	1	1.05351	1.08779	1.08152	1.074	0.934783	0.912625	1.10282	0.838801	1	1									1	1
XOO0990	tnpA	transposase	L	1	1	0.99566	1.85121	2.19653	1.9907	1.16367	0.422195	1.88628	2.557	1	1	1.19208	0.558296	1.74514	2.93946	2.358	1.5142	0.978599	4.69629	1	1									1	1
XOO0991	XOO0991			1	1							1.49599	4.11166	1	1							1.63032	3.13769	1	1									1	1
XOO0992	XOO0992	transposase	L	1	1	1.48504	1.36535	0.755906	0.790551	0.822047	1.89606			1	1	0.958564	0.78453	0.752762	0.837017	0.698895	1.04972			1	1									1	1
XOO0993	XOO0993			1	1								2.06604	1	1							0.386207	0.749425	1	1									1	1
XOO0994	XOO0994			1	1							1.56373	1.87908	1	1							1.30115	1.62959	1	1									1	1
XOO0995	XOO0995			1	1							1.65732	1.62802	1	1							1.35885	1.86248	1	1									1	1
XOO0996	XOO0996			1	1							1.11614	1.51435	1	1							1.22641	1.35422	1	1									1	1
XOO0997	XOO0997			1	1							0.962517	1.07794	1	1							1.19928	1.32292	1	1									1	1
XOO0998	XOO0998			1	1							1.54409	2.34295	1	1							1.14694	1.65434	1	1									1	1
XOO0999	XOO0999			1	1							1.45742	2.52849	1	1							1.43337	1.57196	1	1									1	1
XOO1000	XOO1000			1	1							0.868929	1.44939	1	1							1.34209	1.46362	1	1									1	1
XOO1001	XOO1001			1	1							2.74545	4.4	1	1							1.28442	3.98307	1	1									1	1
XOO1002	RluA	pseudouridylate synthase	J	1	1	1.68595	1.62161	1.76505	1.39728	1.43329	1.30342	0.937214	1.62328	1	1	0.858363	0.886489	0.998493	1.38574	0.83325	0.605224	1.36752	4.05769	1	1									1	1
XOO1003	XOO1003	transposase		1	1	1.30108	0.677419	2.19355	2.56989	0.204301	1.15054	0.269134	1.35913	1	1	0.281174	0.823961	0.523227	1.05623	0.449878	0.210269	0.44258	0.987633	1	1									1	1
XOO1004	XOO1004	hypothetical protein		1	1	2.04804	2.88415	2.34405	1.26966	0.867493	0.938396	0.977798	0.919519	1	1	0.895973	0.792617	1.04329	0.973826	0.846309	0.908725	1.05074	1.02407	1	1									1	1
XOO1005	XOO1005			1	1							1.12605	1.04482	1	1							1.31955	1.04323	1	1									1	1
XOO1006	XOO1006	transposase	L	1	1							0.134792	1.88575	1	1							13.3486	13.1257	1	1									1	1
XOO1007	XOO1007	ISxac1 transposase		1	1	2.13095	1.67989	1.63492	1.29233	1.22751	1.00397	1.05734	1.19061	1	1	1.16164	0.835129	0.956897	1.09052	1.06466	0.96875	1.0156	1.27107	1	1									1	1
XOO1008	XOO1008	ISxac1 transposase		1	1									1	1									1	1									1	1
XOO1009	XOO1009	ISXo8 transposase	L	1	1	1.98611	1.83848	1.52623	1.21245	0.940844	0.876029	1.28113	1.77127	1	1	1.19721	1.16045	1.00223	1.15487	0.83844	0.848468	1.54925	1.69282	1	1									1	1
XOO1010	XOO1010			1	1							1.24054	1.99172	1	1							1.0254	1.93799	1	1									1	1
XOO1012	XOO1012			1	1									1	1									1	1									1	1
XOO1013	XOO1013			1	1									1	1									1	1									1	1
XOO1014	SleB	hypothetical protein	M	1	1	4.89437	6.86419	5.56858	2.43225	1.45239	1.14207	0.61841	1.29557	1	1	1.16297	1.11979	1.35349	1.17718	1.06319	1.21316	0.998081	1.19446	1	1									1	1
XOO1015	glpQ	glycerophosphodiester phosphodiesterase		1	1	0.767677	0.549242	1.61616	1.38258	0.849747	0.606061	1.41246	2.39095	1	1	1.38474	0.499171	2.2272	1.85406	1.75788	0.650083	0.713513	1.47843	1	1									1	1
XOO1016	XOO1016	transposase	L	1	1	1.11111	0.511111	0.333333	0.855556	0.311111	0.488889			1	1	1.90909	1.34343	0.313131	0.575758	0.333333				1	1									1	1
XOO1017	XOO1017	transposase	L	1	1	1.65414	1.01504	1.6391	2.55639	2.44361	2.45113	1.72271	2.75219	1	1	1.34066	1.61538	1.25275	0.692308	1.41758	0.5	1.55676	1.98222	1	1									1	1
XOO1018	glpQ	glycerophosphodiester phosphodiesterase	C	1	1	1.32083	1.16853	0.93673	0.990482	1.03359	1.09574	1.08297	1.36719	1	1	0.855491	0.810138	1.01423	1.12272	0.746109	0.729658	1.16573	1.62832	1	1									1	1
XOO1019	fhuA			1	1							1.13568	1.75552	1	1							1.11348	1.60033	1	1									1	1
XOO1020	XOO1020	ISXo8 transposase	L	1	1	0.874699	0.863817	0.712371	0.947332	0.553234	0.566815	0.875867	1.02993	1	1	1.03237	0.969111	1.05852	0.717263	0.828381	0.980069	1.2079	1.34049	1	1									1	1
XOO1021	XOO1021	transposase	L	1	1	1.04349	0.930752	1.06745	1.12673	0.964043	0.886345	1.28989	1.30061	1	1	1.12176	1.04558	1.30843	1.29955	1.13517	1.13404	1.14502	1.58819	1	1									1	1
XOO1022	XOO1022	transposase	L	1	1	1.10512	0.866993	0.991909	1.00865	0.860501	0.953539	0.89854	1.54624	1	1	0.978377	1.03186	1.15371	1.10182	0.997547	1.09372	1.23521	1.63957	1	1									1	1
XOO1023	XOO1023	transposase		1	1	1.14708	0.976639	0.847676	0.977354	1.10298	1.10107	0.834801	1.14214	1	1	0.787363	0.885503	0.979834	0.988125	1.07842	0.935469	0.966497	1.46977	1	1									1	1
XOO1024	icd	isocitrate dehydrogenase	CE	1	1	0.901844	0.890941	0.910527	0.980077	1.10756	1.16502	0.96423	0.845994	1	1	0.96955	0.967704	0.892918	0.903491	0.913693	0.967531	0.937227	0.93466	1	1	0.925691	0.87376	1.00951	0.933201	1.0341	1.05267	1.0945	0.98494	1	1	0.965472	0.946851	1.04435	0.936558	1.04277	0.934624	1.0227	0.860808
XOO1025	XOO1025	hypothetical protein	S	1	1	1.057	1.07202	0.883618	0.709424	0.612471	0.669544	0.861678	0.789462	1	1	1.08943	1.02645	0.930657	0.839322	0.901104	1.10677	0.860354	0.809334	1	1	0.912943		0.809035		0.801762		0.829768		1	1	1.07503		0.854218		0.912939		1.05215
XOO1026	XOO1026			1	1							1.15775	1.3177	1	1							0.846914	1.43485	1	1									1	1
XOO1027	XOO1027			1	1							1.34408	1.09053	1	1							0.881182	1.91386	1	1									1	1
XOO1028	XOO1028	IS1404 transposase		1	1									1	1									1	1									1	1
XOO1029	Tra5	IS1404 transposase	L	1	1	0.806349	1.43598	1.25291	1.20529	1.14286	1.20847	1.73894	2.68632	1	1	1.79735	0.842384	1.33113	0.899338	0.94702	1.04503	1.27217	2.0924	1	1									1	1
XOO1030	DnaC	DNA replication protein	L	1	1	1.89879	1.30972	2.53036	0.854251	0.787449	0.983806	0.684965	1.19824	1	1	0.63871	0.597849	1.46237	1.63011	1.29032	0.836559	1.3684	1.76547	1	1									1	1
XOO1031	XOO1031	IS1478 transposase		1	1	0.734218	0.688431	1.56001	1.77784	1.29044	1.17665	1.73225	3.30529	1	1	0.784805	0.837254	1.55342	1.63523	1.35916	0.655946	1.3716	1.8894	1	1									1	1
XOO1032	tig	trigger factor	O	1	1	0.764638	0.784333	0.866083	0.940552	1.0145	1.01	1.08006	1.07369	1	1	0.928479	0.98036	0.910283	0.905249	0.914784	0.926488	0.964294	1.00135	1	1	0.907581	1.02543	0.981172	0.987657	1.03136	1.13005	1.04091	1.07069	1	1	1.00269	1.04024	1.01701	1.03308	0.99354	1.07758	1.09594	1.00252
XOO1033	clpP	ATP-dependent Clp protease proteolytic subunit	OU	1	1	0.752522	0.766842	0.742209	0.872518	0.946734	1.02359	1.1545	1.24399	1	1	0.878162	0.951692	1.03371	1.07536	1.07466	1.04407	0.988297	1.09813	1	1	0.840289	1.38251	0.872223	0.814716	0.925352	0.941675	0.902315	1.18619	1	1	0.980886	1.02822	0.979929	1.10323	0.927729	0.887962	1.13108	0.826308
XOO1034	clpX	ATP-dependent protease ATP-binding subunit ClpX	O	1	1	1.01954	0.902671	0.920913	0.969499	1.0051	0.967487	1.10313	1.08941	1	1	0.944272	0.986607	0.975819	0.925152	0.967829	0.918513	1.01158	0.949378	1	1	1.02201	1.15088	1.11463	0.860592	1.02917	1.10938	1.13866	1.04303	1	1	1.0149	0.986047	0.991232	1.0278	1.00138	1.03709	1.20809	1.01047
XOO1035	lon	ATP-dependent serine proteinase La	O	1	1	0.826224	1.00627	0.67918	0.683135	0.906113	1.21727	1.71417	1.95418	1	1	0.890104	0.962423	1.02104	1.01586	1.17313	1.13111	1.59886	1.65428	1	1	1.30745	0.929986	1.3558	0.939951	1.33167	0.926735	1.30567	1.01318	1	1	1.00163	0.885751	1.00914	1.07719	1.04106	0.892652	1.00199	0.966526
XOO1036	hupB	histone-like protein	L	1	1	1.16584	1.0608	1.24684	1.17033	1.12262	0.804734	1.06598	0.986989	1	1	0.87646	0.894665	1.17847	1.06843	1.0446	0.850982	0.967765	0.867715	1	1	0.984665	1.03947	1.05311	0.897981	1.05226	1.14093	1.12879	1.08755	1	1	1.01257	0.849704	0.999238	0.735628	1.03245	0.837794	1.01612	0.834054
XOO1037	ppiD	peptidyl-prolyl cis-trans isomerase	O	1	1	0.908616	0.766174	0.821583	0.825994	0.81156	0.702715	1.02733	0.930919	1	1	1.03607	1.01108	1.00137	0.9671	0.93948	0.938614	0.807378	0.856664	1	1	1.03205	1.02155	1.03779	1.06221	0.981609	1.10026	1.0498	1.02853	1	1	1.0503	1.06388	1.0099	1.01849	1.05984	0.993851	1.03901	0.99811
XOO1038	dniR	murein hydrolase D	M	1	1	2.62	2.39233	1.87767	1.183	0.994795	0.890996	0.856416	1.19438	1	1	0.989947	0.982358	1.08762	1.24595	1.04994	1.02264	1.17462	1.49525	1	1	1.69691	1.32903	1.53061	1.12519	1.47357	0.996897	1.63676	1.28933	1	1	1.15773	1.27614	1.21224	1.04262	1.09534	1.15495	1.30205	0.993024
XOO1039	gloB	hydroxyacylglutathione hydrolase	R	1	1	1.85624	1.5749	1.35978	0.966291	0.782601	0.811999	1.11711	1.34596	1	1	0.977075	0.913863	1.08105	1.19581	1.0392	0.823182	1.12021	1.24071	1	1	0.792251	1.09725	0.73257	0.880534	0.783306	1.00211	0.77696	1.02304	1	1	1.19711	1.13894	0.914546	0.92175	1.23415	1.0142	0.924214	1.09558
XOO1040	XOO1040	hypothetical protein		1	1	1.09652	0.855366	1.02883	0.939254	1.20393	0.845627	1.53007	2.24992	1	1	0.847459	0.909723	0.901646	0.947142	0.917698	0.681832	1.48152	2.59617	1	1	0.941193	1.2761	0.78519	1.41761	0.812959	1.02838	0.821398	0.995709	1	1	0.995399	0.93541	0.986805	0.937484	0.972593	0.834951	0.553382	0.911536
XOO1041	rnhA	ribonuclease H	L	1	1	0.983057	0.779366	0.809733	0.720851	0.907492	0.798365	1.13524	1.1144	1	1	1.14295	0.968434	0.948217	1.00502	1.08124	0.838326	1.0127	1.08856	1	1	0.98807	1.12013	1.00002	1.43129	1.01111	1.10459	1.0628	1.14171	1	1	1.03127	1.06534	0.968985	1.23526	1.03402	1.01177	0.962338	1.04476
XOO1042	dnaQ	DNA polymerase III subunit epsilon	L	1	1	1.0554	0.884307	0.90786	0.88832	0.959995	0.837773	1.07616	1.4382	1	1	0.996873	0.926084	1.02764	0.952455	0.968135	0.92638	1.14382	1.9201	1	1	0.857429	0.726271	0.92141	0.780701	0.941004	0.838094	0.961865	0.839199	1	1	0.968086	0.858534	0.936068	0.824244	0.949006	0.812334	1.04797	0.828548
XOO1043	XOO1043			1	1							1.59666	2.13576	1	1							1.51142	2.03339	1	1									1	1
XOO1044	XOO1044	transposase	L	1	1									1	1	0.972222	0.916667		0.583333	0.694444		14	3.5	1	1									1	1
XOO1045	PTC1	protein phosphatase	T	1	1	1.4375	1.43096	1.2785	0.930832	1.09009	0.825183	1.06384	1.21998	1	1	1.01283	0.885849	0.98959	0.980753	1.25445	0.766372	1.02861	1.36442	1	1	1.05761	1.21446	0.930241	1.03771	0.891053	1.01296	0.976683	0.929061	1	1	1.08397	0.861688	1.16829	0.774062	1.07151	0.85952	1.10662	0.817391
XOO1046	Dam	site-specific DNA methylase	L	1	1	2.48629	2.15491	2.12829	1.79665	1.36678	1.47724	0.438048	0.52678	1	1	0.725279	0.701076	1.13157	1.20728	1.15846	0.979106	0.974244	1.05672	1	1									1	1
XOO1047	VgrG	Vgr-related protein	S	1	1	2.15239	3.41688	4.68388	4.91058	3.77204	3.32872	0.923485	1.72298	1	1	0.952491	0.8146	0.769988	0.826767	0.979143	0.74971	1.4709	1.46809	1	1									1	1
XOO1048	XOO1048	hypothetical protein		1	1	1.1546	1.87886	2.97332	3.01525	2.23719	2.29564	1.20267	1.74538	1	1	1.03938	0.953606	1.19454	1.09006	0.916959	0.931774	1.18082	1.36075	1	1									1	1
XOO1049	XOO1049	hypothetical protein		1	1	1.21026	1.16274	1.54069	1.61796	1.36032	1.11318	0.947312	1.21808	1	1	1.12199	1.0467	1.17786	1.22132	1.16359	1.01589	1.04344	1.36001	1	1	0.6086	0.893317	0.606675	1.09238	0.600985	1.28639	0.599928	1.17598	1	1	0.986935	0.989124	1.00239	1.01646	1.01695	1.15143	1.06603	0.986391
XOO1050	XOO1050	hypothetical protein		1	1	1.56147	1.55208	1.7662	1.92982	1.49531	1.26598	1.39909	1.81516	1	1	0.988396	0.942395	1.11977	1.24782	1.01782	0.700787	1.44867	1.83999	1	1		0.679669		1.93839		1.08124		1.16169	1	1		0.715213		0.725773		0.689097		1.0901
XOO1051	XOO1051	hypothetical protein		1	1	1.24406	1.21045	1.41922	1.26285	1.10251	1.00588	0.819357	0.878746	1	1	1.01652	1.02547	1.17413	1.19078	1.15755	1.02052	0.996142	1.19593	1	1	0.963947	0.968045	0.946992	0.918122	0.927698	0.90174	0.880613	0.838869	1	1	1.02095	1.06231	0.972557	0.83911	0.987719	0.934252	1.02543	1.04466
XOO1052	XOO1052	hypothetical protein		1	1	1.49945	1.34884	1.79402	1.58472	1.47841	1.07087	1.29705	1.56565	1	1	0.437733	0.762118	1.06339	1.68978	0.988814	0.436242	1.00607	1.25055	1	1									1	1
XOO1053	XOO1053	transposase		1	1	1.37532	1.22365	0.498715	0.44473	0.958869	1.97172	0.734108	0.683691	1	1	0.584879	0.921541	0.352354	0.435093	0.74893	1.12268	0.59431	1.68394	1	1									1	1
XOO1054	XOO1054	integrase		1	1	0.68838	1.16021	1.97007	1.65317	1.22711	1.15493	1.07894	1.47407	1	1	1.2323	1.32522	1.97124	1.5354	1.28319	0.676991	1.05556	1.36364	1	1									1	1
XOO1055	XOO1055	hypothetical protein		1	1	1.14257	0.941127	1.13922	0.993296	1.1608	0.954641	0.814604	1.15742	1	1	1.17956	1.05508	1.24597	1.33485	1.28739	1.12828	1.08504	1.17235	1	1	0.996087	1.05041	0.871276	0.890629	0.952756	0.944728	0.854881	0.910022	1	1	0.917606	1.00851	1.07571	0.977318	1.0177	1.03112	1.1391	0.963415
XOO1056	opsX	saccharide biosynthesis regulatory protein	M	1	1	1.22004	0.998199	0.975524	0.942616	1.07867	1.05542	0.923623	1.03977	1	1	0.955324	0.895903	0.868091	1.06066	1.07205	1.02984	1.2459	1.24476	1	1	0.497744	0.97844	0.550961	0.869999	0.60385	0.95384	0.60171	0.957678	1	1	0.985476	1.03032	1.05293	0.933514	0.975195	1.04549	1.06104	0.968672
XOO1057	XOO1057	3-deoxy-D-manno-octulosonic-acid kinase	T	1	1	1.30868	0.970454	1.06463	0.998542	1.22315	0.926329	1.36158	1.48639	1	1	1.06603	0.962705	0.926388	1.07789	0.940939	0.809733	1.14538	1.61123	1	1	1.30976	0.793586	1.27118	0.750256	1.29286	0.84809	1.23425	0.875095	1	1	1.07797	0.987802	1.0788	0.929646	1.01039	0.928081	0.987099	0.942299
XOO1058	PhnP	hypothetical protein	R	1	1	1.32447	1.12099	1.02898	1.03235	1.08238	0.933373	1.54718	1.69269	1	1	0.929669	0.944444	0.967849	1.04338	0.843144	0.703428	0.815859	1.03131	1	1	0.557272		0.723895		0.76821		0.6691		1	1	0.835756	1.43728	1.17442	0.893812	1.10284	0.491095	1.4124	0.402436
XOO1059	moaA	molybdenum cofactor biosynthesis protein A	H	1	1	1.28338	1.04221	0.949004	0.907579	0.910246	0.800722	1.18824	1.61307	1	1	0.859122	0.887452	0.870516	0.930408	0.865897	0.708545	1.44217	1.62477	1	1									1	1
XOO1060	XOO1060	hypothetical protein	S	1	1	1.18314	1.08752	1.40032	1.36953	1.43112	1.05024	0.599099	1.59009	1	1	1.08702	0.659292	0.877581	1.45723	0.80826	0.724189	0.180399	0.261706	1	1									1	1
XOO1061	moaC	molybdenum cofactor biosynthesis protein MoaC	H	1	1	1.41855	1.2338	1.10095	1.08003	1.04459	0.899756	1.28017	1.08768	1	1	1.17277	0.960249	1.00779	0.906469	0.971161	0.975318	1.43688	1.22391	1	1									1	1
XOO1062	moaD	molybdopterin-converting factor subunit 1	H	1	1	1.49654	1.478	1.29089	1.02657	1.04262	1.24744	1.17576	1.25123	1	1	0.773659	0.739024	0.76878	0.817073	0.820488	0.917561	2.01631	1.30397	1	1	0.598981	1.15546	0.623102	1.10088	0.627947	1.09947	0.647993	0.974544	1	1	1.09241	1.00034	1.15998	0.915704	1.21329	1.02982	1.09036	0.881197
XOO1063	moaE	molybdopterin-converting factor subunit 2	H	1	1	1.60531	1.30604	1.20685	1.14084	1.22666	1.10798	1.45209	2.068	1	1	1.10248	0.893258	0.929733	1.01879	0.836412	0.822043	1.28297	1.75005	1	1	1.83961		1.53229	2.26586	1.3188	1.56191	1.36481	1.53523	1	1	1.01573	0.897741	1.11293	1.22207	1.05589	0.993734	1.10912	1.08113
XOO1064	dnaX	DNA polymerase III subunits gamma and tau	L	1	1	1.1671	0.943525	0.897824	0.911802	1.05288	1.00518	1.14244	1.18315	1	1	0.873664	0.877238	0.820088	0.8886	0.8387	0.797498	0.95544	1.10005	1	1	1.23529	1.18021	1.13309	1.21748	1.0544	1.30805	1.09206	1.17773	1	1	1.02007	1.01898	1.05336	0.950733	1.09103	1.02443	0.95935	0.985766
XOO1065	XOO1065	hypothetical protein	S	1	1	0.976986	0.986991	1.00395	1.14082	1.17686	1.01243	0.84504	0.925154	1	1	0.983474	1.07145	1.07899	1.1037	1.09319	1.01599	1.16267	1.04006	1	1	1.06663	0.839488	0.984678	0.778239	1.04865	0.873806	1.1322	0.827545	1	1	0.953572	1.07505	0.907567	1.00734	0.933704	1.02398	0.934635	0.895453
XOO1066	recR	recombination protein RecR	L	1	1	1.19666	1.00722	0.832177	0.824195	1.12487	1.0047	0.872358	0.900622	1	1	0.989583	0.961806	0.919718	1.00516	1.04225	0.844855	1.17984	1.36302	1	1	0.611007	0.413233	0.700227	0.669078	0.756117	0.805224	0.729411	0.778631	1	1	0.957797	0.839446	1.02134	0.904026	0.9298	0.970948	1.02698	0.971278
XOO1067	Hit	histidine triad-like protein	FGR	1	1	1.34937	1.13	1.35403	1.22473	1.12323	1.00176	1.39105	1.2236	1	1	0.992926	1.01889	1.20999	1.11068	0.942867	0.790991	1.12377	1.51943	1	1	1.05765	1.06123	1.02533	0.951781	1.00599	0.956293	1.03265	0.886949	1	1	0.956618	1.06081	0.821032	0.993775	0.882404	1.10519	0.922307	1.0511
XOO1068	slp	outer membrane protein Slp	M	1	1	2.61331	3.11805	2.66607	1.77143	1.40405	1.3618	0.595181	0.85643	1	1	1.13821	1.11405	1.33371	1.36953	1.38688	1.28996	0.986017	0.985073	1	1	1.11582	1.02502	1.01329	1.21299	0.946202	1.00635	0.813276	0.974419	1	1	0.833611	1.20655	0.940701	1.26397	1.065	1.27361	0.758242	1.27797
XOO1069	XOO1069	hypothetical protein	E	1	1	1.61424	1.38824	1.25759	0.99257	0.936223	0.749226	1.00193	0.899072	1	1	0.997587	0.966224	0.992159	1.13088	0.940893	0.781665	1.07716	1.30942	1	1	1.0445	0.931563	0.964844	0.839368	0.970229	0.899999	0.980185	0.963297	1	1	0.939405	1.02601	0.981437	1.01006	0.979369	1.06596	0.923154	1.0256
XOO1070	XOO1070	hypothetical protein	R	1	1	1.48488	1.16894	1.20451	0.902786	0.799052	0.930646	1.19979	1.61003	1	1	0.886802	0.853188	0.874444	0.918932	0.860603	0.639644	1.1459	1.3742	1	1		1.20539		0.911116		0.816692		1.12093	1	1		0.960315		0.876278		1.13008		1.00541
XOO1071	moxR	methanol dehydrogenase regulator	R	1	1	2.1912	1.86701	1.91174	1.58448	1.31945	1.36275	0.843692	0.784163	1	1	0.984375	1.08129	1.09542	1.21317	0.985305	1.01395	1.13168	1.28879	1	1	0.911194	1.36011	0.987022	1.12811	0.915669	1.71014	0.998687	1.64481	1	1	1.06309	0.855073	1.16757	1.00584	1.07175	1.01087	1.18149	1.09841
XOO1072	ArnT	hypothetical protein	M	1	1	1.47975	1.18299	1.14938	1.06263	1.31399	1.09164	1.30924	1.53824	1	1	0.804929	0.984006	0.939958	1.0194	0.919769	0.794704	1.30684	1.38678	1	1	0.49616		0.566763		0.536634		0.574882		1	1	0.947043		1.10142		1.14111		0.812809
XOO1073	arsC			1	1									1	1									1	1									1	1
XOO1074				1	1									1	1									1	1									1	1
XOO1075	def	peptide deformylase	J	1	1	3.84982	3.97895	3.77965	2.15782	1.42929	1.48995	0.656945	0.992133	1	1	0.95628	1.01092	1.41769	1.26006	1.25849	1.1464	1.38877	1.47236	1	1	1.05736	0.631815	1.02121	0.552422	0.996901	0.642093	1.02301	0.731144	1	1	1.01237	0.879078	1.16385	0.985972	0.987079	1.00126	1.18069	0.963316
XOO1076	celS	cellulase S		1	1	2.00545	2.86369	1.95529	1.34787	1.51363	0.859324	0.569908	1.53556	1	1	1.01839	1.14427	1.04526	1.53607	1.25601	0.988685	1.72191	1.47434	1	1									1	1
XOO1077	XOO1077	cellulase S		1	1	0.813298	0.843344	0.956078	0.878623	0.68165	0.621076	0.577256	0.649919	1	1	1.06635	1.03116	1.20384	1.15071	1.20432	1.23035	1.09545	0.907297	1	1	0.45507	0.349863	0.348205	0.292267	0.283512	0.291606	0.348884	0.436169	1	1	1.06046	0.721525	0.896376	0.607733	0.925914	0.57691	1.07561	0.624546
XOO1078	rhgB	rhamnogalacturonase B		1	1	1.14361	0.98423	0.996338	0.965062	0.910725	0.976642	0.894122	1.13263	1	1	1.06074	0.991774	1.18095	1.23287	1.10701	1.13096	0.99035	1.13146	1	1	0.975148	0.87084	0.955229	1.01464	0.90658	0.919007	0.856524	1.00441	1	1	1.07788	0.967312	0.852164	1.02126	0.962274	1.05593	1.00153	0.992778
XOO1079	XOO1079	hypothetical protein		1	1	0.92364	1.18828	1.47594	2.13808	1.2772	1.7228	2.36531	1.12418	1	1	0.221636	0.483729	1.3993	1.06245	0.958663	0.514512		2.07299	1	1									1	1
XOO1080	XOO1080	hypothetical protein		1	1									1	1									1	1									1	1
XOO1081	XOO1081			1	1							1.57712	2.14118	1	1							1.04632	1.31662	1	1									1	1
XOO1082	XOO1082			1	1							3.01656	10.8311	1	1							7.88166	19.6799	1	1									1	1
XOO1083	XOO1083			1	1									1	1									1	1									1	1
XOO1084	XOO1084	hypothetical protein		1	1	1.47026	0.964018	1.52674	1.97151	1.50675	1.52024	1.20856	2.60896	1	1	0.805168	0.842894	1.54057	1.41395	1.0646	0.918863	1.06477	1.78261	1	1									1	1
XOO1085	XOO1085	transposase	L	1	1	1.0634	0.902247	1.64085	1.31821	1.5377	0.806114			1	1	1.04679	1.01243	1.55016	1.51665	1.78609	0.786617			1	1									1	1
XOO1086	XOO1086	transposase	L	1	1	0.909178	0.523184	3.41348	6.56573	5.58556	2.79708			1	1	0.568664	0.596876	1.33924	2.70949	1.54978	1.14129			1	1									1	1
XOO1087	XOO1087	hypothetical protein	R	1	1	1.3886	1.32922	1.84726	1.7067	1.26443	1.0914	0.845569	1.02216	1	1	1.10515	1.07086	1.4076	1.2882	1.27396	1.29611	0.945753	1.1541	1	1									1	1
XOO1088	XOO1088	ISXo8 transposase	L	1	1	1.10105	0.955962	1.07035	1.13138	0.997259	1.04157	1.20185	1.31786	1	1	1.08505	1.15897	1.00808	0.870314	0.901945	1.03292	0.836775	1.34833	1	1									1	1
XOO1089	XOO1089	ISXo8 transposase	L	1	1	4.47059	1.01961	1.98039	2.58824	0.627451	1.98039	0.405218	0.503435	1	1	1.89474	2.66667	2.49123	4	1	0.824561	1.18268	0.417252	1	1									1	1
XOO1090	XOO1090	glutaredoxin-like protein	O	1	1	1.08077	1.12622	1.23314	1.65042	1.90873	2.15015	1.54693	1.52136	1	1	1.033	1.01786	0.967598	1.09269	0.95143	1.02997	0.941983	0.955329	1	1	0.698062	0.907201	0.85823	0.716994	0.811598	0.901249	0.866693	0.930474	1	1	0.977999	1.34051	0.915601	1.27131	0.882808	1.47605	1.47099	1.31293
XOO1091	nodB	acetylxylan esterase	G	1	1	1.29786	1.09672	1.12631	0.928642	1.04351	0.947539	1.94951	3.57219	1	1	0.972838	0.877094	0.799457	0.892033	0.772748	0.729289	1.1744	2.11483	1	1	1.1483	1.229	1.10088	1.07892	1.06449	1.19012	1.16815	1.06873	1	1	1.02107	0.930706	1.0701	0.706428	1.05193	0.838511	1.15726	0.886918
XOO1092	SmtA	hypothetical protein	QR	1	1	1.43036	0.870284	0.881633	0.803086	0.827675	0.870085	1.61083	1.5724	1	1	0.843656	0.884103	0.903452	0.875158	0.89966	0.729995	0.929674	1.18012	1	1	1.12081	1.25406	0.999976	1.1973	1.12008	1.33649	1.23306	1.27635	1	1	0.998773	1.00013	0.92621	0.701783	0.824815	0.960427	0.880681	0.684549
XOO1093	TesA	hypothetical protein	E	1	1	1.28993	0.884466	1.07792	1.02884	1.13358	1.03474	1.10693	1.48549	1	1	0.751583	0.911795	0.847003	0.805478	0.753056	0.696068	0.931249	1.14167	1	1									1	1
XOO1094	aspC	aminotransferase	E	1	1	1.03826	0.918131	0.98905	1.02092	1.05727	0.995527	1.13943	1.29996	1	1	0.988574	0.941922	1.02235	1.08831	0.941024	0.872168	0.992584	1.23154	1	1	1.47287	0.802989	1.3557	0.918002	1.32149	0.842032	1.43833	0.993639	1	1	1.09916	0.998802	1.09118	0.815397	1.05995	0.880696	1.02056	0.884352
XOO1095	XOO1095	ribosome-associated GTPase	R	1	1	1.12443	0.92503	0.934934	1.15401	1.40286	1.07858			1	1	1.00948	0.970677	0.928545	0.948198	1.05105	0.874796			1	1	0.824263	0.802983	0.90689	0.854211	0.848775	0.946987	0.892607	0.925978	1	1	0.985594	1.02773	1.09847	0.959357	1.0103	1.01346	1.10809	0.988907
XOO1096	XOO1096	hypothetical protein	S	1	1	1.57557	1.16171	1.41329	1.4878	1.41598	1.28654	1.71453	1.67006	1	1	0.928943	0.907243	0.997249	1.0026	0.863386	0.703087	1.04322	1.35763	1	1	1.07959	0.75799	1.04784	0.922532	1.15345	1.06472	1.14334	1.0024	1	1	0.969546	0.935685	1.17063	0.822819	1.19396	0.958084	0.899184	0.941883
XOO1097	nonF	NonF-like protein	R	1	1	1.07485	0.711996	0.646835	0.574144	0.407068	0.341087	0.964677	0.996664	1	1	1.53244	1.34838	1.41459	1.17837	1.06879	1.20619	1.23948	0.77334	1	1	0.912856	1.05304	0.883634	0.764403	0.807647	0.734312	0.773602	0.833218	1	1	0.955677	0.967874	0.787699	1.06863	0.826723	0.97656	0.906907	0.965212
XOO1098	AmyA	amylosucrase or alpha amylase	G	1	1	6.1489	1.1958	0.528075	0.423795	0.404649	0.401487	6.05732	7.43234	1	1	0.894921	0.881538	0.856927	0.929656	0.904579	0.903532	1.24734	1.18883	1	1	0.603379	1.10094	0.70298	0.944805	0.802284	1.13245	0.916486	1.72743	1	1	0.991387	1.07645	1.08377	1.05488	1.03434	1.08541	1.08921	1.08038
XOO1099	fyuA	TonB-dependent receptor	P	1	1	2.55037	0.641304	0.36881	0.274038	0.260443	0.287994	4.08997	4.39639	1	1	0.997393	0.996276	0.930803	1.00217	1.07078	1.12635	0.877282	0.865494	1	1	1.00039	0.981792	0.941699	1.05616	0.903621	0.840041	1.16376	1.37429	1	1	1.07162	1.05968	1.04436	0.981727	1.02962	1.01796	0.9461	0.993783
XOO1100	suc1	sugar transporter	G	1	1	2.54232	0.493544	0.278192	0.271736	0.229125	0.234864	3.94465	3.90577	1	1	0.898514	0.95796	0.993573	1.07565	1.00522	0.838934	0.842138	1.06249	1	1	1.27908	0.872193	1.2243	0.842692	1.11514	0.958181	1.35028	1.42191	1	1	0.992553	1.07628	0.951701	1.02096	1.09542	1.07964	1.0121	0.940457
XOO1101	cebR	transcriptional regulator	K	1	1	1.243	0.926328	0.916334	0.759756	0.794594	0.798306	0.868892	0.83031	1	1	0.935599	0.960889	0.99314	1.07577	0.922392	0.91287	0.964319	0.95132	1	1	1.6885	0.984285	1.48465	1.0476	1.5168	1.06841	1.6223	1.14124	1	1	1.01763	0.958027	1.18411	0.83516	1.1033	0.975657	1.1349	0.943587
XOO1102	phbB	3-ketoacyl-ACP reductase	IQR	1	1	5.63707	7.57192	8.30729	4.69472	3.55001	2.46469	10.6443	6.62506	1	1	0.900094	1.03032	0.989422	0.960038	0.93559	0.729431	1.02291	0.791326	1	1	2.19642	3.43428	2.12131	4.38747	2.86647	4.09043	4.44949	4.77265	1	1	1.02437	0.976821	0.903251	0.951266	1.03208	0.92094	0.971892	0.989283
XOO1103	citM	Mg++/citrate complex transporter	C	1	1	10.0362	11.4555	11.0396	6.45271	5.11474	4.03825	24.4916	13.8862	1	1	1.00776	0.983971	0.885212	1.09307	0.799897	0.640641	0.865344	1.27818	1	1									1	1
XOO1104	oprO	porin	P	1	1	16.0901	17.0178	17.7773	10.097	6.55136	5.31866	61.2371	31.7373	1	1	1.2141	1.1559	1.00427	1.03043	0.749066	0.561666	0.694253	0.63295	1	1	2.01123	2.97617	2.63512	4.44011	4.75046	5.74367	7.60829	8.55136	1	1	1.06795	0.940121	1.26838	0.789475	0.811348	0.76969	0.973711	0.725276
XOO1105	tctD	two-component system regulatory protein	TK	1	1	1.40981	1.17059	1.0011	0.968858	1.179	1.05898	1.78759	2.03261	1	1	1.04341	0.881481	0.870801	0.905771	0.820672	0.888889	0.848272	0.97997	1	1		2.02355		2.27929		1.86678		2.43667	1	1		0.797622		0.888569		0.931501		0.847296
XOO1106	tctE	two-component system sensor protein	T	1	1	1.4746	1.01669	1.07485	0.900859	1.04589	0.868221	1.30546	1.71118	1	1	1.03784	0.829867	0.820095	0.910549	0.770985	0.656978	0.915173	1.35724	1	1	0.801221	1.02045	0.912848	0.941861	0.969399	0.928019	1.06104	0.913917	1	1	0.917066	1.0427	1.07146	0.961948	1.05396	1.1073	1.05224	0.947602
XOO1107	afuA			1	1									1	1									1	1									1	1
XOO1109	CitB	LuxR family transcriptional regulator	TK	1	1	1.09106	0.864437	0.820478	0.709352	0.623072	0.804096	1.37186	1.57593	1	1	0.843165	0.981549	0.814509	0.932066	0.857283	0.687587	0.910489	1.05335	1	1	0.881259	0.719622	0.879612	0.779886	0.881439	0.877446	0.872668	0.870233	1	1	0.909313	0.942888	0.920764	0.926302	0.90775	1.0003	0.990159	0.925607
XOO1110	XOO1110	hypothetical protein	R	1	1	5.28986	3.33333	1.47826	3.21739	3.23188	2.72464	1.09989	1.67764	1	1	2.64474	4.72368	1.40789	2.59211	1.18421	1.88158	0.807078	0.729452	1	1									1	1
XOO1111	mocA	rhizopine catabolism protein mocA	C	1	1	1.4252	0.724409	2.05512	1.70866	1.66142	1.68504	0.847036	1.17686	1	1	3.3375	1.7875	2.4875	2	1	1.0375	1.65876	1.54562	1	1									1	1
XOO1112	ybhD	transcriptional regulator	K	1	1	1.37368	0.979387	1.07177	1.07252	1.09628	1.00101	1.0908	1.43514	1	1	1.05642	1.06828	1.00319	1.03452	0.965481	0.939477	0.931125	1.36112	1	1		1.06689		0.789674		1.00244		0.94308	1	1		0.93012		0.968748		1.02712		1.08965
XOO1113	ModA	hypothetical protein	P	1	1	1.03953	0.662344	0.726406	0.743906	0.655156	0.64	0.715941	0.961878	1	1	1.08346	0.927407	0.918866	0.983307	0.833269	0.812694	0.887186	1.12337	1	1	0.845689	0.927762	0.829881	0.762922	0.804868	0.6458	0.831731	0.698045	1	1	0.933949	0.899713	1.00298	0.927505	0.996108	0.946608	1.01869	0.788337
XOO1114	cit1	citrate carrier protein	G	1	1	0.972694	0.671953	0.635451	0.673923	0.663601	0.614995	0.703532	0.75011	1	1	0.920038	0.981197	0.968756	0.953466	0.964387	0.935992	1.06017	1.23652	1	1	1.10533	0.57846	1.01237	0.651711	0.912345	0.534054	0.953073	0.666592	1	1	0.929498	1.00507	0.887824	0.950158	0.941874	0.942922	0.906872	0.912189
XOO1115	XOO1115	sensor histidine kinase	T	1	1	1.13758	0.948292	0.922899	0.909049	1.05402	0.89843	0.896578	1.03056	1	1	1.01941	1.01571	0.972736	1.07763	1.05591	0.900647	1.11349	1.16539	1	1	1.18195	1.08785	1.19438	0.850486	1.07093	0.846725	1.12418	1.00777	1	1	0.955366	1.07402	0.975096	1.01758	0.891977	1.03992	0.891971	0.966498
XOO1116	oprO	polyphosphate-selective porin O	P	1	1	0.760322	0.433827	0.39497	0.713479	0.977551	1.00844	0.95809	0.633539	1	1	1.03011	1.02346	0.86323	0.857255	1.12103	1.03759	0.915629	0.7789	1	1	1.07152	0.98847	1.11123	0.890202	1.13564	0.994476	1.14775	0.987944	1	1	0.970914	0.941059	1.06855	0.902124	1.00952	0.948368	1.17753	0.9221
XOO1117	dctA	C4-dicarboxylate transporter DctA	C	1	1	7.271	3.16293	2.14695	2.46738	3.57084	5.62092	0.440888	0.379503	1	1	1.18502	1.22057	1.23982	1.16025	1.09734	0.847946	0.883127	1.07335	1	1		1.38278		1.58979		1.38409		1.62833	1	1		0.743608		0.696257		0.703702		0.66017
XOO1118	maeB	malic enzyme	C	1	1	1.41061	1.14914	0.933547	0.837103	0.904072	1.15428	1.11201	0.950812	1	1	1.05196	1.11143	0.972922	0.981346	1.00146	1.04934	0.976483	0.906325	1	1	1.11447	0.788939	1.1526	0.836313	1.10946	0.937243	1.14177	0.960283	1	1	0.998309	0.992087	0.994245	0.940302	0.991128	1.01022	1.11824	0.930586
XOO1119	Tra5	IS1404 transposase	L	1	1	1.68743	1.29663	1.05976	1.2557	1.51358	1.1188	1.27955	1.62834	1	1	0.760134	0.707856	0.73106	0.843444	0.925356	0.709254	1.09502	1.52324	1	1									1	1
XOO1120	XOO1120			1	1							1.86029	4.10681	1	1							1.32954	2.82044	1	1									1	1
XOO1121	XOO1121	hypothetical protein		1	1	1.18388	1.04528	0.964147	0.954722	0.919978	0.909813	1.11274	1.65825	1	1	0.989628	0.898476	0.986013	1.09194	0.920949	0.759233	1.03018	1.48288	1	1									1	1
XOO1122	XOO1122			1	1									1	1									1	1									1	1
XOO1123	thiE	thiamine-phosphate pyrophosphorylase	H	1	1	1.2895	1.03247	1.07102	0.995236	1.11566	1.03577	1.00876	1.36254	1	1	0.891133	0.879927	0.881165	0.943254	0.908137	0.931396	1.22734	1.21515	1	1	1.39099	0.77811	0.866233	1.21763	1.18768	0.744428	0.964527	1.12594	1	1	1.60011	1.20777	3.19318	1.68021	3.2858	1.57991	1.39695	1.98668
XOO1124	rubA	rubredoxin	C	1	1	1.01213	0.776619	0.905364	0.774118	0.769409	0.714761	0.961081	1.0213	1	1	1.28966	0.920465	1.17966	1.26573	1.12676	0.881324	1.00353	1.05678	1	1									1	1
XOO1125	XOO1125	hypothetical protein	S	1	1	0.921411	0.910867	1.12354	1.63133	2.06212	1.62087	1.598	2.17101	1	1	0.926134	0.852267	0.874918	0.978088	0.945872	0.835094	1.17946	1.94628	1	1	0.786757	0.802235	1.09892	0.808262	1.13353	1.2043	1.10142	1.26649	1	1	0.955589	0.910557	1.032	0.921266	0.903098	0.969171	1.28125	1.05021
XOO1126	XOO1126	hypothetical protein	S	1	1	1.4822	1.31056	1.43777	1.40719	1.48949	1.12554	1.33056	2.00023	1	1	1.1836	1.01462	1.17607	1.39173	1.07105	0.861448	1.21499	1.82693	1	1	0.468765	0.736131	0.498834	0.728352	0.53395	0.821807	0.574355	0.924348	1	1	1.01772	1.03082	0.910864	1.04754	0.962827	0.971517	0.695735	1.04529
XOO1127	rpiA	ribose-5-phosphate isomerase A	G	1	1	1.05233	0.936686	0.87367	0.983466	1.03854	0.995429	1.0801	1.80699	1	1	1.00131	1.10983	0.915286	0.99252	0.981105	0.880313	1.09023	1.48762	1	1	1.04396	1.17175	0.944865	0.990742	0.955582	1.13787	0.933871	1.00301	1	1	0.918128	1.08368	1.04722	1.04927	1.00294	1.11008	1.14453	1.10326
XOO1128	XOO1128	hypothetical protein	S	1	1	1.04066	0.905757	1.09699	1.15828	1.08822	0.93543	0.989778	1.34057	1	1	0.923042	0.994101	1.11644	1.01579	0.939922	0.901987	0.966244	1.03492	1	1	1.03974	0.837072	1.06962	0.998519	1.03731	1.13435	1.06552	1.13751	1	1	1.08331	0.952733	0.956852	1.03011	1.03522	1.07367	1.09504	0.965755
XOO1129	XOO1129	hypothetical protein	H	1	1	1.09822	0.903889	0.852472	0.887937	1.00672	0.805274	1.29066	1.31898	1	1	0.843944	0.917453	0.824251	0.864446	0.860669	0.774346	0.976543	1.24103	1	1	1.1375		0.928798		1.03396		0.879259		1	1	0.90573		1.09734		1.0208		1.15254
XOO1130	XOO1130	hypothetical protein	S	1	1	1.35915	1.05771	1.21669	1.24585	0.957203	0.910678	0.705075	1.24263	1	1	1.1517	1.05868	1.11413	1.30518	1.07458	1.07582	0.571093	1.43181	1	1	1.00397	0.916914	0.90543	0.792698	0.903942	0.918773	0.89464	0.823659	1	1	0.964828	0.972922	0.963235	0.913146	0.967212	0.944974	1.07726	1.00063
XOO1131	XOO1131	hypothetical protein		1	1	0.854406	0.837532	0.889121	0.844731	0.88676	0.539456	1.37502	1.96371	1	1	0.937345	0.913018	0.949724	0.862418	1.30809	0.651151	1.42525	2.46384	1	1	0.6305	0.95268	0.626688	0.854982	0.668131	0.94474	0.72722	0.964202	1	1	0.962828	0.976779	0.884988	0.928978	0.898139	1.1003	0.974233	1.03083
XOO1132	XOO1132	hypothetical protein	S	1	1	1.14691	1.04571	1.00017	0.977442	1.31235	1.18453	1.3683	1.86344	1	1	0.974829	0.943983	0.888299	0.947722	0.96231	0.9558	1.02629	1.54854	1	1	1.14345	0.878913	1.03856	0.968278	1.08401	1.12575	1.20882	1.04277	1	1	1.08754	1.1022	0.767676	0.942121	1.06878	1.08455	0.857366	0.96162
XOO1133	pepP	aminopeptidase	E	1	1	1.06548	0.756137	0.834759	0.843986	1.04893	0.897221	1.31073	1.31006	1	1	0.940277	0.938781	0.94971	0.978076	0.896624	0.862859	1.18063	1.37316	1	1	1.26878	1.22907	1.15571	0.994556	1.21579	1.10747	1.22445	1.07063	1	1	0.941833	0.957526	1.00264	0.901564	0.935207	1.03242	0.866139	0.943133
XOO1134	XOO1134			1	1							0.947302	1.04856	1	1							1.19856	0.93709	1	1									1	1
XOO1135	XOO1135			1	1							0.849585	0.923979	1	1							1.63221	1.9099	1	1									1	1
XOO1136	XOO1136	transposase	L	1	1	1.15912	1.0192	0.776406	0.58299	0.36214	1.2085			1	1	0.679634	0.97254	0.548055	0.479405	0.322654	0.800915	0.00770871	0.000164015	1	1									1	1
XOO1137	pepQ	proline dipeptidase	E	1	1	0.842166	0.943483	0.940496	0.913463	0.774391	0.753178	0.915787	0.840811	1	1	1.17296	1.08824	1.18235	1.12128	1.05567	1.16106	1.05968	0.854561	1	1	0.681284	0.938282	0.76386	0.790944	0.789727	0.914687	0.769159	0.971911	1	1	0.976844	0.934447	1.05123	1.0194	1.05527	1.03578	1.08517	0.957243
XOO1138	XOO1138	hypothetical protein		1	1	1.4893	1.20701	0.999299	0.915254	1.08019	0.970193	0.847668	1.15518	1	1	0.842037	0.965857	0.806588	1.04037	1.04549	0.781382	0.943316	1.14647	1	1	1.26868	2.74897	0.902888	2.33637	0.921979	2.32229	1.07737	2.18519	1	1	0.785893	0.984196	1.32443	1.06603	1.38529	1.02732	1.32499	0.986447
XOO1139	XOO1139	hypothetical protein	K	1	1	1.40681	1.18138	1.09485	0.948804	1.05434	0.877311	0.979558	1.17512	1	1	1.00318	0.985786	0.930969	1.00982	1.04955	0.995445	1.00135	1.06035	1	1	0.676052	1.18271	0.691538	1.12439	0.681453	1.02136	0.661771	0.904207	1	1	0.954572	1.02387	0.964756	1.12585	0.967839	1.00663	1.12096	1.02821
XOO1140	HemN	coproporphyrinogen III oxidase	H	1	1	0.980759	0.774162	0.836394	0.871248	0.824629	0.753491	1.19233	1.22531	1	1	1.03818	1.06013	1.09067	1.06286	1.0694	0.809108	0.991999	1.06578	1	1	0.931795	1.30659	0.921078	0.876507	0.869589	0.973178	1.00151	0.904727	1	1	0.997777	0.922359	0.861946	0.978949	1.06299	1.03155	1.07748	1.33656
XOO1141	XOO1141	deoxyribonucleotide triphosphate pyrophosphatase	F	1	1	0.871896	0.831167	0.790158	0.795514	0.930927	0.857334	1.32656	1.33617	1	1	0.91874	1.01205	0.954677	1.05582	0.913797	0.919573	0.943864	0.960227	1	1	0.754147	0.540365	0.900944	0.624106	0.938429	0.801188	0.970789	0.940095	1	1	1.04528	0.638385	1.00954	0.594952	1.04333	0.523775	0.909722	0.537557
XOO1142	GloA	hypothetical protein	E	1	1	0.801135	0.694653	0.809284	0.797015	0.922084	0.836477	1.29087	1.20417	1	1	0.95179	0.831976	0.958894	1.02349	0.911063	1.07407	0.879715	0.890518	1	1		2.02566		2.81934		1.87181		1.28297	1	1		1.06778		1.03132		0.789032		0.842906
XOO1143	rph	ribonuclease PH	J	1	1	0.830226	0.747548	0.708742	0.687529	0.873738	0.9019	1.01525	0.81735	1	1	1.01965	0.971575	0.918364	1.05246	0.940188	0.96505	0.831274	0.882264	1	1	1.20656	1.14655	1.17839	1.01915	1.23543	1.1449	1.26431	1.11275	1	1	1.0713	1.06585	1.04322	0.937465	0.992055	0.993095	1.17433	0.969184
XOO1144	XOO1144	hypothetical protein	S	1	1	1.00203	0.704622	0.652287	0.60222	0.708186	0.693158	0.916419	0.906792	1	1	1.11183	1.05484	0.994011	0.983716	0.925507	1.03902	0.936352	0.997217	1	1	1.23714	0.983132	1.02213	1.25515	1.06087	0.951174	1.05891	0.948836	1	1	1.07694	1.02965	0.911187	0.99035	1.07024	0.90365	1.24591	1.00597
XOO1145	gmk	guanylate kinase	F	1	1	1.09098	0.860827	0.800192	0.778092	0.871548	0.744968	1.42455	1.43403	1	1	1	0.86834	0.87097	0.927224	0.795621	0.796993	1.01355	1.12132	1	1	1.84311	1.05456	1.67756	1.07906	1.54239	1.03525	1.67745	0.989483	1	1	0.97923	0.889143	1.02636	0.903082	1.0258	0.844196	1.07199	0.828314
XOO1146	XOO1146	transposase	L	1	1	1.05635	0.76701	0.915577	0.99176	0.830217	0.833917	0.975527	0.905846	1	1	1.22205	0.864276	1.22658	1.16619	1.08726	1.02173	2.06249	2.39485	1	1									1	1
XOO1147	XOO1147	transposase	L	1	1	1.10855	0.575485	0.554017	0.602666	0.692348	0.640582	0.843066	1.27494	1	1	1.21844	0.857898	0.898045	1.01638	0.804279	0.949551	1.12364	1.15941	1	1									1	1
XOO1148	rpoZ	DNA-directed RNA polymerase subunit omega	K	1	1	0.978946	0.865066	0.852499	0.958759	0.933283	0.949099	1.31334	1.44712	1	1	1.29645	1.00589	1.05459	0.984289	0.856404	0.991693	0.886925	1.13855	1	1	2.1185	3.04107	1.89503	2.97001	1.82247	2.39633	1.94629	1.93149	1	1	1.0056	0.795166	1.05945	0.790554	0.97514	0.809619	1.05223	0.922512
XOO1149	spoT	pentaphosphateguanosine-3'-pyrophosphohydrolase	TK	1	1	1.53064	1.30292	1.3846	1.27646	1.23412	1.13793	1.33568	1.56402	1	1	1.06942	0.976204	1.02511	0.995815	1.02659	0.846148	1.17764	1.42097	1	1	0.98041	0.776301	0.967581	0.813022	0.963201	0.735167	0.927265	0.906295	1	1	0.978762	0.958757	1.08324	1.01486	1.06323	1.01826	1.03907	0.993775
XOO1150	yjgF	translation initiation inhibitor	J	1	1	0.910435	0.79722	0.888982	0.970336	1.02398	0.871656	0.858236	0.77725	1	1	0.836565	0.977009	0.976314	1.04253	0.935321	0.737132	1.36394	1.55296	1	1	0.957588	1.20487	1.03705	0.908444	0.826888	1.05424	0.841553	0.850686	1	1	0.943344	0.965325	0.870618	0.827829	0.846556	0.811019	1.1981	0.740479
XOO1151	recG	ATP-dependent DNA helicase RecG	LK	1	1	1.02047	0.880051	0.796893	0.79045	1.02469	0.920817	1.27881	1.242	1	1	0.862013	0.861268	0.766689	0.799913	0.757871	0.69869	1.13677	1.22371	1	1	0.880172	1.28308	0.954213	1.16779	0.828766	1.16907	0.920219	1.04146	1	1	0.854425	0.843828	0.994626	0.837115	1.09256	0.850269	1.28745	0.934492
XOO1152	URH1	inosine-uridine preferring nucleoside hydrolase	F	1	1	1.0918	0.892874	0.917268	0.797143	0.931552	0.936206	0.764508	0.754913	1	1	0.855772	0.917924	0.863582	0.955123	0.841078	0.825854	0.910439	0.913131	1	1	0.707148	0.807264	0.661369	0.537086	0.723995	0.685043	0.769613	0.803226	1	1	1.04021	0.742557	1.25206	0.846905	1.17871	0.738144	1.1748	0.787566
XOO1153	rpmE	50S ribosomal protein L31	J	1	1	0.910005	0.884456	1.31766	1.64897	1.41612	1.00058	1.80642	1.74041	1	1	1.00671	0.960817	1.37804	1.23381	1.19493	1.19874	0.784086	1.11013	1	1	0.621378	1.34295	0.764194	1.11865	0.77524	1.63838	0.778834	1.47134	1	1	1.00818	1.06119	0.983355	0.959945	0.958422	1.02829	1.26604	0.962972
XOO1154	gltA	type II citrate synthase	C	1	1	0.882121	1.00329	1.01142	1.06544	1.13461	1.18707	0.904416	0.758836	1	1	0.999906	1.04625	1.00261	0.979014	1.0238	1.02755	0.82826	0.818218	1	1	0.898479	1.12913	0.897235	1.1068	0.840649	1.20865	0.887488	1.12701	1	1	1.0944	1.0537	0.98307	0.972313	0.959948	1.03485	1.22104	1.02184
XOO1155	XOO1155	hypothetical protein		1	1	2.01758	1.91608	2.27105	1.54012	1.44741	1.44769	0.778513	0.733459	1	1	1.05575	1.17007	1.48048	1.51866	1.33905	1.11757	1.31988	1.35877	1	1	0.958614		0.680769		0.658097		0.590909		1	1	1.0012		1.01512		1.06038		0.934805
XOO1156	mrcA	penicillin-binding protein 1A	M	1	1	1.1771	1.06358	1.04884	0.839952	0.748997	0.73566	1.11463	1.06244	1	1	0.955234	0.967411	0.967937	0.930705	0.910293	0.86982	1.07241	1.11458	1	1	0.91643	1.07955	0.943046	1.09834	0.945745	1.18575	0.954014	1.06552	1	1	1.00432	0.9593	1.01466	0.934889	1.02456	0.930192	1.00559	0.912052
XOO1157	pilM	fimbrial assembly membrane protein	NU	1	1	1.14348	0.619424	0.579108	0.647856	0.793935	0.750256	0.945786	0.946348	1	1	0.951887	0.982778	0.999318	1.02579	1.04087	1.00155	0.772339	0.890769	1	1	0.932165	1.18886	0.919573	0.957013	0.944023	1.15896	0.981956	1.04706	1	1	1.00603	0.971147	0.967385	0.901723	0.98838	1.04257	1.02189	1.00177
XOO1158	pilN	fimbrial assembly membrane protein	NU	1	1	1.05739	0.562618	0.496276	0.587712	0.751595	0.739616	0.841085	0.990211	1	1	0.886079	0.86973	1.01431	0.897356	1.13101	1.04648	0.884556	0.870361	1	1	0.964518	1.32929	0.873831	1.62107	0.935349	1.40962	0.934542	1.18903	1	1	1.01049	0.994388	1.18155	0.983184	1.13572	1.02652	0.979294	1.04246
XOO1159	pilO	fimbrial assembly membrane protein	NU	1	1	1.13974	0.638273	0.552368	0.628423	0.776156	0.715267	0.938995	1.08943	1	1	0.972393	0.997036	1.06659	1.04246	1.15915	1.02498	0.953166	0.962975	1	1	1.10997	1.37202	1.06035	1.77031	1.04243	1.1581	1.04418	1.30918	1	1	0.974383	0.664543	0.964075	0.913741	1.01053	0.799154	1.1262	0.863398
XOO1160	pilP	fimbrial assembly protein	NU	1	1	1.2342	0.67453	0.594488	0.679355	0.848215	0.775733	0.8724	1.04721	1	1	0.7869	0.869925	0.948434	0.981128	1.0547	0.861252	0.987202	1.16618	1	1	1.31107	1.21958	0.965827	0.933649	1.05935	1.12322	0.954459	1.08021	1	1	1.02825	0.984003	1.21667	0.975562	1.07349	1.09099	1.22072	1.03122
XOO1161	pilQ	fimbrial assembly protein	U	1	1	0.982629	0.674919	0.48251	0.543744	0.613308	0.703346	0.974945	1.0026	1	1	0.96297	0.964691	1.03297	1.02766	1.02621	1.0283	0.957347	0.99547	1	1	1.42032	1.18573	1.38489	1.13092	1.26837	0.840102	1.3864	0.80739	1	1	1.123	1.14827	1.06484	1.26169	0.88818	1.25602	0.953446	1.01929
XOO1162	XOO1162	transposase	L	1	1	1.33516	1.11196	1.3498	1.49726	1.30296	1.56641	1.78876	2.81511	1	1	0.949158	0.946039	1.26076	1.15128	0.913911	1.07673	1.22036	1.32651	1	1									1	1
XOO1163	XOO1163			1	1							1.12296	1.62524	1	1							0.83843	1.4347	1	1									1	1
XOO1164	XOO1164	transposase	L	1	1	1.05233	1.0198	0.779349	0.652051	0.664781	0.817539			1	1	0.861004	0.791506	0.594595	0.711712	0.701416	0.978121			1	1									1	1
XOO1165	XOO1165	transposase	L	1	1	1.39438	1.24014	1.63764	1.3319	1.06872	1.07614	1.3076	1.61391	1	1	1.30556	1.03161	1.50383	1.71073	1.18838	1.04566	1.16352	1.89725	1	1									1	1
XOO1166	XOO1166			1	1							1.17859	1.5733	1	1							1.427	2.24792	1	1									1	1
XOO1167	moxR	methanol dehydrogenase regulatory protein	R	1	1	1.39895	1.23674	0.9564	0.685647	0.685478	0.722087	0.853302	0.978761	1	1	0.930451	0.947466	0.927709	0.974671	0.903722	0.872195	1.39166	1.43513	1	1	0.998354	1.07212	1.04315	0.870285	0.915277	1.02087	0.906214	0.945535	1	1	0.919186	0.957337	1.03152	0.813181	1.04254	0.853661	1.08197	0.998364
XOO1168	XOO1168	hypothetical protein	R	1	1	1.64356	1.20536	1.02072	0.699472	0.826412	0.706623	0.783376	1.03364	1	1	0.873848	0.75324	0.77757	0.936161	0.805573	0.790393	1.07833	1.75729	1	1	0.938039	1.08255	0.986564	0.843999	1.04205	0.847558	1.12082	0.780286	1	1	1.14903	0.988	0.993506	0.91719	0.947052	0.94399	0.834224	0.986557
XOO1169	XOO1169	hypothetical protein		1	1	1.65674	1.39723	1.604	0.951814	1.17154	0.686	0.584067	0.97498	1	1	0.928828	0.886952	1.32944	1.37689	1.43925	0.809849	1.41144	1.32141	1	1	1.27772	0.891829	1.11495	0.798005	1.13763	0.897359	1.14234	0.827333	1	1	0.964618	0.984638	0.90961	0.977488	0.968758	1.05672	0.813316	0.983239
XOO1170	ChlD	hypothetical protein	H	1	1	1.41715	1.25887	0.943314	0.622702	0.636032	0.586783	1.0959	1.4554	1	1	0.792122	0.829268	0.697925	0.780067	0.74993	0.652789	1.19248	1.64393	1	1	1.02138	1.11778	0.958944	0.968163	0.941377	0.919183	0.933716	0.901622	1	1	1.0086	0.968083	0.956758	0.98337	0.994287	0.998372	1.07711	1.03399
XOO1171	TolA	hypothetical protein	M	1	1	1.50822	1.27252	1.08423	0.713881	0.739377	0.620774	0.708938	0.766765	1	1	0.874809	0.852047	0.818923	1.0073	0.798369	0.717343	1.12255	1.01594	1	1	1.02724	1.03242	0.938113	0.990172	0.94352	0.901637	0.933294	0.89875	1	1	0.977897	1.01482	0.849419	0.998866	1.02124	1.02317	0.8238	1.07897
XOO1172	XOO1172			1	1									1	1									1	1									1	1
XOO1173	XOO1173			1	1									1	1									1	1									1	1
XOO1174	XOO1174	hypothetical protein		1	1	1.28344	1.03171	0.931822	0.59476	0.603953	0.539911	0.668114	0.914655	1	1	0.883473	0.856306	0.8607	0.942469	0.869756	0.80823	1.17556	1.3142	1	1	1.00722	0.895352	0.905134	0.973171	0.905624	0.822762	0.870218	0.956467	1	1	1.02957	0.846621	1.01062	0.892332	1.04429	0.817782	0.896416	0.949408
XOO1175	gltP	proton glutamate symport protein	C	1	1	1.13739	0.877769	0.977021	0.933832	0.927049	0.901993	1.14312	1.26603	1	1	0.970204	1	1.04538	1.14977	0.889216	0.955055	1.04869	1.18979	1	1									1	1
XOO1176	tktA	transketolase	G	1	1	0.815757	0.924891	0.998685	1.1483	1.24409	1.39307	0.900451	0.891522	1	1	1.05842	1.04682	0.99619	1.0165	0.954563	0.987702	0.956521	0.908894	1	1	0.9854	0.822699	0.960674	0.942296	1.01224	0.93464	0.973156	1.0035	1	1	1.0602	1.07099	1.08407	1.04667	1.09328	1.03486	0.959912	1.09951
XOO1177	fhuE	outer membrane receptor for ferric iron uptake	P	1	1	1.47467	1.9369	1.73948	1.36042	0.705545	0.689293	1.22545	1.61337	1	1	1.57039	1.04821	1.52432	1.06655	0.97099	0.869027	1.5497	1.69818	1	1									1	1
XOO1178	NlpD	hypothetical protein	M	1	1	1.95637	2.23781	2.33407	1.85248	1.17544	0.958666	1.39371	1.49046	1	1	1.47072	1.37102	1.66949	1.22662	1.06757	1.10975	1.71579	1.6781	1	1									1	1
XOO1179	ErfK	hypothetical protein	S	1	1	1.57274	2.15517	1.85704	1.11083	0.478783	0.523793	1.08486	1.1624	1	1	1.74043	1.655	1.87435	1.18552	1.18701	1.43116	1.72567	1.07312	1	1	0.811883	0.69053	0.551725	0.509514	0.661148	0.558261	0.785793	1.03467	1	1	1.00602	1.16601	1.10416	0.871071	1.05743	1.14375	0.904258	1.02696
XOO1180	cirA	TonB-dependent receptor	P	1	1	2.00495	2.4505	2.67822	1.84653	1.57426	1.35644	1.23951	1.55137	1	1	1.16162	0.949495	1.06061	1.25253	1.06061	0.732323	1.15645	1.37328	1	1									1	1
XOO1181	XOO1181	hypothetical protein		1	1	3.67105	2.19737	2.93421	2.26316	2.23684	0.328947	1.02959	1.18817	1	1	1.27711	1.19277	1.25301	1.25301	1.40964	0.831325	1.04369	0.975728	1	1									1	1
XOO1182	ACH1	hypothetical protein	C	1	1	1.18506	1.04221	1.37338	1.99026	1.92532	1.58117	1.65592	1.86432	1	1	1.34921	1.09524	1.29365	1.34921	1.12698	0.837302	0.980597	1.50299	1	1		0.508892		0.791799		0.946271		0.937364	1	1		1.07334		0.922009		1.00435		1.44619
XOO1183	XOO1183	hypothetical protein		1	1	1.19917	0.510373	1.03734	1.42739	1.43154	1.39419	0.812721	0.941343	1	1	1.15455	1.08182	1.12727	1.5	1.41818	1.34545	0.831498	0.614537	1	1									1	1
XOO1184	FAA1	long-chain acyl-CoA synthetase	I	1	1	2.33	1.555	2.345	2.47	2.225	1.915	1.29493	1.62212	1	1	0.83237	0.598266	0.815029	1.36416	0.83237	0.612717	0.98174	1.31794	1	1									1	1
XOO1185	TenA	hypothetical protein	K	1	1	1.4537	0.763889	1.35185	1.06944	1.11111	1.22917	0.447739	0.655779	1	1	1.15008	0.448567	1.25295	0.748735	0.807757	1.04553	0.776904	1.03083	1	1									1	1
XOO1186	DltE	short chain dehydrogenase	R	1	1	3.69182	1.13208	2.40252	1.99371	3.33333	2.62264	1.2845	0.985775	1	1	1.05978	0.663043	1.15489	1.21196	0.921196	0.793478	1.30551	1.1421	1	1									1	1
XOO1187	XOO1187	hypothetical protein		1	1	1.9949	1.22449	1.18367	1.54082	1.22449	1.77041	1.64583	3.84792	1	1	1.5969	0.899225	0.837209	1.15504	0.899225	1.11628	2.9538	2.85479	1	1									1	1
XOO1188	OmpR	response regulator	TK	1	1	0.63247	0.517928	0.525066	0.732072	0.558931	0.48755	0.857303	1.23472	1	1	1.00779	1.0274	1.21867	1.2127	1.07609	0.817556	1.27364	1.69624	1	1	0.950335	1.32133	0.902732	1.01601	0.897854	1.157	0.708005	1.18242	1	1	0.994227	0.992823	1.0855	0.855991	1.10991	1.09754	1.38334	1.17384
XOO1189	BaeS	Signal transduction histidine kinase	T	1	1	0.613429	0.472785	0.514104	0.564164	0.451331	0.381406	1.07259	1.01576	1	1	0.865443	0.754779	1.01836	1.00478	0.860161	0.725101	1.18622	1.17973	1	1									1	1
XOO1190	blaI	BlaI family transcriptional regulator	K	1	1	1.06642	1.08584	1.22715	1.27416	1.10325	0.990137	1.11344	1.09398	1	1	1.4684	1.25138	1.48318	1.49635	1.3614	1.23429	1.16451	1.52764	1	1	0.563211	0.932713	0.596056	1.55208	0.723361	0.830491	0.511768	0.910146	1	1	0.844043	0.814526	0.830408	0.950262	0.852174	0.811821	0.998596	0.90971
XOO1191	MecR1	TonB-like protein	KT	1	1	1.58124	1.22972	1.19967	1.06908	1.22931	1.23953	1.01111	0.950978	1	1	0.886144	0.901476	0.793015	0.938955	0.892959	0.826235	0.747399	0.779461	1	1	0.66588	0.696952	0.646692	0.631193	0.826826	0.863217	1.0345	1.07101	1	1	1.04156	1.06392	0.99469	0.783033	1.00273	1.06388	1.08396	1.06424
XOO1192	XOO1192	hypothetical protein		1	1	1.53109	1.22945	1.34943	1.11742	1.28006	1.23099	0.875463	1.12639	1	1	0.83211	1.0833	0.962018	1.0778	0.944587	0.897798	0.978076	1.2117	1	1	0.998676	1.01951	0.960933	1.05003	0.924774	1.16931	0.955343	1.35997	1	1	1.02723	1.03905	1.13121	1.0403	1.29483	1.2485	0.541144	1.10789
XOO1193	modC	molybdate ABC transporter ATP-binding protein	P	1	1	1.40454	1.24264	1.18167	1.05929	0.963835	0.947435	1.29192	1.07819	1	1	1.02748	1.10008	1.18376	1.17473	1.00738	0.887613	1.19097	1.96329	1	1	1.02568	1.10375	0.977197	1.01164	0.85691	1.04862	0.848661	0.955152	1	1	1.09146	1.26772	1.07718	1.02993	1.04943	1.13169	0.998848	1.27429
XOO1194	modB	molybdate ABC transporter permease	P	1	1	1.65019	1.45375	1.25678	1.14248	1.1361	0.867358	1.15066	0.823144	1	1	1.14992	1.04236	1.08096	0.928689	0.980937	0.915039	1.16819	1.28583	1	1									1	1
XOO1195	modA	molybdate-binding periplasmic protein; permease	P	1	1	1.0968	0.967539	0.937272	0.88317	0.800263	0.811083	0.888455	1.30444	1	1	1.18688	1.2049	1.22042	1.18526	1.06264	1.12675	1.68316	1.75262	1	1	1.01092	0.897328	0.861062	1.03433	0.786485	0.801221	0.822771	0.751281	1	1	0.976408	0.936353	1.01225	1.00143	1.10556	0.890613	0.995576	1.01137
XOO1196	GloB	beta-lactamase	R	1	1	1.11447	0.906693	0.929331	0.858661	0.833858	0.931299	0.830564	0.98627	1	1	1.11101	0.993722	0.969181	1.07828	0.966137	0.990678	0.889464	1.14726	1	1	1.10651	0.982976	1.12746	0.882375	0.992831	1.04843	1.03874	1.10607	1	1	1.09938	1.14363	1.05217	0.939843	1.11534	1.12043	1.17618	1.06983
XOO1197	XOO1197	endonuclease		1	1	1.1198	0.883295	0.832683	0.767398	0.853682	0.9331	1.05672	1.13126	1	1	1.14726	0.925457	0.99253	1.14253	0.882927	1.05076	0.936342	1.06415	1	1	0.406711	0.664361	0.584729	0.56633	0.514072	0.670851	0.509157	0.738986	1	1	0.948783	1.03252	0.996054	0.929412	1.0176	1.0716	1.27667	1.04234
XOO1198	XOO1198	ISXo8 transposase	L	1	1	1.00812	0.887968	1.18578	1.34774	1.26606	1.45025	1.16583	1.27442	1	1	0.94943	0.955989	1.16569	1.15706	1.16621	1.05091	0.986947	1.20862	1	1									1	1
XOO1199	XOO1199	ISXo8 transposase	L	1	1	0.937548	0.901311	1.61527	1.74402	2.09869	1.06014	1.2773	1.88667	1	1	0.72677	0.626106	1.38662	1.55199	1.16372	0.658739	1.02371	0.879495	1	1									1	1
XOO1200				1	1									1	1									1	1									1	1
XOO1201	omp21	hypothetical protein	M	1	1	1.71679	1.39737	1.40834	1.89078	1.7607	1.63611	1.82037	2.42305	1	1	0.928536	0.898551	1.0015	1.33683	1	0.971514	1.3595	1.77099	1	1									1	1
XOO1202	ompW	outer membrane protein W	M	1	1	1.72408	1.38833	1.54821	1.65518	1.87589	1.36179	1.30556	1.34158	1	1	0.964032	0.958037	0.988455	0.99556	0.864565	0.866341	1.29736	2.52606	1	1									1	1
XOO1203	gapA	glyceraldehyde-3-phosphate dehydrogenase	G	1	1	0.636491	0.579922	0.544707	0.588929	0.646499	0.620531	0.727368	0.644807	1	1	1.00504	1.02765	0.931013	0.904755	0.994176	0.916701	0.722031	0.576906	1	1	0.947862	0.84184	0.882901	1.28557	0.889668	0.898884	0.94587	1.02355	1	1	0.956326	1.04036	0.988367	1.10125	1.02035	1.03653	0.895658	1.11677
XOO1204	XOO1204	transposase	L	1	1							0.134792	1.88575	1	1							13.3486	13.1257	1	1									1	1
XOO1205	XOO1205			1	1									1	1							0.0541276	0.403387	1	1									1	1
XOO1206	XOO1206	transposase		1	1	1.28359	1.02875	1.19477	1.31428	1.68249	1.14018	1.10834	1.09882	1	1	0.873992	0.971018	0.99496	1.22228	1.20439	0.687752	1.25334	1.3681	1	1									1	1
XOO1207	colS	two-component system sensor protein	T	1	1	1.35502	1.30356	1.15447	1.10758	1.09368	0.94215	1.32886	1.66587	1	1	1.07046	0.982782	1.08548	1.09952	1.01905	0.932226	1.03219	1.41631	1	1	1.05523	1.05091	1.07605	1.48019	1.06933	1.07838	1.0047	1.02576	1	1	1.03181	0.863593	0.983724	0.986979	0.969628	0.9124	0.985825	0.992363
XOO1208	colR	two-component system regulatory protein	TK	1	1	1.40039	1.84559	1.53699	1.00312	0.758126	0.794734	0.890936	0.973043	1	1	0.964037	1.0097	0.96383	1.00265	0.873842	0.935424	0.968482	0.940549	1	1	0.756106	0.686992	0.816536	0.533671	0.79647	0.712864	0.762124	0.815632	1	1	0.913316	0.907706	1.02971	0.957555	0.967695	1.10117	1.00833	1.02945
XOO1209	XOO1209	hypothetical protein		1	1	1.10381	1.40235	1.20499	0.896257	0.653048	0.638075	0.880084	1.88973	1	1	1.06408	0.84353	1.03431	1.03083	0.936987	0.82565	0.948278	1.48493	1	1									1	1
XOO1210	rimK	ribosomal protein S6 modification protein	HJ	1	1	1.51016	1.41448	1.08679	1.01771	1.05622	0.931396	1.06856	1.26489	1	1	1.08094	0.944738	0.961034	1.00346	0.918154	0.831755	1.07051	1.231	1	1	1.02158	0.994136	1.04158	0.790615	0.932566	0.960371	1.10922	0.873248	1	1	1.07534	1.05655	0.942933	1.03613	1.09869	1.0365	1.10484	1.075
XOO1211	tnp	transposase	L	1	1	0.728957	0.536211	0.514179	0.603435	0.546831	0.481076	1.06025	1.245	1	1	1.61438	1.23111	1.61526	1.46968	1.50498	1.27182	0.867355	1.46263	1	1									1	1
XOO1212	DedA	hypothetical protein	S	1	1	1.19968	0.842329	0.750199	0.834087	0.941372	0.894709	1.09766	1.33124	1	1	0.849117	0.908487	1.00598	1.00903	0.890955	0.742994	1.20623	1.31305	1	1	1.09684	0.758503	1.04755	0.830456	1.02496	0.83161	0.995305	0.914158	1	1	0.980727	0.98223	1.02224	1.07636	1.06806	1.13175	0.995507	1.2088
XOO1213	XOO1213	serine/threonine protein kinase	T	1	1	1.03585	0.76478	0.898113	0.765409	0.960377	0.868553	1.31847	1.39765	1	1	0.714069	0.888158	0.860324	0.896761	0.811235	0.62247	0.894949	1.17138	1	1		0.495043		0.589913		0.71282		0.872859	1	1		1.0855		1.06424		1.05952		1.08451
XOO1214	XOO1214	transposase	L	1	1	1.1				0.408333	0.65	2.536		1	1		1.79545		0.568182	0.340909				1	1									1	1
XOO1215	XOO1215	transposase	L	1	1	1.39366	1.38976	1.57122	1.73659	0.845366	1.28293	2.09476	3.54738	1	1	1.08827	1.19104	1.33827	1.09289	1.02931	0.6861	1.31569	2.54957	1	1									1	1
XOO1216	XOO1216	hypothetical protein		1	1	2.3643	2.17304	1.26776	2.05282	1.26594	0.983607	2.52485	3.99041	1	1	0.718507	1.17885	1.99844	1.61742	1.24261	0.62675	1.35719	1.18988	1	1									1	1
XOO1217	XOO1217	hypothetical protein		1	1	1.38602	0.319149	1.06687	1.33739	0.613982	1.04711	0.880631	1.11318	1	1	1.43646	1.45856	1.87845	1.8674	1.59945	0.627072	0.671854	1.46414	1	1									1	1
XOO1218	kch	ion transporter	P	1	1	1.06611	0.803551	0.850019	0.762372	0.837552	0.669059	1.01616	1.15645	1	1	1.01521	0.980769	1.13909	1.14669	1.07558	0.88551	0.720477	0.961538	1	1									1	1
XOO1219	argD	acetylornithine transaminase protein	E	1	1	0.979588	0.989288	1.07986	1.12914	1.22971	1.36973	1.10233	0.827648	1	1	0.947909	0.942712	0.989842	1.04429	0.978207	1.00278	1.79698	2.66478	1	1	0.806682	1.10712	0.916094	0.84178	0.865232	1.00581	0.901627	1.06015	1	1	0.934945	0.942068	0.993235	0.918319	0.975678	0.884702	1.22457	0.872798
XOO1220	XOO1220	hydrolase	R	1	1	1.62792	1.17836	1.13816	0.989035	1.1886	1.2617	2.22455	1.7505	1	1	1.03215	1.10209	0.733923	0.7709	0.769293	0.946945	1.81703	1.47976	1	1									1	1
XOO1221	fhuA			1	1							1.38432	1.87422	1	1							1.13003	2.14874	1	1									1	1
XOO1223	XOO1223			1	1									1	1									1	1									1	1
XOO1224				1	1									1	1									1	1									1	1
XOO1225	CccA	cytochrome C6	C	1	1	0.892119	0.758995	0.716966	0.712399	0.985743	0.870703	0.84035	0.722092	1	1	0.835796	0.833491	0.92706	1.01602	0.855538	0.762797	0.907879	1.01265	1	1									1	1
XOO1226	tdcF	hypothetical protein	J	1	1	0.732125	0.626016	0.7939	0.807369	0.733814	0.721532	1.05258	0.763838	1	1	0.854556	0.926011	1.01114	1.01593	0.904687	0.849286	1.1525	1.13871	1	1	1.02341	0.992909	0.998165	0.949602	0.970094	0.974344	1.0113	0.934039	1	1	1.04777	1.0491	1.06676	0.910368	1.05605	1.0215	1.08117	0.951887
XOO1227	hisC			1	1									1	1									1	1									1	1
XOO1228				1	1									1	1									1	1									1	1
XOO1229	az1	electron transfer protein azurin I	C	1	1	1.08529	0.890725	1.13326	0.91871	0.742537	0.798241	0.555897	0.811156	1	1	1.60814	1.44	1.57695	1.80305	1.50136	1.57458	1.25489	0.728258	1	1	0.908125		0.592957		0.510111		0.769392		1	1	1.17807		1.1529		1.15867		1.10524
XOO1230	acoK			1	1							1.15196	1.16889	1	1							1.06425	1.10785	1	1	1.30923	0.948142	1.19622	1.26071	1.31054	1.85254	1.28981	1.68497	1	1	1.06717	1.53905	1.16449	1.38551	1.16628	1.71788	1.27804	1.50067
XOO1232	hemL	glutamate-1-semialdehyde aminotransferase	H	1	1	0.968873	0.859273	0.757372	0.698886	0.865744	0.919233	0.920952	1.0586	1	1	0.873601	0.93733	0.818037	0.900816	0.88993	0.851225	0.95057	1.21021	1	1	0.819132	0.923558	0.860096	0.907792	0.838195	1.00314	0.913903	0.954664	1	1	0.93702	0.893001	0.97786	0.844473	0.9506	1.00979	0.933578	0.881206
XOO1233	FepA	Oar protein	P	1	1	1.06257	1.19879	1.19749	1.21085	1.14893	1.24637	1.12111	1.40867	1	1	1.11629	1.03247	1.05253	1.09691	1.02618	1.10031	0.925723	1.03226	1	1	1.10027	0.942269	1.00679	0.8289	0.894548	0.863574	0.920853	0.887428	1	1	0.95161	1.14617	0.952928	1.10237	0.971895	1.15432	0.994453	1.09784
XOO1234	Tra8	hypothetical protein	L	1	1	1.62443	1.64706	1.66968	2.70136	1.32127	1.74661	1.64648	1.42635	1	1	1.01187	0.448071	1.04451	1.40653	1.08309	0.557864	0.653587	1.39669	1	1									1	1
XOO1235	Tra5	transposase	L	1	1	3.54173	2.46706	2.62665	3.1757	2.51391	2.3836	1.62904	2.48828	1	1	0.941441	0.897898	0.923423	1.0458	0.679429	0.486486	1.05989	2.05606	1	1									1	1
XOO1236	XOO1236	hypothetical protein		1	1	1.72962	1.10072	1.70683	1.57434	1.69305	0.945444	1.07096	0.85558	1	1	1.32329	0.681412	1.23247	1.62776	1.336	0.432471	0.923913	1.88975	1	1									1	1
XOO1237	avrB6	avirulence protein		1	1	1.35128	1.27733	1.2507	1.23744	1.01756	1.08337	0.943208	1.14379	1	1	0.97547	0.869462	0.891722	0.947482	0.871083	0.903069	1.27087	1.34371	1	1	0.923198		0.820346		0.827426		0.701012		1	1	0.892025		1.06406		1.0661		1.1784
XOO1238	XOO1238	avirulence protein		1	1	1.6076	1.52013	1.44732	1.39561	1.4712	1.23405	0.789402	0.829659	1	1	0.789876	0.864927	0.716583	0.817031	0.834168	0.746551	1.11333	1.16385	1	1									1	1
XOO1239	avrXa3	avirulence protein		1	1	0.94671	1.03332	1.16128	1.18968	0.938695	0.757452	1.39202	2.13171	1	1	1.11648	0.910927	1.38298	1.28237	1.18392	1.01298	1.39745	0.948326	1	1									1	1
XOO1240	Tra8	IS30 family transposase	L	1	1	1.07582	0.749401	0.94573	0.855547	0.612929	0.318436	1.90053	4.0761	1	1	1.23893	1.08548	1.01957	1.7034	0.84243	0.453141	0.766964	1.23125	1	1									1	1
XOO1241	Tra8	hypothetical protein	L	1	1	0.739777		1.97026	1.42751	1.84387		0.291341	1.00704	1	1	0.482234	1.79695	1.56853	2.59391	0.84264		0.858073	1.99826	1	1									1	1
XOO1242	hemE	uroporphyrinogen decarboxylase	H	1	1	1.27674	1.42802	1.21605	1.00134	1.02752	1.06161	1.03037	0.98428	1	1	1.08155	1.07547	1.04041	1.10663	1.02964	0.999458	0.998844	1.00544	1	1	2.32145	1.02788	1.96955	0.92464	1.81923	1.04565	1.91524	0.961547	1	1	0.962839	0.950233	1.09793	0.828144	1.04811	0.891792	1.05086	0.845188
XOO1243	aroB	3-dehydroquinate synthase	E	1	1	1.01333	0.954954	0.903444	0.893647	0.988385	0.982224	1.0941	1.03062	1	1	0.981382	0.949065	0.808905	0.958988	0.876614	0.858962	0.954012	1.02379	1	1	0.852837	1.14331	0.881291	1.10388	0.841433	1.18054	0.801766	1.06953	1	1	0.986337	0.993737	1.08817	0.950609	1.06574	0.98122	1.13304	0.967658
XOO1244	aroK	shikimate kinase	E	1	1	0.983955	0.886017	1.07532	1.14685	0.920891	0.73337	1.515	2.41694	1	1	1.03392	0.977135	0.928262	1.05776	0.983312	0.678912	1.91488	3.26937	1	1		1.06911		1.16053		0.99846		0.932341	1	1		0.805705		0.903119		0.851569		0.899435
XOO1245	pdxH	pyridoxamine 5'-phosphate oxidase	H	1	1	0.818696	0.749137	0.71697	0.634899	0.77953	0.731927	0.839651	0.781759	1	1	1.03133	0.981058	0.898642	0.854779	0.945996	0.967665	1.24485	1.03144	1	1	0.982322	0.657165	0.948642	0.786711	0.951275	0.752989	0.917804	0.860057	1	1	0.974048	0.903174	0.873401	0.762345	0.882615	1.00663	1.05964	0.908905
XOO1246	XOO1246	hypothetical protein	S	1	1	1.06933	1.10219	0.990275	0.822332	0.716442	0.696034	0.795965	0.912339	1	1	1.05103	1.05367	1.03892	1.12357	1.03637	0.985457	1.12514	1.18262	1	1	1.04245	1.06056	1.32969	1.05502	1.03882	1.18752	1.35314	1.0248	1	1	0.897519	1.01501	1.016	0.928606	0.987372	1.05625	1.18481	0.952681
XOO1247	PspA	hypothetical protein	KT	1	1	1.35854	1.45985	1.23659	0.988357	0.979976	0.941756	0.899059	0.891825	1	1	1.0961	1.09327	1.00486	1.05879	1.04308	1.11842	0.942934	0.846942	1	1	1.05641	0.986051	1.00023	1.01092	0.960791	0.985127	0.963255	0.949468	1	1	1.00669	1.10287	0.984149	1.01822	1.00726	1.02436	1.01601	1.10074
XOO1248	Kch	potassium channel-like protein	P	1	1	1.58704	1.7497	1.42713	1.14265	1.3165	1.15158	1.14358	1.27529	1	1	1.0118	0.996958	0.857491	0.972253	1.0976	0.845564	1.27568	1.38068	1	1	1.92016		0.923599		0.8904		0.912527		1	1	1.1835		0.997614		1.03881		1.38309
XOO1249	XOO1249	hypothetical protein		1	1	1.00085	1.33301	1.17947	1.07274	0.861671	0.833814	0.822319	0.945279	1	1	1.03044	1.03492	1.08634	1.01435	0.978763	1.04577	1.05567	1.21418	1	1	1.05542	1.08801	0.93854	0.899006	0.979612	1.26457	0.91595	1.13088	1	1	1.04436	1.01172	0.9428	1.00446	0.940178	1.18499	0.539704	1.39584
XOO1250	XOO1250	hypothetical protein	S	1	1	1.04846	1.23196	1.2284	0.987657	1.05139	0.706318	1.19945	0.794852	1	1	1.10379	1.24839	1.30698	1.28021	1.45159	1.07626	1.15095	1.20634	1	1									1	1
XOO1251	XOO1251	hypothetical protein	S	1	1	1.13932	1.37392	1.00882	0.802389	0.863446	0.923612	1.30086	1.59957	1	1	0.974727	1.00856	0.847628	0.961927	0.869477	0.925485	1.16429	1.06007	1	1	1.1109	1.29355	1.03687	0.926313	1.03148	1.30051	0.988662	1.08256	1	1	1.05093	0.992995	1.10904	0.949993	1.12146	1.06794	1.07007	1.00276
XOO1252	Gsp	synthetase/amidase	E	1	1	1.08912	1.21729	0.970094	0.82762	0.818281	0.727769	0.859448	0.855781	1	1	1.02823	1.04786	0.872015	0.898725	0.920882	0.869486	1.3904	1.37138	1	1	0.787355	0.878543	0.797061	0.812133	0.797451	0.896577	0.749766	0.879323	1	1	0.964374	0.992001	0.945848	0.873545	1.04334	0.942958	1.19573	1.04985
XOO1253	ptr			1	1									1	1									1	1									1	1
XOO1256	ptr			1	1							1.12159	1.30602	1	1							1.44209	1.77492	1	1									1	1
XOO1257	soxR	SoxR family transcriptional regulator	K	1	1	1.57998	1.18939	1.68486	1.56162	1.54879	1.29678	1.59514	1.53122	1	1	0.767361	0.952873	0.820816	1.00466	0.733056	0.648959	0.833558	1.15294	1	1									1	1
XOO1258	XOO1258			1	1									1	1									1	1									1	1
XOO1260	fecA	TonB-dependent receptor	P	1	1	0.886027	0.567289	0.613007	0.691565	0.532518	0.533806	0.716615	0.851036	1	1	0.959195	1.02067	1.02067	1.05713	0.989119	1.01795	0.83442	0.878073	1	1	1.05749	0.897164	0.934369	0.78831	0.802462	0.736013	0.795744	0.695782	1	1	1.05695	1.18359	0.916589	1.00866	0.995763	1.15786	1.12342	1.06576
XOO1261	XOO1261	hypothetical protein		1	1	0.622908	0.364262	0.344031	0.279918	0.304686	0.277538	0.899453	0.89206	1	1	0.872479	0.845958	0.831204	0.937883	0.886486	0.921672	1.06252	1.41097	1	1	0.931387	0.581407	0.838831	0.833808	0.88732	0.788428	0.787961	0.835277	1	1	0.944225	0.965498	1.46838	0.830781	0.994578	0.869114	1.26787	0.903356
XOO1262	XOO1262	hypothetical protein	S	1	1	0.684461	0.399644	0.386744	0.348468	0.308071	0.293643	0.854301	1.10456	1	1	0.910151	0.91257	0.872225	1.00233	0.864795	0.824363	0.939811	1.42835	1	1	4.21254	1.02668	3.32062	1.36383	2.4878	0.799128	3.11929	0.930179	1	1	1.01117	0.764837	0.980805	0.743556	1.07886	0.675542	1.22741	0.837739
XOO1263	prnA	tryptophan halogenase	C	1	1	0.650171	0.335531	0.281293	0.24482	0.223887	0.206935	0.572922	0.847262	1	1	0.937464	0.954674	0.912955	1.00021	1.05694	1.01116	0.984123	1.20809	1	1	0.443849	0.652941	0.456974	0.505286	0.542903	0.572609	0.519016	0.620983	1	1	1.06665	0.946967	1.1684	0.820222	1.11891	1.03541	1.02488	0.938597
XOO1264	ElaC	hydrolase	R	1	1	1.25251	0.80578	0.642175	0.605437	0.53588	0.551065	1.07692	1.41063	1	1	1.13699	1.20249	1.17061	1.23462	1.12603	1.04533	0.807512	1.48862	1	1	1.66687	0.676336	0.922931	0.775787	1.1007	0.532187	0.960655	0.758541	1	1	1.0873	1.13345	1.16149	1.19115	1.06269	1.45694	1.09422	1.39373
XOO1265	XOO1265	hypothetical protein		1	1	0.623529	0.3819	0.553846	0.615385	0.536652	0.246154	1.03607	1.06571	1	1	1.29381	1.25692	1.1278	1.43742	1.26219	1.33729	1.09885	1.31724	1	1									1	1
XOO1266	XOO1266	endoproteinase ArgC		1	1	0.529203	0.439866	0.473343	0.442411	0.446926	0.517723	0.884586	0.754796	1	1	1.06659	0.968584	0.913268	0.99544	0.87123	0.973444	0.772896	0.869867	1	1	0.66439	0.564407	0.510798	0.556128	0.568181	0.600283	0.727624	0.882559	1	1	0.932	1.15973	0.890687	0.91359	0.887633	1.02553	0.953319	1.06183
XOO1267	PotE	amino acid transporter	E	1	1	1.41033	1.28759	1.32699	1.16486	0.933424	0.927536	1.55894	1.89314	1	1	1.01585	0.880888	0.952899	1.15127	0.964674	0.639493	0.917435	1.46254	1	1	1.15388	1.12659	1.06746	1.05455	1.06676	1.05659	1.08203	0.87761	1	1	0.98088	1.04452	1.16638	1.10793	0.860882	0.914715	0.991303	1.14433
XOO1268	ahyR	AhyR/AsaR family transcriptional regulator	TK	1	1	2.07097	2.02209	2.03148	1.41414	1.02287	1.1319	0.968651	1.07941	1	1	1.05083	1.03662	1.20875	1.20978	1.04642	1.00245	1.26438	1.39218	1	1	0.829732		0.718068		0.711709		0.846742		1	1	0.962005		1.04083		1.00755		1.11472
XOO1269	MhpC	proline imino-peptidase	R	1	1	2.21547	1.94751	2.19613	1.96961	1.22652	1.62707	1.09964	1.16304	1	1	0.615702	0.768595	0.985537	1.04752	0.745868	0.657025	0.763906	1.33004	1	1									1	1
XOO1270	gabP	amino acid transporter	E	1	1	1.29094	0.851638	1.0745	0.902376	1.10886	0.917469	1.22111	0.953769	1	1	0.708537	0.869766	0.904568	0.962208	0.86161	0.689777	1.1783	1.16509	1	1									1	1
XOO1271	XOO1271			1	1							0.82089	1.05106	1	1							1.29531	1.18548	1	1									1	1
XOO1272	XOO1272	transposase	L	1	1	1.7611	2.12113	1.49798	1.17295	1.67699	1.09623			1	1	0.801249	1.05827	0.760146	0.595213	1.07752	0.91103			1	1									1	1
XOO1273	CydA	quinol oxidase subunit I	C	1	1	4.62581	4.38065	4.26129	4.76667	5.0828	5.09462	0.729973	0.916971	1	1	1.01883	1.04753	1.23408	1.36682	1.18924	1.01076	1.0951	1.47079	1	1									1	1
XOO1274	qxtB	quinol oxidase subunit II	C	1	1	2.94819	3.02555	2.88857	2.90135	2.98368	3.09581	1.17131	1.50708	1	1	0.967334	1.0569	1.07482	1.04953	0.991043	0.80137	1.0599	1.56918	1	1		0.650326		0.665571		0.661923		0.836883	1	1		0.966398		0.909898		0.944112		1.11421
XOO1275	XOO1275	hypothetical protein	R	1	1	1.34432	1.57829	1.36643	1.16201	1.18533	1.22352	0.778537	0.881951	1	1	1.1684	1.02898	1.07922	1.17732	1.01263	0.920036	1.01016	1.32549	1	1	0.9421	1.04434	0.955645	0.885633	0.81391	0.914048	0.860366	1.03336	1	1	0.889941	1.07889	0.973065	1.05118	0.990642	1.04737	1.05762	0.900193
XOO1276	mgtE	Mg++ transporter	P	1	1	1.24161	0.974341	0.934866	0.94427	1.01985	0.983629	1.11117	1.12551	1	1	0.994994	0.970967	0.880991	0.914529	0.863096	0.793893	0.924476	0.947117	1	1	0.92653		0.881531	0.649745	1.06067	1.32497	1.31233	1.07941	1	1	0.713098	2.07017	1.2185	1.79374	1.0766	1.35692	1.27648	0.786264
XOO1277	ptsI	phosphotransferase system enzyme I	G	1	1	1.68709	1.45176	1.5431	1.32025	1.21552	1.07759	1.17708	1.53769	1	1	0.837271	0.831695	0.844754	1.01306	0.795598	0.660748	1.22765	1.70784	1	1	1.70456	1.55255	1.44659	0.937757	1.49331	1.38778	1.43231	1.17108	1	1	1.04713	1.02373	0.97557	0.936125	1.00861	1.02714	0.987883	1.00617
XOO1278	ptsH	phosphotransferase system HPr enzyme	G	1	1	1.41142	1.46962	1.51837	1.27826	1.1601	1.13514	1.13522	1.08545	1	1	1.04448	0.942318	1.01165	1.01306	0.9553	0.962824	0.915681	1.02031	1	1	0.478925	2.14548	0.623165	1.57493	0.495487	0.746528	0.506226	1.21649	1	1	0.955257	0.90551	0.687362	1.56962	0.65074	0.949943	1.51002	0.93792
XOO1279	ManX	hypothetical protein	G	1	1	2.01667	1.63955	1.61721	1.41002	1.62201	1.32824	1.0741	1.22236	1	1	0.965814	1.02583	0.854814	1.05751	1.05726	0.711969	1.07186	1.22666	1	1									1	1
XOO1280	XOO1280	hypothetical protein	R	1	1	1.13105	1.0495	1.06989	0.978899	1.02277	0.96232	0.817813	1.11803	1	1	1.03408	0.973975	1.00741	1.12263	0.978326	0.826364	1.05305	1.12379	1	1	1.16419	1.34763	1.14953	1.13281	1.11497	1.14181	1.09324	1.00195	1	1	1.01006	1.04709	1.05256	0.903337	1.0603	0.938839	1.10102	0.838046
XOO1281	ptsK	HPr kinase/phosphorylase	T	1	1	0.947127	0.87654	0.880676	0.935887	0.933729	0.886881	0.80869	0.982983	1	1	0.957829	0.864969	0.902881	1.03933	0.979875	0.932025	0.996317	1.1144	1	1	0.871217	1.07341	0.783078	1.15658	0.799598	1.10402	0.759297	0.970042	1	1	1.03406	1.09904	0.946112	0.972449	0.979167	0.993151	0.845088	0.965038
XOO1282	ptsN	nitrogen regulatory IIA protein	GT	1	1	1.11831	1.14293	1.10253	0.966793	1.43649	1.06162	0.709343	0.855369	1	1	1.25834	1.11267	1.03252	1.41778	1.38928	0.916931	1.08957	1.48416	1	1	1.34617	1.02106	1.08982	0.720392	1.1498	0.944055	1.13606	0.84955	1	1	0.914748	0.940112	1.10815	0.862919	1.11861	0.89541	0.95056	0.865227
XOO1283	XOO1283	sigma-54 modulation protein	J	1	1	1.32808	1.6405	1.2427	1.04059	0.982277	1.05412	0.434754	0.563709	1	1	1.02022	1.03231	0.940507	1.12709	1.28573	1.14816	1.08736	1.18086	1	1	0.156656	0.370539	0.205394	0.21976	0.159113	0.229528	0.158214	0.362259	1	1	0.836429	0.827337	0.871542	1.11401	0.861609	1.23417	0.85079	1.05086
XOO1284	rpoN	RNA polymerase factor sigma-54	K	1	1	1.45503	1.59344	1.27282	0.925217	1.0299	0.930546	1.33352	1.60643	1	1	1.02069	0.945289	0.888298	0.884414	0.871243	0.816532	1.11748	1.29616	1	1	1.01924	1.12248	0.92601	0.986068	0.883632	0.817256	0.932422	0.93024	1	1	1.0038	0.962669	1.05665	1.04094	1.09515	0.984949	1.00318	0.952321
XOO1285	yhbG	ABC transporter ATP-binding protein	R	1	1	1.43026	1.75742	1.36155	0.961804	0.895981	0.850138	1.03802	1.1172	1	1	0.940922	0.982509	0.953953	0.884374	0.914685	0.833093	1.13272	1.331	1	1	1.22514	1.01772	1.01102	0.829765	1.13136	0.977532	1.05262	0.954519	1	1	0.894993	0.928889	1.07377	0.967646	1.00783	0.904215	1.05834	0.917798
XOO1286	XOO1286	hypothetical protein	S	1	1	1.49193	1.71658	1.34348	0.986707	0.825359	0.851292	1.07352	1.12955	1	1	1.13661	1.08365	1.20068	1.0739	1.07495	1.10817	1.166	1.10883	1	1	0.935214	0.862666	0.651917	0.961873	0.80262	0.813694	0.753012	0.93397	1	1	1.16111	1.02147	1.12843	1.04195	1.10263	0.993879	1.03324	1.01561
XOO1287	XOO1287	hypothetical protein	S	1	1	1.83689	1.85908	1.59101	1.12879	0.985801	0.880057	1.25465	1.19973	1	1	1.22482	1.01129	1.21521	1.13337	1.01928	0.908036	1.33113	1.09391	1	1	1.4774	1.62055	1.20549	1.32844	1.28361	1.51065	1.13806	1.17788	1	1	0.985423	0.919078	1.48689	0.872977	1.09869	1.0047	1.02049	0.966545
XOO1288	XOO1288	hypothetical protein	R	1	1	2.28794	2.30273	1.52983	0.956969	1.24818	1.00917	1.22799	1.50504	1	1	1.11838	1.17301	0.996673	0.974377	1.21323	1.08238	1.41259	1.2842	1	1	1.04289		0.942548		0.967299		0.931743		1	1	0.981607		1.14959		1.09702		1.14089
XOO1289	kpsF	polysialic acid capsule expression protein	M	1	1	1.54313	1.39322	1.10088	0.903969	1.05864	1.17413	0.991639	1.07605	1	1	0.903281	0.787129	0.833994	0.94439	0.800135	0.809029	0.904452	1.02848	1	1	1.06963	1.96031	1.06689	1.73854	1.06585	1.78505	1.04599	1.52387	1	1	0.985197	0.961455	1.02403	0.928507	1.00283	0.943088	1.06264	0.877021
XOO1290	murA	UDP-N-acetylglucosamine1-carboxyvinyltransferase	M	1	1	0.687838	0.666115	0.573997	0.545014	0.688418	0.763199	0.961658	1.0885	1	1	0.995891	1.00771	0.839122	0.940765	0.905345	0.979485	0.918155	1.08164	1	1	0.709848	0.744941	0.915024	0.815484	0.931053	0.973474	1.03428	0.970314	1	1	1.13321	1.08651	1.21892	0.948576	1.09869	1.00986	0.963655	1.11986
XOO1291	XOO1291	hypothetical protein		1	1	0.804823	0.757047	0.668772	0.69989	0.751876	0.632528	1.81705	1.23863	1	1	0.974908	0.911012	0.904529	0.834383	0.878131	0.93046	1.10382	1.25629	1	1	0.786742	1.13058	0.822494	1.36384	0.766419	1.11827	0.860202	1.14156	1	1	1.02325	1.01843	0.927519	0.999563	1.09573	0.81352	0.8626	1.00704
XOO1292	XOO1292	hypothetical protein		1	1	2.17551	3.08026	2.17469	1.16474	0.916115	0.98326	0.732754	0.78176	1	1	1.18681	1.07243	1.15389	1.07724	1.12136	1.21289	1.33266	1.26989	1	1	0.727551	0.92465	0.800832	0.79657	0.802975	0.859711	0.784879	0.873038	1	1	1.01156	0.919898	1.01359	0.841092	0.982746	0.878631	1.0677	0.906501
XOO1293	XOO1293	hypothetical protein		1	1	3.10757	3.32178	2.31063	1.24668	1.095	1.13658	0.811039	0.989397	1	1	1.14788	1.14082	1.21491	1.07658	1.05338	1.05322	1.31539	1.30563	1	1	1.24965	1.08614	1.33875	0.999593	1.25479	1.21709	1.21767	1.21927	1	1	0.954608	0.914526	1.03789	1.11842	1.00369	1.04293	1.04892	1.12586
XOO1294	purN	phosphoribosylglycinamide formyltransferase	F	1	1	1.01397	0.72422	0.690936	0.83893	0.895988	0.771174	1.00391	1.29451	1	1	0.837533	0.917463	0.984651	0.948451	0.735592	0.730379	0.952084	0.905577	1	1									1	1
XOO1295	XOO1295	hypothetical protein	S	1	1	1.05933	0.913473	0.953028	1.45766	1.02658	0.656366	1.16133	2.07881	1	1	1.13961	0.967532	1.10942	1.10682	1.04805	0.528896	1.16531	1.72978	1	1									1	1
XOO1296	XOO1296	hypothetical protein		1	1	0.981093	0.789263	1.00193	1.13953	1.28084	0.932514	1.90661	2.67412	1	1	0.80272	1.04484	1.05605	1.12076	0.9042	0.699895	0.811497	1.30591	1	1									1	1
XOO1297	purM	phosphoribosylaminoimidazole synthetase	F	1	1	0.921624	0.768355	0.789884	0.846953	1.07896	0.947248	1.01227	0.985375	1	1	0.886073	0.904547	0.917022	0.984077	0.924058	0.873514	0.940731	1.0763	1	1	0.764064	0.931451	0.867637	0.921899	0.855306	1.08557	0.906826	1.07162	1	1	0.97404	0.971042	1.04764	0.862575	1.00161	0.925726	1.00757	0.957237
XOO1298	XOO1298	hypothetical protein	S	1	1	1.11143	0.844594	0.693511	0.72361	0.962216	0.972356	1.16638	1.45684	1	1	0.878403	0.88937	0.807937	0.895046	0.916065	0.895815	1.21426	1.14367	1	1	1.15264	1.07386	1.02245	1.07602	1.15614	1.10439	1.05617	1.05838	1	1	0.978897	0.961759	1.07153	0.886778	0.978232	0.880666	0.695273	0.934607
XOO1299	perM	permease	R	1	1	1.0803	0.84064	0.910758	0.927253	0.954093	0.837341	1.31737	1.84689	1	1	0.890205	0.927695	0.909642	0.954964	0.896079	0.781317	1.05737	1.38661	1	1	0.694207	0.965603	0.77674	0.871502	0.859214	0.948702	0.916378	0.92272	1	1	1.01689	0.99556	1.13355	0.923461	1.1934	0.953403	0.902162	0.934184
XOO1300	DnaA	hypothetical protein	L	1	1	1.30322	0.906042	0.875277	0.845621	1.04726	0.921563	1.72661	1.53888	1	1	0.939907	1.08529	0.991022	0.979293	0.884159	0.788734	0.766298	1.66685	1	1	1.19106		0.914765		1.28463		1.25471		1	1	1.12078		0.925018		1.20024		0.993085
XOO1301	XOO1301			1	1							1.52318	2.23141	1	1							1.26433	1.67579	1	1									1	1
XOO1302		nucleotidyl transferase	MJ	1	1	2.08666	2.31068	1.95249	1.1935	1.06622	0.82841			1	1	0.914388	0.819576	1.13289	0.989522	1.03041	0.733708			1	1									1	1
XOO1303	XOO1303	hypothetical protein	R	1	1	2.35031	2.98428	2.31306	1.25051	1.12047	1.01077	1.0178	1.41051	1	1	1.09266	1.07842	1.13521	1.02758	1.07067	0.978547	1.57924	1.61245	1	1	0.911611	0.613043	0.857572	0.993986	0.938268	1.222	0.822155	1.42083	1	1	0.880583	0.671124	0.834266	0.860639	0.91178	0.598022	0.730761	0.599552
XOO1304	XOO1304	hypothetical protein	S	1	1	2.15279	2.81437	2.53639	1.50139	1.18702	0.870336	1.15237	1.15533	1	1	1.22611	1.39838	1.54486	1.43585	1.45873	1.05204	1.05227	0.844683	1	1									1	1
XOO1305	XOO1305	transposase		1	1	1.43491	1.55906	2.39408	1.86243	1.26281	1.06221	1.63202	2.29084	1	1	1.21664	0.964308	1.91186	1.33364	1.39696	0.734637	1.35327	0.900064	1	1									1	1
XOO1306				1	1									1	1									1	1									1	1
XOO1307	dapE			1	1									1	1									1	1									1	1
XOO1309	comEA	DNA transport competence protein	L	1	1	1.02652	1.29807	2.47768	4.92551	5.04936	4.33035	0.875468	0.978752	1	1	1.14093	0.954352	1.25418	0.948257	1.03633	1.07759	0.925453	1.03123	1	1									1	1
XOO1310	XOO1310			1	1							1.43275	2.05623	1	1							1.1795	1.48811	1	1	0.832828	0.830688	0.859847	0.854984	0.874916	0.978152	0.824131	0.903343	1	1	0.986	1.00011	1.07406	0.95396	1.03497	0.973756	1.12014	0.922131
XOO1311	XOO1311			1	1									1	1									1	1									1	1
XOO1312	XOO1312			1	1									1	1									1	1									1	1
XOO1313	XOO1313			1	1							1.54833	1.68256	1	1							0.675545	1.79207	1	1									1	1
XOO1314	XOO1314	IS1478 transposase		1	1	1.22643	0.910556	1.32635	1.4021	0.848509	0.942788	1.40025	2.17424	1	1	0.652414	0.664828	1.12897	1.69241	1.15241	0.602069	1.04938	1.55684	1	1									1	1
XOO1315	XOO1315	transposase		1	1	0.845092	1.06748	1.11043	1.1411	0.788344	0.984663	0.651179	0.910541	1	1	0.678112	1.35908	1.31617	0.95422	1.10157	1.18312	3.92667	3.41333	1	1									1	1
XOO1316	lamA	endo-1,3-beta-glucanase		1	1	0.739617	1.69808	1.89617	0.85623	0.884984	0.21885	0.0622822	1.25392	1	1	0.958115	1.79581	3.13351	1.72513	1.34817	1.00262			1	1									1	1
XOO1317	AbfA	alpha-L-arabinofuranosidase	G	1	1	2.2137	2.84375	2.16081	1.29313	0.980143	1.15869	0.826026	0.840574	1	1	0.963295	0.990193	1.0339	1.10073	1.05198	1.11572	1.16845	1.16978	1	1	0.432701	1.86331	0.517428	1.13303	0.582582	1.05372	0.581545	0.965863	1	1	0.926336	1.03179	1.11982	1.01352	1.06497	1.08083	0.995419	1.21692
XOO1318	galM	aldose 1-epimerase	G	1	1	1.03019	0.929435	0.840771	0.562891	0.557303	0.60005	0.778935	0.762539	1	1	1.00119	0.968024	0.963723	1.03628	0.947628	1.03253	0.876318	1.03463	1	1	0.736098	0.702944	0.777499	0.627702	0.729859	0.671983	0.74166	0.765874	1	1	1.0242	1.14508	1.11248	1.0853	1.0705	1.23961	1.22039	1.14392
XOO1319	XOO1319	hypothetical protein	R	1	1	1.12412	0.769254	0.795985	0.913545	0.997317	1.14588	1.19087	1.86722	1	1	0.961461	0.949595	0.911424	0.965232	0.879415	0.856236	0.961349	1.5743	1	1									1	1
XOO1320	XOO1320	transposase		1	1	0.971778	0.656632	0.818438	0.984948	0.957667	0.836312	0.53056	0.933726	1	1	1.27411	1.28304	1.20893	1.08482	1.18393	1.17054	1.89347	2.04381	1	1									1	1
XOO1321	ffh	signal recognition particle protein	U	1	1	0.906656	0.833447	0.788437	0.842363	0.909495	0.888075	1.01375	1.08812	1	1	1.06044	1.01561	0.928195	0.93362	1.00243	0.99182	0.873041	0.83018	1	1	1.65017	0.890767	1.43081	0.944396	1.45882	0.992583	1.5294	0.975453	1	1	1.02765	1.04435	1.00358	0.935109	0.982263	0.998837	1.04122	0.964312
XOO1322	XOO1322	hypothetical protein		1	1	1.19138	0.93844	0.785949	0.838111	1.00822	0.868773	1.24383	1.52314	1	1	0.973045	0.927733	0.815499	0.898339	0.896247	0.628674	1.20174	1.50581	1	1									1	1
XOO1323	XOO1323	2-nitropropane dioxygenase	R	1	1	1.23998	0.908221	0.842091	1.19104	1.56551	1.36517	1.2079	1.36757	1	1	0.838811	0.853672	0.719348	0.725064	0.714633	0.691626	0.940145	1.05407	1	1									1	1
XOO1324	IlvE	hypothetical protein	EH	1	1	1.21108	0.82605	0.814624	0.952299	1.513	1.29791	1.41009	1.43553	1	1	0.822109	0.869869	0.713174	0.804132	0.828817	0.632949	1.16628	1.4654	1	1		1.74095		1.30853		1.46969		1.36413	1	1		0.96637		0.863371		0.985638		0.965727
XOO1325	rpsP	30S ribosomal protein S16	J	1	1	1.04549	1.05126	1.5014	1.89005	1.954	1.3054	0.981752	0.854462	1	1	1.04081	1.00999	1.22186	1.26813	1.30551	0.945421	1.2056	0.828496	1	1	1.04049	1.03767	1.18809	1.0382	1.18841	1.36013	1.38806	1.2004	1	1	1.10533	0.911932	1.17975	0.861562	1.11095	0.918155	1.2743	0.803384
XOO1326	rimM	16S rRNA-processing protein RimM	J	1	1	1.16864	1.03799	1.17623	1.29874	1.35837	1.10154	2.03093	2.02272	1	1	0.945504	0.863263	0.934302	0.836594	0.883637	0.813073	1.19697	2.32832	1	1	0.910158	0.888812	1.14519	1.3118	1.16645	1.2984	1.20524	1.33944	1	1	0.969654	1.17375	1.05031	0.921184	1.16698	1.03489	1.04783	0.951316
XOO1327	trmD	tRNA (guanine-N(1)-)-methyltransferase	J	1	1	1.26092	1.14608	1.12356	1.19808	1.53761	1.24817	1.95502	1.95524	1	1	0.836589	0.809348	0.750311	0.790201	0.709215	0.682674	1.25835	1.57195	1	1	1.61184	1.33318	1.64143	1.37116	1.67006	1.60949	1.55947	1.42572	1	1	1.00807	1.06156	1.11612	0.930337	1.02348	0.95095	1.05283	0.950652
XOO1328	rplS	50S ribosomal protein L19	J	1	1	0.986198	0.868637	1.03831	1.15749	1.19378	1.04347	1.51286	1.61252	1	1	0.856922	0.942498	1.06196	1.02615	0.986909	0.907263	0.876839	1.01278	1	1	0.692392	0.859471	0.850464	0.865539	0.83374	1.07707	0.789431	1.08649	1	1	0.964555	0.974874	0.902682	0.912018	0.76492	0.95211	1.33092	0.931617
XOO1329	NorM	hypothetical protein	V	1	1	1.20522	1.0167	0.974953	0.882575	0.770267	0.706706	1.14407	1.72569	1	1	0.988441	1.03987	1.19674	1.07525	0.835574	0.798301	1.30221	1.61838	1	1	0.927407	2.40581	0.871487	3.06875	1.09894	3.15356	0.97445	3.68732	1	1	0.912469	1.08347	0.931463	0.98697	0.920526	0.895122	1.05753	0.980088
XOO1330	hslR	heat shock protein 15-like protein	J	1	1	1.2199	0.916719	0.716213	1.10162	1.62977	1.71326	1.60137	2.69665	1	1	0.6773	0.795869	1.22921	1.20155	1.24119	1.00148	2.10467	2.537	1	1	1.13802	1.01291	1.1839	0.977338	1.32785	1.09296	1.40184	1.2447	1	1	0.959997	0.929602	0.939447	1.05781	1.09274	0.859468	0.689465	0.916775
XOO1331	XOO1331	ISXo8 transposase		1	1	1.13533	1.19535	1.68446	2.19917	1.41135	0.980885	1.78452	2.20553	1	1	1.0635	0.937447	1.15864	1.04164	0.928309	0.645502	0.994211	1.1406	1	1									1	1
XOO1332	XOO1332	ISxac1 transposase		1	1	3.91667	1.54167	0.666667	2.58333	1.54167	3.95833	1.08559	1.63053	1	1	0.567164	1.25373	0.373134	0.910448	0.462687	0.492537	1.51745	1.49814	1	1									1	1
XOO1333	XOO1333	ISXo8 transposase	L	1	1	1.10947	0.680473	0.656805	1.04438	0.816568	0.766272	1.29618	2.58481	1	1	0.477509	1.08997	1.02768	0.491349	0.986159	0.418685	1.47959	1.83595	1	1									1	1
XOO1334	XOO1334	ISXo8 transposase	L	1	1	0.762477	0.286831	0.574263	0.802165	0.900782	0.923632	1.03001	1.22873	1	1	1.7268	2.51489	1.50438	1.15061	1.68476	0.91944	1.0675	0.971869	1	1									1	1
XOO1335	XOO1335	glutathione transferase		1	1	1.06467	0.937644	1.20785	1.43803	1.27637	1.33949	0.908861	5.11013	1	1	0.958873	1.13252	1.6626	1.55141	1.31835	1.01828	1.66732	2.25098	1	1									1	1
XOO1336	XOO1336	GIY-YIG nuclease superfamily protein	L	1	1	0.496454	0.365094	0.539007	0.523589	0.668208	0.70552	1.24322	2.31382	1	1	0.902655	1.09181	1.09403	0.981563	0.931416	0.770649	1.21956	1.35972	1	1									1	1
XOO1337	clpB	ATP-dependent Clp protease subunit	O	1	1	0.666158	0.821554	0.469892	0.605135	1.04686	1.53778	2.33623	2.96053	1	1	0.779827	0.838153	1.06156	0.99609	1.2124	1.15258	1.75737	1.61447	1	1	0.917048	1.0197	1.03183	1.05504	1.02446	1.04499	0.894075	1.07845	1	1	0.929882	0.928661	0.918213	1.19496	0.919384	0.908525	0.882063	1.06014
XOO1338	XOO1338	hypothetical protein		1	1	0.761014	0.884225	0.528991	0.57063	0.937944	1.32714	2.55081	2.99818	1	1	0.808934	0.821118	0.958374	1.02968	1.02277	1.05304	1.44624	1.78099	1	1	0.876806	0.918163	1.09685	0.832566	1.13145	0.980623	1.07531	1.21422	1	1	0.872228	0.946123	1.01412	1.56158	1.07552	1.00253	0.974954	1.08382
XOO1339	Tra5	IS1404 transposase	L	1	1	1.19509	0.57948	0.669075	1.0065	0.82948	0.945809	0.795607	1.76644	1	1	0.749476	0.560797	0.528302	0.359539	0.641509	0.47065	0.952495	1.67315	1	1									1	1
XOO1340	XOO1340			1	1							3.50255	3.36843	1	1							3.60699	4.93648	1	1									1	1
XOO1341	XOO1341	IS1404 transposase		1	1	1.10026	1.00647	1.14187	1.27534	1.23586	1.07773	1.26811	1.39583	1	1	1.16666	1.01813	1.20107	1.35661	1.21731	1.08051	1.147	1.04368	1	1									1	1
XOO1343	XOO1343	IS1478 transposase		1	1	0.946987	0.843461	0.952738	0.995749	0.900975	0.971993	1.32797	1.86585	1	1	1.22336	1.16404	1.37218	1.29213	1.07927	1.23333	1.02505	1.19537	1	1									1	1
XOO1344	XOO1344	ISxac3 transposase		1	1	2.76957	1.78261	1.3913	2.56522	3.82609	2.0913	1.56744	1.80969	1	1	0.957746	1.19718	1.80986	1.53521	1.3838	0.373239	1.33052	1.82444	1	1									1	1
XOO1345	btuB	outer membrane receptor for transport of vitamin B	H	1	1	0.89256	0.796204	0.782366	0.829168	0.956749	0.85706	1.08758	0.953813	1	1	0.943079	0.98216	0.825767	0.825142	0.885534	0.840969	0.764411	0.63599	1	1	1.09597	1.01532	1.07059	0.933368	1.02285	0.928628	1.15589	0.897719	1	1	0.997341	1.03176	1.12484	0.900414	0.97093	1.02803	1.0847	0.922863
XOO1346	XOO1346	ISXo8 transposase	L	1	1	1.51625	1.72443	1.9988	2.15162	1.57882	1.79663	3.41261	4.68988	1	1	0.913853	1.37602	1.78347	2.1851	1.65308	1.66007	0.966016	1.52639	1	1									1	1
XOO1347	XOO1347	hypothetical protein		1	1	1.61049	1.30511	1.33722	0.939439	0.975884	0.93822	1.27206	1.13183	1	1	0.772257	0.924051	0.853332	0.915263	0.878439	0.742965	0.790512	1.08471	1	1									1	1
XOO1348	XOO1348	hypothetical protein		1	1	1.56291	1.54906	1.38476	1.20623	1.19584	0.856868	1.08801	1.46381	1	1	0.86235	1.02548	1.02583	1.14508	1.07537	0.903751	1.34377	1.70158	1	1									1	1
XOO1349	btuR	cob(I)alamin adenolsyltransferase	H	1	1	1.84332	1.44297	1.56238	1.13739	0.933085	0.780136	0.577263	0.70796	1	1	0.919375	0.945777	1.067	1.0555	0.902626	0.956281	1.00885	0.985912	1	1	0.519483	1.03281	0.55975	0.905661	0.570447	0.921442	0.568706	0.875062	1	1	0.952988	0.872757	1.01973	0.848672	0.968907	0.911413	1.08486	0.944537
XOO1350	cobU	adenosylcobinamide kinase	H	1	1	1.43985	1.3471	1.57675	1.16039	1.01499	0.690563	1.03979	0.8543	1	1	1.13885	1.26316	1.28321	1.29474	1	0.849123	0.776969	0.9636	1	1									1	1
XOO1351	cobT	nicotinate-nucleotide--dimethylbenzimidazolephosphoribosyltransferase	H	1	1	1.58106	1.47796	1.39558	1.06369	1.11091	1.06089	0.859434	1.05776	1	1	0.988041	0.994323	0.974342	1.06918	0.955949	0.943385	1.00298	1.16117	1	1	0.777174	0.903559	0.828604	0.770888	0.816412	0.923653	0.842686	0.880696	1	1	0.938128	0.966159	0.891713	0.796946	1.05355	0.873369	0.935435	0.851728
XOO1352	GpmB	hypothetical protein	G	1	1	1.4383	1.50816	1.09315	0.97968	1.01454	0.911599	0.732253	0.666031	1	1	1.02261	1.05569	0.861201	0.868975	0.932014	1.04141	0.536817	0.864947	1	1	0.67638	0.664241	0.901839	0.630917	0.808533	0.678229	0.808643	0.782712	1	1	1.25821	1.0055	1.22907	0.975036	1.21508	1.11207	1.29337	0.956021
XOO1353	cobS	cobalamin synthase	H	1	1	1.50948	0.986083	0.821702	0.674667	0.777733	0.69645	0.72916	0.807634	1	1	0.887845	0.986534	0.671332	0.699681	0.75567	0.770907	0.915928	1.18159	1	1	0.800185		0.712447		0.570221		0.60165		1	1	1.03726		0.973352		0.929345		1.32238
XOO1354	lysA	diaminopimelate decarboxylase	E	1	1	1.41046	0.106802	0.0812684	0.0753655	0.134326	0.343949	0.42397	0.363283	1	1	1.36182	1.36288	0.877307	0.753383	0.774298	0.817973	0.8414	0.821382	1	1	0.788877	0.494003	0.694483	0.576154	0.733619	0.530443	0.70673	0.649191	1	1	0.935307	1.21421	1.05695	1.11072	1.01152	1.17524	1.12196	1.22473
XOO1355	iucA	iron transporter	Q	1	1	1.09997	0.0798623	0.0586535	0.0600561	0.103069	0.275459	0.335863	0.338761	1	1	1.64915	1.37966	0.822956	0.749464	0.851144	0.935319	0.718145	0.570707	1	1	0.786856	0.723028	0.645658	0.635866	0.609593	0.568737	0.669724	0.625959	1	1	0.93252	0.914448	0.954775	0.78417	0.963833	0.830326	1.00733	0.806465
XOO1356	yceE	transporter	G	1	1	1.02486	0.0755911	0.0603841	0.0576091	0.112887	0.354423	0.597561	0.666899	1	1	1.42145	1.03325	0.673111	0.686147	0.676867	0.747238	0.953271	0.781812	1	1	0.710096	0.691143	0.752009	0.681711	0.65741	0.720271	0.696571	0.728452	1	1	0.892706	0.84597	0.921828	0.776013	0.984195	0.858072	0.978763	0.83207
XOO1357	RhbC	hypothetical protein	Q	1	1	0.439154	0.0454878	0.0416124	0.0388488	0.0760141	0.253677	0.33714	0.364021	1	1	1.43771	1.13747	0.711965	0.686897	0.691955	0.840493	0.666361	0.57054	1	1	0.808119	0.772507	0.782938	0.696605	0.770588	0.728866	0.765192	0.792328	1	1	0.917249	1.01664	0.896417	0.914098	0.996921	1.03215	0.89935	0.967687
XOO1358	CarB	hypothetical protein	EF	1	1	0.219948	0.0385624	0.030398	0.0306112	0.0625013	0.20249	0.245418	0.242051	1	1	1.33138	1.07672	0.723328	0.649808	0.691607	0.863223	0.591418	0.469362	1	1	0.962066	0.775994	0.834464	0.805738	0.75024	0.708062	0.698459	0.636696	1	1	1.03412	1.05849	1.09142	0.951549	1.07659	1.03951	0.96843	0.937471
XOO1359	fecA	citrate-dependent iron transporter	P	1	1	0.0255015	0.0260924	0.0275229	0.0717773	0.213404	0.571637	0.365899	0.409673	1	1	0.889382	0.66886	0.618938	0.594201	0.692615	0.761557	0.624744	0.506246	1	1	0.870727	0.877749	0.819651	0.783536	0.757372	0.742992	0.763389	0.802209	1	1	0.996325	0.971374	0.911426	0.903921	0.979397	0.961989	1.03054	0.894927
XOO1360	mphE	4-hydroxy-2-oxovalerate aldolase	G	1	1	0.0226675	0.0312746	0.0402102	0.100526	0.287451	0.601248	0.395311	0.397219	1	1	0.75823	0.626282	0.597199	0.581051	0.566598	0.72647	0.501156	0.512356	1	1	0.921263	0.808483	0.85867	0.833525	0.810814	0.755665	0.834022	0.774388	1	1	0.910719	1.07689	1.03722	0.955838	1.00332	1.13241	1.05997	0.998192
XOO1361	Tra5	IS1404 transposase	L	1	1	1.25322	0.569061	0.98895	1.35635	1.01934	1.22836	1.6566	2.08943	1	1	0.939355	1.31097	1.00258	1.25419	0.828387	0.752258	1.64995	1.96903	1	1									1	1
XOO1362	ybaL	cation:proton antiporter	P	1	1	2.66302	2.74746	2.38728	1.82538	1.88011	1.6453	1.17867	1.67902	1	1	0.805484	0.964296	0.884319	0.811768	0.905456	0.784062	1.62874	1.7811	1	1	0.384524	0.542821	0.558682	0.738887	0.547572	0.694047	0.566714	0.86198	1	1	0.946845	0.879189	0.929672	0.949436	0.982224	0.854101	0.856863	0.933867
XOO1363	bfeA	ferric enterobactin receptor	P	1	1	0.877202	0.969576	1.06916	1.32226	1.04634	1.1278	0.849478	0.859675	1	1	1.00019	1.02659	0.92071	0.983696	0.984957	0.950311	1.04565	1.03854	1	1	1.13541	0.966189	1.09606	0.875961	0.987036	0.753682	1.02966	0.704523	1	1	1.0448	1.06774	1.05088	1.04574	1.03378	1.09896	0.972806	1.03053
XOO1364	bfeA	ferric enterobactin receptor	P	1	1	0.738759	0.797097	1.0821	1.42188	1.22168	1.356	0.951303	0.921894	1	1	1.07688	1.01183	0.955376	0.956048	0.966801	1.04315	0.871716	0.917158	1	1	0.898808	0.964096	0.964498	0.859471	0.821963	0.571139	0.907487	0.527433	1	1	1.04598	1.08435	0.919705	1.03316	0.891462	1.11028	0.917496	1.10073
XOO1365	GloA	hypothetical protein	E	1	1	1.59349	1.27349	1.25116	1.5507	1.43721	1.38512	2.08083	1.42105	1	1	1.0899	0.857143	1.08251	1.33374	1.37808	1.10222	1.056	2.208	1	1									1	1
XOO1366	bfeA	ferric enterobactin receptor	P	1	1	0.661211	0.77264	0.735816	0.707174	0.833742	1.35215	1.08358	0.736662	1	1	1.03173	1.06888	0.949826	1.07778	1.01754	1.21643	0.900844	0.980438	1	1	1.08078	1.02509	1.19482	1.03781	1.13536	0.893751	1.32017	0.835759	1	1	1.04081	1.0172	1.03463	0.987931	0.976007	1.05813	1.03614	0.946394
XOO1367	yheS	ABC transporter ATP-binding protein	R	1	1	0.952679	0.840956	0.801901	0.968453	1.4626	1.61531	1.24873	1.29662	1	1	1.04231	1.00781	0.884449	0.906513	1.00349	0.979756	0.943407	0.866475	1	1	0.946599	0.905115	0.987404	1.22822	1.07251	0.988333	1.10407	1.14707	1	1	1.02618	0.910924	0.901163	0.943082	0.954166	0.889798	1.00173	0.955097
XOO1368	XOO1368	hypothetical protein		1	1	1.26443	1.177	1.14599	1.56632	2.02972	1.67786	1.87684	1.87623	1	1	0.94473	0.829477	0.858612	0.841474	0.819195	0.64353	0.688581	0.489273	1	1									1	1
XOO1369	ampR	transcriptional activator ampR family	K	1	1	1.2856	1.29686	1.37758	1.40601	1.60392	1.11451	0.97342	1.31606	1	1	1.08396	0.926772	1.10238	1.27519	1.17701	0.817864	1.12913	1.51867	1	1	1.01796	1.33847	0.898295	1.01414	0.870046	1.05945	0.993198	1.10114	1	1	0.980157	1.12095	1.04091	0.932707	0.987909	1.001	1.2319	0.940274
XOO1370	bla	beta lactamase	V	1	1	1.16714	1.07316	1.26055	0.991559	0.982555	0.889139	1.0667	1.35409	1	1	0.906166	0.965147	1.12064	0.927614	1.02038	0.921716	1.46293	2.1513	1	1									1	1
XOO1371	xynB	xylanase	I	1	1	1.53167	1.4081	1.25337	1.58671	1.28245	0.966771	0.80145	1.25453	1	1	1.03751	0.692242	1.00767	1.02899	0.861893	1.04177	1.33213	1.5157	1	1									1	1
XOO1372	XOO1372			1	1							1.00432	1.40147	1	1							1.06907	1.52408	1	1									1	1
XOO1374	XOO1374			1	1								4.15789	1	1									1	1									1	1
XOO1375	XOO1375			1	1							1.35802	1.73713	1	1							0.857356	1.53578	1	1									1	1
XOO1376	XOO1376	hypothetical protein	S	1	1	1.10959	3.0411	3.91781	0.849315	3.65753		0.683155	0.508021	1	1	0.9625	0.9	0.625	2.875	1.0125	1.6625			1	1									1	1
XOO1377	XOO1377	hypothetical protein	S	1	1									1	1									1	1									1	1
XOO1378	XOO1378	transposase	L	1	1	1.83816	2.01636	1.22927	1.16729	0.863415	1.43415	1.09832	1.39647	1	1	0.896676	0.998615	0.545429	0.682548	0.338504	1.6338	1.01913	1.55839	1	1		0.288478		0.239982		0.263592		0.385262	1	1		0.326644		0.242904		0.310057		0.269392
XOO1379	hrpG	HrpG protein	TK	1	1	3.65837	4.90005	4.25774	2.09071	1.30299	1.25344	0.451153	0.662999	1	1	1.03868	1.01189	1.19608	1.22229	1.12238	1.04438	1.61377	1.95007	1	1	0.797561	0.822454	0.597183	0.731505	0.676258	0.796793	0.645819	0.864926	1	1	0.905382	0.825485	1.15112	0.890493	1.19023	1.10164	0.64292	1.14382
XOO1380	hrpXct	HrpX protein	K	1	1	2.13283	4.34109	6.53623	4.87924	2.37539	1.64491	0.315412	0.441893	1	1	1.01452	1.09571	1.13053	1.14562	1.07979	1.15013	1.46485	1.59182	1	1	0.839881	0.742143	0.642383	1.12321	0.681276	0.647563	0.673551	0.8131	1	1	0.98082	0.755677	1.07571	0.897093	1.10822	0.785869	0.741081	1.02335
XOO1381	hsp90xc	heat shock protein 90	O	1	1	1.5086	1.40516	1.49286	1.36141	1.49908	1.26858	1.2798	1.3898	1	1	0.910569	0.987695	0.977368	0.936717	0.924632	1.0134	1.11286	1.13073	1	1	1.09747	1.01937	1.08429	0.702896	1.10023	1.00915	1.14349	1.04981	1	1	0.961942	0.913579	0.985103	0.779423	0.994379	0.918747	1.07438	0.894671
XOO1382	XOO1382	hypothetical protein		1	1	1.50012	1.38222	1.39883	1.33123	1.44047	1.26503	1.10576	1.25332	1	1	0.897782	0.848159	0.893894	0.971644	0.866911	0.944889	1.12622	1.41671	1	1	1.42143		1.15659		1.31965		1.36721		1	1	0.980971		1.1548		0.984009		0.903326
XOO1383	XOO1383	IS1478 transposase		1	1	1.08477	0.609337	0.677723	0.799754	0.686732	0.503276	0.818284	1.50884	1	1	0.72522	0.624425	0.764534	1.09494	0.838143	0.734421	0.958788	1.55636	1	1									1	1
XOO1384	XOO1384	IS1404 transposase		1	1	0.813424	0.998402	1.1694	1.0833	1.05074	0.998202	0.843797	1.56117	1	1	0.775683	0.86591	0.912274	1.07638	0.886687	0.603886	1.2794	2.00716	1	1									1	1
XOO1385	XOO1385	IS1478 transposase		1	1	1.14655	1.17172	1.20984	1.15315	1.13377	1.14276	0.629159	0.498786	1	1	0.991653	1.0966	1.12353	1.32423	1.13361	1.01801	1.04455	1.18328	1	1									1	1
XOO1386	tnpX1	IS1113 transposase	L	1	1	0.911111	3.25185	1.85926	1.48148	1.17778	0.718519	1.62444	3.06718	1	1	2.20741	1.53333	0.940741	0.925926	0.911111	0.837037	1.33339	1.57294	1	1	0.826463	0.843393	0.746749	1.15762	0.734811	0.806684	0.685169	0.867309	1	1	0.977663	1.18879	0.895224	1.10615	0.893848	0.988989	0.764133	1.00592
XOO1387	GlnA	glutamine synthetase	E	1	1	0.905067	0.994591	1.0255	0.989955	0.633182	0.601612	0.925492	1.13497	1	1	1.24702	0.997564	1.35734	1.12331	1.06308	1.13427	0.945192	1.26955	1	1	0.473919	0.555953	0.510018	0.664831	0.577973	0.551121	0.57936	0.69919	1	1	1.05087	1.1278	0.858459	1.09255	0.993719	0.943293	0.980563	1.02008
XOO1388	MetA	homoserine O-succinyltransferase	E	1	1	0.760263	0.761739	0.907164	0.939093	0.450496	0.361685	0.922278	0.901912	1	1	1.25656	1.15057	1.48149	1.13442	1.16437	1.12517	1.08846	1.16758	1	1		0.874088		0.575527		0.750337		0.729075	1	1		1.28919		0.865537		1.00884		1.22512
XOO1389	rtxC	protein RtxC	I	1	1	0.830024	0.696796	0.863985	0.932079	0.51846	0.468652	0.636491	0.657833	1	1	1.17451	1.08665	1.62998	1.38619	1.32802	1.07338	0.975859	1.11586	1	1									1	1
XOO1390	rtxA	protein RtxA	E	1	1	0.785424	0.68326	0.652839	0.716935	0.509354	0.523833	0.832418	0.759615	1	1	1.09043	1.00566	1.23852	1.16407	1.13979	1.19239	1.00536	1.39062	1	1	0.611517	0.879371	0.680941	0.714544	0.623536	0.757435	0.696149	0.772801	1	1	1.02598	0.875427	1.22407	0.823009	1.06949	0.832598	1.30386	0.882593
XOO1391	XOO1391	hypothetical protein	E	1	1	0.665635	0.474629	0.581683	0.53651	0.418523	0.338696	0.825509	0.775691	1	1	1	0.857539	1.10708	0.905643	1.02498	1.05712	0.849877	1.20435	1	1	1.03096	0.643421	0.751409	1.0835	0.921309	1.2445	0.900772	0.94658	1	1	1.44299	1.09818	1.38829	0.781632	1.49382	1.17838	1.92464	0.926906
XOO1392	XOO1392	IS1404 transposase		1	1							1.11902	1.89708	1	1							0.511438	1.86886	1	1									1	1
XOO1393	XOO1393	transposase		1	1	1.28571	0.898352	0.868132	1.02747	1.52198	1.53571	1.30564	1.28821	1	1	0.857713	1.05053	0.667553	1.04122	0.875	0.675532	0.95036	1.33147	1	1									1	1
XOO1394	XOO1394			1	1							0.966795	1.29189	1	1							0.575967	1.09323	1	1									1	1
XOO1395	XOO1395			1	1							0.982599	1.10158	1	1							1.05131	1.02763	1	1									1	1
XOO1396	XOO1396			1	1									1	1									1	1									1	1
XOO1397	XOO1397			1	1							1.33052	1.79091	1	1							0.844891	1.22993	1	1									1	1
XOO1398	tnpA			1	1							0.663611	0.892431	1	1							0.936813	1.32109	1	1									1	1
XOO1399	XOO1399	IS1479 transposase		1	1	0.702041	1.05331	1.32728	1.37848	0.919961	0.765878			1	1	1.90674	1.27089	2.95936	1.78999	1.54485	1.3261			1	1									1	1
XOO1400	bedB	benzene 1,2-dioxygenase ferredoxin protein	PR	1	1	1.02111	1.22046	1.16593	1.88039	2.53415	2.61771	2.2335	2.21315	1	1	0.54138	0.840366	1.06183	1.36441	1.22244	1.13314	1.25364	1.19396	1	1		0.72683		0.833961		0.911256		1.00992	1	1		0.88968		0.799243		0.857083		0.761101
XOO1401	RimI	acetyltransferase	R	1	1	1.14022	1.40268	1.58018	2.13533	3.06471	2.92366	2.38052	2.42582	1	1	0.789484	0.853324	1.12455	1.25644	1.15382	1.2115	1.36432	1.30041	1	1	1.45876	0.829615	1.36978	1.07113	1.55212	1.32051	1.43029	1.24682	1	1	1.08983	0.924805	1.20534	0.900087	1.12335	0.985419	1.25102	0.903545
XOO1402	nifS	cysteine desulfurase	E	1	1	1.10457	1.25695	1.12906	1.59071	2.51574	2.52095	1.83189	1.88438	1	1	0.877602	1.08712	1.07249	1.22554	1.23748	1.28551	1.39144	1.57347	1	1	1.56364	0.752169	1.5918	0.95582	1.52115	0.9846	1.54821	1.03779	1	1	1.07784	1.04906	1.05324	1.06741	1.02202	1.06927	1.09565	1.06556
XOO1403	ynhC	ABC transporter permease	O	1	1	1.12735	1.19861	1.12038	1.47597	2.311	2.59251	1.36368	1.57019	1	1	0.730152	1.0186	0.946593	1.1265	1.07799	1.1219	1.7822	1.69168	1	1	1.16313	1.27382	1.14587	1.15357	1.27932	1.28025	1.27626	1.16382	1	1	1.01825	1.00032	1.09051	0.942872	1.01606	0.966528	1.06206	0.90883
XOO1404	ynhD	ABC transporter ATP-binding protein	O	1	1	1.00463	1.19076	1.26122	1.75709	2.23869	2.26957	1.46796	1.29803	1	1	0.941382	1.16068	1.2057	1.28491	1.31481	1.34955	1.70192	1.88647	1	1	0.878495	0.936779	0.976041	0.743998	1.06144	0.994922	1.0672	1.06768	1	1	1.04298	0.953816	0.957997	1.03551	0.945972	1.32143	1.03461	1.08312
XOO1405	ynhE	cysteine desulfurase	O	1	1	1.48646	1.31582	1.35326	1.9432	2.59073	2.31127	1.67976	2.18639	1	1	1.00102	1.12777	1.20595	1.24746	1.30592	1.20783	1.52964	1.83415	1	1	0.577452	0.834095	0.774156	1.0511	0.868072	1.05201	0.861353	1.17867	1	1	1.02216	0.941636	1.00116	0.899233	1.06347	1.00019	1.01627	0.900967
XOO1406	XOO1406	hypothetical protein	K	1	1	1.55722	1.26117	1.10824	1.66748	2.81277	2.27198	1.85164	3.04001	1	1	1.13662	1.27362	1.06937	1.12348	1.55981	1.09411	1.57097	2.1403	1	1									1	1
XOO1407	XOO1407	hypothetical protein	R	1	1	0.644087	0.647255	0.769412	0.95679	0.94282	0.800032	1.00815	1.26095	1	1	0.968458	0.901304	1.06049	0.956803	0.904542	0.774581	0.715367	0.757795	1	1	1.79786	1.99392	1.58249	1.82244	1.39097	1.8629	1.41458	1.55825	1	1	0.985804	1.10652	1.09252	1.21791	1.03575	1.29325	1.21072	1.08499
XOO1408	pfpI			1	1									1	1									1	1									1	1
XOO1410	XOO1410	hypothetical protein		1	1	3.12338	3.8354	2.76341	1.65403	1.28149	1.2473	0.676796	0.908639	1	1	1.06844	1.09317	1.19436	1.23735	1.24273	1.1163	1.27253	1.09237	1	1									1	1
XOO1411	XOO1411	hypothetical protein		1	1	1.14187	0.922188	0.892515	1.26784	1.49747	1.68761	1.33269	1.49731	1	1	1.22203	1.09276	1.04089	1.27347	1.00145	1.05781	0.830635	0.822333	1	1	2.1722	12.3647	1.9849	8.62833	1.74909	8.99666	1.78981	5.82196	1	1	0.948169	0.737844	1.05103	0.725036	1.01524	0.586379	1.12213	0.64044
XOO1412	XOO1412	hypothetical protein		1	1	0.872691	0.650693	2.56928	5.46074	5.5713	3.77107	2.16761	4.42362	1	1	1.07376	0.858197	1.85303	2.17334	1.50341	0.724138	2.78311	1.91381	1	1									1	1
XOO1413	NlpD	peptidase	M	1	1	1.31842	1.33889	1.42924	1.55936	1.34269	1.39269	1.54945	1.61218	1	1	1.08911	1.00261	1.12859	1.22525	0.901887	0.885051	1.34165	1.66404	1	1									1	1
XOO1414	hup	histone-like protein		1	1	1.08644	1.14208	1.17127	1.17763	1.06888	1.09587	0.941935	0.914667	1	1	1.08075	0.972219	1.10988	1.09333	1.06566	1.21045	0.842258	0.773735	1	1	1.05096	0.875619	0.984283	0.815901	0.859283	0.924339	0.907684	0.867364	1	1	0.920331	0.922823	0.900761	0.770768	1.08713	0.964646	1.16113	0.913984
XOO1415	XOO1415	ISXo8 transposase	L	1	1	1.24461	1.05303	0.804292	0.823481	0.805736	0.907562	1.10177	1.41702	1	1	0.918689	1.04452	0.835746	0.821051	0.833025	1.00675	1.2952	1.51626	1	1									1	1
XOO1416	proC	pyrroline-5-carboxylate reductase	E	1	1	1.06834	0.899696	0.883627	0.783829	0.806834	0.990359	1.51971	1.73417	1	1	0.926535	0.872964	0.741071	0.990915	0.808741	0.850721	1.08573	0.985284	1	1	1.07786	1.34518	1.01878	1.24378	1.04533	1.26577	1.05129	1.14419	1	1	1.00194	1.02353	0.895829	1.12261	1.10217	1.14821	0.984085	1.00338
XOO1417	XOO1417	hypothetical protein	R	1	1	1.11496	1.03688	0.965595	0.929337	0.948084	0.950762	1.24919	0.942776	1	1	1.16072	1.35134	1.25398	1.27702	1.25123	1.23012	1.12016	1.23867	1	1					0.905802		0.805429		1	1	1.84711		3.68693		1.74297		2.59911
XOO1418	pilT	twitching motility protein	NU	1	1	0.839985	0.597389	0.568744	0.607109	0.642329	0.580408	0.793371	0.909627	1	1	1.04559	0.957102	1.05928	1.05182	1.02095	1.05669	0.912245	0.83324	1	1	0.758408	0.847892	0.809818	0.762017	0.775128	0.863837	0.776892	0.816665	1	1	1.00166	1.04247	1.02359	1.00914	0.947717	1.07344	1.40579	1.02997
XOO1419	pilU	twitching motility protein	NU	1	1	0.83653	0.565959	0.55404	0.627177	0.594955	0.521461	0.764906	0.905385	1	1	1.06613	1.01249	1.16377	1.10506	1.10571	1.04775	0.87471	1.0001	1	1	0.839714	1.24151	0.793572	1.47421	0.833434	1.03961	0.799546	0.967219	1	1	1.06274	0.949685	1.1142	0.976243	1.07557	0.924692	1.10345	0.991959
XOO1420	XOO1420			1	1							2.68737	3.01713	1	1							0.904953	1.47122	1	1									1	1
XOO1421	XOO1421			1	1							1.65935	1.89713	1	1							1.10168	1.32333	1	1									1	1
XOO1422	XOO1422	hypothetical protein		1	1	1.30999	0.925484	1.07303	1.5544	2.0611	1.43219	1.2063	0.805927	1	1	3.11567	1.79478	3.60448	1.29478	2.4403	1.8806	1.4788	1.61372	1	1									1	1
XOO1423	tag	DNA-3-methyladenine glycosylase I	L	1	1	1.55911	1.04729	1.20723	1.47983	1.44228	1.91655	0.759173	1.21126	1	1	0.594569	0.735955	0.689139	0.920412	0.84176	0.685393	1.53664	1.98196	1	1									1	1
XOO1424	XOO1424	hypothetical protein		1	1	1.07992	0.95606	0.907992	1.02418	0.985255	0.887939	0.951062	1.29489	1	1	0.906362	0.879914	1.07684	1.27841	0.922445	0.629021	1.33466	1.75925	1	1									1	1
XOO1425	algH	hypothetical protein	K	1	1	0.984836	0.848911	0.923369	0.908993	0.928575	0.755683	1.1294	1.2135	1	1	1.06551	0.962945	1.03419	1.00365	1.06611	0.756759	0.922433	0.856799	1	1	0.764654	1.39273	0.8425	2.30039	0.860924	2.57686	0.832789	3.15328	1	1	0.92432	0.977535	1.04951	0.697569	0.993908	0.875863	1.08476	0.856255
XOO1426	XOO1426	Holliday junction resolvase-like protein	L	1	1	1.73195	1.23675	1.13626	1.1389	2.00484	1.42911	1.59586	1.8478	1	1	0.893261	0.85795	0.768169	0.845617	1.05623	0.628322	1.08305	1.8197	1	1	1.15068	1.43926	1.02104	1.30986	1.04021	1.29206	1.03747	1.69778	1	1	1.04447	1.29665	0.95258	1.54111	0.926985	1.6742	0.966724	1.56994
XOO1427	pyrB	aspartate carbamoyltransferase	F	1	1	0.859804	0.73476	0.618242	0.609145	0.741331	0.770902	0.901212	0.918608	1	1	0.941633	0.899869	0.821844	0.882029	0.810694	0.907383	0.869961	0.947304	1	1	0.6992	0.609881	0.71477	0.991001	0.792845	0.744921	0.763439	0.925618	1	1	0.902262	1.08235	0.943584	1.17524	0.843236	1.19294	0.843797	1.20698
XOO1428	osmC	osmotically inducible protein	O	1	1	0.726607	0.753262	0.889291	0.910821	0.62408	0.421651	0.455456	0.24282	1	1	1.27652	1.18875	1.34253	1.24199	0.993833	0.888461	0.861983	0.824884	1	1	1.05266	1.04287	0.913391	1.00365	0.858347	1.05615	0.795377	1.00097	1	1	1.11629	0.694114	0.948313	0.814808	0.947107	0.616676	0.976687	0.55754
XOO1429	XOO1429	hypothetical protein	S	1	1	5.4479	6.28706	3.52203	1.81093	1.53016	1.89807	0.45234	0.727831	1	1	0.997268	1.07937	1.181	1.21895	1.42318	1.40764	1.36622	1.18472	1	1	1.76188	1.60918	1.7025	1.57281	1.44923	1.59171	1.20542	1.36103	1	1	0.92935	0.816437	1.03555	1.46542	1.05219	0.909365	0.78908	1.27901
XOO1430	XOO1430	hypothetical protein	R	1	1	1.24058	1.01333	1.00281	1.01176	1.12876	1.2586	0.912932	0.970284	1	1	0.94184	0.965861	0.98531	1.17163	0.989919	1.067	0.942488	0.989997	1	1	0.817751	1.04362	0.867761	0.853915	0.890769	1.18414	0.918789	0.918642	1	1	0.992088	0.985215	1.01133	1.01065	1.02525	1.04811	1.1021	1.08459
XOO1431	XOO1431	hypothetical protein	R	1	1	2.95745	1.18997	1.91489	1.21277	1.37994	1.06687	2.20867	2.3505	1	1	0.799447	1.19779	1.30705	1.10373	0.954357	1.32503	0.352098	2.90481	1	1									1	1
XOO1432	XOO1432	hypothetical protein	R	1	1	1.33764	1.21152	1.06455	0.823237	0.936445	1.05859	1.06842	1.09399	1	1	1.32581	1.05783	0.737659	1.11707	1.17913	1.30465	1.07072	1.11363	1	1									1	1
XOO1433	lysA	bifunctional aspartate kinase/diaminopimelate decarboxylase	E	1	1	1.05575	1.00816	0.965619	0.969919	1.10454	1.16224	1.05366	1.05383	1	1	0.930365	0.96166	0.886492	0.909293	0.926583	0.919235	0.991025	1.03379	1	1	0.525078	0.507235	0.629537	0.42549	0.575224	0.573782	0.586883	0.719177	1	1	0.951178	0.886695	0.952711	1.12244	0.876429	1.22446	0.67745	1.00399
XOO1434	XOO1434	hypothetical protein		1	1	1.11619	0.891579	1.1423	1.2064	1.30762	1.15529	1.27067	1.14513	1	1	0.800903	0.953718	1.09965	1.14128	1.11696	0.850869	1.03625	1.30299	1	1									1	1
XOO1435	XOO1435	hypothetical protein		1	1	1.17348	1.09325	1.0884	1.12161	1.29748	1.15259	1.03124	1.03524	1	1	0.883387	0.936931	0.895257	0.940248	0.965101	0.869456	1.1325	1.22321	1	1	1.15239	0.744246	1.09358	0.70191	1.09102	0.823157	1.1027	0.923578	1	1	1.01231	0.882846	0.956268	0.870624	0.923898	0.927417	1.10901	0.871907
XOO1436	murD	UDP-N-acetylmuramoyl-L-alanyl-D-glutamatesynthetase	M	1	1	1.38375	1.09402	1.11222	1.13132	1.24933	1.16847	1.58014	1.78334	1	1	0.880194	0.868234	0.938265	1.07757	0.865261	0.780297	1.08456	1.4498	1	1	1.07767	1.39472	1.09616	1.25361	1.10309	1.36303	1.03719	1.36039	1	1	0.994949	0.90365	1.00955	0.893053	1.12917	0.93448	1.09104	0.800422
XOO1437	XOO1437	hypothetical protein	Q	1	1	1.31618	1.07808	1.08051	0.97714	1.01336	0.897736	1.04301	1.27695	1	1	0.959157	0.956483	0.910859	1.00413	0.856483	0.779579	1.02527	1.01007	1	1	1.02047	0.968506	0.943607	0.801865	0.868676	0.831638	0.875189	0.870719	1	1	0.965435	1.00826	0.945129	1.02227	0.967893	0.993201	1.08163	1.00287
XOO1438	ispB	octaprenyl-diphosphate synthase	H	1	1	1.01882	0.837046	0.869411	0.864237	1.00524	0.897022	1.15949	1.27974	1	1	1.03728	0.910644	0.878498	0.998289	0.890276	0.770586	0.946024	1.11162	1	1	1.05177		0.972246		0.988726		1.10807		1	1	0.988283		1.02117		1.00286		1.18085
XOO1439	ssb	single-stranded DNA-binding protein	L	1	1	0.936551	0.901844	1.17321	1.14714	1.21163	1.02726	0.78972	0.645349	1	1	1.07888	0.919079	1.20259	1.18375	1.15603	1.01663	0.851781	0.675003	1	1	2.37759	1.8495	2.21512	2.52021	2.6347	1.65243	2.71285	2.15285	1	1	0.869407	1.38391	0.969305	1.48319	0.800271	1.46964	1.0463	1.23928
XOO1440	PleD	response regulator	T	1	1	1.00645	1.05658	1.52969	1.82143	1.54647	1.29561	0.914131	1.328	1	1	0.980298	1.00322	1.12967	1.28669	1.09972	0.853036	1.09534	1.73231	1	1	1.07295	1.13877	0.956213	1.31794	0.906783	0.998781	0.924004	0.977531	1	1	1.00685	1.0237	1.09369	1.09677	1.12732	0.974688	1.14779	1.02212
XOO1441	XOO1441			1	1									1	1									1	1									1	1
XOO1443	XOO1443	ISXo8 transposase	L	1	1	2.13529	1.71176	2.15588	1.89118	1.85588	2.1402	1.6951	1.61926	1	1	0.861357	0.925516	0.927729	1.00442	0.701327	0.904867	1.02823	1.22059	1	1									1	1
XOO1444	XOO1444	transposase		1	1	0.853933	0.849719	0.601124	0.748596	0.45927	0.800562	1.25101	1.22443	1	1	0.766741	0.58817	0.638393	1.05692	0.686384	0.608259	1.27252	0.694953	1	1									1	1
XOO1445	XOO1445	hydrolase	R	1	1	1.77022	1.5944	1.36264	1.18368	1.27763	1.19146	0.956411	1.21939	1	1	1.07311	1.06197	1.05413	1.09069	1.04398	1.13451	1.03803	1.43267	1	1	1.12587	1.06434	0.997408	1.15577	1.01741	1.13145	0.955474	1.04485	1	1	1.05571	1.18199	1.09378	1.07903	1.09779	1.08533	1.02383	1.11033
XOO1446	XOO1446	hypothetical protein	S	1	1	1.2141	1.55335	1.95335	1.81302	1.59168	0.891139	0.574458	1.2855	1	1	0.850993	0.768012	1.04171	1.01182	1.29333	0.903859	4.31569	1.79216	1	1									1	1
XOO1447	cstA	carbon starvation protein A	T	1	1	1.11095	0.958433	0.9749	0.915108	0.801759	0.929177	0.851615	0.898774	1	1	0.990647	1.03072	1.01155	1.16363	1.04065	1.06986	0.912775	0.99256	1	1	0.333516	1.3167	0.463129	1.33183	0.443833	1.46428	0.469664	1.26942	1	1	0.921361	0.965164	0.991609	0.989382	0.987553	1.07162	1.0559	1.09374
XOO1448	XOO1448	pirin	R	1	1	0.904434	0.986423	1.70182	4.11813	5.02427	5.27227	2.84011	3.08234	1	1	1.00445	1.05489	1.13395	1.21429	1.19747	1.28207	1.0858	1.07208	1	1	2.34542	1.26712	3.88505	1.41344	5.009	1.90233	5.447	1.82679	1	1	0.979291	0.796441	0.944063	0.960528	0.83819	0.828015	0.944167	0.906278
XOO1449	XOO1449	hypothetical protein	O	1	1	1.38552	1.78399	2.76869	6.4432	9.96527	8.80165	2.90007	2.62663	1	1	0.846335	0.669469	1.04506	1.26395	1.07028	0.770679	1.01956	1.1956	1	1									1	1
XOO1450	VgrG	hypothetical protein	S	1	1	1.66305	1.40748	1.317	1.47232	1.98227	1.84627	1.2851	1.34382	1	1	0.952485	0.832725	0.828888	0.864323	0.835473	0.809181	1.11329	1.18289	1	1	0.935298	0.784037	0.942239	0.757246	0.969742	0.842728	1.00007	0.954777	1	1	0.992064	1.11548	1.08032	1.08018	1.03238	1.19185	1.02887	1.14506
XOO1451	XOO1451	hypothetical protein		1	1	0.800582	1.1839	1.16677	1.42146	1.15837	1.05947	1.41676	1.83296	1	1	1.085	0.868672	1.21777	0.995224	0.825692	0.685291	1.63477	2.1186	1	1	1.00388		1.09011		0.982357		1.09119		1	1	0.870628		0.93655		1.15783		0.787748
XOO1452	XOO1452	hypothetical protein		1	1	0.831085	0.867098	0.772438	0.758724	0.794291	0.859739	0.899489	0.988249	1	1	1.03932	0.957329	0.973684	0.947893	0.980604	1.00472	0.951933	0.949365	1	1	0.796482	0.760053	0.77188	0.788697	0.879478	0.81588	0.856111	0.929901	1	1	0.902726	0.850219	0.892305	0.996793	0.905497	0.942692	0.484154	0.976261
XOO1453	VgrG	VGR-related protein	S	1	1	1.45243	1.17724	1.15236	1.47108	1.95896	1.66449	1.26601	1.34965	1	1	0.809929	0.790247	0.905993	1.02967	1.12515	0.916275	0.977615	1.1922	1	1	1.21984		1.15955		1.41148		1.3444		1	1	1.01144		1.10292		1.07368		1.08784
XOO1454	XOO1454	hypothetical protein		1	1	1.84737	1.02105	3.27895	1.71053	2.04211	2.29474	1.01391	0.82956	1	1	0.960432	0.561151	0.548561	0.647482	0.589928	0.104317	1.26834	1.70081	1	1									1	1
XOO1455	XOO1455	hypothetical protein		1	1	0.92087	1.09266	1.27923	1.29238	0.949058	0.95285	1.06494	1.09884	1	1	1.12946	1.00174	1.16307	1.20437	1.08643	0.986979	0.957252	0.931456	1	1	0.76852	0.7393	0.778786	0.759393	0.835343	0.805982	0.838078	0.828688	1	1	0.944496	1.02467	0.91386	0.940567	1.01941	1.06082	0.983081	1.09254
XOO1456	XOO1456	hypothetical protein		1	1	0.996644	1.05905	1.13478	1.03982	0.886893	0.892517	1.07741	1.22704	1	1	0.984066	0.973304	0.907483	0.909569	0.943355	0.934429	1.45306	1.45306	1	1	0.89556	0.773856	0.768894	0.900793	0.771609	0.718485	0.779977	0.825788	1	1	1.02626	1.01923	0.997618	0.911846	1.01583	0.897624	0.950119	0.907318
XOO1457	XOO1457	hypothetical protein		1	1	1.70992	1.67718	1.99501	1.61136	1.40221	1.36233	0.695851	0.640707	1	1	0.904701	0.988215	1.11294	1.25188	1.20786	1.02175	1.04207	0.977364	1	1	3.28591	0.750108	1.66038	0.727553	1.5755	0.517519	1.73113	0.653524	1	1	1.0163	0.931876	1.18427	0.863344	1.06766	0.846902	0.980965	0.896412
XOO1458	XOO1458	pirin	R	1	1	1.2998	1.07791	0.882643	0.7786	0.869822	0.807199	1.08551	1.23867	1	1	1.20791	1.08976	0.865112	1.20436	1.22262	0.93712	1.3219	1.27243	1	1									1	1
XOO1459	nfi	endonuclease V	L	1	1	1.08996	1.35904	1.10442	1.26908	0.848193	1.0008	1.04022	1.29888	1	1	1.39585	1.09497	1.47087	1.08859	1.02314	1.07981	1.86677	2.00454	1	1									1	1
XOO1460	gpm	phosphoglyceromutase	G	1	1	0.863987	0.825957	0.855699	0.919452	0.920448	0.937414	0.952298	0.941702	1	1	1.12225	1.09152	1.13908	1.09605	1.04318	1.08555	0.883548	0.860279	1	1	0.516173	0.848102	0.54066	1.18356	0.621008	0.79675	0.57052	0.895236	1	1	1.03161	0.88179	0.818211	1.12601	0.905896	0.882645	0.662938	1.15523
XOO1461	XOO1461	hypothetical protein		1	1	1.16863	1.24065	1.21982	1.2276	1.4798	1.17742	1.73691	1.78489	1	1	0.974127	0.843144	0.791074	0.858991	0.705045	0.733506	1.01456	1.21685	1	1									1	1
XOO1462	PepO	metallopeptidase	O	1	1	1.44181	1.30541	1.32913	1.54262	1.6464	1.40178	1.33061	1.71845	1	1	1.13487	0.893781	0.98812	0.977638	0.744235	0.810622	1.00955	1.39472	1	1									1	1
XOO1463	cls			1	1									1	1									1	1									1	1
XOO1465	cheB	chemotaxis-specific methylesterase	NT	1	1	1.27253	1.0336	1.09973	1.0784	1.34293	1.0608	1.65621	1.32953	1	1	1.10261	1.05375	1.03149	1.16015	0.983713	0.928339	0.997519	1.24094	1	1	1.10365	0.547982	1.31159	1.05701	1.4838	1.1173	1.41708	1.28542	1	1	0.923849	0.942274	0.934048	0.862866	0.989529	1.09063	1.05289	0.916697
XOO1466	cheR	response regulator for chemotaxis	NT	1	1	1.34868	0.599781	0.798246	1.91338	2.14145	1.68092	2.72368	2.0636	1	1	1.21493	1.03846	1.29638	1.15158	1.32579	0.929864	1.25947	1.47317	1	1		0.729838		1.4043		1.6391		1.32527	1	1		0.847611		0.654018		0.826976		0.63907
XOO1467	vieA	response regulator	T	1	1	0.786676	0.262934	0.439405	1.41389	1.37491	1.08009	2.13733	1.58222	1	1	0.700769	0.733846	0.928462	1.04	1.02308	0.852308	0.932456	1.1786	1	1	1.14724	0.867199	1.61865	1.39506	1.82916	1.8533	1.76414	1.71265	1	1	1.01059	0.895886	1.17195	0.648687	1.01255	0.923125	1.2614	0.753409
XOO1468	cheW	chemotaxis protein	NT	1	1	0.762112	0.334785	0.430593	1.53783	1.37071	1.2466	1.68806	1.10429	1	1	1.27886	1.08211	1.20569	1.23902	1.52846	1.20081	1.00136	1.12174	1	1									1	1
XOO1469	mcp	chemotaxis protein	NT	1	1	0.577846	0.351385	0.375385	1.33415	1.44615	1.30769	1.75535	0.997353	1	1	0.967521	0.810256	0.980627	1.01368	1.10313	1.06553	0.905336	0.919714	1	1	1.23594	1.21963	1.70265	1.70645	1.88629	2.47302	1.87897	2.00589	1	1	1.06362	1.06289	1.27888	0.826512	1.08025	1.12261	1.31439	0.847718
XOO1470	cheA	chemotaxis histidine protein kinase	NT	1	1	0.526395	0.360483	0.605581	2.0181	2.01584	1.65385	2.50165	1.96199	1	1	0.915888	0.939252	0.995327	1.0514	1.27196	0.930841	1.0763	1.49943	1	1	2.2826	2.31866	2.6235	3.27427	2.22109	3.46051	2.10527	2.55497	1	1	1.10089	1.13344	1.26032	0.812849	1.07165	1.14275	1.3572	0.748462
XOO1471	SpoIIAA	hypothetical protein	T	1	1	1.21826	0.712695	1.51002	3.76392	3.06459	2.75724	0.798658	1.36787	1	1	0.872694	1.30812	1.65314	1.46679	1.96125	0.684502	0.410569	0.966318	1	1									1	1
XOO1472	mfd	transcription-repair coupling factor	LK	1	1	0.961068	0.807117	0.840926	0.956834	0.918448	0.858343	1.18082	1.14506	1	1	1.13496	1.01596	1.04501	0.974846	0.874231	0.838564	1.18662	1.21767	1	1	1.20605	1.31131	1.18486	1.26686	1.05686	1.13892	1.16993	0.943305	1	1	1.14784	0.940467	1.18172	0.855691	1.14154	0.919066	0.696566	0.88711
XOO1473	RimL	hypothetical protein	J	1	1	1.8512	1.97856	1.49084	1.12606	0.857773	0.987204	0.987014	1.17581	1	1	1.3511	1.05831	1.21951	0.963694	1.06985	1.21591	1.44602	1.30249	1	1	0.338889	1.07511	0.517837	1.0508	0.474065	1.03904	0.528352	1.04718	1	1	0.976065	0.940433	1.22792	0.887719	1.18765	1.0405	1.23234	0.825492
XOO1474	ComJ	hypothetical protein	R	1	1	1.11534	1.08126	1.00982	0.980354	1.10121	1.08052	0.980883	1.01295	1	1	0.877755	0.907505	0.909533	1.0023	0.992292	0.915889	1.08693	1.0514	1	1	0.932363	0.871341	0.850172	0.67112	0.922966	0.77566	0.917452	0.881904	1	1	1.04958	0.98327	1.04155	1.06139	0.986374	1.24314	1.0413	1.10165
XOO1475	XOO1475	transposase	L	1	1									1	1									1	1									1	1
XOO1476	XOO1476	transposase	L	1	1									1	1									1	1									1	1
XOO1477	creC	two-component system sensor protein	T	1	1	2.58723	2.94468	2.99149	2.37872	2.11489	2.84681	1.3192	1.09658	1	1	0.639535	0.77907	1.00465	0.844186	0.9	0.893023	2.66857	2.36	1	1									1	1
XOO1478	XOO1478	transposase	L	1	1	1.71017	1.57246	2.20332	2.0447	1.76712	1.36914	1.19808	1.94448	1	1	0.806893	0.711992	0.94051	1.21388	0.891407	0.377243	1.32128	1.18332	1	1									1	1
XOO1479	XOO1479	transposase	L	1	1	0.94492	1.13527	1.68579	1.99315	1.81906	1.26455	1.51123	2.02454	1	1	0.787485	0.926594	1.93381	2.21733	1.5355	0.880385	1.2761	1.94097	1	1									1	1
XOO1480	XOO1480	cysteine protease	O	1	1	1.5286	1.6632	1.6788	2.6476	1.5621	0.808781	0.576461	0.596499	1	1	0.769895	0.820481	1.03701	1.00925	0.969155	0.856878	1.27612	1.89734	1	1									1	1
XOO1481	creD	hypothetical protein	V	1	1							0.630045	1.2713	1	1	0.276382	0.386935	0.628141	0.819095	0.432161	0.477387	1.38291	0.158228	1	1									1	1
XOO1482	XOO1482			1	1							1.86553	1.1357	1	1							1.50239	2.11483	1	1									1	1
XOO1483	tnp			1	1									1	1									1	1									1	1
XOO1485	XOO1485	transposase		1	1									1	1									1	1									1	1
XOO1486	XOO1486	transposase	L	1	1	1.56513	1.39237	1.39873	1.40389	1.14654	1.04289	0.938382	0.685969	1	1	0.992701	0.717633	0.835959	0.875528	0.82136	0.900499	1.32377	1.26148	1	1									1	1
XOO1487	XOO1487	cysteine protease	O	1	1	1.59721	1.6586	1.94698	4.3507	3.10791	1.4186	0.435231	0.526446	1	1	0.980975	1.02616	1.26873	1.3698	1.06659	0.776457	1.49072	1.50133	1	1									1	1
XOO1488	creD			1	1							0.455546	2.16342	1	1							0.912214	4.19466	1	1									1	1
XOO1489	XOO1489			1	1							3.48558	4.78846	1	1							2.156	2.512	1	1									1	1
XOO1490	XOO1490			1	1							2.01353	5.21128	1	1							4.27195	6.07365	1	1									1	1
XOO1491	tnp			1	1							1.15977	0.679511	1	1							0.713376	1.16433	1	1									1	1
XOO1492	XOO1492			1	1							1.99606	1.53937	1	1							1.10179	0.938102	1	1									1	1
XOO1493	XOO1493			1	1								1.05172	1	1							1.01695		1	1									1	1
XOO1494	XOO1494	IS1479 transposase		1	1									1	1									1	1									1	1
XOO1495	XOO1495			1	1									1	1									1	1									1	1
XOO1496				1	1									1	1									1	1									1	1
XOO1497	XOO1497	cysteine protease		1	1	1.24358	0.958046	1.4521	2.54164	1.20852	0.447714	0.588688	0.727588	1	1	1.91896	1.59045	2.31548	2.03763	1.50362	1.93054	1.87965	1.77663	1	1									1	1
XOO1498	XOO1498	hypothetical protein		1	1	2.35529	1.52706	1.35294	1.28235	1.11059	1.23059	1.56185	1.82927	1	1	0.640732	0.839817	1.17162	1.57437	1.01144	0.892449	0.880383	1.26794	1	1									1	1
XOO1499	XOO1499			1	1									1	1									1	1									1	1
XOO1500	nthA	nitrilase	R	1	1	0.717098	0.779275	1.38964	1.55959	1.0456	0.926425			1	1	1.1992	0.823529	1.67246	1.67914	1.40374	0.975936			1	1									1	1
XOO1501	Tra8	transposase	L	1	1	1.01639	0.852459	0.491803	0.431694	0.306011	0.655738			1	1	1.09322	1.40678	1.33898	0.983051	0.288136	0.711864			1	1									1	1
XOO1502	nthA	nitrilase	R	1	1	2.77124	2.4134	3.50163	3.59477	2.86275	2.82353	1.53125	1.15524	1	1	0.959554	1.01116	1.21478	1.45746	1.27476	0.810321	1.2819	2.26667	1	1									1	1
XOO1503	XOO1503	hypothetical protein		1	1	1.28655	1.1014	1.39236	1.32403	1.06319	1.14254	1.58145	2.05013	1	1	0.738148	0.90849	1.15766	1.02481	0.962514	0.955899	1.88305	1.75424	1	1									1	1
XOO1504	gluS	glutamyl-tRNA synthetase	J	1	1	0.872142	0.829132	0.80638	0.841302	0.981103	0.998186	0.948117	0.933191	1	1	0.937617	0.971741	0.947176	1.02441	0.969951	0.909891	1.00832	0.913934	1	1	0.823829	1.17274	0.851528	0.96912	0.877522	1.07055	0.896945	1.0297	1	1	0.996704	0.989534	1.03665	0.880026	1.02023	0.929194	1.06288	0.873487
XOO1505	Fur	FUR family transcriptional regulator	P	1	1	1.05876	0.91114	0.791135	0.915797	1.04907	0.95189	0.89709	1.31488	1	1	0.840003	0.956343	0.882101	0.883341	0.926158	0.888378	0.964748	1.14133	1	1	1.10712	0.905764	1.39619	1.13245	1.15908	0.932335	1.16195	0.987019	1	1	0.911426	1.18471	1.04266	1.19795	1.02701	1.03159	1.14398	1.08729
XOO1506	XOO1506			1	1							0.353933	0.149813	1	1									1	1									1	1
XOO1507	XOO1507			1	1							1.14625	1.34952	1	1							1.17322	1.90609	1	1									1	1
XOO1508	XOO1508	IS1478 transposase		1	1	1.36096	1.30627	1.37277	1.43229	1.11783	1.11566	1.67718	2.18611	1	1	1.12331	1.04909	1.32131	1.32108	1.20847	0.909493	1.57762	2.26084	1	1									1	1
XOO1509	XOO1509	hypothetical protein	S	1	1	2.09968	1.53849	1.37571	1.0776	1.12618	1.37287	0.943118	1.27207	1	1	1.02519	1.07469	0.965144	1.05536	0.951377	1.00879	1.53684	1.62533	1	1									1	1
XOO1510	cspA	cold-shock protein	K	1	1	1.07166	0.880978	1.89492	2.64221	1.94797	1.00359	0.632963	0.686272	1	1	0.882644	0.817717	1.48388	1.18631	1.51561	0.93446	1.10732	1.0722	1	1	0.910468	0.865402	0.872623	0.823549	0.843837	0.938592	0.790273	0.872142	1	1	0.982296	0.937905	0.999063	0.885488	1.10479	1.02682	1.1809	0.993917
XOO1511	pcp	peptidoglycan-associated outer membrane lipoprotein	M	1	1	4.19091	5.97206	4.4178	1.76911	1.19398	1.25292	0.513345	0.587279	1	1	1.06246	1.18277	1.47428	1.20822	1.32445	1.35475	1.84144	1.50639	1	1	1.07336	1.01159	1.08363	0.881219	0.885257	0.929314	0.800396	0.863668	1	1	0.85891	0.931474	0.836796	1.1697	0.861426	1.08422	0.944597	1.103
XOO1512	XOO1512	hypothetical protein		1	1	3.91801	3.70439	2.91109	2.22517	1.4515	1.70785	1.78988	1.60571	1	1	1.39446	1.14327	1.65234	1.62178	1.27603	1.01337	1.0276	0.888799	1	1	0.959861	0.968602	0.991836	0.782081	0.861093	0.854268	0.868626	0.822068	1	1	0.929973	0.881876	1.04556	0.901547	1.13418	0.946401	1.16203	0.949505
XOO1513	moeB	molybdopterin biosynthesis protein	H	1	1	0.994714	0.746516	0.86581	1.01141	1.34479	1.13035	0.978089	1.21197	1	1	0.968624	0.823293	0.978288	1.03803	1.02811	0.972013	0.872104	1.17801	1	1	1.28614	1.13764	1.06507	1.08781	1.07037	1.1391	1.15214	1.10439	1	1	1.05318	1.13633	1.09303	0.977118	1.00246	1.07315	1.23082	0.994814
XOO1514	TatD	hypothetical protein	L	1	1	1.10008	1.07476	1.16519	1.01487	1.26447	0.915997	0.817673	0.937026	1	1	0.796726	0.789494	0.940617	1.19756	1.02436	0.836315	0.914104	0.996819	1	1	0.936169	0.793096	0.890043	0.760144	0.89546	0.976659	0.875555	1.00473	1	1	1.03658	0.77789	1.09498	0.729453	0.998692	0.850719	1.21375	0.915407
XOO1515	XOO1515	hypothetical protein		1	1	1.32014	0.776389	1.68819	1.42639	1.34375	1.40694	0.457801	0.511816	1	1	0.895133	0.838496	1.17035	1.78407	0.89823	0.892035	1.40176	1.02823	1	1	1.16695		1.07079		0.949243		0.925038		1	1	1.04983		1.08958		1.03735		1.17301
XOO1516	XOO1516	hypothetical protein	S	1	1	6.41734	7.18482	4.30889	1.84166	1.61018	1.8907	0.446531	0.765485	1	1	0.996539	1.04202	1.21033	1.2646	1.45315	1.45413	1.39205	1.21797	1	1	1.66026	1.46718	1.53479	1.51983	1.27589	1.25814	0.952884	1.20189	1	1	0.928667	0.923253	0.916501	1.64906	1.02494	1.14242	0.781039	1.26279
XOO1517	gcdH	glutaryl-CoA dehydrogenase	I	1	1	1.86648	1.7308	1.39354	1.1094	1.10352	1.15937	0.631388	0.80174	1	1	1.09733	1.03893	0.958201	0.993662	0.926965	0.969066	0.957061	1.23152	1	1	1.44498	1.1757	1.2948	1.03586	1.23584	1.05013	1.2138	0.91609	1	1	0.991111	1.06388	0.993473	0.929299	1.00934	1.01078	1.08588	0.995739
XOO1518	XOO1518	hypothetical protein		1	1	2.4965	2.93357	3.94231	4.28147	3.4528	1.97203	1.36887	4.57996	1	1	0.831213	1.07803	1.54623	1.99491	1.39271	0.50212			1	1									1	1
XOO1519	XOO1519			1	1							0.809399	0.91906	1	1							0.784141	0.644273	1	1									1	1
XOO1520	XOO1520			1	1							0.918108	1.47636	1	1							1.38217	1.03981	1	1									1	1
XOO1521	gst	glutathione S-transferase	O	1	1	1.34799	1.26245	1.32769	1.10367	1.21266	1.05196	1.02826	1.39536	1	1	0.810245	0.825878	1.1176	1.07239	0.791005	0.84151	0.922255	1.48508	1	1									1	1
XOO1523	AsnB	asparagine synthase	E	1	1	1.18432	1.0503	0.800463	0.723693	0.768034	0.691264	1.15552	1.14399	1	1	0.935123	0.906786	0.883669	0.868755	0.801268	0.810216	1.09285	1.41949	1	1		1.31829		1.31875		1.13545		1.1704	1	1		0.900504		1.02949		0.976309		1.20407
XOO1524	XOO1524	hypothetical protein	R	1	1	0.863372	0.896795	0.943404	0.810888	0.478687	0.37744	0.717967	0.552428	1	1	1.40484	1.28783	1.46848	1.25159	1.01827	1.10806	2.14778	1.71587	1	1	1.19185	0.823535	0.994074	0.855449	1.0015	0.905753	0.95007	0.77054	1	1	1.01599	1.1066	1.01423	1.02073	1.03434	1.03114	0.824276	1.20775
XOO1525	dnaB	replicative DNA helicase	L	1	1	0.939189	0.855637	0.903604	0.856696	0.894214	0.755881	0.99799	1.06139	1	1	0.944282	0.920984	0.855259	0.820807	0.832691	0.800584	1.07006	1.13908	1	1	1.30332	1.10233	1.17423	1.80454	1.08543	1.32899	1.20631	1.49179	1	1	0.982954	0.87989	1.03735	0.950527	1.05297	0.891894	1.07502	0.904996
XOO1526	phr	photolyase	L	1	1	1.23998	1.03131	1.01623	0.963234	0.804395	0.776102	1.14666	1.01062	1	1	1.17872	1.1025	1.13487	0.966173	0.902875	0.934088	1.34426	1.03731	1	1	0.884075	0.965146	0.931451	0.825204	0.8466	0.910073	0.93217	0.864928	1	1	0.93835	0.948329	0.861441	0.828353	0.859384	0.833127	0.905117	0.844414
XOO1527	OmpA	OmpA family protein	M	1	1	1.38674	1.93586	1.86245	1.25988	0.913333	0.692339	0.602162	0.55915	1	1	1.28394	1.28479	1.30324	1.18546	1.12866	1.21275	1.06429	0.820896	1	1	1.29157	1.07734	1.105	1.0139	1.01749	1.02202	0.9949	0.909322	1	1	1.02882	0.945169	1.09224	1.02305	1.07065	1.10926	1.14488	1.09252
XOO1528	FabG	short chain dehydrogenase	IQR	1	1	2.11	2.64639	2.33731	1.89852	0.968362	0.786079	1.17681	0.90159	1	1	1.57414	1.21087	1.45167	0.957166	1.02526	1.00906	1.35566	1.09479	1	1									1	1
XOO1529	Tra8	hypothetical protein	L	1	1	1.81132	2.25409	2.01887	1.81006	1.02642	1.00377	1.43243	1.35267	1	1	1.04848	1.04432	1.10803	1.25762	0.932133	0.836565	1.26429	1.94939	1	1									1	1
XOO1530	fhuA	TonB-dependent receptor	P	1	1	0.821096	0.374354	0.26577	0.314374	0.221303	0.162358	0.490714	0.56696	1	1	1.0995	1.07525	1.09532	1.16137	1.13545	1.24582	0.737308	1.02003	1	1	0.964218	1.03157	0.882627	0.811957	0.786791	0.81192	0.725799	0.762223	1	1	0.982776	0.985003	1.09247	0.936616	0.979154	0.996448	1.04441	1.02185
XOO1531	phuR			1	1									1	1									1	1									1	1
XOO1533	XOO1533	hypothetical protein		1	1	1.10157	0.620776	0.929918	1.2725	1.63163	1.32586	1.15554	2.10459	1	1	0.627089	0.780801	0.892344	0.79693	0.774777	0.617567	0.964462	1.93593	1	1									1	1
XOO1534	XOO1534	hypothetical protein		1	1	0.856815	0.671842	0.843055	0.939809	0.972611	0.842237	2.17928	1.67891	1	1	1.06958	0.945881	1.3833	1.4922	1.09533	0.95848	0.894133	1.19982	1	1	0.947187	1.0012	0.997076	0.919198	1.01421	1.00576	1.12247	0.989578	1	1	1.06848	1.14623	1.0161	1.08707	0.960788	1.18737	1.03987	1.03699
XOO1535	AdhP	alcohol dehydrogenase	R	1	1	1.11113	0.989351	0.926568	0.958807	1.02758	1.04758	0.777219	0.740971	1	1	1.04605	1.00716	1.03994	1.0032	1.00259	1.00961	0.838858	0.909447	1	1	0.952898	1.04538	0.960491	1.04863	0.892118	1.03299	0.930145	0.90441	1	1	1.03188	1.12738	1.12009	0.908922	1.07106	0.961456	1.18986	1.01968
XOO1536	yadQ	chloride channel	P	1	1	1.06356	0.793984	0.92168	1.042	1.084	1.09364	1.18803	1.75172	1	1	0.842756	0.90639	0.918222	1.19695	0.947936	0.737313	1.27178	1.75838	1	1	1.32417		1.23668		1.23789		1.34687		1	1	0.910552		0.8735		0.88413		0.868958
XOO1537	XOO1537			1	1									1	1									1	1									1	1
XOO1538	ogt	6-O-methylguanine DNA methyltransferase	L	1	1	1.2817	1.13155	1.11397	1.03619	1.27731	1.47278	0.992589	1.04564	1	1	0.828375	1.04144	0.807526	0.928808	0.96237	0.855581	1.24064	1.45257	1	1	1.20061		0.800812		0.771959		0.932257		1	1	1.09387		1.10773		1.09237		0.709055
XOO1539	ada	DNA methylation and regulatory protein	L	1	1	1.25386	1.03181	1.01729	0.914453	1.10191	1.08308	0.990169	1.05688	1	1	0.777551	0.73506	0.649171	0.755737	0.67621	0.627357	1.00672	1.31124	1	1									1	1
XOO1540	XOO1540	hypothetical protein	S	1	1	1.42569	1.56675	0.72796	1.19144	1.18388	0.984887	1.3584	1.38346	1	1	0.879679	0.860963	1.43583	1.34225	1.08021	0.697861	1.23416	1.76309	1	1									1	1
XOO1541	XOO1541	hypothetical protein		1	1	0.692082	0.891496	0.73607	1.28152	0.917889	0.739003	1.40818	0.859878	1	1	0.59893	0.898396	0.783422	0.430481	0.759358	0.417112	0.704142	4.0927	1	1									1	1
XOO1542	XOO1542	hypothetical protein		1	1	1.36813	1.51813	1.41758	1.24707	0.626374	0.754396	1.25102	1.71669	1	1	1.08927	0.974495	1.2488	1.2585	1.09352	0.942747	4.07728	4.5081	1	1									1	1
XOO1543	XOO1543	hypothetical protein		1	1	1.08982	0.964997	0.92493	0.982018	0.781075	0.944309	0.721323	0.753142	1	1	0.849165	0.803126	1.38302	0.989201	1.06615	1.43389	1.10094	0.911692	1	1	1.08745	0.891725	1.0521	1.1074	1.09003	0.932262	1.05341	0.998572	1	1	1.10082	1.157	1.07232	1.17269	1.11671	1.18254	1.07124	1.23057
XOO1544	XOO1544	hypothetical protein	S	1	1	1.2053	1.08952	1.17742	0.89492	0.922809	0.587276	1.1439	1.34767	1	1	1.01513	0.898384	1.20437	0.990425	1.13837	1.10821	1.1155	1.38323	1	1	0.922544	1.02136	1.03636	0.800836	0.790643	0.720753	1.00846	0.625957	1	1	1.16747	1.03114	0.931741	1.0427	0.792986	0.946896	0.962914	0.894063
XOO1545	XOO1545	hypothetical protein	S	1	1	1.05755	0.75265	0.807925	0.816254	0.858657	0.787986	0.743446	0.987498	1	1	1.02906	1.02906	0.832156	0.994297	0.973927	0.69962	1.15721	1.39949	1	1	1.03589	0.907738	1.0705	0.859228	1.10704	1.00641	1.04275	1.00102	1	1	0.922929	1.02395	1.09733	0.959982	1.00684	0.978121	0.936826	1.02402
XOO1546	XOO1546	hypothetical protein		1	1	1.8513	1.6171	1.09665	0.713755	0.921933	0.98513	1.16117	1.61359	1	1	1.53659	1.43902	1.00813	2.42276	1.69106	2.68293	0.616935	1.38508	1	1									1	1
XOO1548	rfaY	RNA polymerase ECF-type sigma factor	K	1	1	2.22059	2.04412	1.58088	1.375	0.985294	0.397059	1.77005	2.31165	1	1	0.161111	0.75	0.211111	0.766667	0.616667	0.416667	1.58473	0.619847	1	1									1	1
XOO1550	deaD	ATP-dependent RNA helicase	LKJ	1	1	1.2015	1.20862	1.14444	1.17457	1.34957	1.45248	1.37028	1.19977	1	1	0.907888	0.942638	0.812821	0.858488	0.880321	0.941576	0.791848	0.77191	1	1	1.10734	1.04183	1.17106	1.18593	1.29023	1.3172	1.27562	1.33525	1	1	1.01672	0.881235	1.06606	0.841629	1.02549	0.891801	0.798286	0.863415
XOO1551	Rtn	hypothetical protein	T	1	1	1.53901	1.25134	1.59083	3.04884	3.05599	2.36927	2.14427	2.125	1	1	0.719498	0.775941	0.924173	1.15108	0.884265	0.809008	1.22536	1.8762	1	1	0.937972	1.11722	1.07993	1.24361	1.21544	1.55255	1.19795	1.42254	1	1	1.03869	1.08193	1.11351	0.887285	1.03604	1.22827	1.32193	1.07072
XOO1552	RsuA	pseudouridylate synthase	J	1	1	0.906379	0.658865	0.58216	0.726112	0.996755	1.08099	1.45049	1.13054	1	1	0.941419	0.937678	0.750561	0.710235	0.832037	0.871615	0.931578	1.02599	1	1	1.08492	0.884726	1.15754	0.921879	1.15197	1.04987	1.12081	1.07741	1	1	1.02634	1.0522	1.21925	0.985933	1.09329	1.0125	1.14198	0.970533
XOO1553	XOO1553			1	1							1.47997	2.36017	1	1							0.934082	1.10829	1	1									1	1
XOO1554	XOO1554	hypothetical protein	S	1	1	0.991304	1.07174	0.897826	1.12609	0.741304	1.24348	0.759773	0.82516	1	1	1.68996	1.28315	1.40323	1.67204	1.4767	0.996416	1.28083	1.36256	1	1									1	1
XOO1555	menG	ribonuclease activity regulator protein RraA	H	1	1	1.28669	1.24381	1.08999	0.830079	1.49668	1.04349	1.21652	1.28824	1	1	0.9409	0.85995	0.812143	1.02786	1.2081	0.812582	0.913271	1.29568	1	1	1.13084	0.976838	0.980159	0.680015	1.09639	0.723633	1.13275	0.841195	1	1	1.11893	1.33643	0.796336	0.965429	1.00231	1.00934	0.831389	1.03973
XOO1556	AmpC	beta-lactamase	V	1	1	1.10375	1.03795	0.963886	0.906454	0.799866	0.800702	0.851105	0.781677	1	1	1.02154	0.966558	1.0163	1.02411	0.914916	0.881626	0.846066	0.858752	1	1	0.442578	0.889848	0.514655	0.762722	0.476877	0.881601	0.471037	0.877884	1	1	1.01379	0.980001	1.04264	0.977948	1.02578	1.08948	1.0255	0.982711
XOO1557	yjl094C	cation:proton antiporter	P	1	1	1.0498	0.787802	0.766593	0.751082	0.901762	0.688192	1.15126	1.5895	1	1	0.847218	0.876465	0.889874	0.9395	0.885862	0.828424	0.934313	1.53111	1	1		0.609414		0.472825		0.54125		0.628531	1	1		0.88587		0.889741		0.948287		1.03522
XOO1558	baeS	two-component system sensor protein	T	1	1	1.36623	1.07141	1.09584	1.07807	1.24341	1.10505	1.05486	1.50442	1	1	0.959133	0.93578	1.07117	1.16653	0.972477	0.855435	0.904132	1.15225	1	1	1.21711	0.888888	1.09193	0.672842	1.02036	0.784763	0.916393	0.764946	1	1	0.91499	0.981858	1.08235	0.913838	0.999895	1.00582	1.04875	0.978898
XOO1559	baeR	two-component system regulatory protein	TK	1	1	1.34408	0.932245	1.10857	1.1302	0.991429	1.23714	0.932906	1.095	1	1	1.19586	1.09701	1.17563	1.32644	1.09609	1.01609	0.89147	0.88933	1	1	0.82138	0.631444	1.02679	0.677781	1.08959	0.743631	0.88942	0.808097	1	1	0.995409	0.916836	1.15706	0.979907	1.1642	0.890226	1.07184	0.857581
XOO1560	ttgF	outer membrane channel protein	MU	1	1									1	1									1	1									1	1
XOO1561	OmpV	hypothetical protein	M	1	1	0.666667	1.01695	0.785311	0.853107	0.920904	0.491525	1.36237	2.08362	1	1	2.06838	1.19658	1.98291	1.4359	1.73504	1.39316	0.972678	1.35519	1	1									1	1
XOO1562	mexC	RND efflux membrane fusion protein	M	1	1	0.555901	0.763975	0.956522	0.60559	0.714286	1.06832	1.19782	1.08348	1	1	0.783951	1.0216	0.712963	0.83642	1.10494	0.799383	0.948012	1.04893	1	1									1	1
XOO1563	acr	acriflavin resistance protein	V	1	1	1.70255	1.58074	1.6204	1.68839	1.81586	1.90368	1.47563	1.74854	1	1	0.971429	0.954762	1.14286	1.29762	1.08333	0.930952	0.712584	1.00894	1	1	1.18508	0.537161	1.05805	0.539216	1.1224	0.516703	1.07248	0.578214	1	1	0.934777	1.06001	1.07738	0.894745	1.09523	1.61987	0.90954	1.46473
XOO1564	XOO1564	hypothetical protein		1	1	1.16085	1.01916	0.987119	0.875903	0.82595	0.713478	0.97898	0.904512	1	1	1.2755	1.06066	1.00039	1.04675	1.05719	0.916538	0.989149	0.990838	1	1									1	1
XOO1565	bapA	ABC transporter ATP-binding protein	V	1	1	1.11237	1.23174	1.15741	1.23655	0.829908	0.870136	1.29231	1.53396	1	1	1.22574	1.02308	1.23435	0.917449	0.844679	0.996088	1.39481	1.51047	1	1	0.850874	0.784383	0.813899	0.763956	0.833297	0.852133	0.832482	0.905854	1	1	0.933458	0.887041	1.0036	0.884766	0.995217	0.843137	1.02329	0.858019
XOO1566	XOO1566	transposase	L	1	1	1.04352	0.850129	0.901609	1.08226	0.871555	1.06113		4.15789	1	1	0.973712	0.970444	1.04493	0.952954	0.855334	0.89403			1	1									1	1
XOO1567	XOO1567			1	1									1	1									1	1									1	1
XOO1568	XOO1568	transposase	L	1	1	1.40786	1.29959	0.944753	1.2677	1.57063	2.43864	1.63756	2.14563	1	1	1.02393	0.924233	1.08528	1.10982	1.15337	1.23067	1.32327	1.88665	1	1									1	1
XOO1569	XOO1569	transposase	L	1	1	0.590865	0.272109	1.09329	1.42566	1.51215	1.70651	2.2031	2.95614	1	1	0.885598	0.829418	1.64045	0.796731	0.829418	0.45046	0.958783	1.62287	1	1									1	1
XOO1570	XOO1570			1	1							1.03638	0.151767	1	1							1.553		1	1									1	1
XOO1571	XOO1571			1	1							1.20582	1.23998	1	1							0.769697	1.47758	1	1									1	1
XOO1572	XOO1572	transposase	L	1	1	1.16995	0.796662	0.537178	0.918058	0.848255	0.949924			1	1	1.33811	1	0.567335	0.434097	0.63467	0.962751			1	1									1	1
XOO1573	XOO1573	ISxac1 transposase		1	1	0.935357	1.00562	0.758853	0.669477	0.947161	0.643058	2.47702	1.7352	1	1	0.884548	0.884548	1.04956	0.722449	0.762682	0.706706	1.80423	2.0425	1	1									1	1
XOO1574	XOO1574	ISXo8 transposase		1	1	1.00302	0.834872	1.68787	1.77647	1.32589	1.01292	1.0346	1.88745	1	1	0.917461	1.0286	1.95373	1.53476	1.28412	1.15159	1.07125	1.39811	1	1									1	1
XOO1575	tnp			1	1							0.715547	0.794398	1	1							0.93175	1.18089	1	1									1	1
XOO1576	XOO1576			1	1							0.860804	1.90066	1	1							2.09898	2.06566	1	1									1	1
XOO1577	RhsA	RhsD protein	M	1	1	0.689752	0.686055	0.739538	0.845763	0.658205	0.582343	0.8763	0.976865	1	1	1.17658	1.03437	1.26015	1.11408	1.06173	1.06143	1.01394	0.898874	1	1	0.872019	0.950851	0.858833	1.04347	0.825829	0.948495	0.886238	0.988072	1	1	1.08916	1.07163	1.02488	0.875464	1.01528	0.940202	1.22609	0.931031
XOO1578	XOO1578	transposase	L	1	1	0.596977	0.511335	0.657431	0.856423	0.544081	0.720403			1	1	1.49814	1.17844	0.546468	0.64684	0.524164	1.20074			1	1									1	1
XOO1579	XOO1579	ISXo8 transposase		1	1									1	1									1	1									1	1
XOO1580	rhsD	RhsD protein	M	1	1	1.39957	1.35188	1.50867	1.48699	1.20087	1.08237	1.09297	1.4641	1	1	0.866547	0.81149	1.01137	1.11011	0.85398	0.815081	1.37295	1.56475	1	1									1	1
XOO1581	Tra8	transposase	L	1	1	1.75545	1.17679	0.757788	0.591121	0.832555	1.27804	1.45583	0.850485	1	1	0.410183	0.883766	0.525937	0.445725	0.537944	0.418348	1.30116	0.433721	1	1									1	1
XOO1582	XOO1582	ISXo8 transposase	L	1	1	1.05711	0.817807	0.563301	0.75418	0.710315	0.71683	0.706737	0.689846	1	1	1.24865	0.933129	0.831881	0.704733	0.875206	1.05887	0.952262	1.1418	1	1									1	1
XOO1583	XOO1583	dephospho-CoA kinase	H	1	1	1.16877	0.761763	0.609025	0.713522	0.78388	0.789372	1.27046	1.3657	1	1	1.09926	0.851255	0.819571	1.05846	0.779756	0.689191	0.972955	1.07135	1	1	1.68267	1.58011	1.32831	1.17631	1.25736	1.25236	1.34909	1.25524	1	1	1.054	1.11206	1.16165	1.12771	1.08237	1.07323	1.09907	1.06942
XOO1584	pilD	type IV pre-pilin leader peptidase	NOU	1	1	0.956005	0.6964	0.58293	0.703952	0.868859	0.789852	0.989247	0.933998	1	1	0.90517	0.893497	0.899694	1.01329	0.994019	0.839272	0.919583	1.22237	1	1	1.55776	1.03783	1.77344	1.2816	1.95004	1.75165	1.97261	1.55612	1	1	1.00801	0.88929	1.27372	0.788401	1.23342	0.925556	1.21662	0.843499
XOO1585	pilC	fimbrial assembly protein	NU	1	1	0.773789	0.545525	0.619801	0.81374	0.665188	0.602854	0.83383	0.836876	1	1	1.05947	1.03464	1.26207	1.10007	1.13189	1.04527	0.778227	0.86823	1	1	0.47031	0.617715	0.502511	0.782002	0.496346	0.552358	0.540475	0.801945	1	1	1.07976	1.12862	0.932845	1.12314	0.948539	0.961334	1.0386	1.06126
XOO1586	pilE	pilin	NU	1	1	0.929472	0.603567	0.647457	0.807564	0.89508	0.804831	0.741211	0.617577	1	1	1.15545	1.00913	1.2123	1.13114	1.11492	1.09833	0.676808	0.611647	1	1	0.936888	0.912362	0.93056	0.962221	0.82785	0.971987	0.950535	0.917001	1	1	0.97865	1.09739	1.00633	1.0522	1.08569	1.29588	1.10858	1.14042
XOO1587	XOO1587	integral membrane protein	R	1	1	1.25774	0.806797	0.766784	0.96819	1.1845	1.07911	1.34995	1.53976	1	1	1.08297	1.04811	0.963031	0.928462	0.935279	0.879777	0.821091	1.21272	1	1	0.77539	0.650769	0.820167	0.66195	0.868452	0.788034	0.860267	0.872238	1	1	1.06467	0.96912	1.02954	0.837552	1.05923	1.00331	1.06294	1.03528
XOO1588	SpeE	integral membrane protein	E	1	1	1.39814	1.05896	1.09091	1.10522	1.00971	0.974269	1.25936	1.71133	1	1	1.08339	1.01374	1.10227	1.10414	0.932131	0.844723	1.11246	1.69708	1	1	1.15732	0.797608	1.14935	0.776909	1.17247	0.805417	1.26564	0.882845	1	1	0.941164	1.12904	1.12892	0.881002	1.06132	1.11236	1.30841	1.02845
XOO1589	pilB	pilus biogenesis protein	NU	1	1	1.15726	1.06482	1.13022	1.10786	0.982313	0.94952	0.864811	0.950872	1	1	1.0583	1.04285	1.10793	1.0156	1.07872	1.10459	1.06039	1.07316	1	1	1.10132	0.987153	1.07867	0.994887	0.944605	0.878771	1.04073	0.98059	1	1	1.06467	1.07792	1.00839	1.11749	0.973941	1.02046	1.16574	0.988137
XOO1590	fic	cell filamentation protein Fic	D	1	1	1.39512	1.12984	1.59182	1.69713	1.38006	1.02597	0.657287	1.22278	1	1	0.790421	1.08142	1.81147	1.60421	1.57533	1.13846	0.492916	0.6112	1	1									1	1
XOO1591	pilR	two-component system regulatory protein	T	1	1	0.997048	0.916734	0.939412	0.930556	0.987721	0.821726	1.07384	1.19847	1	1	0.970735	1.00335	0.936982	1.09772	0.965805	0.786044	1.09294	1.2486	1	1	1.04834	0.810072	1.02569	0.805466	1.00915	1.01277	0.963508	0.985483	1	1	1.04948	0.937479	1.10674	0.948916	1.13076	1.02661	1.11689	1.1219
XOO1592	pilS	two-component system sensor protein	T	1	1	1.25871	0.886107	1.162	0.936672	0.839961	0.860579	1.31528	1.22487	1	1	1.06642	0.850349	0.867979	0.98729	0.900779	0.860599	1.06156	1.08021	1	1	1.02118	0.941636	0.953818	0.956618	0.958181	0.956089	0.87956	0.918956	1	1	0.979969	1.03127	0.963551	0.935165	0.946394	1.01184	1.04045	1.02355
XOO1593	sucC	succinyl-CoA synthetase subunit beta	C	1	1	0.812063	0.922507	0.949288	1.03461	1.10073	1.23413	1.02726	0.804964	1	1	0.957837	1.0361	0.89146	0.891982	0.937162	0.911503	0.967924	0.859702	1	1	1.22652	1.44713	1.34635	1.84581	1.36856	2.41721	1.48931	1.99545	1	1	1.00103	0.973204	1.01742	0.946788	1.02888	1.03638	1.01586	0.911366
XOO1594	sucD	succinyl-CoA synthetase subunit alpha	C	1	1	0.840217	0.933257	0.919144	1.03049	1.18625	1.35645	1.0383	0.806907	1	1	1.00072	1.10886	0.883485	0.935381	0.989291	1.00876	0.760756	0.794208	1	1	0.874138	0.795349	0.913843	0.780497	0.929179	0.882606	1.00538	0.887701	1	1	1.00039	0.508376	1.05108	0.427309	0.996414	0.480092	0.994384	0.453832
XOO1595	XOO1595	NAD synthetase	H	1	1	1.66542	1.54785	1.45455	1.28822	1.33967	1.28112	1.06684	1.06007	1	1	0.921425	0.907631	0.859962	0.910162	0.902829	0.892963	0.985202	1.30923	1	1	1.13443	0.962058	0.987728	1.05429	0.927558	1.07425	0.931906	0.830271	1	1	0.990866	1.21967	1.0982	1.01603	1.09493	1.15868	1.0104	1.17084
XOO1596	comL	competence lipoprotein	R	1	1	1.29357	1.19431	1.00387	0.800356	0.807777	0.72848	0.832048	0.800538	1	1	1.08014	0.950042	1.0718	1.09295	1.02833	1.04538	0.897322	0.749857	1	1	0.588478	0.586982	0.676806	0.700242	0.708228	0.702717	0.702582	0.856385	1	1	0.972071	0.993626	1.03447	0.952299	1.00185	0.989241	0.990686	0.979821
XOO1597	rluD	ribosomal large subunit pseudouridine synthase D	J	1	1	1.13365	0.986254	0.848184	0.734475	0.832904	0.824988	0.894135	0.888695	1	1	0.949417	0.991141	0.766975	0.894147	0.88946	0.889632	0.820767	0.904244	1	1	0.783328	0.659539	0.810166	0.762567	0.800284	0.807324	0.844895	0.872243	1	1	0.979968	0.956504	0.935104	0.88942	1.02156	0.979151	1.12175	0.974867
XOO1598	XOO1598	hypothetical protein	S	1	1	1.38642	1.19411	0.878577	0.692013	0.935457	0.911268	0.910079	0.725679	1	1	0.788072	0.849702	0.649602	0.775149	0.794632	0.784394	0.996714	1.17347	1	1	0.624768	1.19017	0.670573	1.06905	0.743586	1.28047	0.76216	1.11544	1	1	1.01902	1.0725	0.863599	1.1656	0.987643	1.112	1.03583	1.20141
XOO1599	XOO1599	hypothetical protein		1	1	1.58488	1.06042	0.912015	0.769584	1.09074	0.733747	0.943616	1.20415	1	1	0.768627	0.815067	0.809701	0.842518	0.818989	0.592776	0.709746	0.827542	1	1	0.552856		0.621394		0.539776		0.57901		1	1	0.981498		0.87579		1.07494		1.16452
XOO1600	XOO1600	hypothetical protein	S	1	1	1.29904	0.957392	0.908288	0.708756	0.929332	0.736035	1.00756	2.00998	1	1	1.02614	1.27451	1.22495	1.2116	0.811002	0.671024	2.2261	2.10724	1	1									1	1
XOO1601	ostA	trehalose-6-phosphate synthase	G	1	1	0.526172	0.63999	0.787099	0.783322	0.473828	0.358972	0.856866	0.831587	1	1	1.32496	1.22164	1.3785	1.14751	0.992825	1.02321	1.28388	1.31211	1	1	0.720111	0.805554	0.708594	0.717648	0.651867	0.702496	0.645596	0.823613	1	1	0.92517	1.11696	0.981613	1.10062	0.941612	1.23003	0.947469	1.17633
XOO1602	SGA1	hypothetical protein	G	1	1	0.558054	0.690718	0.740557	0.724212	0.486746	0.414804	0.861353	0.821444	1	1	1.25341	1.1533	1.12089	0.962429	0.921435	0.986268	1.37297	1.20837	1	1	0.932867	1.09601	0.947907	0.879108	0.834671	0.918785	0.846503	0.934025	1	1	1.04467	1.10809	0.974968	1.1334	1.1607	1.04144	1.10411	1.08132
XOO1603	ostB	trehalose-6-phosphate phosphatase	G	1	1	0.711082	0.882396	0.936698	0.873912	0.649181	0.624686	1.11866	1.1073	1	1	1.2644	1.10589	1.10553	0.987621	0.823047	0.871226	1.75858	1.55029	1	1	0.452907	0.724323	0.616073	0.693682	0.614152	0.794759	0.5741	0.825022	1	1	0.969132	1.02923	1.06943	0.9564	0.993986	0.948861	1.10499	1.01005
XOO1604	bfeA	ferric enterobactin receptor	P	1	1	0.381668	0.496143	0.421743	0.431891	0.411011	0.58395	0.656973	0.570038	1	1	1.08032	1.10721	0.938777	1.0335	0.940869	1.16583	0.90314	0.772205	1	1	1.06338	1.01336	0.997981	0.858092	0.880632	0.820517	0.976262	0.766908	1	1	1.01288	0.943627	1.01479	0.805296	0.931006	0.881447	0.971548	0.83566
XOO1605	XOO1605	hypothetical protein		1	1	0.999586	1.06667	1.3204	1.24953	1.21028	1.07431	0.900354	0.806626	1	1	1.04731	1.0142	1.21615	1.23092	1.15783	1.11073	0.96651	0.846945	1	1	1.1358	0.746284	1.00216	0.730356	1.04643	0.890103	0.961517	0.878377	1	1	1.00698	0.903621	1.12421	0.866665	1.08342	1.00501	1.08966	0.970697
XOO1606	XOO1606	hypothetical protein		1	1	1.40282	1.23839	1.60483	1.69657	1.5187	1.19053	1.12234	1.53993	1	1	0.868631	0.826773	1.12646	1.15359	0.999437	0.743379	1.06965	1.3856	1	1	1.08128	2.45548	0.898753	2.51896	0.883358	2.34507	0.912237	1.97835	1	1	1.00243	1.15761	1.10366	1.39778	1.05265	0.981542	1.06292	1.24648
XOO1607	XOO1607	hypothetical protein	R	1	1	1.14681	0.966337	0.999456	0.912349	0.959623	0.910534	1.16317	1.4076	1	1	0.874125	0.955131	0.912683	1.07184	0.85986	0.790179	1.13861	1.40846	1	1	1.32665		0.960675		1.07727		0.914393		1	1	0.812706		0.902804		0.85688		0.99661
XOO1608	XOO1608	transposase		1	1	1.10396	1.52475	5.89604	6.82673	4.58911			0.239499	1	1	0.954955	1.79279	21.8829	13.1982	8.06306			0.390868	1	1									1	1
XOO1609	XOO1609	hypothetical protein		1	1	1.07196	0.979153	0.969065	0.809818	0.873571	0.914997	0.814986	0.992365	1	1	0.924381	0.929629	0.969322	1.05947	0.923708	0.930705	0.908066	1.3106	1	1	1.05858	0.871046	0.944537	0.863558	0.96093	0.96663	0.937379	0.972772	1	1	1.02147	1.09778	1.03387	1.05914	0.97506	1.14317	0.607068	1.12037
XOO1610	XOO1610	hypothetical protein		1	1	1.53983	1.62561	1.50423	1.04833	0.962173	0.823601	0.912152	1.06898	1	1	1.03527	0.933293	0.938077	1.00885	0.912707	0.859853	1.16325	1.34526	1	1	1.03982	1.56061	1.33533	1.78988	1.11135	1.73631	1.19023	1.741	1	1	1.01029	0.954827	1.03038	1.01684	1.12418	1.03634	1.17463	0.936777
XOO1611	ate1	arginyl-tRNA-protein transferase	O	1	1	1.08147	0.878803	1.05431	0.952728	0.921549	0.858687			1	1	0.987411	0.915999	1.07782	1.07164	0.904326	0.753948			1	1	0.656855	0.933666	0.810743	0.761483	0.726643	0.764589	0.693056	0.921593	1	1	0.869188	0.941903	0.969128	0.95699	1.00548	0.906899	1.22986	0.96508
XOO1612	XOO1612	hypothetical protein		1	1	1.19011	1.20545	1.6161	1.66455	1.14261	0.887245	0.837741	0.898596	1	1	1.20039	0.996076	1.29312	1.17332	1.15532	1.05619	1.23635	1.50345	1	1	0.384427	0.509204	0.597088	0.522679	0.579731	0.543997	0.606047	0.64999	1	1	0.99786	0.997947	0.795725	1.08883	0.942071	1.1632	0.887789	1.10427
XOO1613	rfaY	RNA polymerase sigma factor	K	1	1	1.91388	1.66746	1.35646	1.41866	1.21172	1.05144	0.970513	1.3457	1	1	0.995475	1.30588	1.39638	1.57557	1.11312	0.915837	1.02658	1.89468	1	1									1	1
XOO1614	pthX	pathogenicity-like protein		1	1	1.113	0.971392	0.826337	0.999856	1.22427	1.205	1.15591	1.6336	1	1	1.11977	0.967103	1.19403	1.4596	1.33312	1.08847	1.10886	1.11886	1	1	0.988499	1.10281	0.981743	1.09553	1.06193	1.26475	0.975834	1.13999	1	1	1.07528	0.794614	1.16277	1.00405	1.05113	0.89101	1.0752	1.10675
XOO1615	tesB	acyl-CoA thiolesterase	I	1	1	0.870558	0.747465	0.864778	0.887236	0.779494	0.621056	1.06192	1.35727	1	1	0.960898	0.84566	1.00599	1.11938	0.908289	0.75983	1.24281	1.63483	1	1	0.609264	0.741585	0.716815	0.615833	0.679918	0.644449	0.732547	0.728713	1	1	0.857899	0.968729	0.980568	0.974417	0.977234	1.04345	0.977094	0.934268
XOO1616	CaiD	hypothetical protein	I	1	1	1.21084	0.921005	0.747146	0.701826	0.99395	0.917922	0.890611	1.02116	1	1	0.897609	0.956087	0.815435	0.937283	0.9025	0.955326	0.843362	0.986845	1	1	3.78936		2.69123	0.290991	2.43406	0.521017	2.83294	0.420325	1	1	0.929409	1.53221	0.800933	1.51281	0.921728	1.17108	0.767053	0.700103
XOO1617	XOO1617	hypothetical protein	S	1	1	1.10734	0.869862	1.12402	0.935956	0.967349	0.671222	0.76562	0.794588	1	1	0.863763	0.898381	1.09297	1.0816	1.0726	0.881435	0.9162	0.996637	1	1		0.602707		0.659561		0.665061		0.550118	1	1		0.941655		0.862907		0.951686		0.990884
XOO1618	FcbC	hypothetical protein	R	1	1	1.0043	0.879364	1.02132	1.05841	0.944769	1.01538	1.23862	1.6482	1	1	0.985391	0.939618	1.06733	0.989746	1.07505	1.00559	0.8491	1.22237	1	1	0.928972	0.795665	1.06438	0.799036	1.06029	0.855791	1.10637	0.901026	1	1	1.05918	0.925956	1.1923	0.88464	1.06623	0.920171	1.26136	0.891659
XOO1619	uvrA1			1	1							1.21803	1.19993	1	1							0.970477	1.08596	1	1	0.98471	1.03753	0.971939	0.988178	1.0069	1.17218	0.985142	1.13319	1	1	1.03756	1.05581	1.00468	1.03444	1.06545	1.05718	0.997647	1.08434
XOO1620	rplU	50S ribosomal protein L21	J	1	1	0.944397	1.02293	1.15871	1.25366	1.3755	1.1319	1.27078	1.10602	1	1	1.15942	1.02234	1.17094	1.13125	1.19231	1.07506	0.883997	0.809182	1	1	1.11532	1.01939	1.20734	1.69921	1.37054	1.24986	1.40573	1.09777	1	1	0.977307	0.895322	1.01622	1.01494	1.05737	0.851842	0.670946	0.993072
XOO1621	rpmA	50S ribosomal protein L27	J	1	1	0.969148	1.01401	1.19936	1.24422	1.34783	1.08004	1.92266	1.61434	1	1	1.05619	0.930199	1.17915	1.10107	1.20261	1.09978	0.630154	0.659073	1	1	0.661359	0.867816	0.862287	0.945226	0.98128	1.0784	0.969323	1.17994	1	1	0.984224	0.822635	0.979438	0.856989	0.97678	0.879775	0.955783	0.843811
XOO1622	yhbZ	GTPase ObgE	R	1	1	1.24196	1.22596	1.1524	1.11516	1.302	1.3618	1.12065	1.06084	1	1	1.0022	1.0387	0.928526	0.973487	0.917346	0.935887	0.924572	0.914363	1	1	1.00347	1.03755	1.0497	1.17872	1.09615	1.36111	1.12615	1.16582	1	1	1.04234	0.995476	0.973921	0.837249	1.09446	0.993592	0.921528	0.926832
XOO1623	rpsT	30S ribosomal protein S20	J	1	1	1.21832	1.08812	1.27379	1.70807	1.55822	1.42262	0.893187	0.503094	1	1	1.17693	0.998116	1.13675	1.23265	0.970415	1.03459	0.585289	0.379617	1	1	2.13264		1.20871		1.25051		1.30672		1	1	1.44124		1.55342		0.783044		1.83651
XOO1624	mviN	virulence factor	R	1	1	1.36679	1.15391	1.003	1.02724	1.09602	1.04985	1.20595	1.31106	1	1	0.86217	0.937524	0.867143	0.946322	0.919291	0.827872	1.00649	0.993823	1	1	0.41571	2.58138	0.51979	3.33118	0.522843	2.50385	0.555091	1.93979	1	1	0.923506	0.960527	0.92867	0.865727	0.860907	0.972258	0.925687	0.77812
XOO1625	ribF	bifunctional riboflavin kinase/FMN adenylyltransferase	H	1	1	1.52427	1.17638	1.13199	1.10321	1.65705	1.26819	1.49947	2.12274	1	1	0.715345	0.758926	0.777501	0.839459	0.861315	0.702875	1.10091	1.56731	1	1	0.678636	0.754015	0.856651	0.815853	0.835958	0.981957	0.880632	0.983507	1	1	0.993098	0.966117	1.04733	0.893613	0.973241	0.953806	0.971936	0.923918
XOO1626	ileS	isoleucyl-tRNA synthetase	J	1	1	1.17005	1.02071	0.946166	0.984845	1.0817	1.08798	1.08751	1.05299	1	1	0.929139	0.95552	0.861185	0.883146	0.861842	0.885993	0.918888	1.02829	1	1	0.573497	0.704705	0.663224	0.777307	0.744606	0.880462	0.693559	0.954595	1	1	1.15899	0.929157	1.18218	0.858241	1.27732	0.899128	0.825584	0.864826
XOO1627	lspA	lipoprotein signal peptidase	MU	1	1	1.30927	1.12555	1.03802	0.933855	1.0315	0.959608	1.33353	1.38811	1	1	0.773831	0.861348	0.877605	0.856406	0.870372	0.828618	0.876657	1.07291	1	1									1	1
XOO1628	lytB	4-hydroxy-3-methylbut-2-enyl diphosphate reductase	IM	1	1	1.20176	1.06684	1.02493	0.934941	1.15216	0.960629	1.33496	1.46222	1	1	0.855637	0.896017	0.878768	0.933364	0.921017	0.804871	1.07683	1.40587	1	1	0.825094	1.33257	0.882399	1.23865	0.833782	1.39211	0.860735	1.24607	1	1	1.03953	1.0193	0.996095	0.877868	1.0172	1.00271	0.767667	0.858737
XOO1629	cyoA	cytochrome O ubiquinol oxidase subunit II	C	1	1	1.57433	1.78766	1.79654	1.97191	1.94045	2.12181	0.815991	0.76486	1	1	0.884389	0.960466	0.936679	0.879198	0.885004	0.922357	0.779327	0.765857	1	1	0.300012	0.570128	0.466825	1.1329	0.485162	0.848574	0.579237	1.08302	1	1	1.03761	0.996042	0.97265	1.08999	1.04437	0.958736	0.863955	0.923139
XOO1630	cyoB	cytochrome O ubiquinol oxidase subunit I	C	1	1	1.2299	1.53658	1.54926	1.66902	1.74214	1.79765	0.849519	0.697727	1	1	0.909903	0.961688	0.941959	0.925364	0.918411	0.8897	0.913867	0.928505	1	1	0.97606	0.59425	1.08305	0.636196	1.08488	0.753539	1.08863	0.950621	1	1	0.941116	0.97311	0.935373	0.86511	0.957039	0.964634	1.03855	0.902183
XOO1631	cyoC	cytochrome O ubiquinol oxidase subunit III	C	1	1	1.18591	1.53739	1.74368	1.89534	1.99648	1.8751	0.956017	0.7826	1	1	0.92846	0.928683	1.02195	1.09781	1.05983	0.903397	1.02176	1.05391	1	1									1	1
XOO1632	cyoD	cytochrome O ubiquinol oxidase subunit IV	C	1	1	1.37537	1.71673	1.8581	1.92996	1.99363	1.67469	0.816829	0.776654	1	1	0.729419	0.864199	0.857472	0.898018	0.91163	0.749496	0.933831	1.18729	1	1									1	1
XOO1633	XOO1633	hypothetical protein	R	1	1	0.919706	0.913284	0.793073	0.690822	0.595938	0.571532	0.550558	0.602157	1	1	1.07674	0.972065	0.899073	0.841911	0.995973	0.945218	0.90111	0.926543	1	1	0.780675	0.841553	0.779154	0.761969	0.75693	0.782311	0.709473	0.761561	1	1	1.0033	0.997236	1.06296	0.818274	0.990074	0.903499	1.05915	0.875454
XOO1634	vrgS	hypothetical protein	S	1	1	1.32846	1.06728	1.07509	0.879962	0.719961	0.576141	0.797132	0.987372	1	1	1.05776	0.979558	1.09707	1.05786	1.03703	0.99063	1.21941	1.3844	1	1	0.932209	1.0236	0.892551	0.962471	0.891464	0.987802	0.879461	1.01425	1	1	1.01713	1.04003	0.915471	0.987509	0.964277	1.00777	1.05973	0.953791
XOO1635	XOO1635	hypothetical protein		1	1	1.28364	0.988052	0.832134	0.699963	0.647644	0.538033	0.82031	0.880379	1	1	0.926312	0.989433	0.989645	1.09475	1.00688	0.930567	1.09059	1.29401	1	1	0.954894	0.461161	0.881272	0.5674	0.847979	0.663889	0.815622	0.789836	1	1	0.971864	0.980099	0.842795	0.991302	0.86789	1.0008	0.961891	0.861201
XOO1636	RhsA	hypothetical protein	M	1	1	1.13579	0.914872	0.704103	0.592821	0.568923	0.478462	0.858927	0.8797	1	1	0.9415	0.889547	0.880507	0.857544	0.860765	0.824086	1.1935	1.33205	1	1	1.0391		0.940654		0.924085		1.01092		1	1	1.03817		1.00345		1.05821		1.15208
XOO1637	XOO1637	transposase	L	1	1	1.5021	1.2232	0.87316	1.24912	1.68956	2.20112	1.63756	2.14563	1	1	1.02138	1.03414	1.15552	1.32207	1.26897	1.17069	1.32327	1.88665	1	1									1	1
XOO1638	RhsA	hypothetical protein	M	1	1	1.41719	1.39276	1.05158	0.748416	0.778281	0.711312	1.12135	1.51501	1	1	1.15237	1.01536	0.942382	1.04738	1.2023	0.775928	1.05903	1.52681	1	1									1	1
XOO1639	RhsA	hypothetical protein	M	1	1	1.5614	1.69298	2.55388	2.60526	2.84461	1.33208	0.98943	1.02349	1	1	1.4339	1.33559	2.50847	2.90339	3.12373	1.28136	1.4952	1.35893	1	1									1	1
XOO1640	Tra5	IS1404 transposase	L	1	1	1.29973	1.01547	0.944098	1.12478	1.06813	1.03269	1.74638	2.93659	1	1	1.00661	0.996096	0.853453	1.04264	1.01231	1.02673	0.890255	1.5518	1	1									1	1
XOO1641	XOO1641	hypothetical protein		1	1	1.51527	1.3104	1.21757	1.35896	1.56537	1.24605	1.35303	1.76537	1	1	1.03956	0.984772	0.928409	1.06757	1.04358	0.807107	1.2	1.37598	1	1	0.887761	0.934083	1.04605	0.722541	1.03364	0.834081	1.1316	1.04412	1	1	0.99936	0.899003	0.909764	0.911871	0.954117	1.03686	0.920918	0.92995
XOO1642	mutS	DNA mismatch repair protein MutS	L	1	1	1.12347	1.01024	0.962674	0.997638	1.15623	1.10363	1.17678	1.09733	1	1	0.988	0.963417	0.830333	0.902917	0.847083	0.857583	0.931441	0.872622	1	1	0.997124	1.14396	1.01013	1.13517	0.997465	1.28861	1.03074	1.15515	1	1	0.997083	1.01746	0.993839	0.923845	1.05065	0.959718	0.922622	0.969572
XOO1643	Tra5	IS1404 transposase	L	1	1	1.4117	1.09404	1.27122	1.26089	1.3492	1.13991	1.21369	1.89419	1	1	1.02548	0.947658	1.39325	1.31887	1.33747	0.708678	0.922951	1.26471	1	1	1.7991	2.82278	1.73258	3.76645	1.9811	2.83088	1.60333	2.60134	1	1	1.0322	1.26246	1.05817	1.3512	1.05945	1.43537	0.904726	1.36322
XOO1644	XOO1644			1	1							0.422461	0.36495	1	1							0.748447	1.21284	1	1									1	1
XOO1645	XOO1645	IS1404 transposase		1	1	0.680844	0.840422	1.15158	1.14071	0.871442	0.65654	0.767743	0.780674	1	1	0.778021	0.677833	1.23012	0.868817	0.940513	0.788979	1.12181	1.18792	1	1									1	1
XOO1646	XOO1646	ISXo8 transposase		1	1	3.89552	1.53731	2.29851	1.28358	4.29851	0.985075	1.40612	1.8102	1	1							1.24762	7.89524	1	1	0.925848	0.732487	0.875355	0.650552	1.00001	1.55808	0.964382	1.39695	1	1	1.07105	1.24376	0.750157	1.99375	1.60421	1.38948	1.12143	1.97221
XOO1647	XOO1647	ISXo8 transposase	L	1	1							0.191531		1	1							2.03855		1	1									1	1
XOO1648	radA			1	1									1	1									1	1									1	1
XOO1649	Tra5	IS1404 transposase	L	1	1	1.25343	1.26282	1.19856	1.04188	1.14657	1.24188	1.09714	1.25824	1	1	1.0059	0.985988	1.14676	0.926254	0.84587	0.836283	1.02759	0.9339	1	1									1	1
XOO1650	XOO1650	IS1404 transposase		1	1	1.30616	1.00702	1.20302	1.24244	1.98542	1.11339	1.15324	1.9124	1	1	1.06748	0.98662	1.11286	1.27283	1.637	0.824898	1.22104	1.98812	1	1									1	1
XOO1651	plcN	phospholipase C	M	1	1	1.41287	1.36997	1.17694	1.12064	1.45845	1.22252	1.58483	2.25542	1	1	1.19099	0.817597	0.969957	0.993562	0.83691	0.736052	1.23511	1.33439	1	1									1	1
XOO1652	plcN			1	1									1	1									1	1									1	1
XOO1653	ycaD	transmembrane transport protein	G	1	1	1.1212	0.877376	0.913736	0.923717	0.996673	0.965304	1.15485	1.37707	1	1	0.774629	0.873337	0.887218	1.12049	0.857914	0.683825	1.12684	1.15684	1	1		0.839928		0.85857		0.868012		0.879031	1	1		0.924586		0.698557		0.857419		0.850802
XOO1654	XOO1654	hypothetical protein	S	1	1	0.876742	0.755766	0.681403	0.761293	1.0937	0.966122	1.20317	1.58187	1	1	0.862365	0.76247	0.831222	0.847585	0.888625	0.916997	0.674347	0.609474	1	1	1.07626	0.990358	1.14482	1.05964	1.1056	1.13389	1.206	1.10979	1	1	1.08449	1.2068	1.04547	1.17265	1.14019	1.18735	1.02644	1.11995
XOO1655	XOO1655	hypothetical protein		1	1	5.10092	5.57552	3.60939	1.85048	1.98485	1.95677	1.01617	1.07332	1	1	1.02589	1.02529	1.01723	1.08675	1.21461	0.991637	1.10466	1.17876	1	1	1.13403	1.12687	1.03129	0.997937	1.01857	1.02082	0.972089	0.965814	1	1	1.03854	1.01511	1.01143	1.06775	1.05105	1.06655	1.15677	1.09328
XOO1656	aspS	aspartyl-tRNA synthetase	J	1	1	0.877659	0.850743	0.784987	0.786467	0.887761	0.898723	1.04724	0.9588	1	1	0.950609	0.958278	0.911503	0.934508	0.902767	0.928939	0.84952	0.840527	1	1	1.01164	0.967404	1.09691	0.733001	1.09278	0.976449	1.12938	1.06288	1	1	1.04087	0.843249	1.08209	0.906024	1.00876	0.876207	1.08983	0.880276
XOO1657	RimI	acetyltransferase	R	1	1	1.18132	0.822495	0.957468	0.722926	0.845974	0.638476	0.973302	0.976083	1	1	1.10304	1.0668	1.22001	1.17268	1.05558	0.934009	1.1154	1.28332	1	1	0.911189	0.686503	0.894558	0.726357	0.80875	0.652342	0.86237	0.75508	1	1	1.05054	1.03601	1.10226	0.67007	1.05913	0.997334	1.08106	0.839855
XOO1658	LipA	hypothetical protein	R	1	1	1.26681	0.81851	0.77368	0.488792	0.711497	0.492408	1.01435	1.04574	1	1	0.839769	0.926801	0.73487	0.881268	0.789625	0.653602	1.36043	1.37112	1	1		0.724865		0.685386		0.755479		0.741613	1	1		0.978802		0.802447		0.877886		1.07043
XOO1659	XOO1659	hypothetical protein	S	1	1	0.97282	0.788342	0.678059	0.761183	0.959446	0.853483	1.09557	0.798181	1	1	0.937223	0.96899	0.915554	0.966159	1.0603	0.954188	1.04706	0.868888	1	1	1.10896	1.25302	1.00074	1.43757	1.0628	1.23925	0.976424	1.23582	1	1	0.965229	0.88754	0.998674	0.905258	1.00713	0.887416	0.636554	0.842946
XOO1660	ruvC	Holliday junction resolvase	L	1	1	1.1569	0.850571	0.724977	0.751281	0.972275	0.828713	1.07856	1.49154	1	1	0.965745	0.990444	0.896942	0.890253	0.788151	0.811673	0.489813	1.21705	1	1	1.066	0.811583	1.00463	0.927109	0.998299	0.791583	1.06779	0.906947	1	1	0.987122	0.994952	0.901151	1.00028	0.971038	1.11251	1.11635	1.04568
XOO1661	ruvA	Holliday junction DNA helicase RuvA	L	1	1	1.19435	0.867169	0.816948	0.734053	0.812971	0.743927	1.15039	0.965108	1	1	0.962624	1.03847	1.02591	1.00264	0.830197	0.83793	1.35963	1.1289	1	1	1.01127	0.968566	0.945173	1.00114	1.04242	1.1619	0.93862	0.989107	1	1	1.08114	0.934675	1.08683	0.882153	0.93883	1.01837	0.978087	0.97683
XOO1662	kup	potassium uptake protein	P	1	1	1.0222	0.790732	0.765966	0.712305	0.769782	0.691277	1.09667	1.16947	1	1	1.05141	1.01736	0.976392	0.986368	0.903511	0.904882	1.10149	1.10622	1	1	1.55212	0.9479	0.98555	0.942026	1.33255	1.09064	1.04027	1.04529	1	1	0.940178	1.06016	0.992455	0.915335	0.996592	0.97418	1.11187	0.96081
XOO1663	ruvB	Holliday junction DNA helicase RuvB	L	1	1	1.30546	1.10574	1.1548	1.22681	1.20359	1.05473	1.06755	1.54349	1	1	1.00166	1.03871	1.12992	1.16149	0.993022	0.814587	1.1522	1.83975	1	1	1.02715	1.0165	1.10336	0.943591	1.10986	1.10956	1.09895	1.01467	1	1	0.967679	0.997931	1.04539	0.786225	1.04115	0.868464	1.29111	0.915374
XOO1664	FcbC	hypothetical protein	R	1	1	2.64593	2.2774	1.96066	1.63654	1.6336	1.33633	1.04473	1.62997	1	1	0.993214	1.05307	1.10643	1.2415	1.21886	1.05671	1.41642	1.64582	1	1	1.02744	0.948786	1.08125	0.861052	1.06833	1.03237	0.942796	1.0136	1	1	0.936703	0.883963	0.950582	0.949199	0.942697	0.935554	1.05649	0.940945
XOO1665	tolQ	hypothetical protein	U	1	1	2.64781	2.67972	2.1836	1.47008	1.43787	1.45258	0.817911	0.943097	1	1	0.888364	0.928953	0.920835	0.960047	0.936075	0.919987	1.27181	1.2383	1	1	1.10979	1.10649	1.17629	0.986608	1.11215	1.14256	1.12485	0.981638	1	1	0.948748	1.06636	1.04044	0.956877	1.0804	0.995064	1.1021	0.982965
XOO1666	ExbD	hypothetical protein	U	1	1	2.30801	2.53559	1.76127	1.12966	1.15787	1.16273	1.0848	1.3374	1	1	0.968022	0.920384	0.884245	0.868073	0.898299	1.02676	1.38114	1.52091	1	1	1.53085	1.10338	1.13791	1.07156	1.24293	1.10446	1.09885	1.0132	1	1	0.962134	1.1587	1.07907	1.0102	1.0035	1.04688	1.0006	1.09176
XOO1667	Smc	hypothetical protein	D	1	1	2.23301	2.40522	1.8708	1.20042	1.29819	1.1767	1.1703	1.34412	1	1	1.14623	0.959478	0.973615	1.05077	1.07097	0.986836	1.36328	1.44629	1	1	1.21208	1.0832	1.11258	1.104	1.11016	1.0863	1.09148	1.00398	1	1	1.01473	0.905819	0.909454	0.991881	1.12266	0.906288	0.482201	0.974201
XOO1668	tolB	translocation protein TolB	U	1	1	1.19313	1.63373	1.44969	1.05846	0.834209	0.804908	1.02698	0.928583	1	1	1.32357	1.2017	1.22873	1.05247	1.03568	1.08763	1.28873	1.06426	1	1	1.46896	1.49741	1.40626	1.24974	1.28363	1.42048	1.28986	1.22462	1	1	0.938182	0.942236	1.01175	0.951589	0.991865	0.999939	1.06611	0.997432
XOO1669	ompP6	outer membrane protein P6	M	1	1	0.8678	0.887561	0.956099	1.21475	1.32831	1.57431	0.91005	0.742614	1	1	0.935777	0.94722	1.07267	1.01859	1.02063	0.996796	1.16527	1.1373	1	1	2.22522	0.959736	1.86142	0.893237	1.74103	1.0461	1.79106	1.01173	1	1	1.02069	0.964298	1.10584	0.921425	1.17981	1.00869	1.21692	0.919923
XOO1670	XOO1670	hypothetical protein	S	1	1	0.860676	0.993271	1.00637	0.956826	0.981836	0.816716	1.16841	1.23982	1	1	1.08219	0.968782	0.982887	0.933195	0.877865	0.791468	0.953939	1.05872	1	1	0.804699	1.04001	0.898219	0.916305	0.938254	1.08288	0.950276	1.00571	1	1	0.979108	0.904258	1.0338	0.88319	0.984246	0.85404	1.01369	0.84078
XOO1671	NrdG	radical activating enzyme	O	1	1	1.58972	1.53863	1.26103	1.03614	1.34863	0.962909	1.40976	1.43927	1	1	0.840319	0.814473	0.767742	0.80183	0.841925	0.668203	1.02468	1.24523	1	1	0.911533	0.843677	1.12364	1.16062	1.07852	1.22288	1.10633	1.38432	1	1	0.940619	0.990004	1.03015	0.983989	0.992846	1.0059	1.13097	1.02509
XOO1672	XOO1672			1	1							1.09107	1.40694	1	1							1.07022	1.23413	1	1									1	1
XOO1673	XOO1673	transposase	L	1	1	1.41503	1.22124	1.16547	1.01905	0.892578	0.911532			1	1	0.966078	0.908587	0.947823	0.909632	0.954498	0.916398			1	1									1	1
XOO1674	XOO1674			1	1							1.62451	3.5546	1	1							0.650842	0.446729	1	1									1	1
XOO1675	XOO1675	transposase	L	1	1	1.24055	1.02808	0.889048	0.685647	0.680503	0.829678		0.971311	1	1	0.958218	0.893821	0.947179	0.895584	0.815547	0.967265			1	1									1	1
XOO1676	XOO1676			1	1								4.15789	1	1									1	1									1	1
XOO1677	XOO1677	transposase	L	1	1							0.134792	1.88575	1	1							13.3486	13.1257	1	1									1	1
XOO1678	XOO1678	IS1478 transposase		1	1	1.85455	0.864646	1.5697	2.06465	2.01212	1.69091	1.29113	1.73686	1	1	1.23016	1.48942	1.43122	2.06878	1.70635	1.77778	1.20267	1.58507	1	1									1	1
XOO1679	exsB	transcriptional regulator	R	1	1	1.34091	1.0713	0.926621	0.787084	0.956255	0.925625	0.729255	0.607563	1	1	0.975691	0.88471	0.872357	0.982025	0.866735	0.932219	0.779314	0.798381	1	1	0.771443	0.80232	0.767289	0.817805	0.768131	0.918837	0.765564	0.886298	1	1	0.987333	0.991765	1.01837	0.935326	1.03008	1.02212	1.07351	1.0013
XOO1680	int	phage-related integrase	L	1	1	1.05538	0.882308	0.996923	1.27538	1.28538	1.35385	1.03441	0.980337	1	1	1.11969	1.02689	0.978317	1.1856	0.98699	0.836947	1.11965	1.37062	1	1									1	1
XOO1681	XOO1681	hypothetical protein		1	1	1.65982	1.18768	0.8739	2.27859	3.16422	2.6217	11.8	3.89756	1	1	1.27807	1.19786	0.941176	0.959893	1.23529	1.11497		1.674	1	1									1	1
XOO1682	XOO1682	hypothetical protein		1	1	1.63333	1.76961	1.76176	2.79118	1.96863	1.60686	0.699422	3.92486	1	1	1.35926	1.04809	2.03819	2.20792	1.34795	1.04668	1.23282	2.38931	1	1									1	1
XOO1683	XOO1683	hypothetical protein		1	1	1.80678	1.09455	1.48304	1.52107	1.86331	1.67831	4.77037	6.39259	1	1	0.583032	0.546029	0.58213	1.02798	0.770758	0.747292	0.615964	0.640813	1	1									1	1
XOO1684	XOO1684	hypothetical protein		1	1	0.969412	1.14588	1.06588	1.92471	1.30353	1.10824	0.624843	0.247804	1	1	0.8	0.148571	0.94	1.34286	0.728571	0.557143	2.70866	0.716535	1	1									1	1
XOO1685	DnaG	hypothetical protein	L	1	1	1.10138	0.812212	1.15438	1.61866	1.5288	1.36521	1.63574	1.85547	1	1	0.748084	0.716475	0.967433	0.864943	0.8659	0.676245	0.77293	1.10597	1	1		2.20049		1.58515		1.23147		1.6906	1	1		0.907891		1.19568		0.992208		1.07581
XOO1686	XOO1686	hypothetical protein		1	1	1.38849	0.510791	0.820144	1.28417	1.53597	0.492806			1	1	1.91503	0.895425	1.56863	1.43791	3.02614	1.6732			1	1									1	1
XOO1687	XOO1687	hypothetical protein		1	1	0.823975	0.699054	0.956467	1.14953	0.946372	1.40757	1.0088	1.48182	1	1	1.11414	0.985733	1.03178	1.24449	1.33722	1.29507	0.776941	0.845052	1	1									1	1
XOO1688	HipB	hypothetical protein	K	1	1	2.10307	2.105	2.97485	3.42194	3.07184	2.42028	1.20179	0.937207	1	1	0.907229	1.01551	1.26105	1.1513	1.22681	1.13667	1.23939	0.618226	1	1	0.861484	0.865076	0.921143	1.04429	0.915092	1.12491	1.01486	1.07936	1	1	1.15786	1.03461	1.08297	0.963225	1.17508	1.04439	1.22709	0.981744
XOO1689	D	phage-related tail protein	R	1	1	1.65444	1.18147	1.21718	1.30116	1.49228	1.25579	1.18235	1.54241	1	1	0.869741	0.898867	0.819579	0.944175	0.830906	1.10437	0.860831	1.18131	1	1	1.06564		0.782554		0.826162		0.751733		1	1	1.06862		1.18946		0.968568		1.15643
XOO1690	U	phage-related tail protein	R	1	1	0.818396	1.10731	1.02712	0.744104	0.613208	0.599057	0.206143	1.03071	1	1	0.78427	0.898876	1.08315	1.04719	1.44045	1.36854	1.62032	1.3146	1	1	1.28511		1.68523		2.16788		1.8952		1	1	1.36991	0.804206	1.34241	0.708347	1.03012	1.06573	1.19884
XOO1691	T	phage-related tail protein	S	1	1	2.15054	1.81183	1.91398	1.92473	2.12903	1.82796	0.964024	1.38441	1	1	0.938849	0.971223	0.766187	0.881295	0.769784	0.766187	1.17748	1.28499	1	1									1	1
XOO1692	XOO1692	hypothetical protein		1	1									1	1									1	1									1	1
XOO1693	E	phage-related tail protein		1	1	1.88344	1.12065	1.77096	0.940695	1.53374	1.37832	0.677363	1.05174	1	1	0.86406	0.629423	1.06518	0.921788	1.44879	0.836127	0.69428	0.434642	1	1									1	1
XOO1694	FII	phage-related tail protein	R	1	1	1.41158	1.34429	1.76056	1.9061	1.50548	1.25352	0.51449	0.65661	1	1	1.08673	0.9279	0.752351	1.03657	0.763845	0.613375	1.32094	1.07231	1	1		0.633157		0.489016		0.480126		0.662732	1	1		1.11188		1.13722		1.27483		1.25264
XOO1695	FI	phage-related tail protein	R	1	1	0.830709	1.27362	1.47638	0.704724	0.858268	0.76378	0.721739	0.926708	1	1	0.756522	1.00652	0.76087	0.819565	1.05217	1.06522	0.932692	0.748077	1	1									1	1
XOO1696	W	phage-related baseplate protein	R	1	1	4.46341	2.04878	4.60976	0.853659	7.39024	1.97561	1.84242	2.13939	1	1	0.966667	0.9	0.633333	0.288889	1.01111	0.422222	0.703507	0.638682	1	1									1	1
XOO1697	gpV	phage-related baseplate protein	R	1	1	1.23305	1.02119	1.02119	0.95339	0.817797	1.31356	1.12617	2.26636	1	1	0.718615	0.450216	0.705628	0.861472	0.506494	0.103896	0.560806	0.807126	1	1									1	1
XOO1698	MdpB	hypothetical protein	S	1	1	1.4498	1.37288	1.75098	2.06258	1.29726	1.38983	1.02361	1.19814	1	1	1.29177	0.973008	1.27121	1.47815	1.04756	0.766067	1.17768	1.49569	1	1									1	1
XOO1699	gpI	phage-related tail protein	R	1	1	1.10769	2.23846	1.31538	2.22308	0.984615	1.37692	0.863607	1.09879	1	1	0.685	0.515	1.34	1.15	0.77	0.48	0.716201	1.45028	1	1									1	1
XOO1700	J	phage-related baseplate assembly protein	R	1	1	2.02273	1.31818	1.73864	1.65909	1.01136	1.67803	0.871646	0.786802	1	1	0.745928	0.749186	0.941368	0.990228	0.80456	0.697068	1.25841	1.08748	1	1									1	1
XOO1701	XOO1701	hypothetical protein		1	1	0.91257	1.05774	1.58479	1.78802	0.847905	0.702243	1.3699	1.16392	1	1	1.16955	0.934709	1.41955	1.24221	0.976411	1.13543	0.859776	1.33213	1	1		0.669088		0.552606		0.67943		0.749193	1	1		0.943487		1.04373		1.13302		1.06082
XOO1702	S	phage-related tail protein		1	1	0.222892	1.22289	0.656627	1.1988	0.614458	0.391566	1.05925	3.13295	1	1	0.958904	0.445205	1.25342	1.15068	1.17808	0.623288	0.86228	1.26702	1	1									1	1
XOO1703	R	phage-related tail protein		1	1	1.32927	1.82927	1.57317	0.853659	1.22561	0.981707	0.895142	1.14692	1	1	2.39583	0.895833	0.472222	1.29167	1.76389	0.416667	1.08471	0.879059	1	1									1	1
XOO1704	XOO1704	hypothetical protein		1	1	0.985348	1.92308	0.948718	0.948718	0.886447	0.655678	0.754118	0.642689	1	1	1.17391	0.698997	0.558528	1.15385	0.337793	1.11706	1.10202	1.10528	1	1									1	1
XOO1705	lys	phage-related lytic enzyme	R	1	1	1.19333	0.94	0.856667	0.856667	0.753333	1.13667	1.21777	1.19274	1	1	0.960526	0.5	0.592105	0.607456	0.635965	0.464912	1.73046	0.874394	1	1									1	1
XOO1706	XOO1706	hypothetical protein		1	1							0.174204	0.393635	1	1							0.958661	1.06299	1	1									1	1
[truncated: 3,074 more rows]
