# Supplementary material for: Combined Analysis of the Time-Resolved Transcriptome and Proteome of Plant Pathogen Xanthomonas oryzae pv. oryzae
Source: Front Microbiol. 2021 Jun 2;12:664857. doi: 10.3389/fmicb.2021.664857 (PMC8220824; doi:10.3389/fmicb.2021.664857)
Supplement: Supplementary Table 1 — The raw data of time-resolved expression levels of mRNAs and proteins in the transcriptome and proteome of P-activated and control Xoo cells. The RPKM values of mRNAs and TMT intensities of proteins were obtained from independent duplicated transcriptome and proteome analyses, respectively, representing the expression levels of mRNAs and proteins of each gene. The gene products that were not identified or measured are indicated by blank cells. [file Data_Sheet_1.zip › Table_S3_The expression level at each time in P-activated set divided by that in control set.xlsx]

## Sheet: Control amended fold change
Table S3. The control-corrected time-resolved fold change in mRNAs and proteins in the transcriptome and proteome
				P-activated/control (Transcriptome)									P-activated/control (Proteome)
				0 min	5 min	10 min	15 min	30 min	45 min	60 min	90 min	120 min	0 min	30 min	30 min	60 min	60 min	90 min	90 min	120 min	120 min
Old locus tag	Gene name	Protein name	COG	R0	R5	R10	R15	R30	R45	R60	R90	R120	P0	P30	P30_2	P60	P60_2	P90	P90_2	P120	P120_2
XOO0001	dnaA	chromosome replication initiator DnaA	L	1	1.22808	1.44185	1.47814	1.70004	1.64706	1.49061	1.52055	1.27937	1	0.879575	0.519054	1.04167	0.697528	1.13556	0.879803	1.0131	1.10446
XOO0002	dnaN	DNA polymerase III subunit beta	L	1	1.01265	0.925237	0.981712	1.01781	1.05202	0.971836	1.20647	1.05903	1	0.97792	0.99939	1.03435	1.03204	0.975791	0.99007	0.999134	0.963316
XOO0003	recF	recombination protein F	L	1	0.876067	0.841701	0.712067	0.846458	0.831034	0.819381	2.0308	1.42149	1	0.834425	0.707979	1.21811	0.604979	2.20848	0.484842	0.912433	0.53219
XOO0004	gyrB	DNA gyrase subunit B	L	1	0.719266	0.654645	0.678296	0.689369	0.805384	0.890005	0.935066	0.917001	1	1.04546	0.940412	0.934135	0.974341	0.959503	0.976629	0.986334	0.958041
XOO0005	XOO0005	hypothetical protein	R	1	1.20495	0.817222	0.949295	0.803536	1.25668	1.40782	1.22783	1.15666	1	1.26524	1.04882	1.08517	1.37783	1.16546	1.33354	1.18965	1.24816
XOO0006	XOO0006	hypothetical protein	R	1	1.58962	1.70766	1.248	1.02675	0.72124	0.700746	0.529577	0.663194	1	1.46999	1.18499	0.981305	0.914155	1.16857	1.1486	0.90352	0.895735
XOO0007	XOO0007	hypothetical protein	R	1	0.950772	1.22682	1.22803	1.30766	1.00263	0.763259	0.802967	0.910728	1	1.0203	0.956769	1.35116	0.922113	0.978424	0.877445	1.10698	0.88474
XOO0008	tonB	TonB protein	M	1	1.13189	1.38555	1.29436	1.15449	1.22301	1.12164	0.812365	0.874682	1	0.779409	0.667284	0.699225	0.728431	0.700959	0.752798	0.689292	0.777136
XOO0009	exbB	biopolymer transport ExbB protein	U	1	0.886917	1.02093	1.19168	1.12362	1.08882	1.00988	1.13046	0.982057	1	0.768477	0.466632	0.760763	0.528704	0.721486	0.549978	0.560152	0.785464
XOO0010	exbD1	biopolymer transport ExbD1 protein	U	1	0.825726	0.976081	1.21361	1.48586	1.01501	0.9641	1.10554	0.727448	1	1.05238	0.908569	1.02015	1.0238	1.14649	1.03908	0.901164	1.05988
XOO0011	exbD2	biopolymer transport ExbD2 protein	U	1	0.91369	1.0974	1.19574	1.25625	1.14026	1.0694	1.02084	1.03499	1	0.945189	0.961688	0.943098	0.906353	0.851574	0.913664	0.810554	0.86757
XOO0012	pdxJ	pyridoxine 5'-phosphate synthase	H	1	1.36719	1.0753	0.975408	0.829156	1.05418	1.02454	0.965249	1.04549	1	1.24653	0.646208	0.938079	0.985284	1.14699	0.933262	1.01022	1.53792
XOO0013	XOO0013	hypothetical protein		1	1.47711	1.0162	0.87318	0.888866	1.08903	0.838321	0.675905	0.684027	1	0.72878	0.927548	1.06038	1.12388	0.835502	1.06571	0.361882	0.883231
XOO0014	cls	cardiolipin synthetase	I	1	1.47106	1.2351	1.10808	0.970593	1.64857	1.45633	1.08827	0.880959	1	0.906247	1.02266	0.944078	1.01283	0.829164	0.95222	0.800612	0.990926
XOO0015	cbbFC	fructose-1,6-bisphosphatase	G	1	0.499298	0.492506	0.554716	0.581112	0.633425	0.637406	0.721101	0.726324	1	0.767789	0.948232	0.67753	0.962244	0.780554	0.882092	0.700273	0.850645
XOO0016	tyrB	aromatic amino acid aminotransferase	E	1	0.920917	0.920493	0.946673	0.855135	0.878839	0.933588	1.05453	1.03077	1	0.89965	0.799262	0.889335	0.806587	0.838889	0.88014	0.868042	1.11945
XOO0017	yncD	iron transporter	P	1	1.00371	0.773727	0.867559	0.756552	1.00161	1.01339	0.76036	0.888014	1	1.24351	1.07913	1.02974	1.23866	1.06756	1.05116	1.28804	0.93618
XOO0018	XOO0018			1							1.10714	1.06567	1
XOO0019	XOO0019	hypothetical protein		1	1.26124	1.09869	1.37198	1.35999	2.07585	2.03252	1.11523	1.1031	1
XOO0020	XOO0020	IS1479 transposase	L	1	1.23827	1.15771	1.16897	1.15473	1.24483	1.2718	0.353926	0.934706	1	0.290209	0.383825	0.180223	0.503196	0.291868	0.432397	0.319282	0.592305
XOO0021	XOO0021			1							1.94639	1.31945	1	1.05473	0.922687	0.981466	0.853051	0.940643	0.928076	1.0209	0.822952
XOO0022	lctD	L-lactate dehydrogenase	C	1	1.4164	1.31961	1.44975	1.2964	1.46003	1.30317	1.02413	0.892738	1	1.04068	0.94142	0.95693	1.00268	0.968955	1.07981	0.90902	1.05559
XOO0023	STE14	hypothetical protein	O	1	5.75431	5.62937	4.81765	1.97938	1.95641	2.0634	2.32502	2.05748	1
XOO0024	XOO0024			1							1.09289	0.56639	1
XOO0025	XOO0025			1							0.891948	0.565555	1
XOO0026	CadC	transcriptional regulator	K	1	5.78385	2.37076	5.00079	1.14222	2.77104	3.68571	1.05145	1.51752	1
XOO0027	XOO0027	trans-2-enoyl-CoA reductase	S	1	0.663656	0.587055	0.576694	0.490317	0.533789	0.517517	0.690563	0.709202	1	0.951633	0.969085	0.873598	0.937757	0.793235	0.890535	0.849103	1.02551
XOO0028	kdgK	2-keto-3-deoxygluconate kinase	G	1	2.19798	1.61097	1.69668	1.44695	1.95543	1.79382	1.20842	1.42043	1	0.754698	0.476831	0.599686	0.960447	0.691387	0.821629	0.66512	0.904701
XOO0029	iroN	TonB-dependent receptor		1	1.15187	1.07359	0.807048	0.799002	0.938969	0.937851	0.942845	1.15427	1
XOO0030	XOO0030	transposase	L	1	0.261775		0.351967	0.505721		0.593944			1
XOO0031	XOO0031	hypothetical protein	S	1	1.08952	1.12088	0.825192	1.02534	0.887018	1.0752	1.08918	1.1911	1
XOO0032	XOO0032	transposase		1	1.23547	0.994373	0.949447	1.06437	1.00277	1.42314	1.23575	0.960989	1
XOO0033	XOO0033	IS1479 transposase		1	0.818671	0.850817	0.726533	0.463196	0.753258	0.747278	1.15702	1.18289	1
XOO0034	XOO0034	hypothetical protein		1	0.924298	0.894864	0.807669	0.63773	0.567095	0.545285	0.608104	0.829198	1	0.925277	0.923719	0.7555	0.821095	0.937108	0.806036	0.634302	0.67598
XOO0035	XOO0035	hypothetical protein		1	1.28423	1.26013	1.02745	0.938105	0.715393	0.698836	0.551559	0.594255	1	1.02302	0.983955	0.875651	0.687691	0.81054	0.71902	0.645488	0.804345
XOO0036	XOO0036	hypothetical protein	S	1	1.95823	1.12243	1.36011	1.4091	1.5097	1.53804	1.26068	2.06479	1
XOO0037	proP			1									1
XOO0038		proline/betaine transporter		1	1.98715	6.039	2.94778	2.31054	2.66762	2.60172			1
XOO0039	Tra8	transposase	L	1	1.3247	0.797926	1.07309	0.552928	0.812441	0.937121	1.01149	1.6586	1
XOO0040	trxA	thioredoxin	OC	1	0.57177	0.57186	0.466753	0.434497	0.158075	0.136827	0.117176	0.53069	1
XOO0041	atsE	AtsE	N	1	0.53069	0.504202	0.474892	0.377995	0.136961	0.0869649	0.352855	0.455848	1	0.5729	0.188356	0.267983	0.0420671	0.300295	0.102642	0.387104	0.257302
XOO0042	XOO0042	hypothetical protein		1	2.00068	1.98083	3.09122	2.31517	2.56859	2.01505	1.93612	1.42777	1
XOO0043	XOO0043	MutT-nudix family protein	F	1	1.31633	1.39675	1.50954	1.02841	1.49002	1.4127	0.739064	0.620177	1	0.493935	0.603301	0.541259	0.718906	0.571624	0.669896	0.517175	0.796773
XOO0044	XOO0044	hypothetical protein		1									1
XOO0045	XOO0045			1									1
XOO0047	XOO0047	hypothetical protein		1	0.321137	0.472547	1.01858	0.527342	0.636012	0.816754	0.173735	0.0929206	1
XOO0048	tnpA	transposase	L	1	1.34607	1.24855	1.10862	1.1035	0.823319	0.978849	0.816133	0.77764	1
XOO0049	XOO0049	transposase	L	1	1.28906	1.17345	1.07619	1.00417	0.946054	1.17494	1.06961	0.90136	1
XOO0050	XOO0050	hypothetical protein		1	0.421158	0.571762	0.455234	0.75956	0.317316	0.313297	0.527168	0.692103	1	0.540988	0.4064	0.442186	0.326578	0.413064	0.234326	0.395704	0.316401
XOO0051	XOO0051	hypothetical protein		1	0.386671	0.512019	0.450615	0.713098	0.33029	0.308279	0.48451	0.734431	1
XOO0052	XOO0052			1							0.433492	0.494302	1
XOO0053				1									1
XOO0054	tnp	transposase	L	1	0.563231	0.606028	0.62401	0.778061	0.578316	0.582343	0.619344	0.61962	1
XOO0055	XOO0055	hypothetical protein		1	0.815249	0.708209	0.6998	0.948774	0.609967	0.512138	0.571261	0.998761	1
XOO0056	sulA	cell division inhibitor	R	1	0.841634	0.93816	0.718474	0.695347	0.525411	0.521498	0.561473	0.917717	1	0.925441	0.886276	0.922132	0.716596	0.751135	0.691144	0.805884	0.632428
XOO0057	ygiY	two-component system sensor protein	T	1	1.3781	1.05574	0.951209	0.474483	0.576771	1.27986	1.89894	1.06163	1
XOO0058	bpH1	histone H1-like protein		1	1.55212	2.04923	1.54315	1.00421	0.837071	0.830139	0.719839	0.900251	1	0.855357	0.931324	0.856793	0.979188	0.785712	1.04261	0.733572	0.831827
XOO0059	htrA	protease Do	O	1	2.34232	2.97064	1.54429	0.912359	0.724747	0.946948	0.642586	1.00488	1	1.07688	1.01718	1.15137	0.984944	1.1219	1.17585	0.78193	1.02039
XOO0060	XOO0060	hypothetical protein		1	0.938708	1.21807	1.16527	1.17781	0.78926	0.592628	0.628591	0.526968	1	1.23819	1.02739	0.978591	0.809502	0.915368	0.915307	0.87932	0.883681
XOO0061	XOO0061	hypothetical protein		1	1.09867	1.5387	1.11066	1.25451	0.695556	0.666887	1.05708	1.29139	1
XOO0062	XOO0062	hypothetical protein		1	1.39251	2.01304	1.49208	1.40034	0.848427	0.805906	0.680964	0.662275	1	0.57179	0.840763	0.619863	0.79759	0.684603	0.757464	0.56074	0.79745
XOO0063	XOO0063	transposase	L	1									1
XOO0064	XOO0064	transposase	L	1	1.12857	1.74527	1.40514	1.46397	1.09021	1.16834	1.09552	0.864002	1
XOO0065	hpaF	protein HpaF	S	1	1.26797	1.05797	1.07983	1.07914	0.837075	0.970053	0.878502	0.78253	1	0.720199	1.0619	0.827139	0.83729	0.800435	0.946849	0.752492	1.21521
XOO0066	hrpF	HrpF protein		1	0.958227	1.14422	0.897024	0.729492	0.52593	0.487205	0.499781	0.714061	1	0.903828	0.967325	0.766833	0.724301	0.655683	0.820111	1.10839	0.730683
XOO0067	XOO0067			1							0.588983	0.520446	1
XOO0068	tnp			1							0.584755	0.548693	1
XOO0069	XOO0069	ISXo8 transposase	L	1	1.14866	1.22785	1.22507	1.20152	1.06844	1.03526	0.906773	0.979097	1
XOO0070	XOO0070	ISXo8 transposase	L	1	1.59201	1.32256	1.62998	2.75225	1.60967	1.36244	0.921363	1.4193	1
XOO0071	XOO0071	transposase	L	1									1
XOO0072	XOO0072	IS1479 transposase	L	1		8.3798	5.0724		2.98776				1
XOO0073	XOO0073	ISXo8 transposase	L	1	2.69529	1.92839	2.27853	1.79863	2.07473	2.83439	1.66241	1.27228	1
XOO0074	XOO0074	hypothetical protein		1	1.63591	2.12485	1.78109	1.96106	1.58393	1.52396	1.35054	1.21311	1	1.06549		0.947809		0.916493		0.879573
XOO0075	hpaB	protein HpaB		1	1.27252	1.92997	1.7337	1.41552	1.31403	1.01497	1.1119	0.799631	1
XOO0076	hrpE	hypothetical protein		1	0.868851	1.06844	1.25624	1.28698	0.843519	0.708392	0.666425	0.83596	1
XOO0077	hrpD6	protein HrpD6		1	1.24955	2.3774	1.44394	1.38588	1.15223	0.594705	0.209851	0.633552	1	1.12763	0.86767	0.841718	1.25495	0.762949	0.653415	0.766272	0.681378
XOO0078	hrpD5	protein HrpD5		1	2.98769	3.1871	2.14007	1.29176	0.853441	1.25112	0.8645	0.858273	1		0.939639		0.650866		0.659479		0.703118
XOO0079	hpaA	protein HpaA		1	1.03594	0.730083	0.641537	0.904447	0.558482	0.659901	0.689072	1.46925	1
XOO0080	EscS	hypothetical protein	U	1	6.91373	2.0459	2.9252	4.76535	1.87233	2.82283	0.037778	0.0910128	1
XOO0081	hrcR	type III secretion system protein	U	1	1.32509	1.5177	1.01235	1.03426	0.832138	1.06896	0.888385	1.16156	1		0.983932		0.821041		0.855484		0.839677
XOO0082	FliN	hypothetical protein	NU	1	1.26023	1.40237	1.07341	1.31424	0.928074	1.0062	0.562268	0.610998	1
XOO0083	hpaP	hrpC3		1	6.99515	1.07938	0.754462	0.970818	1.23621	1.72939	1.60442	1.83488	1
XOO0084	hrcV	protein HrcV	U	1	2.07556	1.64336	1.53863	1.27088	1.16381	1.11234	1.66968	1.20809	1
XOO0085	hrcU	type III secretion system protein HrcU	NU	1	1.15826	1.18901	0.70392	0.674952	0.658037	1.19531	1.09784	0.960923	1
XOO0086	hrpB1	protein HrpB1		1	0.880873	0.735828	0.588557	0.693545	0.587463	0.574792	0.535686	0.665011	1	0.908573	1.01631	0.912013	0.992543	0.860543	0.998845	0.824097	0.853494
XOO0087	hrpB2	protein HrpB2		1	1.58042	1.54216	1.09019	0.94448	0.900618	0.822548	0.962192	0.829886	1
XOO0088	hrpB3	protein HrpB3	U	1	0.928072	0.825349	0.818275	0.729148	0.640165	0.452018	0.798386	0.627919	1	0.752072	0.789577	0.769654	1.03322	0.692632	0.812883	1.34537	1.07191
XOO0089	hrpB4	protein HrpB4		1	1.35272	1.0684	1.03171	0.739091	0.925509	0.875209	0.810613	1.00445	1
XOO0090	hrpB5	type III secretion system protein HrpB	NU	1	1.79012	1.16367	1.21389	0.866093	1.22602	1.02954	1.42808	1.22909	1	1.22508	0.709787	1.1029	0.73741	0.948797	0.587272	1.10351	0.681395
XOO0091	hrcN	type III secretion system ATPase	NU	1	1.01795	0.912333	0.86256	0.744957	0.760268	0.859633	0.745977	0.785067	1
XOO0092	hrpB7	protein HrpB7		1	1.61522	0.833692	1.00773	0.625963	0.847143	1.1388	0.213387	0.143952	1
XOO0093	hrpB8	protein HrpB8	U	1	1.68073	0.912982	0.621678	0.643065	0.614966	0.65545	1.02584	0.915254	1
XOO0094	PulD	hypothetical protein	NU	1	1.06248	1.12547	1.6753	1.63061	1.32952	1.0738	0.694034	0.708068	1	0.876802	0.927128	0.739795	0.908443	0.820948	0.813666	0.754132	0.837585
XOO0095	hpa1	protein Hpa1		1	1.29264	1.81383	2.01878	3.29658	3.16357	1.21955	0.786294	0.551002	1
XOO0096	hpa2	protein Hpa2	M	1	2.91579	3.50097	3.09043	3.7752	1.58097	2.02996	1.89959	1.0253	1
XOO0097	XOO0097	hypothetical protein		1	1.63442	2.52397	2.49788	2.08925	1.65887	1.43895	0.87869	0.961138	1		0.480541		0.542742		0.731936		0.424705
XOO0098	XOO0098			1							0.943099	1.26312	1
XOO0099	XOO0099	transposase		1	2.60582	2.22488	2.19373	1.75392	0.857639	1.40585	0.7718	1.07485	1
XOO0100	XOO0100			1							2.10077	0.82013	1
XOO0101	XOO0101			1							0.466166	0.669649	1
XOO0102	XOO0102	transposase		1	1.43134	2.13032	1.54453	1.18233	0.773252	0.665119	0.653277	1.15939	1
XOO0103	XOO0103	hypothetical protein		1	1.48845	1.92317	1.43102	1.07783	0.710759	0.663771	0.536488	0.767194	1	1.37711	0.413733	0.531548	0.529558	0.688595	0.695468	0.675928	1.10091
XOO0104	XOO0104	hypothetical protein	M	1	1.6061	1.45799	1.27276	0.797207	0.919134	0.81903	0.744355	0.756837	1	1.20916	0.99113	0.981285	1.26485	1.02245	1.1834	0.932571	1.01713
XOO0105	XOO0105	hypothetical protein		1	1.05769	1.17718	1.11862	0.911344	0.656511	0.50457	1.23841	0.608804	1
XOO0106	XOO0106	transposase	L	1	0.936584	0.983422	0.708661	1.25961	2.09644	1.32847			1
XOO0107	XOO0107			1							1.14522	0.507395	1
XOO0108	AarF	ABC transporter substrate binding protein	R	1	0.604504	0.681311	0.595157	0.861687	0.418043	0.408818	0.609672	0.82841	1	0.883059	0.635643	0.756072	0.594566	0.746333	0.602962	0.681563	0.697983
XOO0109	XOO0109	hypothetical protein	S	1	1.02235	1.02123	0.933519	1.17843	1.15195	1.1315	0.633643	0.794389	1	2.70128	17.7181	2.09497	5.15788	2.03074	12.7878	1.66039	6.5754
XOO0110	XOO0110	hypothetical protein	S	1	1.13277	1.01176	0.847706	1.04708	0.95434	0.812351	0.853213	0.88207	1
XOO0111	PleD	hypothetical protein	T	1	1.09712	1.0971	1.18256	1.58202	1.61357	1.46235	1.54674	1.15214	1	1.03722	0.679945	1.08699	0.958993	1.37731	1.0301	1.47276	1.03547
XOO0112	glgA	glycogen synthase	G	1	0.795688	0.772087	0.790418	0.930373	0.662629	0.625594	0.644468	0.66652	1	0.457322	0.520214	0.629256	0.597573	0.523748	0.597578	0.657493	0.818597
XOO0113	glgB2	glycogen branching protein	G	1	0.913933	0.753792	0.754524	0.785378	0.687073	0.609478	0.895395	0.775922	1	0.680198	1.17765	0.678672	0.733922	0.669829	0.736932	0.728681	0.784668
XOO0114	GlgB	malto-oligosyltrehalose trehalohydrolase	G	1	1.05354	0.724595	0.85723	0.79727	0.814331	0.517779	0.706295	0.710349	1	0.780904	0.675645	0.721144	1.01487	0.507769	0.664492	0.531937	0.778221
XOO0115	malQ	4-alpha-glucanotransferase	G	1	1.5967	0.780167	0.885603	0.893583	1.12267	0.684294	0.726509	0.714857	1	0.734279	0.800437	0.780007	0.796399	0.717675	0.793213	0.665589	0.791075
XOO0116	glgY	malto-oligosyltrehalose synthase	G	1	1.32309	0.69346	0.773528	0.769557	0.989465	0.577201	0.654692	0.664835	1	0.979286	1.00131	0.8373	1.09636	0.714379	0.902857	0.774458	0.814151
XOO0117	glgX	glycogen debranching protein	G	1	0.826136	0.803829	0.659955	0.61214	0.648435	0.522811	0.810021	0.718104	1	1.05121	0.883472	0.834067	0.779704	0.837856	0.7875	0.800727	0.829916
XOO0118	XOO0118	hypothetical protein	MG	1	1.37035	0.903014	0.853228	0.734216	1.30183	0.709785	1.13328	0.567141	1	0.870732	0.806066	1.05774	0.56464	0.939163	0.627907	0.751864	0.586505
XOO0119	mauG	methylamine utilization protein	P	1	0.948447	1.25284	1.11287	1.35071	1.12221	1.21686	1.0254	1.00872	1		1.1941		1.47868		1.03414		1.09399
XOO0120	XOO0120	ISxac1 transposase		1	6.65705	1.50694	4.96	2.3587	5.31019	5.63636	0.715403	1.08837	1
XOO0121	XOO0121	ISXo8 transposase	L	1	1.50019	1.78588	1.52054	1.34471	1.19558	1.29241	1.58381	0.777141	1
XOO0122	XOO0122	transposase		1	1.34345	1.11603	0.895674	0.920083	1.42244	1.26494	0.949274	0.962409	1
XOO0123	RhsA	Rhs family protein	M	1	0.844737	1.11791	0.813327	0.885759	0.653944	0.750385	1.20709	0.833272	1
XOO0124	XOO0124	ISXo8 transposase	L	1	4.34946	2.12316	1.97996	1.07883	1.46302	1.89004	0.773537	0.817064	1
XOO0125	XOO0125	transposase	L	1									1
XOO0126	XOO0126	transposase	L	1	2.85587	0.748752	1.10129	1.85174	0.762337	1.38323	0.934781	1.08281	1
XOO0127	XOO0127	ISXo8 transposase	L	1	1.3061	0.872882	0.853178	0.728523	0.769768	1.10066	0.532203	0.767297	1
XOO0128	XOO0128	ISxac1 transposase		1	1.47794	1.45313	7.41176	0.326087	10.2115	1.08	0.715403	1.08837	1
XOO0129	XOO0129	ISXo8 transposase	L	1									1
XOO0130	XOO0130	hypothetical protein	S	1	1.17885	1.13629	1.10954	0.755533	0.875292	1.07379	0.585339	0.534949	1	1.26408	0.927303	0.838679	0.817158	1.11876	0.976611	0.705496	0.658959
XOO0131	virK	VirK protein		1	0.708094	1.3823	1.27172	2.87437	1.74222	1.09405	0.499284	0.496479	1	0.289713		0.533936		1.14515		1.09796
XOO0132	XOO0132	hypothetical protein		1	1.20861	1.23624	1.14758	1.30617	1.43166	1.03769	1.07769	0.59049	1	0.832966	1.11513	1.11731	0.95311	1.16598	0.719967	0.956748	0.85247
XOO0133	rhlE	ATP-dependent RNA helicase	LKJ	1	1.26651	1.11208	1.03891	1.03207	1.21864	1.25174	0.910854	0.968767	1	1.13803	1.16973	1.09314	1.20535	1.08492	1.20355	1.1996	1.2307
XOO0134	XOO0134	IS1479 transposase	L	1	1.77102	1.38558	0.900201	0.96442	0.414353	0.703169	2.65181	1.04986	1
XOO0135	pdhB	dihydrolipoamide acyltransferase	C	1	2.52329	13.596	5.64759	2.47957	3.28123	3.64116	0.475599	1.47418	1
XOO0136	XOO0136	transposase		1									1
XOO0137	pdhB	dihydrolipoamide acyltransferase	C	1	0.577375	5.6483	3.91966	1.48326	1.81666	0.883253	3.02762	1.40197	1
XOO0138	XOO0138			1									1
XOO0139	nagN			1								0.0145125	1
XOO0140	XOO0140			1							1.37969	1.2443	1
XOO0141	XOO0141	IS1478 transposase		1	1.48427	1.29477	1.05819	1.19664	1.1655	1.843	0.659718	1.06184	1
XOO0142	XOO0142			1									1
XOO0144	XOO0144			1									1
XOO0145	XOO0145	IS1478 transposase		1	1.22384	0.944102	0.791597	0.827586	0.922677	0.99909	0.923534	0.865459	1
XOO0146	XOO0146	IS1478 transposase		1	0.11437	0.838137	0.173262	0.146853	1.38182	0.29067			1
XOO0147	XOO0147			1									1
XOO0148	XOO0148	transposase	L	1	2.29004	2.24263	1.54844	3.03297		1.21053			1
XOO0149	XOO0149	IS1479 transposase	L	1									1
XOO0150	XOO0150	ISXo8 transposase	L	1	0.637181	0.300098	0.440528	0.378431	0.147029	0.283488	0.959566	3.53033	1
XOO0151	XOO0151	ISXo8 transposase	L	1	1.63154	1.23331	1.09965	1.45893	1.1355	1.21782	1.08571	1.25238	1
XOO0152	Tra8	transposase	L	1	1.7776	0.495701	0.536093	0.10116	0.365985	1.45107	1.8322	2.1628	1
XOO0153	Tra8	transposase	L	1	1.582	3.01773	1.29353	3.59691	1.80063	2.51155	0.446173	0.346907	1
XOO0154	acrE	acriflavin resistance protein	V	1	1.65763	1.2544	1.17249	1.04474	1.30565	1.15929	0.93088	1.09431	1	1.27063	1.02272	1.18882	1.2021	1.09517	1.10125	1.08845	0.987491
XOO0155	XOO0155			1									1
XOO0156	XOO0156			1									1
XOO0157	tptC	ABC transporter ATP-binding protein	V	1	0.979754	1.00444	0.934688	0.91121	1.04537	0.927571	1.01841	1.20766	1	0.540763	0.668306	0.585488	0.646074	0.598661	0.905964	0.600162	1.12208
XOO0158	LolE	hypothetical protein	M	1	1.10092	1.02872	0.853195	0.979259	0.868216	0.86351	0.97442	1.11152	1	1.01518	0.904529	1.12002	0.988562	1.04151	0.865688	0.932152	0.916599
XOO0159	LolE	hypothetical protein	M	1	1.77605	1.29724	1.24569	1.0314	1.2766	1.25047	1.13421	1.19278	1	0.741164	1.00183	0.69486	1.09243	0.667077	0.930173	0.718737	0.855531
XOO0160	Tra8	IS30 family transposase	L	1	0.722629	0.594182	0.598319	1.18177	0.619411	0.549618	0.283509	0.384708	1
XOO0161	XOO0161	transposase		1	1.65393	1.23425	1.4597	1.35831	1.01556	1.05752	2.822	2.2405	1
XOO0162	XOO0162	hypothetical protein		1	2.0741	1.47536	1.28489	1.40515	1.39567	1.42433	1.38947	1.32838	1	1.05136	1.02034	1.08721	0.924161	1.15606	1.45531	1.18648	1.3769
XOO0163	XOO0163	hypothetical protein		1	6.20706	3.81661	4.05132	2.39107	4.07634	5.26826	0.762789	1.04899	1
XOO0164	StbD	hypothetical protein	D	1	1.67072	0.638268	1.39789	1.17462	0.945205	0.779323	1.12921	1.02472	1
XOO0165	XOO0165	hemolysin III	R	1	1.16089	1.07241	1.03389	0.766596	0.796051	0.768366	1.64494	1.01627	1		0.760174		0.813866		0.985944		0.891533
XOO0166	XOO0166	ATP-dependent RNA helicase	R	1	1.45316	1.60142	1.69625	1.6107	1.61565	1.46205	1.028	1.05074	1	0.983202	1.10832	0.806041	0.959597	1.07399	1.10707	0.742511	1.35701
XOO0167	XOO0167	hypothetical protein	L	1	1.94548	1.41562	1.75114	1.3681	1.62498	1.86608	1.19686	1.03654	1	0.905312	1.90851	0.840672	4.91423	0.853369	1.45601	0.883609	5.71024
XOO0168	avrBs2	avirulence protein	C	1	1.0353	1.20064	1.00372	0.859346	0.822124	0.93734	0.912989	1.0165	1	1.70619	0.775858	1.21178	0.784978	1.16084	0.743404	1.43684	0.741317
XOO0169	xylR	xylose repressor-like protein	KG	1	2.84258	3.03327	2.57143	1.78521	1.91614	2.1322	1.2686	0.984815	1	1.1782	0.874236	0.947447	0.827927	0.892624	0.811243	0.994618	0.669337
XOO0170	cirA			1									1
XOO0172	XOO0172	hypothetical protein	S	1	3.2659	8.21975	9.15168	2.70235	1.00073	1.11043	0.685405	0.839296	1	1.24465	1.65657	1.09794	1.56383	1.04222	1.43264	0.90234	1.1741
XOO0173	LYS9	hypothetical protein	E	1	1.05659	1.44041	1.18162	1.03642	0.985124	0.975921	1.41256	0.707838	1
XOO0174	XOO0174	hypothetical protein		1	0.913889	0.982131	0.806535	0.950225	0.609481	0.489262	0.703757	0.784553	1	1.09102	1.05602	1.05181	0.918435	0.966013	1.19417	0.868984	1.60662
XOO0175	XOO0175	hypothetical protein	L	1	1.07443	1.28625	0.942775	1.42341	0.826056	0.777411	0.638267	0.842252	1
XOO0176	XOO0176	hypothetical protein		1	1.3054	1.46757	1.392	1.16526	1.14285	1.20249	0.738167	0.751044	1	1.2427	1.86875	1.17819	1.7073	1.12327	1.65707	1.07101	1.51875
XOO0177	gltB	glutamate synthase subunit alpha	E	1	2.14027	3.11192	3.36668	2.68279	2.68263	2.70515	1.32341	1.27562	1	0.942276	1.02754	0.934552	0.897306	1.01317	1.04205	0.994156	1.07376
XOO0178	gltD	glutamate synthase subunit beta	ER	1	1.91131	3.06823	3.12511	2.56264	2.66816	3.08549	1.26788	1.0312	1	0.840457	1.04933	0.914733	1.09659	0.964634	1.10333	1.06927	1.10864
XOO0179	XOO0179	ISxac1 transposase		1	1.85474	1.44823	1.42764	1.28189	1.67303	2.12845	1.54017	1.50541	1
XOO0180	tnpA	transposase	L	1	1.45028	1.4678	1.12189	0.82478	1.36632	1.4149	0.925982	0.68427	1
XOO0181	Tra8	IS30 family transposase	L	1									1
XOO0182	XOO0182	transposase		1	2.32727	0.30303	1.38182	0.395257	0.0868866	8.78322			1
XOO0183	tra8	hypothetical protein	L	1	1.01541	1.36351	0.657266	0.723991	0.523302	0.927986	2.66105	3.53149	1
XOO0184	XOO0184	ISxac1 transposase		1	1.96787	1.66277	1.13615	1.22277	1.53423	1.96844	1.16193	0.891568	1
XOO0185	XOO0185	ISXo8 transposase	L	1	1.33349	2.2989	0.668654	1.35358	2.88266	1.15201	1.13615	1.71553	1
XOO0186	XOO0186	ISXo8 transposase	L	1	0.844327	1.00352	1.25396	1.24247	1.43308	0.7428		1.50614	1
XOO0187	XOO0187	IS1478 transposase		1	1.10246	1.01169	1.02366	1.02626	1.10229	1.2024	0.780019	0.852097	1
XOO0188	kduI			1									1
XOO0190	PurR	LacI family transcriptional regulator	K	1	1.0615	0.946463	0.8602	0.710536	0.985264	0.988262	0.832503	0.941872	1	0.971813	0.815373	1.018	0.933526	0.898402	0.893871	0.897548	0.881575
XOO0191	XOO0191	xylosidase		1									1
XOO0192	estA1			1							2.49179	1.84369	1
XOO0193	XOO0193			1							0.600668	0.43842	1
XOO0194	glgB1	glycogen branching protein	G	1	1.05114	0.728185	0.800495	0.697053	0.814841	0.702082	0.808342	0.771091	1	0.691742	0.506275	0.69675	0.531335	0.676053	0.576301	0.637038	0.788944
XOO0195	XOO0195			1									1
XOO0197	AmyA	alpha-amylase	G	1	0.494565	0.491359	0.547026	0.523578	0.388646	0.295909	0.560639	0.648619	1	0.732181	0.755296	0.677423	0.755383	0.669134	0.74362	0.852911	0.682262
XOO0198	XOO0198			1							0.880736	0.985329	1
XOO0199	tnpX1			1									1
XOO0200	XOO0200	transposase		1									1
XOO0201	XOO0201	transposase		1									1
XOO0202	XOO0202	transposase		1									1
XOO0203	tnpX1			1							1.30691	0.891588	1
XOO0204	XOO0204			1							1.06834	1.32028	1
XOO0205	XOO0205			1							2.7185	2.32013	1
XOO0206	nagN			1									1
XOO0207	XOO0207			1							0.108596	1.31055	1
XOO0208	XOO0208	IS1478 transposase		1	1.94812	1.66685	1.53961	1.40857	1.73878	2.73499	1.20373	0.41553	1
XOO0209	XOO0209	ISXo8 transposase	L	1	1.31938	1.46517	1.12423	1.05754	0.912492	1.2502	1.08704	0.940225	1		0.304773		0.683697		0.80639		0.888397
XOO0212	comM	competence-like protein	O	1	0.993891	1.01358	1.24252	1.03699	1.29159	1.22183	1.05216	1.05527	1	1.08219	0.993707	0.863467	1.28667	0.894666	1.13714	1.06841	1.31377
XOO0213	glnB	nitrogen regulatory protein P-II	E	1	2.23943	1.15221	1.14022	1.08245	1.52734	0.932401	1.13414	1.13633	1	1.18111	0.817477	1.02232	0.994626	1.12873	0.853625	1.11927	0.962521
XOO0214	XOO0214	hypothetical protein	S	1	0.989658	1.17737	1.12894	1.11371	1.15382	1.38469	1.96491	1.11687	1	1.13667	0.970031	1.10209	1.25703	1.19454	1.14061	1.06621	1.25057
XOO0215	Chb	hypothetical protein	G	1	1.55306	1.37251	1.38205	1.1926	1.3098	1.38348	1.0892	0.970394	1	0.965343	0.962868	0.942821	0.892933	0.833805	0.983036	0.878682	0.952334
XOO0216	XOO0216			1							1.67971	1.20109	1
XOO0217	XOO0217	hypothetical protein		1	1.77851	1.75518	1.70216	1.5923	1.88293	1.53624	1.24216	1.35164	1	1.2265	0.795968	1.39732	0.840867	1.08801	0.984894	1.81049	1.00616
XOO0218	XOO0218	hypothetical protein		1	2.12582	2.16018	1.63015	1.01349	0.848548	1.00473	1.05514	1.19781	1	1.21625	1.03556	1.11491	1.01183	1.10278	1.07652	0.91043	0.918176
XOO0219	speE	spermidine synthase	E	1	1.00464	0.932898	0.925118	0.91756	1.01506	0.952602	0.900955	1.07463	1	0.992441	1.67365	0.951562	1.53058	0.986415	1.52138	0.980611	1.41602
XOO0220	speA	arginine decarboxylase	E	1	0.850594	0.795906	0.752209	0.837831	0.899391	0.802782	1.28138	1.37954	1	0.938762	0.775902	1.00084	0.821385	0.9722	0.857398	0.992462	0.801247
XOO0221	XOO0221	IS1478 transposase		1	1.29931	0.96364	1.45991	0.863437	1.11539	1.40206	0.901161	0.76927	1
XOO0222	VgrG	Vgr-related protein	S	1	2.45674	5.16307	5.64335	4.7184	7.42729	4.41934	2.39301	1.12695	1	1.60362	1.62603	1.40352	1.52636	1.30706	1.66842	1.70301	1.54359
XOO0223	XOO0223	hypothetical protein		1	1.48361	1.99636	2.83374	3.34908	2.97459	2.94618	1.01799	1.03294	1		1.62559		1.84037		1.46327		1.35121
XOO0224	XOO0224	hypothetical protein		1	1.148	1.20674	1.33851	1.32669	1.15476	1.05042	0.908129	0.868023	1
XOO0225	XOO0225	hypothetical protein		1	1.73097	1.98376	1.59371	1.63104	1.58111	1.60951	0.899882	0.9231	1
XOO0226	XOO0226	hypothetical protein		1	1.07355	1.05096	0.939734	0.837247	0.752135	0.731301	0.902485	0.898016	1	0.948249	1.76607	0.712397	1.40263	0.628681	1.41995	0.610671	1.07285
XOO0227	gidA	tRNA uridine 5-carboxymethylaminomethyl modification protein GidA	D	1	1.43817	1.39134	1.35834	1.16359	1.2731	1.21217	0.851983	0.910214	1	1.0434	1.16072	0.982629	1.4964	1.07809	1.32019	1.08985	1.42102
XOO0228	ilvA	threonine dehydratase	E	1	1.83722	1.28786	1.54758	1.17546	1.40576	1.60482	1.14502	0.930699	1	0.620265	0.677576	0.621368	0.636728	0.660434	0.617573	0.708732	0.735615
XOO0229	XOO0229			1							1.1733	0.980065	1
XOO0230	XOO0230			1							1.25855	0.737669	1	1.02375	0.937648	1.39453	0.902863	1.04063	0.908159	1.17565	0.925214
XOO0231	XOO0231	hypothetical protein	R	1	1.08535	0.957854	0.852828	0.864733	0.932343	0.86493	0.664172	0.651137	1
XOO0232	aspH	aspartyl-asparaginyl beta-hydroxylase	O	1	0.928956	0.909121	1.04823	1.22773	1.6794	1.74934	1.3675	1.15706	1	1.17851	0.636899	1.20397	0.79351	1.19844	0.917699	1.4666	1.1045
XOO0233	bioC	biotin synthesis protein	H	1	0.972329	0.748127	0.789203	0.746181	1.06906	1.4349	1.48978	1.20754	1	0.565262	1.8815	0.600804	2.22284	0.750045	1.80706	0.756705	1.89547
XOO0234	FabG	oxidoreductase	IQR	1	0.997338	0.624274	0.970288	0.893774	1.32056	1.58182	1.46327	1.06582	1
XOO0235	bioH	biotin biosynthesis protein	R	1	1.29671	0.88747	1.00648	0.858622	1.30912	1.57895	0.914899	1.47693	1	0.646014	0.837793	0.69989	1.04802	0.676166	1.14374	0.979585	1.26769
XOO0236	XOO0236	IS1404 transposase		1	0.55014	0.541887	0.36591	0.396331	0.467975	0.462745	1.15106	0.924603	1
XOO0237	XOO0237	hypothetical protein		1									1
XOO0238	XOO0238	hypothetical protein		1	1.24989	1.10378	1.00102	0.966028	1.0157	1.06285	0.783406	0.819816	1	0.928151	0.987978	0.739861	0.99172	0.728309	0.926876	0.748674	0.808255
XOO0239	mdoG	glucan biosynthesis protein D	P	1	1.21299	1.08156	1.0686	1.03629	0.980632	0.932412	0.928318	0.93856	1	0.891339	0.860428	0.894935	0.870931	0.833523	0.896782	0.940836	0.881528
XOO0240	BaeS	sensor histidine kinase	T	1	0.817901	0.718193	0.698502	0.633729	0.724929	0.872679	1.00009	0.934963	1	0.992746	1.03728	0.931386	1.09562	0.675775	1.03421	0.823723	0.968205
XOO0241	tdk	thymidine kinase	F	1	0.977623	0.831955	0.814301	0.79155	1.02549	0.916599	0.897896	0.888324	1	0.825076	0.924786	0.852804	0.667947	0.95016	0.75033	0.877229	0.804074
XOO0242	rep	ATP-dependent DNA helicase	L	1	1.17974	1.15305	1.106	1.17218	1.26526	1.13114	1.01741	1.00723	1	1.14398	0.993104	1.03419	1.22723	1.07981	1.11933	1.15517	1.1349
XOO0243	XOO0243			1									1
XOO0244	XOO0244			1							2.04778	1.71663	1
XOO0245	XOO0245	hypothetical protein	S	1	1.07106	0.942074	0.87447	0.850828	1.0692	0.995995	1.05373	0.955905	1	1.19509	0.969804	1.01298	1.52622	1.50143	1.29852	1.22724	1.68509
XOO0246	lppC	acid phosphatase	R	1	0.8705	0.708704	0.756892	0.718896	0.880175	0.834618	1.5217	1.30451	1	0.863417	0.996584	1.0708	0.989978	1.02872	0.996625	0.686387	1.02646
XOO0247	pyrF	orotidine 5'-phosphate decarboxylase	F	1	0.988279	0.849229	0.765078	0.753873	1.00596	0.855026	0.939562	0.873749	1	1.11122	0.741735	0.979592	1.01269	1.03282	0.888104	1.13189	1.00338
XOO0248	prnA	tryptophan halogenase		1	0.824415	0.807066	0.496624	0.442026	0.357404	0.315068	0.966864	1.68377	1	0.699209	0.910755	0.653077	0.90151	0.643299	1.04733	0.75077	0.879566
XOO0249	CirA	OmpA-like protein	P	1	0.640033	0.502103	0.376149	0.30493	0.202549	0.179639	0.719511	1.19456	1	0.985852	0.788465	0.963456	0.80618	0.866218	0.633542	0.885114	0.749712
XOO0250	CirA	OmpA-like protein	P	1	0.889209	0.591569	0.561468	0.539166	0.378427	0.386692	0.826489	1.17142	1	0.916414	0.965031	0.840336	0.743297	0.817987	0.640896	0.685234	0.847616
XOO0251	XOO0251			1							1.19879	1.50651	1
XOO0252	PurR	LacI family transcriptional regulator	K	1	0.756571	0.363804	0.205542	0.147335	0.21091	0.228038			1	0.839082	0.86626	0.703481	0.666953	0.710243	0.651458	0.65698	0.635808
XOO0253	XOO0253	hypothetical protein		1	1.42158	0.937896	0.80103	0.600708	0.811363	0.818965	1.01236	0.893604	1	1.05772	0.935635	0.967371	0.834314	0.894314	0.778027	1.02284	0.837335
XOO0254	plsB	glycerol-3-phosphate acyltransferase	I	1	1.08312	0.798012	0.73783	0.665817	0.827608	0.841502	0.922006	0.888017	1	1.29464	0.848163	1.2002	0.752924	1.10071	0.910699	1.08555	1.11529
XOO0255	XOO0255			1									1
XOO0257	XOO0257			1							1.50162	0.879466	1
XOO0258	XOO0258	hypothetical protein	S	1	2.18165	2.37823	2.5219	2.12918	2.13784	2.2419			1		0.861505		0.733351		0.79164		0.980605
XOO0259	XOO0259			1									1
XOO0260	XOO0260			1							0.725509	0.999789	1
XOO0261	XOO0261			1							1.27095	0.61928	1
XOO0262	XOO0262			1							2.52672	1.59013	1
XOO0263	XOO0263			1							0.769014	1.31556	1
XOO0264	RpiB	hypothetical protein	G	1	1.18508	1.10862	1.05414	0.911393	1.18349	1.42472	1.13783	0.883724	1
XOO0265	TesA	rhamnogalacturonan acetylesterase	E	1	0.824437	1.52693	1.02677	0.809104	1.84289	1.9637	2.5027	2.6421	1
XOO0266	XOO0266	hypothetical protein		1	1.24318	1.32387	1.2653	1.09355	1.01257	0.995106	0.544823	0.581074	1	1.04704	0.880512	0.960339	0.939385	0.978662	0.826345	0.899968	0.951774
XOO0267	pah	phenylalanine 4-monooxygenase	E	1	1.07249	1.04683	1.15169	0.939473	0.877349	0.87528	0.752123	0.671128	1	0.732631	0.80509	0.676038	0.93817	0.680267	0.824907	0.673582	0.845681
XOO0268	Lrp	AsnC family transcriptional regulator	K	1	1.35695	1.65198	1.65388	1.34711	1.45806	1.20823	2.0611	1.82031	1
XOO0269	fpvA			1									1
XOO0272	tra8	hypothetical protein	L	1									1
XOO0273	XOO0273	IS1478 transposase		1	1.71754	1.91359	1.50625	1.39932	1.66025	1.73757	1.55171	1.33678	1
XOO0274	blc	outer membrane lipoprotein; lipocalin	M	1	1.26104	1.00018	1.10671	0.924771	0.813714	0.861361	0.884001	0.78524	1	0.991923	1.04162	0.84733	0.899163	0.790418	0.799365	0.68616	0.899398
XOO0275	XOO0275	transposase	L	1	1.5057	1.35885	1.32499	1.51716	1.44774	1.36307	1.02499	0.637135	1
XOO0276	XOO0276	transposase		1									1
XOO0277	XOO0277			1							0.683488	1.49282	1
XOO0278	XOO0278			1									1
XOO0279	XOO0279	ISXo8 transposase	L	1	0.740887	0.936346	1.41905	2.13146	2.16705	2.21544	2.35236	1.24906	1
XOO0280	yahK	alcohol dehydrogenase	R	1	0.669339	0.817094	1.33684	2.20757	2.63154	2.69388	2.06632	1.85759	1	1.00311	1.0082	1.166	1.23752	1.28254	1.70863	1.33898	1.95343
XOO0281	egl	cellulase	G	1	1.65086	2.75187	2.55084	2.72855	1.55007	1.59062	0.716919	0.89791	1	1.22327	1.32842	1.03036	1.21099	1.00324	1.3748	1.0022	1.12672
XOO0282	egl	cellulase	G	1	1.38792	1.6849	1.21346	0.668586	0.562872	0.704388	0.624895	0.521519	1	0.832938	1.19396	1.314	2.46115	0.994903	1.80237	1.3261	1.50763
XOO0283	egl	cellulase	G	1	0.494107	0.617409	1.5307	2.57021	1.19052	1.29437	0.566477	0.429239	1
XOO0284	ISPlu1B			1							0.217589	0.226598	1
XOO0285	Tra8	transposase	L	1	2.44055	1.47239	1.35196	1.09028	1.34746	1.62775	1.25113	1.14495	1
XOO0286	XOO0286	hypothetical protein	S	1	1.33319	1.34171	1.08313	0.867998	1.09518	1.48359	0.942608	0.598787	1	1.03201	0.820297	0.976926	1.0282	0.975347	0.976459	0.917354	0.784607
XOO0287	XOO0287	hypothetical protein		1	0.997977	1.30111	1.01644	1.09115	0.667446	0.669011	0.621035	0.671328	1
XOO0288	MltB	transglycosylase	M	1	0.962188	0.969563	0.845407	0.787461	0.870012	0.815925	0.8214	0.928172	1	0.925501	0.938398	1.06001	0.879074	0.855608	0.909725	1.02895	1.0215
XOO0289	tetA			1									1
XOO0291	HemO	hypothetical protein	P	1	1.18754	1.02442	0.795018	0.713809	0.90983	0.866989	0.878344	0.717398	1	1.52494	0.591569	1.18405	1.33806	1.09226	1.49018	1.45361	1.06913
XOO0292	aphB	phytochrome-like protein	T	1	0.979151	0.867778	0.827392	0.636909	0.783559	0.75621	0.887407	0.74655	1	0.91464	0.905002	0.879977	1.13546	0.889458	0.858766	0.840792	0.873647
XOO0293	benE			1									1
XOO0294				1									1
XOO0295	tra5	IS1404 transposase	L	1	1.22536	0.342918	0.377031	0.988663	1.56024	5.89772	3.25287	1.44361	1
XOO0296	XOO0296			1									1
XOO0297	XOO0297	transposase		1	0.641399	0.649007	1.17446	0.873733	0.378735	0.784125	0.543544	0.63114	1
XOO0298	XOO0298	ISXo8 transposase	L	1	1.73973	2.39263	1.21681	1.3789	1.19877	1.51682	0.11868	0.569645	1
XOO0299	mutM	formamidopyrimidine-DNA glycosylase	L	1	2.24989	1.62425	0.657319	1.00649	1.50153	1.83161	0.975391	1.04591	1	0.542419	0.791209	0.529377	0.679001	0.641592	0.964817	0.689747	0.881563
XOO0300	XOO0300	transposase		1	0.964411	1.30635	1.01805	0.949424	1.32368	1.38133	0.282475	0.509954	1
XOO0301	XOO0301	transposase	L	1	1.32665	0.773511	0.977962	1.0234	1.29531	2.13217	0.555695	0.68138	1
XOO0302	XOO0302			1									1
XOO0303	XOO0303	IS1478 transposase		1	2.4875	1.30801	1.55271	1.32067	1.66606	2.14405	0.807335	0.90264	1
XOO0304				1									1
XOO0305	vacJ	lipoprotein	M	1	1.83497	2.23493	2.15013	1.33868	1.56165	1.41949	1.18896	1.13078	1	1.0722	1.34214	1.06226	1.03619	1.1134	1.12451	0.992968	1.3955
XOO0306	XOO0306	hypothetical protein	R	1	2.81967	2.72305	2.78016	1.33595	1.88885	2.23726	1.41253	1.28213	1	1.36558	0.677797	1.10056	0.56664	0.949681	0.593589	1.25115	0.637586
XOO0307	yrbC	toluene tolerance protein	Q	1	1.9737	2.78005	2.55536	1.69912	1.56957	1.59366	1.18533	1.22334	1	1.53551	1.17733	1.02667	0.97334	1.06664	1.0187	1.11653	1.04905
XOO0308	yrbD	toluene tolerance protein	Q	1	2.51506	2.51656	2.17976	1.36933	1.28474	1.27919	1.11025	1.12935	1	0.642097	0.522906	0.673618	0.787748	0.762681	0.715369	0.735874	0.808107
XOO0309	yrbE	toluene tolerance protein	Q	1	3.28103	2.96077	2.37115	1.52723	1.63207	1.75917	1.03341	0.860036	1
XOO0310	yrbF	toluene tolerance protein	Q	1	3.49158	2.65537	2.36443	1.81087	1.92028	2.10116	1.14486	1.18685	1	1.01915	0.653817	0.882171	0.872619	0.920612	0.790052	0.976139	0.852766
XOO0311	XOO0311	hypothetical protein		1	1.65442	1.12136	0.950486	0.649984	0.653891	0.619652	0.886411	0.745555	1
XOO0312	RimI	acetyltransferase	R	1	1.23817	0.815133	0.68151	0.634722	0.484375	0.880588	1.08116	0.881812	1
XOO0313	XOO0313	transposase		1	1.37092	0.771302	0.692124	0.776347	1.08889	0.973658	2.707	0.657962	1
XOO0314	XOO0314	transposase	L	1	2.41632	2.35788	2.08089	1.77835	1.92746	2.32657	2.12765	1.34724	1
XOO0315	Tra8	hypothetical protein	L	1	1.90435	1.89353	1.11763	1.28215	1.69036	1.51571	1.1169	0.982182	1
XOO0316	XOO0316	transposase	L	1	2.50647	1.54523	1.3967	3.7754	5.20438	1.45564			1
XOO0317	XOO0317			1									1
XOO0318	XOO0318	transposase	L	1	1.15335	0.755522	0.731664	1.3436	0.545567	0.173663			1
XOO0319	XOO0319	transposase	L	1	2.30035	0.506709	0.92803	2.975		1.87272			1
XOO0320	XOO0320	ISxac1 transposase		1	1.96251	1.19241	1.13026	0.892567	0.694549	1.34895	0.507242	0.411113	1
XOO0321	XOO0321	transposase	L	1	1.06482	1.17418	0.809818	0.969873	1.1669	1.07604	1.31282	0.989644	1
XOO0322	XOO0322	transposase	L	1	1.74417	1.28757	1.21302	1.57344	1.33696	1.18742	1.38196	1.15208	1
XOO0323	XOO0323	transposase	L	1	1.6211	1.60705	2.05537	1.13065	1.32129	0.923293	1.41483	1.17899	1
XOO0324	XOO0324			1							0.410707	0.739459	1
XOO0325	XOO0325			1							1.77181	1.47017	1
XOO0326	XOO0326	IS1404 transposase		1	2.42798	2.36361	3.78704	3.34638	2.00303	2.52169	1.23036	1.30015	1
XOO0327	XOO0327	hypothetical protein		1	1.80774	2.83503	1.21369	1.11575	1.3516	1.36088	1.74528	0.725683	1
XOO0328	aroD	3-dehydroquinate dehydratase	E	1	0.396221	0.713867	0.511641	0.465485	0.388117	0.299785	2.24058	3.06582	1
XOO0329	XOO0329	polyvinylalcohol dehydrogenase	S	1	2.11084	2.73628	1.98169	1.06128	0.804285	1.09849	0.969059	0.670421	1
XOO0330	XOO0330			1									1
XOO0331	XOO0331			1									1
XOO0332	idnK	gluconokinase	G	1	1.0526	0.968235	0.986419	0.607202	0.772851	0.821741	1.2104	1.01017	1	0.657787	0.423677	0.546715	0.600736	0.634723	0.468058	0.659763	0.68066
XOO0333	ynaJ	cation symporter	G	1	0.969189	0.603408	0.474149	0.518377	0.470665	0.54953	1.1214	1.12219	1	0.566227		0.827754		0.733443		0.654658
XOO0334	ndvB	NdvB protein	G	1	1.04091	0.583035	0.625188	0.34488	0.417481	0.419315	0.722864	0.834219	1	1.33306	0.98765	1.15492	0.945303	1.17532	1.03615	0.980506	1.04774
XOO0335	XOO0335	hypothetical protein		1	1.05514	0.74948	0.949481	0.862734	0.931219	1.26112	1.02974	1.01215	1		1.13645		1.45981		1.16313		1.13557
XOO0336	PutP	two-component system sensor protein	ER	1	1.54206	1.0066	0.911649	0.959418	1.28458	1.66836	1.0273	1.16026	1	0.904146	0.938323	0.926813	0.695776	0.802036	0.870148	0.630069	1.06734
XOO0337	XOO0337	hypothetical protein	S	1	6.43405	5.47269	5.52807	4.09613	6.26365	4.00733	2.19819	1.38363	1	2.72862	1.92764	2.33072	2.4535	2.64424	2.45546	2.82203	2.22176
XOO0338	kdgR	transcriptional regulator	K	1	1.66695	1.1768	1.23768	0.878126	1.05799	0.976773	1.07735	0.848792	1	1.10628	0.86956	0.756009	1.02414	0.902671	1.1249	1.16573	1.02725
XOO0339	fucP	fucose permease	G	1	1.14551	0.538409	0.286359	0.169017	0.16449	0.116105	0.448717	0.693887	1	1.3579	1.85822	0.948643	1.51763	0.920121	1.69569	1.00698	1.95629
XOO0340	XOO0340	hypothetical protein	S	1	1.05513	0.606031	0.299438	0.189041	0.139985	0.162124	1.58278	1.36341	1	0.723157	0.895325	0.692964	1.07306	0.630289	1.17708	0.662376	1.04058
XOO0341	XOO0341	IS1478 transposase		1	0.954544	0.790021	0.700693	0.528723	0.547696	0.662941	0.627623	0.736028	1
XOO0342	XOO0342	transposase		1	1.45591	0.723852	0.562469	0.361319	0.663015	0.561673	0.802969	0.840308	1
XOO0343	XOO0343	hypothetical protein		1	0.915306	0.813733	0.789067	1.10619	0.811025	0.895517	0.536721	0.436468	1	0.926156	0.975976	0.735463	0.858984	0.647318	0.758085	0.624966	0.606663
XOO0344	dcp	peptidyl-dipeptidase	E	1	0.623445	0.6738	0.720931	0.684112	0.580156	0.642013	0.635993	0.70526	1	0.967578	1.13983	0.903414	1.38921	0.855924	1.13524	0.943291	1.03373
XOO0345	PlsC	acyltransferase	I	1	1.03138	0.763265	0.771599	0.693461	0.836027	0.787758	0.959371	1.05457	1	1.01653	0.81235	0.944834	0.843057	1.0614	0.956375	1.00337	0.996138
XOO0346	PrfB	peptidyl-tRNA hydrolase domain-containing protein	J	1	1.1179	0.857654	0.981596	0.859964	1.0839	1.27465	0.961332	1.1141	1	0.812257	1.14847	0.881246	2.04337	0.979197	1.32613	1.31591	1.22543
XOO0347	XOO0347	hypothetical protein	S	1	1.2304	1.58702	1.73629	1.21847	1.25682	1.03018	0.897533	0.878402	1	1.01611	0.838211	0.892938	0.77382	0.890178	0.856571	0.907104	0.856938
XOO0348	RluA	pseudouridylate synthase	J	1	1.21958	1.18225	1.00339	0.912127	1.30299	1.36646	0.971121	0.94697	1	0.582856	3.27825	0.576154	4.6563	0.641599	2.27543	0.633821	2.36562
XOO0349	XOO0349	hypothetical protein	S	1	1.43286	1.1554	0.79204	0.753208	1.1361	1.03086	0.77194	1.00486	1
XOO0350	aarF	ubiquinone biosynthesis protein UbiB	R	1	0.962165	0.811788	0.782971	0.826638	0.918308	0.948226	1.06772	1.07864	1	1.27087	1.00322	1.1264	1.12324	1.08047	1.11501	0.967094	1.14904
XOO0351	XOO0351	hypothetical protein	S	1	1.33305	0.970875	0.954064	0.950449	1.29154	1.294	0.904177	0.917265	1	1.1091	1.1599	1.40343	1.2069	0.959923	1.30761	1.33903	1.2404
XOO0352	ddlA	D-alanyl-alanine synthetase A	M	1	1.5106	1.21059	1.12198	1.02702	1.03382	1.08803	0.858458	0.785965	1	0.795492	0.98739	0.764575	1.37517	0.810531	1.11193	0.778086	1.07348
XOO0353	XOO0353	IS1478 transposase		1	0.959937	1.00648	0.933307	0.588809	0.572906	0.897625	0.906891	1.55911	1
XOO0354	XOO0354	IS1478 transposase		1	0.772626	0.864339	0.600106	0.628232	0.683636	0.625337	0.969921	0.998381	1
XOO0355	XOO0355	IS1478 transposase		1									1
XOO0356	XOO0356			1									1
XOO0357	XOO0357	transposase	L	1		6.80919	3.13346	8.96908					1
XOO0358	XOO0358	transposase	L	1	0.607854	0.734145	0.612921	0.789072	0.555096	0.717267	2.20864	0.692394	1
XOO0359	XOO0359			1							1.2005	1.01526	1
XOO0360	XOO0360	IS1404 transposase		1	0.438392	0.517999	0.367445	0.938462	0.604952	0.29283			1
XOO0362	XOO0362			1									1
XOO0363	XOO0363	IS1389 transposase		1									1
XOO0364	XOO0364	IS1404 transposase		1									1
XOO0365	Tra5	IS1404 transposase	L	1	0.780732	2.99267	0.672852	0.742991	0.788256	0.913793	1.51284	1.83195	1
XOO0366	XOO0366	ISXo8 transposase	L	1									1
XOO0367	XOO0367	ISXo8 transposase	L	1	0.696921	0.35765	1.89846	1.19385	0.450268	0.353816	0.152868	0.213302	1
XOO0368	XOO0368	ISXo8 transposase	L	1	1.6983	1.50863	1.03384	1.16033	1.40712	1.65694	3.20255	1.98545	1
XOO0369	XOO0369			1							0.400061	0.984245	1
XOO0370	XOO0370			1									1
XOO0371	XOO0371			1									1
XOO0372	XOO0372			1							1.01509	0.798675	1
XOO0373	XOO0373			1							1.38534	1.694	1
XOO0374	XOO0374	transposase	L	1	2.39664	2.32148	1.43732	1.94696	1.9605	1.73362	1.93443	1.62983	1
XOO0375	XOO0375			1							0.856479	0.144361	1
XOO0376	XOO0376	transposase	L	1	1.25969	1.4952	1.60915	0.933508	0.940808	1.00449	0.334027		1
XOO0377	apbA	2-dehydropantoate 2-reductase	H	1	0.914465	0.671833	0.80202	1.17038	1.7726	1.70293	1.70385	1.32719	1	0.782825	0.841539	0.76121	0.945225	0.783418	0.952516	0.701047	1.12652
XOO0378	XOO0378	hypothetical protein		1	0.81669	0.753159	0.873375	1.83176	1.61298	1.7001	2.14137	1.98129	1	0.954072	0.949305	1.25724	0.862648	1.09347	0.904141	1.21302	0.925309
XOO0379	yadH	permease	V	1	0.805658	0.6378	0.86139	1.2407	1.58216	1.66911	1.73727	1.61603	1	3.21816	2.6255	2.39083	1.74709	2.42269	2.8174	2.71343	2.46715
XOO0380	poxF			1							1.30466	0.895212	1
XOO0381	yadG	ABC transporter ATP-binding protein	V	1	0.67832	0.703604	0.852729	1.27996	1.52344	1.58993	1.5254	1.71826	1	1.24384	1.0416	1.21314	1.0364	1.33034	1.16661	1.13711	1.31406
XOO0382	poxF	phenol hydroxylase	C	1	1.02517	0.91976	0.811783	0.788365	1.18097	1.128	1.01954	0.845943	1	0.620254	0.800365	0.767824	1.02234	0.710953	1.01877	0.700067	1.01659
XOO0383	czcD	heavy metal transporter	P	1	1.53904	1.29931	1.40153	1.04782	1.52073	1.65238	1.04383	0.726137	1
XOO0384	XOO0384	hypothetical protein	S	1	1.23077	0.768114	0.94883	1.22586	0.810192	0.744231	1.30728	1.58933	1	0.893011	0.779545	0.976769	0.609877	0.870074	0.498796	0.857828	0.772392
XOO0385	XOO0385	hypothetical protein		1	2.23552	1.83515	1.71209	1.57931	2.13864	1.85847	2.03384	1.97865	1	1.30644	1.32862	1.16873	1.37323	1.16128	1.37473	1.65874	1.22468
XOO0386	XOO0386	transcriptional regulator	K	1	1.65463	1.88785	1.60679	1.60519	1.82561	1.71093	3.15214	5.21812	1
XOO0387	MhpC	cysteine proteinase	R	1	1.63506	1.40257	1.29087	1.0411	1.32922	1.27393	1.48169	1.19964	1	0.721009	0.740686	0.861884	0.799355	0.765239	0.763381	0.901761	0.82633
XOO0388	natA	sodium ABC transporter ATP-binding protein	CP	1	1.0319	0.983997	0.974691	0.893263	0.869886	1.08482	1.33212	1.05811	1	1.05552	0.878701	1.43335	0.907306	0.989832	0.988513	1.29052	0.961101
XOO0389	natB	sodium ABC transporter permease	CP	1	1.40279	1.21699	1.14917	1.08432	1.13218	1.2469	0.927552	0.8936	1	0.87224	1.83475	0.775288	1.69003	0.832292	1.64225	0.881006	1.37599
XOO0390	TonB	TonB-like protein	M	1	1.04388	0.849962	0.726551	0.598013	0.705313	0.660223	0.920954	0.867362	1	0.849542	0.837838	0.666055	0.866111	0.779082	0.862956	0.664504	1.09036
XOO0391	prnA	tryptophan halogenase	E	1	1.46642	1.13605	1.06241	0.88806	1.12812	1.10349	0.883967	0.905113	1	0.543975	0.480727	0.592383	0.645537	0.58114	0.50144	0.527825	0.655159
XOO0392	XOO0392	Pass1-like protein		1	1.02561	0.280717	0.265616	0.2143	0.196511	0.273778	0.600991	0.437066	1	0.823226	0.874024	0.793445	0.917834	0.724449	0.845651	0.719004	0.890851
XOO0393	sapC	protein SapC protein		1	0.731509	0.218657	0.202241	0.142833	0.224807	0.206019	0.778632	0.766171	1	0.641267	0.717986	0.67958	0.526162	0.609779	0.715532	0.495298	0.819128
XOO0394	iroN	TonB-dependent receptor	H	1	0.370748	0.0602134	0.02659	0.0241594	0.0191955	0.0233329	0.324829	0.42101	1	0.909901	0.895755	0.757874	1.00761	0.676272	0.761301	0.727257	0.756846
XOO0395	XOO0395	transposase	L	1	0.446668	0.555247	0.547416	0.556614	0.552176	0.784716	1.17551	0.870148	1
XOO0396	XOO0396			1									1
XOO0397	gst	glutathione S-transferase	O	1	0.8793	0.745009	0.735821	0.740768	0.699887	0.76633	0.707769	0.643824	1	0.696256	0.973618	0.71238	0.748781	0.743162	0.862659	0.611954	0.849332
XOO0398	DAP2	dipeptidyl peptidase IV	E	1	0.986972	0.913082	0.934384	0.774737	0.837152	0.881748	0.854429	0.984706	1	1.02809	0.870196	1.03416	0.687031	0.96972	0.787285	0.91441	0.95736
XOO0399	XOO0399	hypothetical protein	S	1	0.941042	0.882504	0.909751	0.793968	0.777191	0.759674	0.621623	0.681528	1	1.33085	0.805106	1.06444	0.996953	0.95954	0.920214	0.879671	0.857483
XOO0400	XOO0400	hypothetical protein		1	1.86523	2.03664	1.6142	1.01647	0.878233	0.785764	0.569388	0.835566	1	2.45102	1.15873	1.82263	0.868023	1.62595	0.89072	1.53992	0.803367
XOO0401	XOO0401			1							0.558519	0.551627	1
XOO0402	hemB	delta-aminolevulinic acid dehydratase	H	1	0.836348	0.779371	0.982913	1.49244	1.71783	1.80414	1.14562	0.950589	1	1.45115	1.20948	1.32365	0.97277	1.29953	1.17676	1.17515	1.36056
XOO0403	XOO0403	hypothetical protein		1	1.02409	0.922716	0.959307	1.71571	2.36017	2.70297	1.40899	1.50065	1
XOO0404	WcaG	hypothetical protein	MG	1	1.85269	1.20972	1.94507	0.541064	1.33312	2.58177	0.44618	0.338599	1
XOO0405	LysR	LysR family transcriptional regulator	K	1	3.29093	2.71754	2.89631	2.47675	2.92616	2.11033	0.847292	0.730328	1
XOO0406	NUC1	endonuclease	F	1	3.17742	2.03831	1.45675	0.85773	0.758859	1.19767	2.09314	2.11861	1
XOO0407	piuB	iron-uptake factor	P	1	1.95081	1.63961	1.33934	0.974136	1.45885	1.71439	1.03396	0.877477	1	1.07113	0.880173	1.05478	0.974615	0.956813	0.886837	0.962825	0.910327
XOO0408	XOO0408	hypothetical protein		1	1.12175	1.53766	1.3456	1.31505	1.36828	1.88725	1.16968	0.851686	1	1.18076		1.175		0.992365		0.833852
XOO0409	TolB	hypothetical protein	U	1	1.28483	1.10455	1.32313	0.858011	1.36592	1.2022	1.22366	0.842784	1	1.5249	2.35209	1.33003	1.4684	1.23546	1.30547	1.14017	1.34912
XOO0410	XOO0410	hypothetical protein		1	1.89064	0.967497	1.19501	0.903289	1.14722	1.3657	0.92246	1.22994	1	1.38325	0.925003	1.20698	0.992694	1.10996	1.21103	1.47497	0.839161
XOO0411	XOO0411	hypothetical protein		1	4.61568	2.6438	4.17892	1.55038	3.66756		0.693088	4.14907	1
XOO0412	dinG	ATP-dependent DNA helicase DinG	KL	1	0.988177	0.890104	0.879517	0.877624	1.13402	1.18102	1.57042	1.32606	1	0.924198	0.783903	0.834219	1.09334	0.919166	0.855882	0.902525	1.23685
XOO0413	XOO0413	membrane-fusion protein		1	0.6282	0.987098	0.622741	0.698828	0.731685	0.768002	0.923745	0.368788	1
XOO0414	XOO0414	transposase		1	2.08727	2.57811	2.73435	1.04372	0.782945	1.40928	0.973429	0.895932	1
XOO0415	XOO0415	transposase		1									1
XOO0416	EmrA	membrane-fusion protein	V	1	0.622272	0.618059	0.632383	0.663594	0.425839	0.560888	0.618916	1.25876	1
XOO0417	catB	catalase	P	1	0.725689	0.959386	1.70248	2.26501	2.49072	2.838	0.682223	0.907118	1	0.822411	0.85452	0.818477	0.96442	0.845911	0.926819	0.956747	0.965171
XOO0418	ankB	ankyrin-like protein	R	1	0.789316	1.00186	1.94726	1.95595	2.13304	2.40804	1.44826	1.75214	1	0.751993	0.951937	0.581105	1.83033	0.938691	1.10599	1.90568	1.40891
XOO0419	XOO0419	hypothetical protein		1	1.67241	1.04822	1.04046	1.69212	1.92372	2.62921	1.8695	1.83033	1
XOO0420	XOO0420	hypothetical protein		1	1.35403	0.921766	1.26623	2.01278	1.97438	2.00312	1.41046	1.08202	1
XOO0421	XOO0421	tRNA-dihydrouridine synthase A	J	1	3.40006	3.13322	2.22599	1.51392	1.58629	2.02698	1.07147	1.1756	1	0.349909	0.683835	0.8929	0.422861	1.06296	0.254232	2.45409	0.316205
XOO0422	XOO0422	hypothetical protein	M	1	5.47907	4.84619	2.63915	1.35191	1.2717	1.49732	0.994116	1.09666	1	2.06133	2.01969	1.15924	1.57397	1.28351	1.18109	1.17124	0.908188
XOO0423	phoP	two-component system regulatory protein	TK	1	3.66208	3.80996	2.36002	1.41129	1.04316	1.0759	0.879462	1.01422	1	0.874584	1.12917	1.18908	0.948737	1.02391	1.06228	0.856505	0.910527
XOO0424	phoQ	two-component system sensor protein	T	1	2.94982	3.32983	2.09564	1.08227	1.13521	1.16227	0.868333	1.00435	1	1.07372	1.11543	1.0079	1.00656	0.999407	1.02681	0.98288	0.980694
XOO0425	XOO0425	hypothetical protein	S	1	1.77501	2.84405	2.09127	0.904512	0.847602	0.868103	0.912362	1.08057	1		1.66659		1.34798		1.07723		0.989729
XOO0426	XOO0426	hypothetical protein	S	1	1.587	3.09856	2.05813	0.765911	0.783354	0.652429	0.600461	0.669813	1	1.30388	1.09037	0.993323	0.812165	1.10043	0.794834	1.06677	0.936154
XOO0427	XOO0427	hypothetical protein	S	1	1.51429	2.76104	1.85173	1.46407	1.47181	0.957173	1.41783	1.44432	1
XOO0428	birA	biotin--protein ligase	H	1	1.38666	1.19845	1.20094	1.07284	1.47113	1.3611	1.22687	0.965274	1	11.2837	0.993516	5.86387	0.979127	6.85696	1.05596	4.56758	1.11299
XOO0429	baf	pantothenate kinase	K	1	1.45983	1.03224	1.23187	0.907662	1.51023	1.13791	1.21387	1.10297	1	0.942679	1.21043	0.811088	1.09894	0.861715	1.13489	0.869884	1.16182
XOO0430	DedD	hypothetical protein	S	1	1.36839	0.997604	1.24302	0.957347	1.15924	1.2792	0.991207	0.747899	1	1.12734	1.06777	1.1396	0.928502	1.14333	0.990217	0.989209	1.0145
XOO0431	tmk	thymidylate kinase	F	1	2.17275	2.0435	1.49001	1.20308	1.33983	1.43021	0.91454	1.21778	1	1.14507	0.99892	1.11449	0.91117	1.2293	1.01142	0.924473	0.962221
XOO0432	XOO0432	hypothetical protein		1	1.56831	1.61076	1.43083	2.65953	3.59968	4.97084	1.95073	1.88839	1
XOO0433	XOO0433	hypothetical protein	R	1	5.80901	4.5453	10.0733	6.93567	5.21936	2.95019	0.979111	0.558247	1
XOO0434	XOO0434	hypothetical protein		1	1.61916	1.15715	1.41837	1.11988	1.59623	2.23463	0.80461	0.792896	1		0.607371		0.620619		0.891244		1.11783
XOO0435	argI	arginase	E	1	0.863683	0.768074	0.772974	0.722987	0.888817	0.879435	1.13942	1.07081	1	1.32106	1.56029	1.35327	0.953525	1.25536	0.978732	1.14338	1.23894
XOO0436	XOO0436	hypothetical protein	S	1	0.715726	0.947581	0.608381	0.536784	0.227707	0.152724	0.15143	0.241613	1	3.1726	0.665716	0.240599	0.0777669	1.76685	0.0661051	0.404806	0.15986
XOO0437	trpS	tryptophanyl-tRNA synthetase	J	1	0.891404	0.847641	0.797758	0.903959	0.827796	0.745962	0.959155	1.06088	1	0.863584	0.846631	0.960971	0.903971	0.964569	0.978892	0.979982	1.01967
XOO0438	GloB	beta-lactamase-like protein	R	1	1.117	1.00662	0.895638	0.824498	0.925421	0.897911	0.936656	0.869376	1	0.753759	0.696563	0.699682	0.854582	0.744473	0.815367	0.759906	0.900257
XOO0439	Iap	peptidase	R	1	0.906292	0.720129	0.751396	0.865982	1.10143	1.00302	1.07486	0.937732	1	0.80218	0.843788	0.826022	0.888966	0.843751	0.952389	0.8704	0.975624
XOO0440	XOO0440	hypothetical protein		1	1.46105	0.927088	0.868189	0.886042	0.97879	0.822787	1.52051	0.788572	1
XOO0441	rne			1							0.719048	0.646884	1
XOO0442	XOO0442	hypothetical protein	GER	1	0.869963	0.140415	1.54533	0.558924	0.732601	0.588697			1
XOO0443	RarD	hypothetical protein	R	1	1.67698	1.45863	1.36666	1.36971	1.63713	1.6894	1.11701	1.14234	1	1.21464	0.925919	1.14089	1.00855	1.01971	0.92126	0.931628	1.00231
XOO0444	DAP2	hypothetical protein	E	1	1.21668	1.00249	1.45914	1.37171	2.15041	2.02175	1.37051	0.823225	1
XOO0445	Tra8	hypothetical protein	L	1	0.967609	0.547249	0.775139	0.533341	0.827196	0.435891	0.136958	0.146681	1
XOO0446	yodB	cytochrome B561	C	1	2.02011	1.33923	1.18564	1.11928	1.41639	1.4211	0.866214	0.826572	1	1.23508	2.77689	1.10984	1.3632	1.11596	1.75117	1.27252	1.61638
XOO0447	srpA	catalase	P	1	1.14069	1.03147	1.0053	0.81679	1.02898	0.957729	0.788637	0.776819	1	1.01129	0.949388	0.950798	0.982306	0.981566	0.861243	1.26433	0.835994
XOO0448	prtI	ECF sigma factor	K	1	1.80806	2.34767	1.41046	0.969494	1.86989	2.74035	1.75924	1.68305	1
XOO0449	prtR	transmembrane regulator protein prtR	K	1	0.977861	1.00284	0.861031	0.72337	1.11572	0.99814	1.11204	0.983804	1
XOO0450	PepB	leucine aminopeptidase	E	1	0.844547	0.619181	0.684072	0.664403	0.924509	0.919071	1.0183	0.999474	1	1.13441	1.13434	0.929119	1.02607	0.904099	1.12325	0.942757	1.1628
XOO0451	XOO0451	hydrolase	R	1	0.811555	0.67661	0.748586	0.718999	0.973657	0.992781	1.14341	1.15603	1				2.62454		3.33416		7.01281
XOO0452	yhhT	transporter	R	1	0.761448	0.740963	0.596347	0.709378	0.649125	0.738487	0.855515	0.848881	1	1.25437	0.552087	1.3085	0.588192	1.18329	0.546809	1.39847	0.809609
XOO0453	ubiA	4-hydroxybenzoate octaprenyltransferase	H	1	1.62756	1.10195	1.20321	0.838592	1.15747	1.19521	1.3957	1.00748	1
XOO0454	comF	competence protein F	R	1	1.85184	3.3118	1.76338	1.3645	1.57588	1.88947	0.996771	0.854021	1
XOO0455	bioB	biotin synthase	H	1	1.03465	0.951417	0.97001	0.784944	0.842674	0.827003	0.968323	0.912331	1	0.853147	0.786896	0.922037	0.884713	0.876988	0.884161	0.890465	0.949069
XOO0456	bioF	8-amino-7-oxononanoate synthase	H	1	1.24014	1.00604	1.05471	0.924835	1.10853	1.03923	0.968497	0.9026	1	1.47322	0.718715	1.23967	0.814171	1.30418	0.789199	1.00477	0.859779
XOO0457	XOO0457	transposase	L	1	1.08507	1.05906	0.861244	0.843806	0.931556	0.881753	0.813508	0.607698	1
XOO0458	XOO0458			1								4.37223	1
XOO0459	fabG	3-ketoacyl-ACP reductase	IQR	1	1.49853	1.27395	1.18345	0.96651	1.21217	1.03492	0.957852	0.764211	1	0.940041	0.962931	1.01313	1.21294	0.902642	1.05943	0.91234	1.1567
XOO0460	FixC	halogenase	C	1	1.04998	0.978093	1.00641	0.816741	0.836939	0.789822	0.943709	0.947633	1	1.17644	0.807449	0.87899	1.05475	0.987427	0.800891	1.01331	0.948954
XOO0461	WcaA	dolichyl-phosphate mannose synthase-like protein	M	1	1.30013	0.95929	0.989559	0.764159	1.09004	1.08408	1.05897	0.869121	1	1.26084	0.849272	1.10343	0.868565	1.01878	0.974163	1.10339	1.07506
XOO0462	XOO0462	hypothetical protein		1	1.32543	1.24202	0.959761	1.0079	1.0381	1.06798	0.972605	0.758614	1	1.67207	0.981759	1.26947	1.02364	1.25111	0.980176	1.83859	0.973005
XOO0463	fabF	3-oxoacyl-ACP synthase	IQ	1	1.11299	0.852172	0.908483	0.754756	0.940695	1.04183	1.04181	1.07463	1	0.557598	0.923321	0.634698	1.07329	0.706282	0.956152	0.627432	0.937431
XOO0464	XOO0464	hypothetical protein	S	1	1.94035	2.04048	1.8325	1.45117	1.81569	2.30497	1.42284	1.03406	1	1.17066	1.01293	1.15706	0.737327	1.05662	0.722055	1.01863	1.04909
XOO0465	ank2			1							1.42498	1.18933	1	0.872301	0.996809	0.816981	1.09163	0.853551	1.1456	0.755908	1.03255
XOO0466	SGA1	hypothetical protein	G	1	0.814432	0.74768	0.768481	1.24921	0.76814	0.800281	0.887162	1.10108	1	1.18853		0.669138		0.764649		0.65169
XOO0467	zwf	glucose-6-phosphate 1-dehydrogenase	G	1	0.647721	0.575092	0.698735	0.983103	0.653249	0.454612	0.930995	0.887959	1	1.00814	0.96367	0.920689	0.835145	0.982086	0.843589	0.839681	0.853682
XOO0468	XOO0468	ISXo8 transposase	L	1	1.03127	0.811546	1.35522	0.834718	1.06222	0.664516	1.13429	1.71106	1
XOO0469	kefC	glutathione-regulated potassium-efflux system protein	P	1	1.34156	0.939601	0.93291	0.899162	1.10682	1.12935	0.828026	0.861006	1	0.968044	0.654549	0.883398	0.64212	0.785397	0.616369	0.79404	0.568483
XOO0470	mgtE	Mg++ transporter	P	1	1.65069	1.53249	1.22637	0.816723	0.780821	0.73025	0.868903	0.763913	1	0.709227	1.75542	0.630179	1.43846	0.657173	1.7177	0.621111	1.33084
XOO0471	XOO0471	hypothetical protein		1	1.84565	1.92042	1.44021	0.926262	0.9874	1.12496	1.26785	0.981651	1
XOO0472	XOO0472	hypothetical protein	C	1	1.65992	1.5541	1.54488	1.04486	1.59963	1.79196	1.01811	0.901529	1	0.845692	0.898756	0.870998	0.952349	0.86116	0.88428	0.815248	0.858812
XOO0473	XOO0473	hypothetical protein	S	1	1.15874	0.9369	1.00302	0.985964	1.16886	1.12962	1.07121	1.20013	1	0.303905	0.710182	0.115674	0.702911	0.424113	0.589753	0.149073	0.817378
XOO0474	nrdA	ribonucleotide-diphosphate reductase subunit alpha	F	1	0.753042	0.933713	1.19473	1.55591	1.23655	1.02411	0.432656	0.405492	1	0.89862	0.921188	0.846196	1.12916	0.839253	1.11388	0.733292	1.17702
XOO0475	nrdB	ribonucleotide-diphosphate reductase subunit beta	F	1	0.650619	0.825806	1.00821	1.54179	1.14626	0.909728	0.468591	0.460866	1	0.854441	0.864718	0.986666	0.998909	1.03048	1.15374	1.25351	1.0023
XOO0476	FldA	flavodoxin	C	1	0.779805	0.838861	0.995283	1.2001	1.21299	1.06302	0.488235	0.463404	1	0.889573	0.953682	1.0336	1.13142	0.983187	1.09405	0.780124	1.01841
XOO0477	trxA	thioredoxin	OC	1	1.23196	1.2121	1.41495	2.19811	2.26443	1.90076	0.451179	0.204131	1	1.05597	0.979308	0.933118	1.05844	0.848461	0.880375	1.24639	0.923447
XOO0478	Tra5	IS1404 transposase	L	1	1.12652	1.11565	1.57114	1.33428	1.77143	1.64437	1.07124	0.734349	1
XOO0479	gctB			1									1
XOO0481	pcaF	beta-ketoadipyl CoA thiolase	I	1	1.62266	1.17715	2.19846	1.66485	1.98399	2.78632	0.51236	0.537955	1
XOO0482	pcaH	protocatechuate 3,4-dioxygenase subunit beta	Q	1	1.79001	1.50332	1.45828	1.17458	1.17397	1.3811	1.49805	1.67176	1
XOO0483	pcaG	protocatechuate 3,4-dioxygenase subunit alpha	Q	1	2.80288	1.73679	2.91132	1.49873	2.96191	1.37407	0.638998	0.560955	1
XOO0484	pcaB	3-carboxy-cis,cis-muconate cycloisomerase	F	1	0.737296	0.712202	0.751706	0.482323	0.707673	0.718734	0.520388	0.438221	1
XOO0485	catD	b-ketoadipate enol-lactone hydrolase	R	1	0.7208	0.588514	0.606526	0.499331	0.543009	0.593539	0.721246	0.648892	1	0.360524	0.137445	0.42276	0.430955	0.251252	0.3643	0.287761	0.517297
XOO0486	pcaC	4-carboxymuconolactone decarboxylase	S	1	0.643805	0.752845	0.646787	0.521588	0.483291	0.469855	0.496754	0.487902	1	0.591097	0.774759	0.535868	0.657604	0.571908	0.545756	0.513932	0.71295
XOO0487	PldB	hydrolase	I	1	1.66356	1.11142	0.989894	0.716289	1.09902	1.02683	1.18854	1.26357	1
XOO0488	pcaR	transcriptional regulator	K	1	2.08612	1.51861	1.67747	1.05872	1.75862	1.68633	2.44345	1.44948	1
XOO0489	RIO1	hypothetical protein	TD	1	1.60694	1.53294	1.17295	0.987528	0.904778	0.953841	0.684367	0.598777	1	1.12442	1.0551	1.03067	1.20131	1.08378	1.06958	0.918878	0.942363
XOO0490	Tra8	hypothetical protein	L	1	1.48937	1.38351	1.52456	1.19924	1.21883	1.28419	1.41571	0.627729	1
XOO0491	XOO0491	oxidoreductase	R	1	0.923728	0.766426	0.704798	0.558397	0.707697	0.669274	0.980243	0.765738	1	1.02203	1.35863	0.83097	1.23096	0.904358	1.20911	0.77691	1.31572
XOO0492	XOO0492	hypothetical protein		1	1.17935	0.779414	0.933879	0.626977	1.12054	1.5005	1.09655	1.04687	1
XOO0493	FtsN	hypothetical protein	D	1	0.990832	0.961213	0.944626	0.670185	0.841243	0.822128	0.932002	0.98627	1	1.16246	0.980867	1.07542	1.59657	1.09293	1.341	1.17695	1.05511
XOO0494	argS	arginyl-tRNA synthetase	J	1	1.02496	0.918809	0.827496	0.779729	0.822396	0.805844	1.0032	0.983693	1	1.18478	1.02151	0.894787	1.12589	1.0104	1.12888	0.836432	1.02407
XOO0495	radC	DNA repair protein RadC	L	1	2.42221	1.46699	1.68848	0.988469	2.37509	1.2503	1.43775	1.41431	1
XOO0496	dfp	bifunctional phosphopantothenoylcysteine decarboxylase/phosphopantothenate synthase	H	1	0.862938	0.805888	0.891042	0.679214	0.787533	0.737078	1.02372	0.876277	1	1.48439	0.901809	1.29066	1.05251	1.17765	1.16493	1.17265	1.20839
XOO0497	dut	deoxyuridine 5'-triphosphate nucleotidohydrolase	F	1	1.05973	0.840779	0.923949	0.756603	0.908487	0.935653	0.677352	0.967044	1	0.572335	0.839167	0.651576	0.9278	0.688952	0.87559	0.583773	0.996072
XOO0498	algC	phosphomannomutase	G	1	1.06731	0.731513	0.655416	0.58567	0.697393	0.690019	0.824612	0.857418	1	0.84576	0.972221	0.808354	0.940259	0.816942	0.855735	0.96173	0.986553
XOO0499	XOO0499	hypothetical protein		1	1.79764	1.71599	1.22765	0.953936	1.20559	1.44262	1.10269	1.22269	1
XOO0500	XOO0500	hypothetical protein	S	1	1.64221	1.69517	0.85513	0.765552	0.619744	0.622783	2.21599	0.804691	1
XOO0501	dpm1	dolichol-phosphate mannosyltransferase	M	1	1.93177	1.70105	1.23667	0.731422	0.780184	0.830204	1.00333	0.983073	1	1.22199	0.964272	0.964296	1.19982	1.04597	1.13843	1.03464	0.996256
XOO0502	wbnF	nucleotide sugar epimerase	MG	1	0.895668	0.796034	0.685971	0.55634	0.65347	0.706751	0.994173	0.876988	1	0.948037	0.921086	0.814851	1.07208	0.782958	1.02233	0.839678	1.01672
XOO0503	mcrB	mitomycin resistance protein		1	1.36271	1.27719	0.807113	0.704031	1.08811	0.994448	1.81938	0.812067	1
XOO0504	parB	chromosome partitioning protein	K	1	1.18728	0.886456	0.880639	0.812554	1.01229	0.840481	1.15283	0.84294	1	1.22813	0.982424	1.12119	1.22409	1.06928	1.09109	1.01936	1.10683
XOO0505	parA	chromosome partitioning protein	D	1	1.02503	0.886428	0.823398	0.787181	0.917532	0.953952	0.906144	1.02147	1	0.712079	1.40962	0.760949	1.25419	0.808127	1.12199	0.73043	1.24955
XOO0506	XOO0506	hypothetical protein		1	1.05613	0.929537	0.863524	0.701377	0.987621	0.866763	1.05292	1.04459	1	1.04435	1.20808	0.997017	1.24932	0.937942	1.22123	0.830632	1.01794
XOO0507	XOO0507			1							1.18571	0.954989	1
XOO0508	pyrE	orotate phosphoribosyltransferase	F	1	1.13547	0.996775	1.27756	1.15375	1.34555	1.2938			1	1.0104	0.902292	1.13359	0.710816	0.922336	0.852948	0.988271	0.940706
XOO0509	exoA	exodeoxyribonuclease III	L	1	1.17497	1.11172	1.15543	0.962555	1.0389	1.02545	1.01038	0.958698	1	0.855548	0.894669	0.742338	0.892014	0.751649	0.933225	0.704036	1.04278
XOO0510	ampG	signal transducer	G	1	1.1008	0.837555	0.945322	0.868662	0.903085	1.11483	1.1281	0.947891	1	1.11287	1.01146	0.978045	0.750078	0.933179	0.795707	1.01286	0.911711
XOO0511	XOO0511	hypothetical protein		1	1.34178	1.23738	0.904553	0.670357	0.822001	0.959542	0.847509	0.449739	1	0.916847		0.895625		0.72782		0.872484
XOO0512	XOO0512	anhydro-N-acetylmuramic acid kinase	O	1	2.05985	1.32117	1.38764	0.948482	1.30285	1.38285	0.932794	0.865664	1	0.535221	0.774153	0.555142	0.890568	0.497524	0.923777	0.635066	1.02184
XOO0513	NlpD	hypothetical protein	M	1	1.47917	1.09071	1.24242	1.00192	1.13299	1.40704	1.42097	1.1811	1
XOO0514	tyrS			1									1	0.731626	1.25453	0.877049	1.15792	0.928089	1.25909	0.691187	1.19594
XOO0516	Tra5	IS1404 transposase	L	1	6.13678	3.20761	2.04661	4.75477	3.80149	6.25145	3.25287	1.44361	1
XOO0517	XOO0517			1							0.0752824	0.261294	1
XOO0518	XOO0518			1							1.16329	1.10205	1
XOO0519	BaeS	two-component system sensor protein	T	1	1.18038	1.03912	1.02638	0.921468	1.33408	1.38771	0.840152	0.926243	1	0.918687	0.70856	0.891436	0.702688	0.817649	0.739333	0.807772	0.797714
XOO0520	Rtn	two-component system regulatory protein	T	1	1.22151	1.09406	1.20339	1.0574	1.1713	1.15036	0.903092	0.768837	1	0.80628	0.680544	0.812831	0.726566	0.789484	0.734734	0.740958	0.843889
XOO0521	XOO0521	hypothetical protein		1	1.34718	1.31909	1.21502	0.933164	1.04095	1.05595	0.970501	0.821324	1
XOO0522	XOO0522	hypothetical protein		1	2.28209	1.63498	1.82618	1.4423	1.48978	1.51252	1.39315	1.62828	1	1.1372	1.05631	1.16509	0.970808	1.04716	0.87923	1.04219	1.04674
XOO0523	CcmA	hypothetical protein	M	1	1.04085	0.821917	0.788402	0.674291	0.817351	0.678566	1.42763	0.702458	1
XOO0524	CcmA	hypothetical protein	M	1	1.04055	1.63355	1.99088	0.93656	1.29362	0.578216			1
XOO0525	XOO0525	iron-sulfur cluster insertion protein ErpA	S	1	1.32106	1.1196	0.656194	0.6362	0.809138	1.05412	1.44277	0.99044	1	0.972267	0.970525	1.60008	1.5691	0.769171	1.11218	0.791292	1.68357
XOO0526	DAP2	hypothetical protein	E	1	0.638933	0.767479	0.832495	0.797794	0.670539	0.695374	0.726982	0.684577	1
XOO0527	nudC	NADH pyrophosphatase	L	1	2.20801	1.95274	1.74779	1.15134	1.41811	1.60215	0.898073	0.854184	1	0.77637	0.862464	0.731958	0.940229	0.705803	0.919244	0.760843	0.939693
XOO0528	ampE	hypothetical protein	V	1	2.66184	1.47149	1.67472	1.30176	1.4728	1.82664	0.610851	0.645246	1	0.972722	1.19058	0.963743	1.04668	0.937287	1.06856	0.889192	1.04653
XOO0529	XOO0529	hypothetical protein		1	1.41304	1.38477	1.51635	1.79647	1.3112	1.25495	1.00134	0.771057	1		0.334643		0.526819		0.420473		0.708734
XOO0530	aas	2-acylglycerophosphoethanolamineacyltransferase	I	1	1.36475	1.04524	1.07479	0.802226	1.06155	1.02315	1.08025	1.20009	1	0.998187		0.885158		0.664214		0.69877
XOO0531	XOO0531			1							1.4508	0.624868	1
XOO0532	XOO0532			1							4.43803	0.710656	1
XOO0533	XOO0533			1									1
XOO0534				1									1
XOO0535	XOO0535	hypothetical protein	S	1	1.2041	1.04203	1.06564	0.94836	1.40072	1.71234	1.21148	1.13697	1	1.04642	1.06149	1.02109	1.02578	0.997661	1.08288	0.909691	1.02528
XOO0536	XOO0536	hypothetical protein	R	1	0.651603	0.727148	0.716165	0.898081	0.735533	0.669443	0.933114	0.796858	1	1.20503	1.90828	0.955911	1.44723	0.929447	1.79305	1.38114	1.40188
XOO0537	purD	phosphoribosylamine--glycine ligase	F	1	0.834682	0.761985	0.805198	0.647115	0.971315	0.987891	0.989052	0.93543	1	0.92537	0.861537	0.879123	1.00354	0.857236	0.916024	0.987025	0.847056
XOO0538	XOO0538	ATPase	R	1	0.515087	0.605975	0.550027	0.866285	0.665816	0.661176	0.965223	0.986373	1	1.04088	1.02293	0.948661	0.789766	0.928271	0.863932	1.24053	0.947701
XOO0539	purH	bifunctionalphosphoribosylaminoimidazolecarboxamideformyltransferase/IMP cyclohydrolase	F	1	0.946077	0.852582	0.974828	0.919261	1.17224	1.27174	1.13636	0.981854	1	1.09357	0.991425	1.11469	1.0573	1.13324	1.08644	1.07676	1.10703
XOO0540	pgsA			1							0.950507	0.563148	1
XOO0541	XOO0541			1									1
XOO0542	PldB	hypothetical protein	I	1	1.54124	0.612915	0.92825	0.856643	0.929364	0.890911	1.44974	0.72747	1
XOO0543	XOO0543	hypothetical protein		1	3.35772	4.35609	7.83545	4.49755	4.47749	5.0089	1.26049	1.2173	1
XOO0544	XOO0544	hypothetical protein		1	3.36812	4.48459	1.21111	1.5724	2.57787	7.92023	1.26399	4.12744	1
XOO0545	XOO0545	transposase		1									1
XOO0546	XOO0546	transposase		1	3.69803	2.96859	2.39603	2.43415	2.19641	1.57228	0.973429	0.895932	1
XOO0547	XOO0547	ISXo8 transposase	L	1	1.2884	1.18002	1.12351	1.68318	1.33328	1.49614	1.27306	0.928925	1
XOO0548	fis	Fis family transcriptional regulator	KL	1	1.0855	1.20593	1.2207	1.90391	1.58683	1.27923	1.1953	1.41303	1	0.67305	0.597816	0.804895	0.935833	0.922925	0.887167	1.01521	1.10124
XOO0549	XOO0549	hypothetical protein		1	1.27094	1.24313	1.34994	0.874352	1.01851	1.22469	0.908191	0.924663	1	1.43997	1.01387	1.17673	1.03469	1.057	1.21918	1.06298	1.15578
XOO0550	HipB	PbsX family transcriptional regulator	K	1	1.59881	1.3344	1.4634	0.955561	1.35857	1.09252	1.50443	1.79795	1	1.35318	1.02774	1.11224	0.733702	0.927102	0.741508	0.972941	0.704769
XOO0551	XOO0551	hypothetical protein		1	5.43545	4.80872	3.14061	2.79991	4.65289	2.85261	1.47879	1.5556	1
XOO0552	prmA	50S ribosomal protein L11 methyltransferase	J	1	1.14739	1.04814	1.10712	0.899389	1.09152	0.968115	0.976831	0.870812	1	2.01028	1.69865	1.45555	1.4551	1.60239	1.33194	1.34425	1.47774
XOO0553	XOO0553			1							1.20918	0.732983	1
XOO0554	XOO0554	hypothetical protein		1	1.48389	0.955807	0.760115	0.570014	0.872484	0.932639	0.824381	0.745506	1
XOO0555	XOO0555	hypothetical protein		1	1.09955	0.737388	0.766032	0.732599	1.01051	0.860562	2.81702	0.923352	1	0.864753	0.670135	0.919247	0.829481	0.77178	1.02852	1.00715	1.10812
XOO0556	accC	acetyl-CoA carboxylase biotin carboxylase subunit	I	1	0.443844	0.346383	0.361883	0.339573	0.368609	0.368886	0.998229	0.853716	1	0.582073	0.577342	0.657314	0.684885	0.717443	0.704735	0.621626	0.812521
XOO0557	XOO0557	hypothetical protein		1	0.392651	0.38083	0.415015	0.347755	0.423934	0.402167	1.15882	0.864896	1
XOO0558	bccP	acetyl-CoA carboxylase biotin carboxyl carrier protein subunit	I	1	0.416353	0.390789	0.383672	0.357764	0.42061	0.401433	0.612133	0.457992	1	1.48217	1.05342	0.870731	0.978113	0.970399	1.12069	1.1387	0.943761
XOO0559	aroQ			1									1
XOO0560	XOO0560			1									1
XOO0561	dsbD	C-type cytochrome biogenesis protein (copper tolerance)	OC	1	1.11152	0.878476	0.975224	0.987161	1.26889	1.31719	0.973646	1.15658	1	0.826591	0.916745	0.809699	0.869704	0.768116	1.01177	0.790583	1.02819
XOO0562	cutA	divalent cation tolerance protein	P	1	0.561369	0.949062	0.669887	1.07213	1.02339	1.48156	1.11161	1.33092	1	0.812177	0.795418	0.657007	0.897405	0.7395	1.23902	0.829945	1.07061
XOO0563	XOO0563	transposase		1	0.371014			1.54074	1.92	0.553086			1
XOO0564	XOO0564	ISXo8 transposase	L	1	1.97652	0.553845	0.876349	1.34596	1.08656	1.25501	1.45811	1.72203	1
XOO0566	XOO0566	hypothetical protein	L	1	1.59731	1.42441	1.28951	1.26503	1.28622	1.30478	1.18459	1.18477	1
XOO0567	priA	primosome assembly protein PriA	L	1	1.54081	1.33884	1.28762	0.942078	1.23713	1.16589	0.898501	0.852754	1	1.22123	1.00009	1.13627	1.12656	1.00216	0.936797	0.966873	1.02228
XOO0568	XOO0568	hypothetical protein		1	1.56705	1.17417	1.14619	0.973477	1.41276	1.33088	1.02315	1.1317	1	0.871996	0.971545	1.20886	1.07439	0.907428	1.259	1.1203	1.09782
XOO0569	XOO0569	hypothetical protein		1	1.3792	1.11925	1.14797	1.06981	1.36225	1.16346	1.31725	1.47115	1	1.05687	0.924387	1.05911	1.0594	1.07996	0.834279	0.983885	1.15967
XOO0570	XOO0570	hypothetical protein		1	0.869671	1.10223	0.853836	0.639119	1.1746	1.24271	2.3858	3.37228	1
XOO0571	XOO0571			1							1.43522	0.484407	1
XOO0572	norM	multidrug efflux protein	V	1	0.998954	0.833956	0.930153	0.913229	1.28258	1.23073	1.14933	0.813886	1
XOO0573	sppA	endopeptidase IV	OU	1	1.03558	1.01497	1.05243	0.918675	0.949381	0.924178	0.919098	0.836428	1	1.44783	1.05372	1.0749	1.20161	1.15347	1.11382	1.31998	1.02663
XOO0574	XOO0574	hypothetical protein		1	0.906933	0.869675	0.801432	0.739965	0.974871	0.750859	0.650958	0.745327	1	0.357275	0.781992	0.437852	0.715807	0.450035	0.782615	0.516189	0.927498
XOO0575	trn2	tropinone reductase	IQR	1	1.02216	0.914788	0.852319	0.765703	0.88548	0.97912	1.14731	1.17038	1	1.0494	1.1461	0.963249	1.16582	1.07157	1.17657	0.943394	1.10829
XOO0576	XOO0576	hypothetical protein		1	1.93084	2.06789	1.60411	0.921939	1.01597	1.26725	0.843851	0.838952	1	1.01007	1.0538	0.835459	1.07008	0.927043	1.00603	0.823432	0.935319
XOO0577	XOO0577	hypothetical protein		1	1.74531	1.7871	1.28688	0.775608	0.946378	1.2487	0.872261	0.90419	1	0.973404	0.824345	0.84564	0.905126	0.826302	0.860094	0.846351	0.965309
XOO0578	SUA5	hypothetical protein	J	1	1.86398	1.80338	1.42828	0.966074	1.2901	1.19464	0.724524	0.596435	1	0.956979	0.881718	1.22386	0.842461	0.995738	0.889203	1.2722	0.892823
XOO0579	topA	DNA topoisomerase I	L	1	1.21261	1.18982	1.05718	0.885762	0.838037	0.810665	1.02346	1.04677	1	1.40811	1.08822	1.37105	0.991787	1.24025	1.02422	1.17918	1.07147
XOO0580	XOO0580	hypothetical protein	S	1	1.11653	0.906617	0.886751	0.633898	0.736011	0.779389	0.918631	0.872699	1	0.540102	1.01084	0.7438	0.885549	0.716856	0.975818	0.708753	1.04998
XOO0581	pilA	fimbrial protein	NU	1	1.90771	1.54942	1.04714	0.856802	1.29285	1.66906	1.05686	0.843274	1
XOO0582	smg	hypothetical protein	S	1	1.2614	1.11999	1.10716	0.919433	0.954736	1.11607	0.860185	0.843152	1		0.476877		0.758156		0.765211		0.784742
XOO0583	smf	DNA processing protein DprA	LU	1	1.64443	1.40173	1.4998	1.26483	1.75945	1.382	1.19713	1.23928	1
XOO0584	XkdP	hypothetical protein	S	1	0.951958	0.592045	0.504075	0.480701	0.613392	0.608651	1.20454	1.12743	1	1.0125	0.783112	0.793506	0.965974	0.88046	0.52717	0.158376	0.572387
XOO0585	def	peptide deformylase	J	1	1.06812	0.918035	0.919746	0.943574	0.989792	0.945846	0.945922	0.908342	1
XOO0586	fmt	methionyl-tRNA formyltransferase	J	1	1.17929	0.94611	0.965508	0.895735	1.34528	1.14191	1.01061	1.00899	1	1.04876	0.910708	1.08227	0.941717	1.08313	1.0551	1.06899	1.06157
XOO0587	sun	hypothetical protein	J	1	1.42601	1.00404	0.998094	0.904203	1.43251	1.39245	1.20029	0.796143	1	1.12062	1.00212	0.992454	0.907851	0.972646	0.895895	0.985162	1.0365
XOO0588	ArnT	hypothetical protein	M	1	1.38947	0.940346	0.85198	0.868304	1.079	0.980205	1.08199	1.09093	1	0.855377	0.904598	0.917456	1.47058	0.777304	1.16136	1.0676	1.05466
XOO0589	RfaL	hypothetical protein	M	1	5.71944	5.03818	2.9227	1.54321	1.65506	2.06993	0.569844	0.778296	1	1.25781	1.11429	1.09867	0.799516	1.05714	1.05549	1.03202	1.06195
XOO0590	WcaA	lipopolysaccharide core biosynthesis glycosyl transferase	M	1	1.16981	1.05127	1.09668	0.973341	0.99517	1.1681	0.951211	1.03894	1	0.527096	0.87	0.558674	0.854814	0.55935	0.901776	0.586742	0.891102
XOO0591	TagB	hypothetical protein	M	1	1.13567	0.907049	0.91545	0.793991	0.964533	1.07189	1.41297	1.25608	1	0.86443	0.778645	0.851233	0.914792	0.875459	0.753642	0.727612	0.68057
XOO0592	XOO0592	hypothetical protein	S	1	1.46959	1.00064	1.10666	1.0004	1.35081	1.29451	1.15268	1.02306	1
XOO0593	XOO0593	hypothetical protein	S	1	1.4002	1.18498	1.20764	1.264	1.49374	1.66143	1.09998	0.84479	1	0.513101	0.566687	0.586532	0.602734	0.561896	0.601439	0.563174	0.679896
XOO0594	ribA	GTP cyclohydrolase	H	1	1.32151	1.02009	0.844098	1.13331	1.75435	2.10615	1.31581	1.44047	1	1.14229	0.994733	1.27738	0.837172	1.29306	1.19178	1.25119	1.2219
XOO0595	yncA	phosphinothricin acetyltransferase	M	1	1.32146	1.27162	1.311	1.23824	1.56776	1.60514	1.41494	0.938332	1
XOO0596	htrB	lipid A biosynthesis lauroyl acyltransferase	M	1	1.31797	1.01487	1.09568	0.948637	1.32391	1.28859	1.13455	1.07345	1	1.05996	0.859436	1.13875	1.18256	1.16757	0.971238	1.10241	1.0244
XOO0597	Dtd	D-tyrosyl-tRNA(Tyr) deacylase	J	1	1.16246	1.44783	1.23666	0.811564	0.77356	0.979463	0.727282	0.672959	1	0.975614	1.09523	0.816261	0.80916	0.99164	0.858518	0.961161	0.855354
XOO0598	rpoD	RNA polymerase sigma factor RpoD	K	1	1.08327	1.06755	1.03878	1.19628	1.17599	1.18973	1.1254	1.13819	1	1.74254	1.06082	1.66632	1.30611	1.72403	1.24637	1.73125	1.15213
XOO0599	XerD	phage integrase family site specific recombinase	L	1	0.953769	0.992486	1.14927	1.19305	0.921141	0.918774	0.874072	1.29842	1	0.927433	0.984429	0.879114	0.799339	0.92749	0.832908	0.845273	0.908426
XOO0600	XOO0600	hypothetical protein		1	1.32021	2.05007	1.29047	1.30762	1.34802	2.06681	0.550129	0.399224	1
XOO0601	XOO0601	transposase	L	1	1.92487	2.18218	1.63227	2.48974	1.48562	1.58632	0.845008	2.31823	1
XOO0602	XOO0602	transposase	L	1	0.7499	1.19528	0.755605	2.81277	1.3871	1.35988			1
XOO0603	traF	TraF protein		1	1.31736	1.34128	1.3748	1.62305	1.45456	2.85038	1.41695	1.91663	1
XOO0604	XOO0604	hypothetical protein		1	0.786473	0.866225	0.85774	0.816024	1.08402	1.61073	1.71538	0.690572	1
XOO0605	traH	TraH protein	U	1	1.27688	1.31536	1.09381	1.05396	0.828093	1.27122	0.888495	0.884045	1
XOO0606	Vsr	XorII very-short-patch-repair endonuclease	L	1	1.33289	1.76601	1.84863	1.89297	1.80262	1.38021	1.59222	1.19143	1		5.46476		3.70815		4.09282		3.70894
XOO0607	Dcm	modification methylase XorII	L	1	0.903403	1.08543	1.21853	1.51203	1.2068	1.12181	1.23217	0.979304	1	0.829337	1.11383	0.811202	1.15955	0.931182	1.22574	0.941892	1.34604
XOO0608	XOO0608	endonuclease		1	0.928964	1.11561	1.2309	1.44504	1.17214	1.12105	1.37971	1.11716	1	1.05166	0.653652	0.997913	0.724851	0.972926	0.781441	0.919587	0.840989
XOO0609	int	phage-related integrase	L	1	2.22322	2.16248	1.65498	1.5166	1.21175	1.93037	1.00248	0.960563	1
XOO0610	XOO0610	hypothetical protein		1									1
XOO0611	XOO0611	hypothetical protein		1	7.39556		3.16707	6.9173	4.04579	4.55374	0.905969	1.74975	1
XOO0612	XOO0612	hypothetical protein		1									1
XOO0613	XOO0613	hypothetical protein		1									1
XOO0614	XOO0614	IS1404 transposase		1									1
XOO0615	XOO0615			1							4.21666	1.39104	1
XOO0616	XOO0616			1							1.64097	1.30645	1
XOO0617	XOO0617			1							1.21974	2.10588	1
XOO0618	XOO0618	transposase	L	1	1.631	1.69727	1.77676	1.15444	1.1635	1.04325	0.334027		1
XOO0619	XOO0619			1							0.792723	0.753372	1
XOO0620	XOO0620	transposase		1	0.854283	0.757017	1.04828			0.594164	0.619597	0.359125	1
XOO0621	tnpA	transposase	L	1	0.944671	1.15132	0.756791	0.831711	1.05289	1.73883	4.05857	2.14007	1
XOO0622	XOO0622	IS1404 transposase		1	1.42593	1.20322	1.35143	1.19974	1.29942	1.516	1.24464	1.77524	1
XOO0623	drrA			1							0.929089	0.869103	1
XOO0624	NosY	hypothetical protein	R	1	1.3611	1.03647	1.04704	0.997533	1.62316	1.58366	1.1199	1.18862	1		0.800242		0.951608		1.07755		1.11094
XOO0625	NosY	hypothetical protein	R	1	1.70188	1.01315	0.985489	0.971319	1.43433	1.42235	0.970581	1.11073	1
XOO0626	Fiu	ferrichrome-iron receptor 3	P	1	1.06764	0.766831	0.76915	0.842484	0.99962	1.07894	1.00081	0.822965	1	1.12466	1.03135	1.01664	1.02244	1.06045	0.877101	1.03989	1.09295
XOO0627	XOO0627	hypothetical protein		1	1.37614	1.08814	0.980038	1.00183	1.24785	1.2685	1.19845	1.16427	1	0.96173	0.843247	0.868706	0.97552	0.904054	0.914243	1.05073	0.929815
XOO0628	MotB	hypothetical protein	N	1	1.28892	1.04637	1.16395	0.947164	1.32931	1.42417	0.610843	0.56192	1	1.27358	1.35416	1.58798	1.13459	1.46566	1.3283	1.83491	1.08488
XOO0629	XOO0629	hypothetical protein		1	1.03837	1.01458	1.06665	0.888407	1.15462	1.05103	1.2245	1.31596	1	0.668106	1.07711	0.695938	1.08124	0.776723	1.10585	0.81369	1.20027
XOO0630	XOO0630	hypothetical protein		1	1.39674	1.34706	1.17035	1.17368	1.48876	1.38533	0.698695	0.506255	1	1.18904	1.02149	0.821227	1.27502	0.950017	1.09269	1.02412	1.12141
XOO0631	XOO0631	hypothetical protein		1	0.991384	0.817207	0.932064	0.782747	0.756583	0.728646	0.860636	0.638583	1
XOO0632	XOO0632	hypothetical protein		1	0.551503	1.16487	0.628999	0.523115	0.771122	2.10785	1.49856	2.0161	1	1.57709	1.82377	0.724522	1.77824	1.10533	1.38262	1.04278	1.13752
XOO0633	XOO0633	hypothetical protein	R	1	1.49935	1.03864	1.35019	0.553412	0.659735	1.80962	1.84353	0.484687	1
XOO0634	XOO0634	hypothetical protein		1									1
XOO0635	ybdR	Zn-dependent alcohol dehydrogenase	ER	1	1.72294	1.46309	1.34916	1.38125	1.80866	2.72414	1.19038	1.21022	1
XOO0636	XOO0636	transposase	L	1	1.87702	0.834405	0.435576	1.92365	0.679907	0.736111			1
XOO0637	XOO0637	transposase	L	1	1.34522	0.944749	2.17858	1.39289	3.02676	1.56867	2.12869	1.69935	1		0.905406		0.779888		0.762828		0.927814
XOO0638	cioB	cyanide insensitive terminal oxidase	C	1	1.33788	1.16257	1.01925	0.855039	1.04418	1.05607	0.946838	1.09975	1
XOO0639	cioA	cyanide insensitive terminal oxidase	C	1	1.60659	1.05039	1.18582	0.927952	1.06126	1.46724	1.16249	0.93317	1
XOO0640	XOO0640	hypothetical protein		1	2.21422	3.52543	0.90507	0.673691	0.72164	1.80985	2.20211	0.59334	1
XOO0641	AtoC	NtrC family transcriptional regulator	T	1	1.34869	0.900384	0.711953	0.625072	0.491357	0.529691	0.562102	0.555943	1	0.818352	0.674305	0.70509	0.503212	0.733996	0.525384	0.77025	0.774423
XOO0642	XOO0642	hypothetical protein		1	1.41653	1.59268	0.651214	0.818357	0.600667	0.815941	0.965019	0.917946	1	1.13762	1.0237	1.07047	0.788665	1.10834	0.823909	0.689792	0.805184
XOO0643	exsF	regulatory protein	T	1	1.25713	0.753251	0.472289	0.49593	0.539382	0.636032	1.40391	1.33353	1
XOO0644	cheR	methyltransferase	NT	1	1.86759	1.85293	1.49217	1.05828	0.957118	0.871114	1.0338	0.919703	1	0.781596	0.695294	0.583295	0.490297	0.941022	0.482749	0.742964	0.489128
XOO0646	Tra5	IS1404 transposase	L	1	1.29853	1.19123	1.08751	0.950958	1.30733	1.30746	1.55768	1.17478	1
XOO0647	XOO0647	ISXo8 transposase	L	1	1.99584	1.18258	1.43802	1.38725	1.46496	1.28941	0.291903	0.318746	1
XOO0648	XOO0648	hypothetical protein		1	0.115392	1.41869	0.157234	0.618787	0.260599	0.294815	0.956356	1.37809	1
XOO0649	DadA	D-amino acid oxidase	E	1	1.01763	0.950671	0.849219	0.666223	0.838885	0.770623	0.756667	0.81995	1	0.900707	0.845783	0.743973	0.919438	0.715985	0.695915	0.8096	0.864918
XOO0650	XOO0650	hypothetical protein		1	1.38379	5.66769	3.58632	0.994377	2.26979	3.54495	1.07585	2.0559	1
XOO0651	algR			1									1
XOO0654	XOO0654			1							0.27375	1.09239	1	0.80137		0.970303		0.700916		1.04385
XOO0655	XOO0655	transposase	L	1	1.74621	1.97622	0.840834	1.76166	1.15957	0.880336			1
XOO0656	algR	transcriptional regulator		1									1
XOO0657	XOO0657	hypothetical protein		1	2.07199	6.04359	1.39063	1.43251	1.49525	0.645842	2.13736	5.5226	1
XOO0658	XOO0658			1									1
XOO0659	ybeC	amino acid transporter	E	1	0.556108	0.328158	0.49623	0.566621	0.809328	0.752331	1.10875	0.868227	1	1.62385	0.534607	1.57641	0.180787	1.20097	0.285014	1.20854	0.620264
XOO0660	XOO0660	hypothetical protein		1	0.855029	0.573862	0.4633	0.403954	0.323811	0.376897	0.535533	0.540887	1	0.625641	0.761917	0.583898	0.572804	0.400459	0.429067	0.28261	0.416883
XOO0661	XOO0661			1							0.9249	0.977348	1
XOO0662	PepO	metallopeptidase	O	1	1.64832	2.03848	2.13177	1.87662	1.87044	1.8432	1.03116	1.12807	1	1.0219	0.883769	0.969802	0.882932	0.943606	0.981113	0.968951	0.876187
XOO0663	XOO0663	hypothetical protein	M	1	1.00374	1.19363	0.914381	1.67686	1.38396	1.33895	0.653078	1.04566	1	1.05865	0.307143	0.844863	0.344109	0.77476	0.411188	0.930732	0.445783
XOO0664	Tas	oxidoreductase	C	1	1.07647	1.26967	2.72723	4.77443	4.39787	4.40113	2.48314	1.89209	1	1.00097	0.720624	0.971441	0.813296	1.2521	1.01081	1.363	1.20636
XOO0665	wrbA	tryptophan repressor binding protein	R	1	1.06399	1.17425	1.98704	4.4577	4.61446	4.50107	2.10537	1.96459	1	1.57188	1.16029	1.389	1.18752	1.52372	1.40834	1.48288	1.42275
XOO0666	XOO0666	hypothetical protein		1	1.9499	1.7791	1.99592	1.33535	1.58053	1.67875	1.14928	1.41946	1
XOO0667	XOO0667	hypothetical protein	S	1	2.34218	2.64213	2.42418	1.73753	2.4025	2.52244	0.729025	0.659743	1	0.701628	0.406654	0.718787	0.465715	0.825351	0.455778	0.597434	0.56596
XOO0668	XOO0668	hypothetical protein	S	1	2.40472	2.86271	2.84809	2.17304	1.5639	1.44252	0.690621	0.889229	1
XOO0669	XOO0669	hypothetical protein	R	1	1.94433	2.27704	1.72512	1.40044	0.987141	1.12774	0.967302	0.866129	1	1.0056	1.03715	0.956106	0.711251	0.863044	0.790136	0.781034	0.919224
XOO0670	XOO0670	DNA polymerase related protein	L	1	1.41293	1.71611	1.4427	1.29652	1.08397	0.941022	1.42007	1.06895	1
XOO0671	XOO0671	hypothetical protein	M	1	0.668293	0.505324	0.438852	0.314288	0.21691	0.163932	0.219423	0.176371	1	0.847103	0.798663	0.641803	0.798816	0.6777	0.659305	0.544338	0.563602
XOO0672	XOO0672	transposase	L	1	1.80375	2.87735	2.27861	0.810196	1.03946	0.957632			1
XOO0673	XOO0673			1							0.446921	0.320915	1
XOO0674	XOO0674	transposase	L	1	1.25188	1.03399	0.66538	0.848763	1.16379	1.95216	1.23752	1.13727	1		0.684015		0.666666		0.98153		1.00457
XOO0675	yjcE	Na+:H+ antiporter	P	1	5.50736	4.89977	4.59708	2.65333	2.86579	2.99772	1.27816	1.42544	1	0.772165	0.679829	0.757238	0.832633	0.780755	0.867684	0.814247	0.991124
XOO0676	yadG	ABC transporter ATP-binding protein	V	1	1.87649	1.95591	1.5123	1.8664	1.36584	1.26563	1.0723	0.865154	1
XOO0677	XOO0677	ABC transporter	V	1	2.26133	3.16942	3.18509	1.77036	2.18184	2.88928	1.75788	1.09634	1
XOO0678	XOO0678	hypothetical protein		1	0.764658	0.805165	0.693017	0.788752	0.802354	0.673679	1.1348	1.46807	1	0.885644	0.921017	0.793907	1.09921	0.92071	0.929252	0.814803	1.07928
XOO0679	XOO0679	hypothetical protein		1	1.30728	1.07364	0.946608	1.00271	1.13191	0.988714	1.42819	0.678746	1	0.467096		0.573163		0.557492		1.11958
XOO0680	AprE	protease	O	1	1.62554	1.5906	1.56283	1.38967	1.81438	2.19459	0.65576	0.56266	1	0.657617	0.872601	0.514876	0.764825	0.453054	0.661792	0.516245	0.637917
XOO0681	xadA	hypothetical protein	UW	1	1.76811	1.33243	1.8661	1.52466	1.72865	1.956	0.631375	0.587378	1
XOO0682	cvgSY	histidine kinase/response regulator hybrid protein	T	1	1.5519	1.2142	1.33882	1.06225	1.01738	0.968126	0.799122	0.818812	1	1.21763	0.849603	0.914499	0.910567	1.04141	0.743723	1.02559	0.832447
XOO0683	OmpR	two-component response regulator	TK	1	1.5653	1.07159	1.3863	1.24044	1.16919	1.12514	0.826454	0.781534	1		1.193		0.941824		0.907344		0.890555
XOO0684	XOO0684			1							1.12668	1.06444	1
XOO0685	XOO0685	hypothetical protein		1	0.951732	0.870596	1.00884	0.964972	1.17993	1.05304			1	0.604137	0.748823	0.822553	0.658319	0.817482	0.768165	0.856147	0.776602
XOO0686	XOO0686			1							4.61569	1.45653	1
XOO0687	motB	flagellar motor protein MotB	N	1	1.17361	1.05872	0.95131	2.01924	2.2066	2.15209	2.17325	1.65149	1	1.40167	1.05791	1.27515	1.14534	1.85881	1.37954	2.00093	1.34664
XOO0688	motA	flagellar motor protein MotA	N	1	0.851913	0.696303	0.903405	2.17462	1.82134	1.92865	1.96017	1.54591	1	1.64971		1.24977	0.382603	1.65071	0.130344	1.91122	0.393293
XOO0689	XOO0689	hypothetical protein		1	1.4114	0.93224	1.22554	1.44664	1.51776	1.05018	0.788833	1.42554	1	1.07178		1.01399		0.917449		0.923068
XOO0690	XOO0690	methionine sulfoxide reductase B	O	1	1.14095	0.822066	0.390503	0.485929	0.667574	0.694332	0.809553	1.14641	1	1.58023	1.74116	1.32528	1.24931	1.35085	1.44675	1.47958	1.17149
XOO0691	XOO0691	hypothetical protein		1	1.80336	2.31787	0.859168	0.877784	1.49738	2.33624	0.764608	0.811054	1		0.696904		0.404424		0.565729		0.657735
XOO0692	lrp	leucine responsive regulatory protein	K	1	0.99397	1.04197	0.690311	1.07737	1.13805	1.48444	1.09165	1.33573	1
XOO0693	dadA	D-amino acid dehydrogenase small subunit	E	1	0.943774	0.877208	0.895403	0.751732	0.883143	0.990242	0.897241	0.946922	1	0.864518	0.920689	0.761999	0.778336	0.76586	0.947965	0.736203	0.856839
XOO0694	alr	alanine racemase	M	1	1.28395	0.91452	0.871313	0.86177	1.05279	1.00675	0.935218	0.969835	1	0.96344	0.76972	0.963839	1.05139	0.901984	0.90915	0.796561	0.759299
XOO0695	XOO0695	hypothetical protein		1	1.43646	1.6339	0.839289	0.743593	0.667387	0.942964	0.345117	0.713176	1
XOO0696	XOO0696	hypothetical protein		1	0.743819	0.8639	0.691353	1.13101	0.396523	0.432053	0.439956	0.7313	1	0.810788	0.549849	0.507004	0.273968	0.491924	0.322231	0.548266	0.452494
XOO0697	XOO0697	hypothetical protein		1	0.54978	0.696093	0.579449	0.857474	0.338254	0.367502	0.321065	0.276508	1	0.580705	0.527261	0.594996	0.357495	0.47517	0.519254	0.597639	0.768635
XOO0698	BaeS	sensor histidine kinase	T	1	0.639932	0.655383	0.595753	0.826566	0.480849	0.41197	0.652875	0.816854	1	1.44622	0.798869	1.00424	1.01846	1.00308	0.687604	0.951155	0.981738
XOO0699	XOO0699	hypothetical protein		1	0.465502	0.841915	0.661141	0.718535	0.342245	0.290647	0.645145	0.697214	1
XOO0700	sndH	L-sorbosone dehydrogenase	G	1	0.769016	0.795477	0.804854	0.577883	0.430461	0.391841	0.736176	0.656477	1	0.761828	0.829218	0.761405	0.727754	0.714849	0.760608	0.628768	0.751479
XOO0701	XOO0701	hypothetical protein		1	0.360129	0.486558	0.543146	0.423338	0.322922	0.215515	0.37969	0.421353	1	0.61169	0.731487	0.49006	0.257046	0.434121	0.286586	0.548291	0.404922
XOO0702	rsmC	ribosomal RNA small subunit methyltransferase C	J	1	0.915873	0.705229	0.885922	0.736353	0.981742	1.03495	1.17196	0.964875	1	1.16427	1.06488	1.16753	1.36824	1.22479	1.14693	1.0732	1.03916
XOO0703	rsuA	ribosomal small subunit pseudouridylate synthase	J	1	0.846419	0.768953	0.763386	0.783579	0.852854	0.88785	0.933739	1.1318	1	0.712319	0.789366	0.813649	0.891466	0.843548	0.957144	0.832087	0.976723
XOO0704	XOO0704	hypothetical protein	R	1	0.990457	0.652258	0.801703	0.646123	0.980744	1.12869	1.24058	1.04733	1	1.57608	1.02325	1.19977	1.06132	1.26788	1.27864	1.28815	1.35933
XOO0705	XOO0705			1									1
XOO0707	XOO0707	hypothetical protein	S	1	1.18352	0.981392	1.15431	1.10201	0.922997	1.04647	1.23158	1.06046	1
XOO0708	XOO0708	hypothetical protein	R	1	0.893661	0.396269	0.529879	0.424057	1.05394	0.658299	1.46063	1.25434	1
XOO0709	XOO0709			1							6.48304	5.10728	1
XOO0710	XOO0710			1							1.78293	2.03294	1
XOO0711	XOO0711	nucleotide-binding protein	S	1	0.994178	0.830181	0.707026	0.788718	0.788444	0.778591	1.18581	0.918025	1	0.886202	1.10856	0.901062	1.3707	0.748409	1.41939	1.54924	1.12988
XOO0712	RhaT	hypothetical protein	GER	1	2.26804	1.09432	1.19072	0.995322	1.46269	1.35908	1.21945	1.1965	1	0.858629	1.59957	1.07897	1.09081	1.03578	1.38836	0.770796	1.02057
XOO0713	abc	DL-methionine transporter ATP-binding subunit	P	1	1.24695	1.1034	1.13985	1.10005	1.27456	1.47979	1.69982	1.24366	1	0.862837	0.937022	0.833449	1.11189	0.776041	1.23518	0.882364	1.10376
XOO0714	yaeE	ABC transporter permease	P	1	1.32339	1.10711	1.27127	1.24548	1.66828	1.77312	1.64649	1.52929	1	1.92249	0.809312	1.89515	1.35574	1.86959	1.36292	1.94109	1.57819
XOO0715	NlpA	hypothetical protein	P	1	0.827174	1.06487	1.0593	0.951774	0.783453	0.771848	0.847259	0.840248	1	1.37965	0.845219	1.04478	0.845338	1.10925	0.822047	0.9323	0.876964
XOO0716	XOO0716	hypothetical protein		1	2.71146	1.94222	2.11619	1.51773	1.25257	1.27887	1.14652	1.21496	1
XOO0717	ompW	hypothetical protein	M	1	2.90669	6.66868	5.75604	2.49036	1.15984	0.843093	0.640867	0.762465	1	0.863931	0.96409	1.5951	0.7568	1.88208	0.400653	2.01172	0.554885
XOO0718	Mug	hypothetical protein	L	1	2.24639	1.82296	1.53702	1.54403	1.50873	1.17792	1.01072	0.853849	1				1.26867		2.16324		2.24574
XOO0719	XOO0719	hypothetical protein		1	3.95931	2.40399	2.10702	3.50286	2.81705	2.71482	4.13487	0.422418	1
XOO0720	phdB	dihydrolipoamide acetyltransferase	C	1	0.931436	0.890177	0.934474	0.918907	0.920421	0.890187	1.0209	0.921645	1	0.944086	1.22636	0.970317	0.730148	0.954873	0.81299	0.757023	1.00472
XOO0721	XOO0721	hypothetical protein		1	0.90465	0.828029	0.904994	0.708013	0.907867	0.932726	0.810031	0.857753	1		0.806932		1.31967		0.953368		1.17331
XOO0722	lpdA	dihydrolipoamide dehydrogenase	C	1	0.808175	0.786648	0.774473	0.710622	0.818642	0.822266	0.876592	0.958277	1	0.846379	0.829798	0.853886	1.03323	0.864944	0.985545	0.744473	0.999573
XOO0723	XOO0723	hypothetical protein		1	1.09769	1.03693	0.871754	0.775337	1.12883	1.13278	0.999534	1.02725	1
XOO0724	OmpW	hypothetical protein	M	1	0.737027	1.01009	0.869518	1.60519	0.564162	0.395901	0.796864	1.21441	1	1.04679	0.889345	0.958822	0.533734	0.644313	0.613164	0.556708	0.749267
XOO0725	XOO0725	hypothetical protein		1	1.90497	1.31066	1.10949	1.27189	1.60554	1.43868	1.17861	1.42909	1
XOO0726	atpB	ATP synthase F0F1 subunit A	C	1	1.13189	0.927797	0.958241	0.977021	1.11381	1.04577	0.964915	0.978963	1	1.34364	0.714216	1.2384	1.25224	1.32627	1.06681	1.18511	1.17901
XOO0727	atpE	ATP synthase F0F1 subunit C	C	1	1.18407	0.8558	1.02931	0.97245	1.31212	1.50506	0.539379	0.461398	1	1.21027	1.53922	1.56273	1.0378	2.06499	1.20055	4.42141	0.743723
XOO0728	atpF	ATP synthase F0F1 subunit B	C	1	0.706187	0.794241	0.91103	1.08267	1.06069	0.953576	1.05962	1.08735	1	0.429412	0.579601	0.528992	0.683359	0.60108	0.695718	0.60309	0.847906
XOO0729	atpH	ATP synthase F0F1 subunit delta	C	1	0.943525	0.928009	0.986859	0.93769	1.24594	1.16373	0.879316	0.639857	1	0.319315	0.560341	0.457405	0.679501	0.553637	0.681319	0.508327	0.735729
XOO0730	atpA	ATP synthase F0F1 subunit alpha	C	1	0.783963	0.782007	0.829638	0.865665	0.95275	0.990236	1.05983	1.01664	1	1.1082	0.908773	1.07043	1.21607	1.18067	1.17034	1.0061	1.06535
XOO0731	atpG	ATP synthase F0F1 subunit gamma	C	1	0.881297	0.770116	0.79595	0.847349	0.953753	1.01702	1.19848	1.07783	1	1.46928	0.533975	1.42201	0.615221	1.35144	0.683446	1.21232	1.15823
XOO0732	atpD	ATP synthase F0F1 subunit beta	C	1	0.702921	0.702298	0.743924	0.766359	0.824523	0.870409	1.04829	0.989326	1	0.7397	1.35827	0.770511	1.34923	0.8782	1.26084	0.809839	1.43915
XOO0733	atpC	ATP synthase F0F1 subunit epsilon	C	1	0.962347	0.788759	0.83034	0.918642	0.994392	1.0496	1.18993	0.407618	1	1.06121	1.29318	1.06018	0.766288	0.969517	0.938789	1.42586	1.29494
XOO0734	pheA	chorismate mutase	E	1	1.59753	1.36508	1.39672	1.26558	1.87404	1.94641	0.974632	1.17834	1	1.17547	1.38249	1.17829	1.784	1.04303	1.38898	1.23763	1.1818
XOO0735	XOO0735	hypothetical protein	S	1	2.38687	1.53688	1.33105	1.48338	2.21126	1.70756	1.23516	1.19858	1
XOO0736	glmU	UDP-N-acetylglucosamine pyrophosphorylase	M	1	1.04356	0.82963	0.840823	0.826498	0.948409	1.05509	0.934423	0.973518	1	1.15134	0.716665	1.14504	0.820869	1.09406	0.779799	1.02023	0.841017
XOO0737	styS	histidine kinase-response regulator hybrid protein	T	1	0.579618		0.524194	0.851582	0.651574				1
XOO0738	XOO0738	transposase	L	1	1.31816	0.980191	1.0527	1.50907	1.49205	1.8961	0.800382	0.664876	1
XOO0739	XOO0739	transposase		1	0.884282	0.717252	0.838203	0.996995	0.902757	1.21261	1.41284	1.54287	1
XOO0740	XOO0740	transposase	L	1	0.858562	0.641342	1.13983	0.636858	0.911405	1.10942	1.33666	1.17888	1
XOO0741	XOO0741			1									1
XOO0742	XOO0742			1							0.669621	0.330389	1
XOO0743	XOO0743	hypothetical protein	L	1	0.955876	0.340714	0.944147	1.70477	0.82004	0.597884	0.449705	0.323293	1
XOO0744	ycfV	ABC transporter ATP-binding protein	V	1	0.825741	0.949656	1.04747	2.25462	1.5205	1.9663			1
XOO0745	ybjY	ABC transporter permease	V	1	1.4314	1.18964	1.19938	0.941015	1.1489	1.37061	1.38425	1.03352	1
XOO0746	glmS	glucosamine--fructose-6-phosphateaminotransferase	M	1	0.995447	0.90091	0.842802	0.888986	0.967495	0.903541	1.24392	1.25101	1	0.925116	0.597548	0.858785	0.603169	0.901478	0.667691	0.951937	0.770527
XOO0747	XOO0747	hypothetical protein		1	0.700136	0.776117	1.17022	1.71473	1.58473	1.47255	1.21312	0.668331	1	1.22235	1.1724	0.67408	0.928655	0.697883	0.611952	0.534739	0.780022
XOO0748	XOO0748	hypothetical protein		1	0.623204	0.552088	1.10788	4.57181	6.35937	5.90348	3.45672	2.31637	1
XOO0749	XOO0749	transposase	L	1	0.451074	0.422511	0.723057	3.0211	2.84156	2.79152	1.95813	2.53958	1
XOO0750	XOO0750			1									1
XOO0751	XOO0751			1							2.98762	6.895	1
XOO0752	XOO0752	transposase	L	1	0.884618	1.16097	1.03077	1.27508	1.85402	1.17832			1
XOO0753	XOO0753	transposase	L	1	1.53184	1.10944	0.85958	1.00629	1.26702	1.71203	1.23752	1.13727	1
XOO0754	gloA	lactoylglutathione lyase	E	1	0.540407	0.592473	0.555407	0.788906	0.607353	0.460266	0.72336	0.893289	1	0.998315		1.35461		0.871335		1.13787
XOO0755	copB	copper resistance protein B	P	1	0.931522	0.851797	0.745376	0.879012	1.09695	1.35142	0.467668	0.490157	1	0.707297	1.14321	0.657756	1.19559	0.751936	1.02889	0.730021	1.09102
XOO0756	copA	copper resistance protein A	Q	1	1.06626	1.05917	0.984265	0.922749	1.38934	1.48796	0.395415	0.372992	1	1.39618	0.903704	0.990628	0.99677	0.939347	0.991715	1.14056	0.919529
XOO0757	XOO0757	hypothetical protein		1	1.33478	0.873233	1.07522	0.872881	1.3251	1.30152	0.902998	0.905793	1
XOO0758	cysM	cysteine synthase	E	1	0.764847	0.62206	0.786592	0.825817	1.04612	1.11092	1.29493	1.10786	1	1.00685	1.07749	1.08822	0.837516	0.987764	1.01953	0.813739	1.06088
XOO0759	prlC	oligopeptidase A	E	1	0.907378	0.861424	0.578407	0.683224	1.01418	1.13493	1.20264	1.43965	1	1.01999	0.957705	1.10109	0.956244	1.1041	1.12358	0.999017	1.13825
XOO0760	XOO0760	hypothetical protein		1	0.702814	0.813686	0.611897	0.512986	0.665868	0.66144	0.586254	0.725807	1		0.481592		1.14182		0.8516		1.80739
XOO0761	fabB	beta-ketoacyl- synthase I	IQ	1	0.320925	0.315192	0.379947	0.296336	0.336627	0.292367	0.697022	0.645007	1	0.930668	0.849849	0.980831	0.716423	0.865788	0.611411	0.654866	0.782861
XOO0762	fabA	3-hydroxydecanoyl-ACP dehydratase	I	1	0.292568	0.352369	0.411345	0.359767	0.327103	0.293695	0.370115	0.4318	1	1.43558	0.920825	1.24342	0.918451	1.2238	0.946228	0.926002	0.864509
XOO0763	dinP	DNA polymerase IV	L	1	0.791138	0.631574	0.724338	0.796262	0.881559	0.991537	0.820933	0.736701	1	1.15431	2.1238	0.869607	1.40923	0.925751	1.10716	0.690647	0.844389
XOO0764	gph	phosphoglycolate phosphatase	R	1	1.05715	1.23156	1.22777	1.0807	1.32354	1.34803	0.990707	1.27665	1		0.768734		0.865323		0.878739		0.980761
XOO0765	XOO0765	hypothetical protein		1	1.03481	0.824032	0.807044	0.724465	0.962895	0.950758	0.885714	1.17672	1	0.359614	1.07071	0.427042	0.834916	0.505884	1.00112	0.497098	0.97288
XOO0767	bioD	dithiobiotin synthetase	H	1	1.60322	1.1663	1.10132	0.807008	1.19382	1.14984	1.02086	0.587751	1	0.641965	0.900598	0.78643	0.782448	0.806153	0.966784	0.813668	1.20087
XOO0768	XOO0768	hypothetical protein		1	4.74568	9.89626	9.90885	8.72148	6.96729	7.42637	2.06471	2.37815	1	17.1029	17.2526	19.7346	13.2494	16.0149	14.7322	4.57195	2.55859
XOO0769	ptps	6-pyruvoyl tetrahydrobiopterin synthase	H	1	1.00875	1.29516	1.19774	1.36794	1.49508	1.50469	2.13969	1.89346	1	1.10301		1.04389		1.29128		1.16892
XOO0770	rhlE	ATP-dependent RNA helicase	LKJ	1	2.52962	4.82355	5.57951	4.37278	5.05134	4.74524	1.301	1.14917	1	1.45998	2.24623	1.82922	4.30935	2.13556	3.67568	1.99908	3.26381
XOO0771	uptA	fumarylacetoacetate hydrolase	Q	1	1.06704	0.809706	0.718829	0.689333	0.829282	0.760315	0.822577	0.805114	1	0.902336	1.02768	0.943001	0.988501	1.10123	1.1251	0.649922	1.20223
XOO0772	uptB	maleylacetoacetate isomerase	O	1	0.776679	0.836312	0.707551	0.801908	0.911203	0.713801	1.05794	0.868171	1
XOO0773	uptC	type II secretion system protein-like protein	NU	1	1.00058	0.778743	0.679086	0.766574	0.82394	0.790213	1.01453	0.992266	1	0.40389	0.344829	0.508541	0.669289	0.503008	0.677519	0.611735	0.91795
XOO0774	uptD	hypothetical protein		1	1.20206	1.43784	1.29836	1.07652	1.13021	1.24187	0.887985	1.01471	1	1.02347	1.23067	1.19599	1.258	0.948415	1.36494	1.01033	1.28783
XOO0775	uptE	hypothetical protein	M	1	1.48871	1.56598	1.49319	1.019	1.31089	1.23038	0.829302	0.728336	1	1.01509	1.03866	1.10847	1.05658	1.05771	0.994541	1.06616	0.897154
XOO0776	XOO0776	hypothetical protein	S	1	1.04627	1.26443	1.15389	0.974735	0.563936	0.551259	0.389663	0.48127	1
XOO0777	cysB	cystathionine beta-synthase	E	1	0.867631	0.733644	0.786038	0.797985	0.940256	0.959845	0.935601	1.01949	1	0.983817	1.12906	0.913417	1.2539	0.964905	1.16452	1.07791	1.17876
XOO0778	metB	cystathionine gamma-synthase	E	1	0.99998	0.985264	0.930065	0.759355	0.794505	0.841181	1.08031	1.07891	1	0.923713	0.839056	0.93767	1.06087	0.946144	1.12543	0.927579	1.00491
XOO0779	smtA	hypothetical protein		1	0.713588	0.83268	0.766409	0.854154	0.611357	0.54756	0.927242	0.804044	1	0.978042	0.630996	0.796216	0.688044	0.786064	0.861288	0.636287	0.927905
XOO0780	RfaG	glycosyltransferase	M	1	0.621569	0.826442	0.77213	0.854822	0.597708	0.571403	0.774448	0.701424	1	1.04103	1.06173	1.06478	1.26233	1.00702	1.25439	1.12058	1.26074
XOO0781	wxoC	glycosyl transferase family protein	R	1	0.559624	0.782339	0.779539	0.921539	0.625951	0.583252	0.765	0.811795	1	1.00836	0.878444	0.882863	0.987497	0.889589	0.991254	0.94863	0.905723
XOO0782	wxoD	o-antigen acetylase	I	1	0.594941	0.802634	0.763271	0.931059	0.572006	0.522635	1.03758	0.981327	1	0.656131	1.26449	0.6405	1.30006	0.686508	2.11488	0.595746	2.06212
XOO0783	XOO0783			1							0.519433	0.476011	1
XOO0785	XOO0785			1									1
XOO0786	XOO0786	IS1478 transposase		1	0.256864	0.583687	0.336584	0.569082	0.237096	0.753568		0.173973	1
XOO0787	tnpX1	IS1113 transposase	L	1	0.915667	1.0221	0.880073	0.749715	0.775883	0.774746	1.10945	0.890923	1
XOO0788	XOO0788	IS1478 transposase		1	1.23736	1.07857	0.97482	0.943146	0.822323	0.972007	1.13684	1.3221	1
XOO0789	wzt	ATP-binding protein	GM	1	1.19627	1.0551	0.96167	1.16709	0.754597	0.627865	0.984304	0.931599	1	0.972691	0.799743	0.938179	0.644628	0.964568	0.770217	0.964755	0.872823
XOO0790	etfA	electron transfer flavoprotein subunit alpha	C	1	0.845004	0.652983	0.601105	0.529124	0.627771	0.639584	0.959343	1.01116	1	0.92899	1.10255	0.914918	1.117	1.00184	1.10331	0.893568	1.10169
XOO0791	etfB	electron transfer flavoprotein subunit beta	C	1	0.704893	0.532915	0.512924	0.473355	0.579024	0.563575	1.04669	0.87449	1	0.860244	0.730291	0.87117	0.845936	0.872228	0.874751	0.881074	0.853171
XOO0792	rmlB	dTDP-glucose 4,6-dehydratase	M	1	0.988348	1.02995	0.929652	0.771366	0.629931	0.562559	0.684317	0.683185	1	1.19037	1.1073	1.07159	1.05006	1.14111	1.18183	0.967916	1.21472
XOO0793	rmlA	glucose-1-phosphate thymidylyltransferase	M	1	0.88048	1.07987	0.970459	0.846425	0.633092	0.517039	0.918737	0.805012	1	0.764442	0.790181	0.744329	0.914771	0.784481	0.945621	0.703765	0.956241
XOO0794	rmlC	dTDP-4-dehydrorhamnose 3,5-epimerase	M	1	0.945169	1.19237	1.02377	0.720014	0.686662	0.603348	0.716915	0.50364	1	0.789409	0.967801	0.711098	1.29838	0.678751	0.886881	1.22819	0.914712
XOO0795	rmlD	dTDP-4-dehydrorhamnose reductase	M	1	1.14557	1.20505	1.14658	0.786208	0.78944	0.75238	0.86412	0.81344	1	0.821065	1.08888	1.05127	0.91726	0.947547	1.04761	0.708628	1.04134
XOO0796	xanB	phosphomannose isomerase; GDP-mannose pyrophosphorylase	M	1	1.0496	1.27327	1.42758	1.40706	1.07762	0.985591	0.700927	0.665638	1	0.931712	0.901899	0.847442	0.805725	0.822003	0.863931	0.723427	0.910494
XOO0797	xanA	phosphoglucomutase; phosphomannomutase	G	1	0.896395	1.07919	1.21623	1.16185	0.998178	0.966062	0.753554	0.742026	1	0.959551	1.02764	0.883322	0.945914	0.851186	0.962985	0.803906	1.00817
XOO0798	ipsI	IpsJ protein	I	1	0.800211	0.647991	0.633117	0.657167	0.675525	0.596261	0.729467	0.886085	1	1.14091	0.697457	0.955264	0.856659	1.12936	0.847646	0.966291	0.777798
XOO0799	ipsJ	IpsJ protein	I	1	0.846339	0.598084	0.59154	0.669002	0.586697	0.565395	0.933816	0.883602	1	0.613215	0.388802	0.641597	1.09335	0.711589	0.775679	0.895907	1.11631
XOO0800	RgpF	hypothetical protein	M	1	0.86898	0.86754	0.768988	0.796984	0.858009	0.954708	1.10878	1.05452	1	0.525419	0.456279	0.582305	0.426887	0.641632	0.4054	0.570356	0.621213
XOO0801	etf-QO	flavoprotein-ubiquinone oxidoreductase	C	1	0.854362	0.92137	0.807101	0.776322	0.899397	0.865193	0.902793	1.01601	1	0.91055	0.814836	0.890977	0.793471	0.92721	0.84698	0.833921	0.945154
XOO0802	alkB	DNA repair system specific for alkylated DNA	L	1	1.15619	1.23246	1.19749	1.19117	0.942665	1.0024	0.92359	0.850597	1	1.04375		1.20628		1.02617		0.897493
XOO0803	XOO0803	hypothetical protein	R	1	1.0309	0.942749	0.995453	0.786445	0.842378	0.765864	0.972283	0.880516	1	0.876951	0.913825	0.677786	1.2304	0.772094	1.11026	0.719574	0.953777
XOO0804	Ttg2C	hypothetical protein	Q	1	0.878507	1.05018	1.04365	0.827391	0.850765	0.758651	0.957498	0.95452	1	0.910888	1.1555	0.993806	0.771012	0.943731	0.734694	0.725637	1.09337
XOO0805	yrbF	ABC transporter ATP-binding protein	Q	1	1.42932	1.16343	1.31475	1.04567	1.16216	1.02673	0.897021	0.868924	1	0.607922	0.656064	0.652691	0.565435	0.647225	0.630897	0.646862	0.778379
XOO0806	yrbE	ABC transporter permease	Q	1	1.33903	1.11609	1.22174	0.980456	1.01705	1.19114	1.16681	0.930118	1	1.1372	1.0102	1.06888	0.8912	0.983146	0.978351	1.0025	0.862641
XOO0807	XOO0807	hypothetical protein	S	1	1.15025	1.0905	1.01341	1.00913	0.956396	1.08074	1.0858	1.18495	1	0.665895	1.46151	0.679297	0.470537	0.706452	0.546846	0.600736	0.955658
XOO0808	Hns	DNA-binding protein	R	1	1.27591	1.66264	1.25072	1.00507	1.01095	0.905449	1.04863	0.895965	1	1.09534	1.18587	1.39841	1.00167	1.12869	1.1148	0.929525	1.06202
XOO0809	proS	prolyl-tRNA synthetase	J	1	0.909179	0.740832	0.758528	0.669431	0.797729	0.801074	1.01089	0.927524	1	1.00471	0.983952	0.958683	0.966074	0.915995	1.07558	0.966677	1.00494
XOO0810	XOO0810	hypothetical protein		1	0.960461	0.865192	0.738937	0.521582	0.779545	0.842855	1.07474	0.943089	1	1.15397	1.17694	0.819459	1.35184	0.884421	1.08531	0.983513	1.05835
XOO0811	pssA	phosphatidylserine synthase	I	1	1.64051	1.17973	1.10783	1.04147	1.32942	1.34905	0.794629	0.937424	1	1.03477	1.06713	0.888671	1.09075	0.837738	1.12748	0.7955	1.29886
XOO0812	rimI	ribosomal-protein-alanine acetyltransferase	R	1	1.46249	1.17615	1.19344	0.998435	1.58351	1.20786	1.5735	1.31457	1
XOO0813	XOO0813	ISXo8 transposase		1	1.53841	1.14318	1.39425	1.68242	1.49809	2.16658	1.06054	1.10848	1
XOO0814	XOO0814	ISxac1 transposase		1	4.74968	3.64208	0.580796	4.83892	2.54098	1.62623	0.715403	1.08837	1
XOO0815	XOO0815			1							2.93524	1.20206	1
XOO0816	XOO0816			1									1
XOO0817	XOO0817	transposase	L	1									1
XOO0818	XOO0818	ISXo8 transposase	L	1	1.09165	0.842422	1.21783	1.55559	1.20106	1.17209	1.04147	1.08333	1
XOO0819				1									1
XOO0820	slt	soluble lytic murein transglycosylase	M	1	1.38935	1.41837	1.27918	1.09466	1.01796	0.988166	0.880933	0.956751	1	0.82394	0.985193	0.860854	0.889733	0.891655	1.00669	0.839989	0.997412
XOO0821	pel	pectate lyase	G	1	2.34313	2.26761	1.40844	1.68297	1.3184	1.79262	0.811678	1.01807	1
XOO0822	XOO0822	ISXo8 transposase	L	1	1.09958	2.38442	1.54761	1.18726	1.59716	1.15878	2.63321	1.59126	1
XOO0823	XOO0823	transposase	L	1	0.367584	0.885176	0.983416	3.5885	0.841862	2.89822	2.16529	0.268332	1
XOO0824	XOO0824	transposase	L	1	1.20187	1.18001	1.77431	1.14066	0.479089	1.92456		3.82284	1
XOO0825	XOO0825	ISXo8 transposase	L	1		0.388889		3.00654		0.795796	0.159292	2.49754	1
XOO0826	UbiE	SAM-dependent methyltransferase	H	1	1.34065	1.2045	1.00909	1.0496	0.85731	0.982004	0.913452	1.05478	1
XOO0827	Tra5	IS1404 transposase	L	1	2.03095	1.30315	1.69041	1.42347	1.56142	1.64959	1.76146	1.06338	1
XOO0828	XOO0828			1							1.03083	0.543446	1
XOO0829	STE14	hypothetical protein	O	1									1
XOO0830	STE14	hypothetical protein	O	1	1.60111	0.874678	0.947479	1.05495	1.43022	1.54126	1.52137	0.480073	1
XOO0831	valS	valyl-tRNA synthetase	J	1	0.753848	0.761342	0.752752	0.835276	0.881841	0.934725	1.30059	1.18733	1	1.09574	0.845182	0.999463	0.906648	1.04535	0.921534	0.913492	0.970095
XOO0832	holC	DNA polymerase III subunit chi	L	1	0.79651	0.723242	0.759694	0.683968	0.88088	0.947789	0.926209	0.985904	1	0.987292	1.46501	1.00243	1.43176	1.03064	1.38508	0.89264	1.20055
XOO0833	XOO0833			1							0.995816	0.863568	1
XOO0834	pepA	leucyl aminopeptidase	E	1	0.779053	0.771883	0.851528	0.786444	0.922921	1.05038	1.44914	1.39059	1	0.965456	0.878792	0.932754	1.01812	0.97259	1.25001	1.20859	0.87556
XOO0835	XOO0835			1							0.90096	1.25818	1	1.94314	1.47673	1.56685	1.30633	1.66207	1.35308	1.45586	1.24422
XOO0836	XOO0836	hypothetical protein	R	1	1.68203	1.62545	1.33478	1.10728	1.12503	1.13864	1.29851	1.56601	1	1.26285	0.969569	0.94153	0.74148	0.936625	0.819086	0.891823	0.74177
XOO0837	XOO0837	hypothetical protein		1									1
XOO0838	XOO0838	hypothetical protein		1	0.956449	0.748325	0.93883	0.645771	0.765824	1.12468	1.21645	0.889503	1	0.863787		0.742769		0.730899		1.0618
XOO0839	xerD	site-specific tyrosine recombinase XerD	L	1	1.38008	1.22952	1.1573	0.907422	1.28413	1.6427	1.44949	1.30848	1	1.20752	1.36736	1.15851	1.87106	1.075	1.47955	1.14882	1.06952
XOO0840	dsbC	disulfide isomerase	O	1	1.66688	1.58784	1.30733	0.916948	0.983858	0.978707	0.743561	0.726843	1	0.94111	1.05588	0.991281	1.14053	0.897568	1.00203	0.990496	0.977624
XOO0841	purL	phosphoribosylformylglycinamidine synthase	F	1	1.06286	0.782811	0.827069	0.829446	1.10297	1.05805	1.04236	0.927327	1	1.04714	0.913332	1.0229	0.883925	0.959169	0.852484	1.06581	0.823043
XOO0842	xadA	hypothetical protein		1	0.804185	0.642534	0.701637	0.554045	0.629213	0.565872	0.484955	0.584629	1	0.610287	0.902785	0.409052	0.676428	0.489527	0.453078	0.825345	0.802456
XOO0843	XOO0843			1									1
XOO0845	XOO0845			1									1
XOO0847	xpsE	general secretion pathway protein E	NU	1	1.48594	1.43803	1.26692	0.999048	0.945892	0.941382	0.774618	0.816274	1	1.03763	1.07729	0.953201	0.960096	0.941087	1.01209	0.790897	1.01469
XOO0848	xpsF	general secretion pathway protein F	NU	1	1.62731	1.38696	1.13292	0.918226	1.05623	1.00034	0.871648	1.03375	1	1.71173	1.08627	1.29228	1.12494	1.19712	1.21701	1.20737	1.33466
XOO0849	xpsG	general secretion pathway protein G	NU	1	0.97925	1.02897	0.990934	0.755454	0.703331	0.670123	0.760921	0.837537	1	0.817498	1.21044	0.880963	1.11629	0.801325	0.857612	0.780682	0.666164
XOO0850	xpsH	general secretion pathway protein H	NU	1	1.25322	1.1922	1.21216	0.801011	0.955492	1.02001	0.995457	0.729772	1	1.06064	0.912433	0.776493	0.82282	0.881158	0.896966	0.778807	0.88715
XOO0851	xpsI	general secretion pathway protein I	NU	1	1.47893	1.36952	1.4239	1.38535	1.25322	1.24825	0.687776	0.825932	1		1.67529		1.07818		1.68943		0.95628
XOO0852	xpsJ	general secretion pathway protein J	U	1	1.65901	1.40988	1.53576	1.27046	1.47994	1.62563	1.10732	1.24061	1	0.581225	0.869384	0.653181	1.16885	0.565219	0.905955	0.63	1.06595
XOO0853	xpsK	general secretion pathway protein K	U	1	1.32408	0.882544	1.09222	0.859944	1.01002	1.29148	1.18645	1.14539	1	1.07037	1.04212	0.835083	1.21164	0.867177	1.06097	0.898399	0.92389
XOO0854	xpsL	general secretion pathway protein L	NU	1	1.47437	1.16685	0.982404	0.830169	1.05551	0.924724	1.05432	1.0177	1	1.05882	1.05942	1.07087	0.843126	0.986109	0.826303	1.19863	0.884407
XOO0855	xpsM	general secretion pathway protein M		1	1.1258	0.949157	0.787679	0.59691	0.769028	0.671863	1.24833	1.25793	1	1.04294	0.969915	0.918189	0.971192	1.02793	1.047	0.928775	0.983933
XOO0856	xpsN	general secretion pathway protein N		1	1.21546	1.03092	1.00511	0.759695	0.880443	0.825864	1.06736	1.05402	1	0.964165	1.02359	0.78053	1.06948	0.84474	0.970867	0.90002	0.991782
XOO0857	xpsD	general secretion pathway protein D	NU	1	0.995065	0.861926	0.805643	0.707474	0.721722	0.739062	0.956437	0.949742	1	0.950498	1.13262	0.913453	0.918712	0.880956	0.875742	0.65877	0.976087
XOO0858	XOO0858	hypothetical protein	R	1	1.26469	0.882835	1.00352	0.806895	0.997828	1.1228	1.04722	0.995636	1	0.746982	0.37898	0.62473	0.628274	0.56074	0.561974	0.576796	0.800737
XOO0859	PhnF	transcriptional regulator	K	1	2.93304	2.82329	2.33221	1.43919	1.64521	2.00189	0.618033	0.957417	1	1.04656	0.439005	0.842786	1.15863	0.850489	0.744771	0.649064	1.01018
XOO0860	PnuC	transporter	H	1	1.03733	0.823134	0.854164	0.859173	0.931599	1.22673	1.21856	1.04688	1	1.04966	0.889726	0.979698	0.704507	0.779842	0.587484	0.698506	0.760764
XOO0861	bfrC	iron permease	P	1	0.846339	0.725412	0.713419	0.676851	0.913012	0.900442	0.6791	0.65186	1	0.855945	0.86042	0.869129	0.923286	0.86638	0.804566	0.865814	0.882767
XOO0862	XOO0862	hypothetical protein	R	1	0.818478	0.492032	0.613397	0.605531	0.886292	0.815348	0.679314	0.710874	1	0.50281	0.787142	0.483344	0.868053	0.556238	0.801374	0.447023	0.984638
XOO0863	XOO0863	glycosyl transferase family protein	R	1	1.24505	1.15551	1.17564	1.28169	1.78262	1.48868	0.974718	1.16235	1	1.16532	1.03596	0.960043	1.15813	0.901603	0.996852	1.04539	1.25873
XOO0864	XOO0864	transposase	L	1	1.36081	0.944526	1.06002	1.18037	1.28915	1.37409	0.76491	0.673453	1
XOO0865	XOO0865	transposase		1	0.737463	0.858696	0.837623	0.71782	0.818186	1.11125	0.130287	0.589365	1
XOO0866	XOO0866	hypothetical protein	L	1	1.28719	1.22762	1.44217	1.50248	0.955338	1.67979	2.46899	2.46242	1	0.407615	0.639582	0.522464	0.852317	0.48317	0.810478	0.515858	0.729013
XOO0867	XOO0867	hypothetical protein	L	1	1.189	1.15141	1.09317	0.904709	0.946445	1.02006	0.659508	0.714644	1	0.949737	0.889485	0.835109	0.842478	0.779067	0.823962	0.776584	0.762906
XOO0868	XOO0868	endonuclease	L	1	1.22477	1.00448	0.996888	0.80516	0.86656	0.869973	0.71315	0.560056	1	0.77393	0.95553	0.632565	0.874455	0.568652	0.882588	0.800142	0.84068
XOO0869	XOO0869	hypothetical protein	L	1	0.769037	0.806352	0.673152	0.676718	0.526911	0.538704	0.712796	0.686494	1	0.560271	0.999109	0.599217	0.85213	0.595403	0.878021	0.592963	0.880577
XOO0870	XOO0870	hypothetical protein		1	0.885289	0.892203	0.798655	0.701575	0.664116	0.690311	0.661366	0.851528	1	0.72433	0.695108	0.746855	0.600605	0.724444	0.623697	0.777084	0.641138
XOO0871	XOO0871	hypothetical protein		1	1.24536	1.10808	0.933911	0.835118	0.92225	0.886807	0.864745	0.846375	1	1.0244	1.08897	0.82105	1.33687	1.00365	0.88734	1.64244	0.884927
XOO0872	XOO0872	hypothetical protein	R	1	1.66237	1.74222	1.62662	1.38605	1.33313	1.32801	1.22685	1.05923	1	0.796175	0.885306	0.934453	0.922002	0.852871	0.944645	0.871596	0.885454
XOO0873	XOO0873			1									1
XOO0874	XOO0874	transposase		1	2.79979	0.972167	0.884211	0.433418	2.04791	0.589474			1
XOO0875	XOO0875	transposase		1									1
XOO0876	XOO0876	Maf-like protein	D	1	1.66099	1.37874	1.20044	0.74637	1.23451	1.23175	0.767082	0.625581	1	1.08569	0.991351	1.06638	1.15703	1.07943	1.05902	0.966612	0.949883
XOO0877	XOO0877	hypothetical protein	R	1	1.46856	1.3901	1.40099	1.69504	1.70909	1.38089	1.03358	0.930632	1	2.5149	1.3266	1.94807	0.82821	1.55309	1.23066	1.48712	1.57676
XOO0878	fabH	3-oxoacyl-ACP synthase	I	1	1.2485	1.25443	1.29206	1.40261	1.54222	1.35009	1.59633	1.4493	1	1.36936	0.872177	1.11122	1.12055	1.17617	0.979395	1.16497	1.07262
XOO0879	XOO0879	hypothetical protein		1	1.25687	1.20756	1.67307	1.58864	1.43256	1.55396	1.424	0.897607	1
XOO0880	fabD	ACP S-malonyltransferase	I	1	0.561208	0.487292	0.539669	0.424476	0.600438	0.49508	0.923157	0.78399	1	0.780425	0.98352	0.849556	1.18275	0.843407	1.09369	0.750949	1.04871
XOO0881	fabG	3-ketoacyl-ACP reductase	IQR	1	0.384184	0.361422	0.37064	0.321341	0.366365	0.305433	0.844539	0.747249	1	0.89694		0.918379		0.895685		0.825199
XOO0882	acpP	acyl carrier protein	IQ	1	0.7474	0.677919	0.65497	0.889719	0.684	0.60328	0.809266	0.878186	1	1.11044	0.903897	0.963147	0.956739	1.02402	0.955498	1.18316	0.976325
XOO0883	fabF	3-oxoacyl-ACP synthase	IQ	1	0.714156	0.738904	0.727899	0.736889	0.752191	0.67494	1.04035	0.997545	1	0.838588	0.859492	0.800679	1.30912	0.889046	1.08312	0.886279	1.05573
XOO0884	trpE	hypothetical protein	EH	1	1.13599	0.852623	0.879687	0.764609	1.00858	0.867161	0.807572	0.741264	1	1.1446	0.762837	1.04673	0.97356	1.0812	0.887348	1.01553	0.954409
XOO0885	XOO0885	hypothetical protein	R	1	1.08865	0.782694	0.761912	0.607958	0.961548	0.839397	0.805731	0.906751	1	0.984023	0.642645	0.955152	0.930495	0.98211	0.848739	1.2966	0.941492
XOO0886	holB	DNA polymerase III subunit delta'	L	1	1.05497	0.855045	0.883964	0.724968	0.900955	0.895219	0.902145	0.941147	1	0.934552	0.830909	0.889187	0.834991	0.88455	0.872127	0.922751	0.948255
XOO0887	pilZ	type IV fimbriae assembly protein	NU	1	0.895895	0.740601	0.777676	0.689523	0.666977	0.590918	0.689801	0.795346	1	1.28992	0.696668	1.26192	0.864537	1.51459	0.842723	1.23663	1.03332
XOO0888	XOO0888			1									1
XOO0889	XOO0889			1							2.27247	0.790819	1
XOO0890	XOO0890	hypothetical protein		1	1.73021	1.65497	1.14552	1.1486	1.24951	1.49238	0.719898	0.785073	1	1.04294	0.985382	1.02681	0.933565	0.983119	0.810529	1.00554	0.876514
XOO0891	prpR	propionate catabolism regulatory protein	KT	1	1.23959	1.03416	1.32187	1.40332	1.48268	1.56746	1.48649	1.39052	1
XOO0892	prpB	2-methylisocitrate lyase	G	1	0.187158	0.148449	0.150523	0.13628	0.123058	0.126793	0.30396	0.463562	1	0.864895	0.937578	0.849249	1.07119	0.787405	0.919288	0.702433	0.959077
XOO0893	prpC	methylcitrate synthase	C	1	0.355666	0.321125	0.34056	0.314873	0.287888	0.288771	0.568671	0.5468	1	2.14554	0.929626	1.72391	0.998363	1.48169	0.883685	1.52751	0.914385
XOO0894	acnA	aconitate hydratase	C	1	0.498931	0.38295	0.387782	0.359876	0.32779	0.340413	0.582298	0.50005	1	0.800029	0.778086	0.701133	0.727562	0.698857	0.650296	0.703548	0.855416
XOO0895	XOO0895	hypothetical protein		1									1
XOO0896	XOO0896	hypothetical protein	S	1	1.12712	0.885396	0.951486	0.731237	0.810414	0.731484	0.730513	0.711334	1	0.962605	0.966751	1.00916	0.95534	1.01324	0.931816	0.941233	0.94425
XOO0897	fyuA	TonB-dependent receptor	P	1	1.72361	1.77431	1.81534	1.53188	1.45884	1.41209	0.979272	0.982677	1	1.02208	0.789703	0.868633	0.870048	0.976727	0.665928	0.830911	0.756161
XOO0898	URH1	inosine-uridine preferring nucleoside hydrolase	F	1	2.18065	1.66057	1.72737	1.47331	1.59319	1.39526	1.04904	1.26973	1	0.896085	2.47669	0.998439	2.15199	0.940885	2.0508	0.865247	1.7438
XOO0899	XOO0899	hypothetical protein		1	7.83355	1.02235	1.25621	1.11505	1.1662	1.17883			1
XOO0900	XOO0900	hypothetical protein	L	1	2.15931	1.66551	2.69619	0.976922	1.24463	1.42137	2.1109	2.38571	1
XOO0901	fecA	TonB-dependent receptor	P	1	34.2546	79.3775	78.1688	15.1322	2.3987	2.64285	1.55535	1.6934	1	2.80954	3.50973	2.89834	3.15592	2.68872	2.68806	2.34687	2.48352
XOO0902	glpQ	glycerophosphodiester phosphodiesterase	C	1	10.6761	53.5935	58.3036	11.9617	1.81102	1.56031	0.996769	1.16723	1
XOO0903	EmrA	hypothetical protein	V	1	4.72922	26.2849	28.3483	4.18427	2.51304	1.72421	0.711806	0.803564	1
XOO0904	XOO0904	ISXo8 transposase	L	1	1.72419	2.47854	3.48819	1.97912	1.4754	1.54058	1.52805	1.26896	1
XOO0905	XOO0905	ISXo8 transposase	L	1							0.0939544		1
XOO0906	tnpA	transposase	L	1	1.08119	1.12896	1.22422	0.887804	0.682696	0.867861	1.45885	1.45039	1
XOO0907	Bfr	bacterioferritin	P	1	2.39078	2.09423	2.40309	1.50299	1.238	1.96641	1.10582	1.71035	1
XOO0908	AHP1	peroxiredoxin	O	1	2.35556	2.15033	3.39747	2.26057	2.1618	3.25467	0.88389	0.928981	1
XOO0909	hspA	low molecular weight heat shock protein	O	1	2.62836	3.62219	1.15925	1.20247	1.11636	1.56973	0.78496	1.3242	1	1.02401		2.04437		1.2909		1.64494
XOO0910	cbpA	curved DNA binding protein	O	1	1.10565	1.44425	1.17038	1.1815	1.28442	1.38758	0.785023	0.816935	1	0.949727	0.949991	1.07975	0.782273	1.07935	1.03189	1.04633	0.975767
XOO0911	pilH	PilH family regulatory protein	TK	1	1.22049	1.16757	0.942757	0.90352	0.85603	0.811331	1.07867	1.29426	1	0.67924		0.598802		0.793102		0.480467
XOO0912	hflK	integral membrane protease subunit	O	1	1.1615	0.999059	0.950565	0.836941	0.991687	0.999501	0.747437	0.877979	1	0.905839	0.9994	1.10827	0.930252	0.997258	0.99542	0.76964	0.900926
XOO0913	hflC	integral membrane proteinase subunit	O	1	0.880489	0.963835	0.822664	0.716431	0.800088	0.805923	1.0874	1.23673	1	1.03191	1.12483	1.00943	1.17106	0.942466	1.14995	0.886996	1.1577
XOO0914	XOO0914	hypothetical protein	S	1	2.21186	1.17091	0.923006	1.00816	1.31712	1.55681	0.761265	3.11904	1
XOO0915	purA	adenylosuccinate synthetase	F	1	0.789335	0.727678	0.703318	0.66434	0.827656	0.95117	0.962592	1.00872	1	1.60795	1.07042	1.36591	1.29067	1.34582	1.29219	1.86274	1.25433
XOO0916	pepN	aminopeptidase	E	1	1.31839	1.54836	1.289	0.838614	0.846242	0.843208	1.07816	1.02406	1	1.48233	0.80455	1.10998	0.933654	1.17023	0.880486	1.47475	1.03005
XOO0917	XOO0917	IS1595 transposase		1	1.67301	1.40388	1.50009	0.88418	0.83654	1.18936	1.11662	1.8354	1
XOO0918	XOO0918	IS1478 transposase		1	2.40495	1.72322	1.36447	1.19352	1.36489	1.79277	2.25975	1.83442	1
XOO0919	XOO0919	IS1478 transposase		1	0.99439	5.48164	2.1196	3.4896	2.20535	3.20936	0.11775	0.920011	1
XOO0920	XOO0920	hypothetical protein		1	2.19677	1.56881	1.6489	1.76691	2.08806	2.03791	0.966779	1.30241	1	1.045	0.986363	1.06382	0.966043	1.06666	1.10312	1.11255	1.00766
XOO0921	msi147	hypothetical protein		1	2.60791	2.24353	1.97504	1.81568	2.15633	2.89442	1.11193	1.18177	1
XOO0922	XOO0922	hypothetical protein	S	1	1.27864	1.16017	1.32469	0.919751	1.4882	1.50092	1.13331	1.11469	1	1.12238	1.04285	0.88561	1.36528	0.873858	1.30527	2.91084	1.19778
XOO0923	RfaG			1									1
XOO0924	RfaL	hypothetical protein	M	1	0.928135	0.758703	0.653698	0.55383	1.08182	0.768803	1.41244	1.44565	1
XOO0925	htrB	lipid A biosynthesis lauroyl acyltransferase	M	1	1.1735	1.12475	0.941676	1.10127	1.23937	1.45227	1.30145	1.15112	1	0.989777	0.807328	0.822459	0.916722	0.900899	0.89564	0.9287	0.773584
XOO0926	kdtA	3-deoxy-D-manno-octulosonic-acid transferase	M	1	1.03649	0.846111	0.90242	0.870399	0.935525	0.968908	1.14174	1.01255	1	0.739923		1.03956	2.25779	0.691012	0.47193	0.851042	1.87698
XOO0927	tolC	hypothetical protein	MU	1	0.98482	1.1243	1.12773	1.16273	1.11176	1.11725	1.01697	1.03536	1	0.792269	0.87536	1.14935	0.810717	1.33075	0.348026	1.31766	0.627226
XOO0928	pcm	L-isoaspartate protein carboxylmethyltransferase	O	1	1.25257	1.05063	1.21605	1.20305	1.44686	1.51767	0.757817	0.80099	1	1.0035	1.42722	0.844328	1.66583	0.8908	1.70248	0.702006	1.31699
XOO0929	AcrR	transcriptional regulator	K	1	2.07524	2.39946	2.65123	3.08633	3.17831	3.26028	2.97824	1.9695	1	0.73407	0.884868	0.821835	1.29335	1.05428	1.48431	1.39037	1.54893
XOO0930	XOO0930	hypothetical protein	T	1	0.89475	1.03726	1.16995	0.987675	1.09308	1.32159	0.871443	1.98588	1
XOO0931	XOO0931	hypothetical protein		1							2.50196	0.553785	1
XOO0932	XOO0932	transposase		1	1.64517	1.16425	0.979058	1.30169	1.10139	1.492	1.17471	1.18407	1
XOO0933	XOO0933			1							0.762137	0.668422	1
XOO0934	XOO0934			1									1
XOO0935	LysR	LysR family transcriptional regulator	K	1	1.62084	1.30691	1.47652	1.2407	1.44076	1.51419	1.03682	1.10648	1	0.918258		0.843906		0.844814		0.699429
XOO0936	leuC	isopropylmalate isomerase large subunit	E	1	1.55456	1.58328	1.71923	1.48618	1.47534	1.42612	0.752606	0.696526	1	0.995395	1.05418	1.0057	1.41563	1.04685	1.04409	0.977316	0.932013
XOO0937	leuD	isopropylmalate isomerase small subunit	E	1	1.62344	1.58692	1.6377	1.50042	1.46338	1.41097	1.06902	1.19884	1	0.79044	0.945873	0.742713	0.815138	0.748603	0.885801	0.701517	0.855181
XOO0938	XOO0938			1									1
XOO0940	leuB	3-isopropylmalate dehydrogenase	CE	1	1.39285	1.43773	1.35905	1.21846	1.19156	1.08296	0.931982	0.972484	1	1.20507	0.96856	1.09247	0.960111	1.07958	1.06169	1.02674	0.866225
XOO0941	leuA	2-isopropylmalate synthase	E	1	1.01972	1.15497	1.24051	1.00848	0.888201	0.845298	0.919425	0.766414	1	1.00008	1.08034	0.856151	1.13204	1.01524	1.11141	1.217	1.2876
XOO0942	tdcB			1									1
XOO0944	ilvM	acetolactate synthase isozyme II small subunit	S	1	4.37834	3.91646	3.9726	2.35432	2.24776	2.05936	1.57238	2.39424	1	0.712469	1.14514	0.707048	1.01056	1.11828	1.36002	0.830557	2.09338
XOO0945	ilvG	acetolactate synthase 2 catalytic subunit	EH	1	1.69343	1.91525	1.83507	1.47896	1.40562	1.14557	1.20491	0.888975	1	1.04386	1.20345	0.998154	1.83805	1.21538	1.81876	1.22624	1.86543
XOO0946	ilvC	ketol-acid reductoisomerase	EH	1	1.11397	1.5435	1.29632	1.25183	0.995305	0.898772	1.1672	1.10691	1	1.04203	0.866599	1.01487	1.16202	1.13464	1.23305	1.25044	1.23541
XOO0947	thiC	thiamine biosynthesis protein ThiC	H	1	0.775189	0.827347	0.822816	0.518388	0.358048	0.296722	0.344046	0.3013	1	0.642598	0.746382	0.566553	0.743818	0.516062	0.637237	0.415701	0.667168
XOO0948	CadC	hypothetical protein	K	1	2.76644	2.67597	2.42026	1.50444	1.57322	1.63234	0.77945	0.872825	1	1.61969	1.67518	1.69959	1.79993	1.85806	2.0767	1.63122	1.76593
XOO0949	XOO0949	transcriptional regulator	K	1	2.20182	2.3607	3.11722	2.18268	1.41232	1.49877	2.14004	1.97578	1
XOO0950	btuB	TonB-dependent receptor	H	1	0.796955	0.799196	1.05823	1.80263	1.50191	1.47285	5.011	2.85762	1	1.03988	1.04603	1.29236	1.04517	1.37176	0.780991	1.87983	0.703708
XOO0951	XOO0951	response regulator	T	1	1.00162	1.02011	1.01604	0.889269	1.20338	1.12113	1.1841	1.28077	1	0.989468	1.14064	1.0426	1.09982	1.10665	1.24197	1.03226	1.13898
XOO0952	ppa	inorganic pyrophosphatase	C	1	1.55808	1.51862	1.29391	1.41289	1.44119	1.36641	1.29732	1.43337	1	1.15655	0.842177	0.902234	0.958895	1.10211	0.948165	1.4703	0.934374
XOO0953	XOO0953	hypothetical protein		1	4.23428	2.73812	1.96071	1.74326	1.39938	2.54168	2.29896	1.66479	1	1.20936	3.77392	1.19284	5.62851	1.04271	5.44442	1.04956	2.79309
XOO0954	XOO0954			1									1
XOO0956	XOO0956	transposase		1	0.924808	0.868075	0.530762	0.658694	0.650735	0.866365	1.43283	0.780144	1
XOO0957	OVP1	H+ translocating pyrophosphate synthase	C	1	1.46247	1.0993	1.47324	1.23991	0.925049	1.07434	0.683098	0.477568	1
XOO0958	XOO0958	hypothetical protein		1	2.12592	2.83304	1.79368	1.09596	0.734749	0.672023	0.53822	0.896568	1	1.04783	1.3091	0.979	1.21487	0.780965	0.799744	0.87212	0.783916
XOO0959	XOO0959	transposase		1									1
XOO0960	XOO0960	transposase		1	2.32991	1.42222	1.51495	1.21847	1.07866	1.29661	0.692425	0.485328	1
XOO0961	XOO0961	ISXo8 transposase	L	1	1.36656	1.53635	1.41813	1.34343	0.947973	1.24292	0.612282	0.918797	1
XOO0962	pfkA	6-phosphofructokinase	G	1	1.14634	1.34016	1.17508	0.920545	0.962585	1.01812	0.82363	1.01037	1	0.955346	0.927218	0.946281	0.961455	0.956421	1.04483	0.914713	0.862894
XOO0963	adk	adenylate kinase	F	1	1.16777	0.893921	0.917822	0.895797	0.969445	0.91847	0.78758	0.885134	1	0.763609	1.03867	0.964287	0.685094	0.915708	0.863943	0.437528	0.991115
XOO0964	mpl	UDP-N-acetylmuramate--L-alanine ligase	M	1	1.18601	0.998607	0.937074	0.963009	1.22806	1.11229	1.02361	1.21029	1	0.786209	1.18832	0.938584	1.14384	0.952278	1.32426	0.913386	1.35057
XOO0965	XOO0965	hypothetical protein	R	1	1.05197	0.837718	0.848115	0.718814	1.05821	1.09038	1.42124	0.994403	1	0.783719	0.577283	0.822034	0.807418	0.855705	0.706866	1.16371	1.15448
XOO0966	XOO0966	hypothetical protein	S	1	1.05668	0.833617	0.817051	0.925678	0.875224	0.797828	0.875064	0.815702	1	1.00744	0.842251	0.811415	0.839502	0.80437	0.929225	0.692485	0.942448
XOO0967	XOO0967			1									1
XOO0968	XOO0968	transposase	L	1	0.969665	0.947774	0.923736	1.04388	1.13196	1.55208	1.38227	1.18465	1
XOO0969	XOO0969	transposase	L	1	1.10291	0.884202	0.838937	1.13293	1.33417	1.26181	1.12596	1.05589	1
XOO0970	gst	glutathione S-transferase	O	1	1.21244	1.26611	1.0436	1.00631	1.07097	1.03357	1.15907	1.23135	1	0.684651	0.619294	0.746391	0.576403	0.67747	0.591013	0.715247	0.832913
XOO0971	mdh	malate dehydrogenase	C	1	0.610386	0.738607	0.903637	1.10148	1.19911	1.23946	1.3852	1.21554	1	1.00127	1.06518	1.0267	1.17636	1.1125	1.27149	1.10496	1.28196
XOO0972	ppiB	peptidyl-prolyl cis-trans isomerase	O	1	0.577599	0.749779	0.940025	1.14952	1.30426	1.22473	1.36772	1.41007	1	0.680495	0.707083	0.797295	0.77076	0.809484	0.886716	1.14054	1.02768
XOO0973	typA	GTP-binding elongation factor protein	T	1	1.00639	1.10307	1.15125	1.10669	1.19253	1.28708	1.29312	1.32232	1	1.06097	1.18584	1.06908	1.38707	1.23674	1.28846	1.33383	1.37278
XOO0974	XOO0974	hypothetical protein	S	1	1.52946	1.20551	1.32978	1.42641	1.50037	2.23107	1.74677	1.55417	1
XOO0975	gatAX	Glu-tRNAGln amidotransferase A subunit	J	1	1.89865	1.96481	1.36128	1.46581	1.96938	3.31726	1.72018	0.980061	1
XOO0976	MscS	hypothetical protein	M	1	1.16469	1.07362	1.04584	1.3123	0.87485	0.934216	0.972694	0.991046	1	1.03779	1.63395	0.95888	0.988675	0.817564	1.04442	0.852299	0.846447
XOO0977	dhs1	family II 2-keto-3-deoxy-D-arabino-heptulosonate 7-phosphate synthase	E	1	1.4692	1.65176	1.66182	1.45552	1.25142	1.23018	0.922242	0.880237	1	1.11634	1.00438	1.05533	0.846465	0.882008	0.922498	1.12928	0.976548
XOO0978	cirA	colicin I receptor	P	1	1.17814	1.90998	1.58966	1.12797	0.756357	0.921998	0.386111	0.574898	1	0.446084	1.035	0.539467	0.93979	0.461908	0.937726	0.563177	0.97581
XOO0979	dsbB	disulfide bond formation protein B	O	1	1.05852	1.31227	1.01658	0.852258	0.969592	0.853859	0.580007	1.04097	1	0.763128	0.732825	0.742619	0.647671	0.568421	0.777759	0.449083	0.976113
XOO0980	XOO0980	IS1478 transposase		1	1.9516	1.8303	1.78833	1.08031	0.962673	1.37183	0.857305	0.816141	1
XOO0981	Tra5	IS1404 transposase	L	1	1.43414	1.52701	1.09193	0.984948	1.31977	1.29341	1.30208	1.16711	1
XOO0982	XOO0982			1							1.34698	0.864816	1
XOO0983	XOO0983			1							2.00605	1.26761	1
XOO0984	XOO0984	transposase	L	1	4.10303	6.1911	2.07354	0.70244	2.21043	2.69195			1
XOO0985	XOO0985	IS1478 transposase		1	1.20451	1.19651	1.07622	0.980508	1.12804	1.45358	1.02534	1.32401	1
XOO0986	XOO0986	hypothetical protein		1	0.964808	1.13219	1.1137	1.21064	1.0642	1.16732	0.925549	0.849766	1	0.88343	0.958444	0.730171	1.39425	0.843485	1.24088	0.944007	1.43902
XOO0987	Tra5	IS1404 transposase	L	1	4.5356	4.0866	3.77112	3.21926	4.56207	2.39152			1
XOO0988	XOO0988	IS1478 transposase		1									1
XOO0989	XOO0989	transposase		1	1.61647	1.30532	1.00271	1.06017	1.23612	1.07915	0.717466	0.901268	1
XOO0990	tnpA	transposase	L	1	0.835231	3.31582	1.25865	0.677233	0.493499	0.278824	1.92753	0.544471	1
XOO0991	XOO0991			1							0.917605	1.31041	1
XOO0992	XOO0992	transposase	L	1	1.54923	1.74035	1.00418	0.944487	1.17621	1.80625			1
XOO0993	XOO0993			1								2.75683	1
XOO0994	XOO0994			1							1.2018	1.1531	1
XOO0995	XOO0995			1							1.21965	0.874113	1
XOO0996	XOO0996			1							0.910088	1.11824	1
XOO0997	XOO0997			1							0.802579	0.814819	1
XOO0998	XOO0998			1							1.34627	1.41624	1
XOO0999	XOO0999			1							1.01678	1.60849	1
XOO1000	XOO1000			1							0.647447	0.990277	1
XOO1001	XOO1001			1							2.1375	1.10468	1
XOO1002	RluA	pseudouridylate synthase	J	1	1.96415	1.82924	1.76772	1.00833	1.72013	2.15362	0.685337	0.40005	1
XOO1003	XOO1003	transposase		1	4.6273	0.82215	4.19234	2.43307	0.454126	5.47174	0.608103	1.37614	1
XOO1004	XOO1004	hypothetical protein		1	2.28583	3.63877	2.24679	1.30379	1.02503	1.03265	0.93058	0.897903	1
XOO1005	XOO1005			1							0.85336	1.00152	1
XOO1006	XOO1006	transposase	L	1							0.0100979	0.143668	1
XOO1007	XOO1007	ISxac1 transposase		1	1.83444	2.01154	1.70857	1.18506	1.15297	1.03635	1.0411	0.936702	1
XOO1008	XOO1008	ISxac1 transposase		1									1
XOO1009	XOO1009	ISXo8 transposase	L	1	1.65894	1.58429	1.52284	1.04985	1.12214	1.03248	0.826934	1.04634	1
XOO1010	XOO1010			1							1.20981	1.02773	1
XOO1012	XOO1012			1									1
XOO1013	XOO1013			1									1
XOO1014	SleB	hypothetical protein	M	1	4.20852	6.1299	4.11425	2.06616	1.36608	0.941398	0.619599	1.08465	1
XOO1015	glpQ	glycerophosphodiester phosphodiesterase		1	0.554382	1.10031	0.725648	0.745701	0.483394	0.932282	1.97958	1.61723	1
XOO1016	XOO1016	transposase	L	1	0.582011	0.380451	1.06452	1.48596	0.933333				1
XOO1017	XOO1017	transposase	L	1	1.23382	0.628357	1.3084	3.69256	1.72379	4.90226	1.1066	1.38844	1
XOO1018	glpQ	glycerophosphodiester phosphodiesterase	C	1	1.54394	1.44239	0.923589	0.882215	1.38531	1.50172	0.929003	0.839634	1
XOO1019	fhuA			1							1.01994	1.09697	1
XOO1020	XOO1020	ISXo8 transposase	L	1	0.847275	0.89135	0.672989	1.32076	0.66785	0.578342	0.725118	0.768323	1
XOO1021	XOO1021	transposase	L	1	0.930227	0.890179	0.81583	0.867019	0.84925	0.78158	1.12652	0.818924	1
XOO1022	XOO1022	transposase	L	1	1.12954	0.840219	0.859756	0.915441	0.862617	0.871829	0.727437	0.943072	1
XOO1023	XOO1023	transposase		1	1.45686	1.10292	0.865122	0.9891	1.02277	1.17703	0.863739	0.777084	1
XOO1024	icd	isocitrate dehydrogenase	CE	1	0.930168	0.920675	1.01972	1.08477	1.21218	1.20411	1.02881	0.905136	1	0.958796	0.922806	0.966647	0.996416	0.991683	1.1263	1.0702	1.1442
XOO1025	XOO1025	hypothetical protein	S	1	0.970236	1.04439	0.949456	0.845235	0.67969	0.604955	1.00154	0.975447	1	0.849223		0.947105		0.878221		0.788642
XOO1026	XOO1026			1							1.36702	0.918355	1
XOO1027	XOO1027			1							1.52531	0.569805	1
XOO1028	XOO1028	IS1404 transposase		1									1
XOO1029	Tra5	IS1404 transposase	L	1	0.448632	1.70466	0.941241	1.3402	1.20679	1.15639	1.36691	1.28385	1
XOO1030	DnaC	DNA replication protein	L	1	2.97285	2.19071	1.73032	0.524046	0.610273	1.17601	0.500557	0.678706	1
XOO1031	XOO1031	IS1478 transposase		1	0.935543	0.822249	1.00424	1.08721	0.949435	1.79381	1.26294	1.74939	1
XOO1032	tig	trigger factor	O	1	0.823538	0.800046	0.951444	1.039	1.109	1.09013	1.12005	1.07224	1	0.905147	0.985762	0.964765	0.956027	1.03806	1.04869	0.949784	1.06801
XOO1033	clpP	ATP-dependent Clp protease proteolytic subunit	OU	1	0.856928	0.805767	0.718006	0.811372	0.88096	0.980384	1.16817	1.13283	1	0.856663	1.34457	0.890088	0.738482	0.997438	1.06049	0.797744	1.43554
XOO1034	clpX	ATP-dependent protease ATP-binding subunit ClpX	O	1	1.07971	0.914924	0.943733	1.04793	1.03851	1.05332	1.0905	1.1475	1	1.00701	1.16717	1.12449	0.837317	1.02774	1.0697	0.94253	1.03222
XOO1035	lon	ATP-dependent serine proteinase La	O	1	0.928233	1.04555	0.665181	0.672469	0.772387	1.07617	1.07212	1.18129	1	1.30532	1.04994	1.34352	0.872595	1.27916	1.03818	1.30308	1.04827
XOO1036	hupB	histone-like protein	L	1	1.33017	1.18569	1.05802	1.09538	1.07469	0.945652	1.10149	1.13746	1	0.972442	1.22333	1.05391	1.2207	1.01919	1.36182	1.11088	1.30393
XOO1037	ppiD	peptidyl-prolyl cis-trans isomerase	O	1	0.876985	0.757782	0.820461	0.854093	0.863839	0.748674	1.27243	1.08668	1	0.982623	0.96021	1.02762	1.04293	0.926188	1.10707	1.01039	1.03047
XOO1038	dniR	murein hydrolase D	M	1	2.64661	2.43529	1.7264	0.949476	0.947476	0.871274	0.729099	0.798782	1	1.46572	1.04145	1.26263	1.0792	1.34531	0.863151	1.25706	1.29839
XOO1039	gloB	hydroxyacylglutathione hydrolase	R	1	1.8998	1.72334	1.25783	0.808065	0.753078	0.986414	0.997226	1.08483	1	0.661804	0.963398	0.80102	0.955285	0.634694	0.988073	0.840671	0.933788
XOO1040	XOO1040	hypothetical protein		1	1.29389	0.940249	1.14106	0.991671	1.31191	1.24023	1.03277	0.866629	1	0.945543	1.36422	0.79569	1.51214	0.835868	1.23167	1.48432	1.09234
XOO1041	rnhA	ribonuclease H	L	1	0.860108	0.804769	0.853953	0.717248	0.839306	0.952333	1.121	1.02374	1	0.958113	1.05143	1.03203	1.15869	0.977842	1.09174	1.10439	1.09279
XOO1042	dnaQ	DNA polymerase III subunit epsilon	L	1	1.05871	0.954888	0.883442	0.932663	0.991592	0.904352	0.940841	0.749024	1	0.885695	0.845943	0.98434	0.947171	0.991568	1.03171	0.917832	1.01285
XOO1043	XOO1043			1							1.0564	1.05035	1
XOO1044	XOO1044	transposase	L	1									1
XOO1045	PTC1	protein phosphatase	T	1	1.41929	1.61536	1.29195	0.949099	0.868979	1.07674	1.03425	0.89414	1	0.975685	1.4094	0.79624	1.3406	0.831588	1.17852	0.882586	1.13662
XOO1046	Dam	site-specific DNA methylase	L	1	3.42805	3.07372	1.88084	1.48817	1.17983	1.50877	0.449629	0.498503	1
XOO1047	VgrG	Vgr-related protein	S	1	2.25975	4.19454	6.08305	5.9395	3.85239	4.44	0.627835	1.17362	1
XOO1048	XOO1048	hypothetical protein		1	1.11085	1.97027	2.48909	2.76613	2.43979	2.46373	1.01851	1.28266	1
XOO1049	XOO1049	hypothetical protein		1	1.07867	1.11087	1.30804	1.32477	1.16908	1.09577	0.907874	0.895642	1	0.616657	0.90314	0.605231	1.07469	0.59097	1.11721	0.56277	1.1922
XOO1050	XOO1050	hypothetical protein		1	1.5798	1.64695	1.5773	1.54655	1.46913	1.80651	0.965776	0.98651	1		0.950304		2.67079		1.56906		1.06567
XOO1051	XOO1051	hypothetical protein		1	1.22385	1.18038	1.20874	1.06053	0.952454	0.985657	0.82253	0.734778	1	0.94417	0.911265	0.973714	1.09416	0.939232	0.9652	0.858774	0.80301
XOO1052	XOO1052	hypothetical protein		1	3.42548	1.76985	1.68708	0.937823	1.49513	2.45477	1.28922	1.25196	1
XOO1053	XOO1053	transposase		1	2.35146	1.32783	1.41538	1.02215	1.28032	1.75626	1.23523	0.406006	1
XOO1054	XOO1054	integrase		1	0.558614	0.875485	0.999407	1.0767	0.956302	1.70597	1.02215	1.08099	1
XOO1055	XOO1055	hypothetical protein		1	0.968647	0.891992	0.914321	0.744124	0.901667	0.8461	0.750762	0.987269	1	1.08553	1.04155	0.809955	0.911298	0.936186	0.916219	0.750489	0.944579
XOO1056	opsX	saccharide biosynthesis regulatory protein	M	1	1.27709	1.11418	1.12376	0.88871	1.00618	1.02484	0.741327	0.835316	1	0.50508	0.949649	0.523264	0.931961	0.619209	0.912341	0.567093	0.98865
XOO1057	XOO1057	3-deoxy-D-manno-octulosonic-acid kinase	T	1	1.22762	1.00805	1.14923	0.926384	1.29993	1.14399	1.18875	0.922515	1	1.21503	0.803386	1.17833	0.807034	1.27956	0.91381	1.25038	0.928681
XOO1058	PhnP	hypothetical protein	R	1	1.42467	1.18693	1.06317	0.989429	1.28374	1.32689	1.89638	1.6413	1	0.666788		0.616385		0.696572		0.473733
XOO1059	moaA	molybdenum cofactor biosynthesis protein A	H	1	1.49383	1.17438	1.09016	0.975463	1.05122	1.13009	0.823923	0.992799	1
XOO1060	XOO1060	hypothetical protein	S	1	1.08843	1.64953	1.59566	0.939819	1.77062	1.45023	3.32096	6.07586	1
XOO1061	moaC	molybdenum cofactor biosynthesis protein MoaC	H	1	1.20957	1.28488	1.09244	1.19147	1.07561	0.922526	0.89094	0.888698	1
XOO1062	moaD	molybdopterin-converting factor subunit 1	H	1	1.93437	1.99993	1.67915	1.2564	1.27074	1.35952	0.583124	0.959558	1	0.548314	1.15506	0.537167	1.20222	0.517557	1.06764	0.59429	1.10593
XOO1063	moaE	molybdopterin-converting factor subunit 2	H	1	1.45609	1.4621	1.29806	1.11979	1.46657	1.34784	1.13181	1.18168	1	1.81113		1.37681	1.85411	1.249	1.57175	1.23054	1.42002
XOO1064	dnaX	DNA polymerase III subunits gamma and tau	L	1	1.33587	1.07556	1.09479	1.02611	1.25538	1.26041	1.19572	1.07554	1	1.21099	1.15822	1.07569	1.28057	0.966424	1.27685	1.13834	1.19473
XOO1065	XOO1065	hypothetical protein	S	1	0.993403	0.921173	0.930452	1.03363	1.07653	0.996496	0.726809	0.88952	1	1.11856	0.78088	1.08496	0.772572	1.12311	0.853345	1.21138	0.924164
XOO1066	recR	recombination protein RecR	L	1	1.20926	1.04722	0.904818	0.819967	1.07927	1.1892	0.739386	0.660755	1	0.637929	0.492268	0.685594	0.74011	0.813204	0.829318	0.710245	0.801657
XOO1067	Hit	histidine triad-like protein	FGR	1	1.35899	1.10905	1.11904	1.10269	1.19129	1.26646	1.23784	0.805303	1	1.10561	1.00039	1.24883	0.957742	1.14006	0.865274	1.11964	0.843829
XOO1068	slp	outer membrane protein Slp	M	1	2.29598	2.79884	1.99899	1.29346	1.01238	1.05569	0.603621	0.869408	1	1.33853	0.849547	1.07717	0.959671	0.888449	0.790159	1.07258	0.762477
XOO1069	XOO1069	hypothetical protein	E	1	1.61815	1.43676	1.26752	0.877696	0.995037	0.958501	0.930161	0.686617	1	1.11187	0.907943	0.983093	0.83101	0.990667	0.844309	1.06178	0.939252
XOO1070	XOO1070	hypothetical protein	R	1	1.67443	1.37008	1.37745	0.982429	0.928479	1.45494	1.04702	1.17161	1		1.2552		1.03976		0.722687		1.1149
XOO1071	moxR	methanol dehydrogenase regulator	R	1	2.22598	1.72666	1.7452	1.30606	1.33913	1.344	0.745523	0.60845	1	0.857119	1.59063	0.845364	1.12157	0.854372	1.69176	0.845274	1.49745
XOO1072	ArnT	hypothetical protein	M	1	1.83836	1.20222	1.2228	1.0424	1.42861	1.37364	1.00184	1.10921	1	0.523904		0.514576		0.470274		0.707278
XOO1073	arsC			1									1
XOO1074				1									1
XOO1075	def	peptide deformylase	J	1	4.02583	3.93598	2.66607	1.71247	1.13572	1.29968	0.473043	0.67384	1	1.04444	0.718724	0.877436	0.560282	1.00995	0.641284	0.866446	0.758987
XOO1076	celS	cellulase S		1	1.96924	2.50263	1.87062	0.877483	1.20511	0.869159	0.330974	1.04152	1
XOO1077	XOO1077	cellulase S		1	0.762694	0.81786	0.794188	0.76355	0.566003	0.504797	0.526956	0.716324	1	0.429127	0.484894	0.388459	0.480913	0.306197	0.505461	0.324361	0.698377
XOO1078	rhgB	rhamnogalacturonase B		1	1.07812	0.992394	0.843677	0.782775	0.82269	0.863548	0.902834	1.00104	1	0.90469	0.900267	1.12095	0.993515	0.942123	0.870327	0.855219	1.01171
XOO1079	XOO1079	hypothetical protein		1	4.16738	2.45651	1.05477	2.01241	1.33227	3.34842		0.542298	1
XOO1080	XOO1080	hypothetical protein		1									1
XOO1081	XOO1081			1							1.50731	1.62626	1
XOO1082	XOO1082			1							0.382732	0.550365	1
XOO1083	XOO1083			1									1
XOO1084	XOO1084	hypothetical protein		1	1.82603	1.1437	0.991022	1.39433	1.41532	1.65448	1.13504	1.46356	1
XOO1085	XOO1085	transposase	L	1	1.01588	0.891166	1.05851	0.86916	0.860929	1.02478			1
XOO1086	XOO1086	transposase	L	1	1.5988	0.876537	2.54882	2.42323	3.6041	2.45081			1
XOO1087	XOO1087	hypothetical protein	R	1	1.25648	1.24126	1.31235	1.32487	0.992522	0.842056	0.894069	0.885677	1
XOO1088	XOO1088	ISXo8 transposase	L	1	1.01475	0.824835	1.06177	1.29997	1.10568	1.00838	1.43629	0.977396	1
XOO1089	XOO1089	ISXo8 transposase	L	1	2.35948	0.382353	0.794946	0.647059	0.627451	2.40175	0.342626	1.20655	1
XOO1090	XOO1090	glutaredoxin-like protein	O	1	1.04624	1.10645	1.27443	1.51042	2.00617	2.08758	1.6422	1.5925	1	0.713766	0.676756	0.937341	0.563981	0.919337	0.610583	0.58919	0.7087
XOO1091	nodB	acetylxylan esterase	G	1	1.3341	1.2504	1.40884	1.04104	1.35039	1.29926	1.66001	1.68911	1	1.1246	1.3205	1.02876	1.52729	1.01194	1.41933	1.00942	1.205
XOO1092	SmtA	hypothetical protein	QR	1	1.69543	0.984369	0.975849	0.917647	0.919987	1.1919	1.73268	1.33241	1	1.12219	1.2539	1.07964	1.70608	1.35797	1.39156	1.40012	1.86451
XOO1093	TesA	hypothetical protein	E	1	1.71629	0.970027	1.27263	1.27731	1.50531	1.48656	1.18866	1.30116	1
XOO1094	aspC	aminotransferase	E	1	1.05026	0.974742	0.967425	0.938076	1.12353	1.14144	1.14795	1.05556	1	1.33999	0.803952	1.24242	1.12583	1.24675	0.956098	1.40935	1.12358
XOO1095	XOO1095	ribosome-associated GTPase	R	1	1.11387	0.952974	1.00688	1.21705	1.33472	1.23295			1	0.836311	0.781318	0.825594	0.8904	0.840119	0.934405	0.805539	0.936365
XOO1096	XOO1096	hypothetical protein	S	1	1.69609	1.28048	1.41719	1.48395	1.64003	1.82984	1.6435	1.23013	1	1.1135	0.810091	0.895108	1.12118	0.966068	1.1113	1.27153	1.06425
XOO1097	nonF	NonF-like protein	R	1	0.7014	0.528037	0.457259	0.487237	0.380869	0.282782	0.778293	1.28878	1	0.955194	1.088	1.12179	0.71531	0.976925	0.751938	0.853011	0.863249
XOO1098	AmyA	amylosucrase or alpha amylase	G	1	6.87088	1.35649	0.616243	0.455862	0.447334	0.444353	4.8562	6.2518	1	0.608621	1.02275	0.648642	0.895651	0.775647	1.04334	0.841421	1.59891
XOO1099	fyuA	TonB-dependent receptor	P	1	2.55704	0.643701	0.396228	0.273444	0.243227	0.255687	4.66209	5.07963	1	0.933528	0.926502	0.9017	1.07582	0.877625	0.825223	1.23006	1.38289
XOO1100	suc1	sugar transporter	G	1	2.82948	0.515203	0.279992	0.252626	0.227935	0.279955	4.68409	3.67604	1	1.28867	0.810377	1.28643	0.825388	1.018	0.887498	1.33413	1.51193
XOO1101	cebR	transcriptional regulator	K	1	1.32856	0.964032	0.922663	0.706247	0.861449	0.874501	0.901042	0.872798	1	1.65925	1.02741	1.25381	1.25437	1.37479	1.09507	1.42946	1.20947
XOO1102	phbB	3-ketoacyl-ACP reductase	IQR	1	6.26276	7.34907	8.39611	4.89015	3.79441	3.37892	10.4059	8.37211	1	2.14417	3.51577	2.34852	4.61225	2.77737	4.44158	4.57817	4.82435
XOO1103	citM	Mg++/citrate complex transporter	C	1	9.95892	11.6421	12.4712	5.90329	6.39425	6.30345	28.3027	10.864	1
XOO1104	oprO	porin	P	1	13.2528	14.7226	17.7016	9.79876	8.74605	9.46944	88.2057	50.1418	1	1.88328	3.16573	2.07754	5.62413	5.85502	7.46232	7.81371	11.7905
XOO1105	tctD	two-component system regulatory protein	TK	1	1.35116	1.32798	1.14963	1.06965	1.43663	1.19135	2.10733	2.07415	1		2.53697		2.56512		2.00406		2.87582
XOO1106	tctE	two-component system sensor protein	T	1	1.42084	1.22512	1.31064	0.989358	1.35656	1.32154	1.42646	1.26078	1	0.873678	0.978661	0.851963	0.979118	0.919772	0.838091	1.00837	0.964452
XOO1107	afuA			1									1
XOO1109	CitB	LuxR family transcriptional regulator	TK	1	1.294	0.880687	1.00733	0.761053	0.726798	1.16944	1.50673	1.49611	1	0.969148	0.76321	0.955307	0.841936	0.971016	0.877179	0.881341	0.940175
XOO1110	XOO1110	hypothetical protein	R	1	2.00014	0.705664	1.04998	1.24123	2.72915	1.44806	1.3628	2.29986	1
XOO1111	mocA	rhizopine catabolism protein mocA	C	1	0.427025	0.405264	0.826178	0.854331	1.66142	1.62413	0.510645	0.761419	1
XOO1112	ybhD	transcriptional regulator	K	1	1.30032	0.91679	1.06836	1.03674	1.13548	1.06549	1.17149	1.05438	1		1.14705		0.815149		0.975969		0.865489
XOO1113	ModA	hypothetical protein	P	1	0.959453	0.714189	0.790546	0.756535	0.786249	0.787504	0.80698	0.856239	1	0.905498	1.03118	0.827414	0.822553	0.808013	0.682226	0.816468	0.885465
XOO1114	cit1	citrate carrier protein	G	1	1.05723	0.68483	0.655945	0.706814	0.688107	0.657051	0.663602	0.60663	1	1.18917	0.575545	1.14028	0.685898	0.968649	0.566382	1.05095	0.730761
XOO1115	XOO1115	sensor histidine kinase	T	1	1.11592	0.933623	0.948767	0.84356	0.998202	0.997539	0.805194	0.884301	1	1.23717	1.01288	1.22488	0.835794	1.20063	0.814218	1.26033	1.0427
XOO1116	oprO	polyphosphate-selective porin O	P	1	0.738098	0.423883	0.457549	0.832283	0.872008	0.971908	1.04637	0.813376	1	1.10362	1.05038	1.03994	0.986785	1.12493	1.04862	0.974707	1.07141
XOO1117	dctA	C4-dicarboxylate transporter DctA	C	1	6.13577	2.59135	1.73167	2.12659	3.25408	6.62887	0.499236	0.35357	1		1.85955		2.28333		1.96687		2.46653
XOO1118	maeB	malic enzyme	C	1	1.34093	1.03393	0.959529	0.853015	0.902753	1.1	1.13879	1.04908	1	1.11636	0.795232	1.15927	0.889409	1.11939	0.92776	1.02105	1.03191
XOO1119	Tra5	IS1404 transposase	L	1	2.21991	1.83177	1.44962	1.48878	1.63567	1.57743	1.16851	1.069	1
XOO1120	XOO1120			1							1.3992	1.45609	1
XOO1121	XOO1121	hypothetical protein		1	1.19629	1.16339	0.977824	0.874337	0.998945	1.19833	1.08014	1.11826	1
XOO1122	XOO1122			1									1
XOO1123	thiE	thiamine-phosphate pyrophosphorylase	H	1	1.44704	1.17336	1.21546	1.05511	1.22851	1.11206	0.82191	1.12129	1	0.869311	0.644252	0.271276	0.724694	0.361457	0.471183	0.690452	0.566743
XOO1124	rubA	rubredoxin	C	1	0.784805	0.843725	0.767476	0.611596	0.68285	0.811008	0.957704	0.966421	1
XOO1125	XOO1125	hypothetical protein	S	1	0.9949	1.06876	1.28417	1.66788	2.18013	1.94094	1.35486	1.11546	1	0.823322	0.881038	1.06484	0.877339	1.25515	1.2426	0.859647	1.20594
XOO1126	XOO1126	hypothetical protein	S	1	1.25228	1.29167	1.22252	1.01111	1.39068	1.30657	1.09512	1.09485	1	0.460602	0.714123	0.547649	0.695294	0.554565	0.845901	0.825536	0.884294
XOO1127	rpiA	ribose-5-phosphate isomerase A	G	1	1.05096	0.843993	0.954532	0.990879	1.05854	1.13077	0.990706	1.21468	1	1.13705	1.08128	0.902261	0.944219	0.952777	1.02503	0.815942	0.909131
XOO1128	XOO1128	hypothetical protein	S	1	1.12742	0.911132	0.982581	1.14028	1.15778	1.03708	1.02436	1.29534	1	0.959779	0.878601	1.11786	0.969328	1.00202	1.05652	0.973044	1.17785
XOO1129	XOO1129	hypothetical protein	H	1	1.3013	0.985215	1.03424	1.02717	1.1697	1.03994	1.32166	1.06281	1	1.25589		0.846409		1.01289		0.762886
XOO1130	XOO1130	hypothetical protein	S	1	1.18013	0.999087	1.09205	0.954539	0.890768	0.8465	1.23461	0.867875	1	1.04057	0.942433	0.939989	0.868095	0.934585	0.972273	0.830475	0.823137
XOO1131	XOO1131	hypothetical protein		1	0.911518	0.917323	0.936189	0.979492	0.677906	0.828464	0.964753	0.797013	1	0.654842	0.975328	0.708131	0.920347	0.743906	0.858624	0.746454	0.935366
XOO1132	XOO1132	hypothetical protein	S	1	1.17652	1.10777	1.12593	1.03136	1.36375	1.23931	1.33326	1.20336	1	1.0514	0.797417	1.35286	1.02776	1.01425	1.03799	1.40993	1.08439
XOO1133	pepP	aminopeptidase	E	1	1.13316	0.805446	0.878962	0.862905	1.16987	1.03982	1.1102	0.954051	1	1.34714	1.28358	1.15267	1.10315	1.30002	1.07269	1.41369	1.13519
XOO1134	XOO1134			1							0.790368	1.11895	1
XOO1135	XOO1135			1							0.520512	0.483783	1
XOO1136	XOO1136	transposase	L	1	1.70551	1.04798	1.41666	1.21607	1.12238	1.5089			1
XOO1137	pepQ	proline dipeptidase	E	1	0.717985	0.866981	0.795445	0.81466	0.733555	0.648701	0.864212	0.98391	1	0.697434	1.0041	0.726634	0.775891	0.748368	0.883087	0.708789	1.01532
XOO1138	XOO1138	hypothetical protein		1	1.76869	1.24968	1.23892	0.87974	1.03319	1.24164	0.898604	1.00759	1	1.61432	2.79311	0.681718	2.19164	0.665551	2.26052	0.813119	2.21521
XOO1139	XOO1139	hypothetical protein	K	1	1.40235	1.19842	1.17603	0.939581	1.00456	0.881325	0.978236	1.10823	1	0.708225	1.15514	0.716801	0.998701	0.704098	1.01463	0.590359	0.879397
XOO1140	HemN	coproporphyrinogen III oxidase	H	1	0.944692	0.730251	0.76686	0.819722	0.771112	0.931261	1.20195	1.14969	1	0.933871	1.41657	1.0686	0.895355	0.818062	0.94341	0.929489	0.676906
XOO1141	XOO1141	deoxyribonucleotide triphosphate pyrophosphatase	F	1	0.949013	0.821268	0.827671	0.753456	1.01875	0.932317	1.40546	1.39152	1	0.721476	0.846456	0.892431	1.049	0.899456	1.52964	1.06713	1.74883
XOO1142	GloA	hypothetical protein	E	1	0.841714	0.834944	0.843977	0.778724	1.0121	0.778794	1.46737	1.35221	1		1.89707		2.73374		2.37228		1.52208
XOO1143	rph	ribonuclease PH	J	1	0.814227	0.769418	0.771745	0.653258	0.929322	0.934563	1.22132	0.926423	1	1.12626	1.07572	1.12958	1.08714	1.24532	1.15286	1.07662	1.14813
XOO1144	XOO1144	hypothetical protein	S	1	0.901237	0.667989	0.656217	0.612189	0.765188	0.667124	0.978712	0.909322	1	1.14875	0.954821	1.12175	1.26738	0.991241	1.05259	0.849909	0.943201
XOO1145	gmk	guanylate kinase	F	1	1.09098	0.991348	0.918737	0.839164	1.09543	0.934724	1.4055	1.27887	1	1.8822	1.18605	1.63448	1.19486	1.50359	1.22632	1.5648	1.19457
XOO1146	XOO1146	transposase	L	1	0.864405	0.88746	0.746444	0.850428	0.763585	0.81618	0.472985	0.378247	1
XOO1147	XOO1147	transposase	L	1	0.909816	0.670808	0.616914	0.592956	0.86083	0.674615	0.750299	1.09965	1
XOO1148	rpoZ	DNA-directed RNA polymerase subunit omega	K	1	0.7551	0.86	0.80837	0.974062	1.08977	0.95705	1.48078	1.27102	1	2.10669	3.82445	1.7887	3.75688	1.86893	2.95983	1.84968	2.09373
XOO1149	spoT	pentaphosphateguanosine-3'-pyrophosphohydrolase	TK	1	1.43128	1.33468	1.35069	1.28182	1.20216	1.34484	1.1342	1.10067	1	1.00168	0.809695	0.893225	0.801117	0.905923	0.721982	0.892395	0.911972
XOO1150	yjgF	translation initiation inhibitor	J	1	1.0883	0.815981	0.91055	0.930756	1.09479	1.1825	0.629235	0.500498	1	1.0151	1.24815	1.19116	1.09738	0.976767	1.29989	0.702408	1.14883
XOO1151	recG	ATP-dependent DNA helicase RecG	LK	1	1.18383	1.02181	1.03939	0.98817	1.35206	1.31792	1.12495	1.01495	1	1.03013	1.52054	0.959368	1.39502	0.758552	1.37495	0.714758	1.11447
XOO1152	URH1	inosine-uridine preferring nucleoside hydrolase	F	1	1.27581	0.97271	1.06217	0.834597	1.10757	1.13362	0.839713	0.82673	1	0.679815	1.08714	0.528224	0.634175	0.614226	0.928062	0.6551	1.01988
XOO1153	rpmE	50S ribosomal protein L31	J	1	0.903938	0.920524	0.956191	1.33649	1.18511	0.834696	2.30385	1.56775	1	0.616339	1.26551	0.777129	1.16533	0.808871	1.59331	0.615171	1.52792
XOO1154	gltA	type II citrate synthase	C	1	0.882204	0.958933	1.00879	1.08828	1.10823	1.15523	1.09195	0.927425	1	0.820975	1.07158	0.912687	1.13832	0.875723	1.16795	0.72683	1.10292
XOO1155	XOO1155	hypothetical protein		1	1.91104	1.63758	1.534	1.01413	1.08092	1.29539	0.589835	0.539795	1	0.957461		0.670628		0.620626		0.63212
XOO1156	mrcA	penicillin-binding protein 1A	M	1	1.23226	1.09941	1.08358	0.90249	0.822808	0.845761	1.03937	0.953222	1	0.912491	1.12535	0.929422	1.17483	0.923078	1.27474	0.948712	1.16826
XOO1157	pilM	fimbrial assembly membrane protein	NU	1	1.20127	0.630279	0.579503	0.631566	0.762764	0.749098	1.22457	1.06239	1	0.926576	1.22418	0.950576	1.06132	0.955122	1.11163	0.960923	1.04521
XOO1158	pilN	fimbrial assembly membrane protein	NU	1	1.19333	0.646888	0.489275	0.654937	0.664536	0.706763	0.950856	1.1377	1	0.954501	1.33679	0.739564	1.6488	0.823571	1.37321	0.954303	1.1406
XOO1159	pilO	fimbrial assembly membrane protein	NU	1	1.17209	0.640171	0.51788	0.602828	0.66959	0.697834	0.985134	1.13131	1	1.13915	2.06461	1.09986	1.93743	1.03156	1.44916	0.927173	1.51631
XOO1160	pilP	fimbrial assembly protein	NU	1	1.56844	0.775389	0.62681	0.692422	0.804224	0.900704	0.88371	0.897983	1	1.27504	1.23941	0.793827	0.957037	0.986833	1.02954	0.781879	1.04751
XOO1161	pilQ	fimbrial assembly protein	U	1	1.02041	0.699622	0.467108	0.529109	0.597644	0.683988	1.01838	1.00716	1	1.26475	1.03262	1.30057	0.89635	1.42806	0.668863	1.4541	0.792113
XOO1162	XOO1162	transposase	L	1	1.40668	1.17539	1.07062	1.30052	1.4257	1.45478	1.46577	2.12219	1
XOO1163	XOO1163			1							1.33936	1.13281	1
XOO1164	XOO1164	transposase	L	1	1.22222	1.28843	1.31072	0.916173	0.94777	0.835826			1
XOO1165	XOO1165	transposase	L	1	1.06803	1.20214	1.08898	0.778558	0.899312	1.02915	1.12383	0.850655	1
XOO1166	XOO1166			1							0.825922	0.699893	1
XOO1167	moxR	methanol dehydrogenase regulatory protein	R	1	1.50352	1.30532	1.03093	0.703464	0.758505	0.827896	0.613154	0.682	1	1.08613	1.1199	1.01127	1.07022	0.877927	1.19587	0.837561	0.947085
XOO1168	XOO1168	hypothetical protein	R	1	1.88083	1.60024	1.31271	0.74717	1.02587	0.894015	0.726472	0.588201	1	0.816377	1.0957	0.993012	0.920202	1.10031	0.897846	1.34354	0.790918
XOO1169	XOO1169	hypothetical protein		1	1.78369	1.57532	1.20652	0.691279	0.813995	0.847071	0.413809	0.737834	1	1.32459	0.905743	1.22575	0.816384	1.17432	0.849189	1.40454	0.841437
XOO1170	ChlD	hypothetical protein	H	1	1.78905	1.51805	1.3516	0.798268	0.848122	0.898885	0.919004	0.885317	1	1.01267	1.15464	1.00228	0.984535	0.946786	0.920682	0.866875	0.871985
XOO1171	TolA	hypothetical protein	M	1	1.72405	1.49349	1.32397	0.708704	0.926109	0.86538	0.631544	0.754733	1	1.05046	1.01735	1.10442	0.991296	0.923896	0.881221	1.13291	0.83297
XOO1172	XOO1172			1									1
XOO1173	XOO1173			1									1
XOO1174	XOO1174	hypothetical protein		1	1.45272	1.20484	1.08263	0.631066	0.694393	0.668017	0.568335	0.695978	1	0.978293	1.05756	0.895623	1.09059	0.867219	1.00609	0.970776	1.00744
XOO1175	gltP	proton glutamate symport protein	C	1	1.17232	0.877769	0.934612	0.81219	1.04255	0.944442	1.09005	1.06407	1
XOO1176	tktA	transketolase	G	1	0.770732	0.883521	1.0025	1.12967	1.30331	1.41042	0.941382	0.980887	1	0.929448	0.768163	0.886176	0.90028	0.925871	0.903156	1.0138	0.912673
XOO1177	fhuE	outer membrane receptor for ferric iron uptake	P	1	0.939043	1.84782	1.14116	1.27553	0.726624	0.793177	0.790763	0.950058	1
XOO1178	NlpD	hypothetical protein	M	1	1.33021	1.63222	1.39807	1.51024	1.10104	0.863859	0.812284	0.888181	1
XOO1179	ErfK	hypothetical protein	S	1	0.903645	1.30222	0.990763	0.937004	0.403351	0.365993	0.628657	1.0832	1	0.807029	0.592217	0.49968	0.584929	0.625239	0.488097	0.868992	1.00751
XOO1180	cirA	TonB-dependent receptor	P	1	1.726	2.58084	2.52518	1.47425	1.4843	1.85224	1.07182	1.12968	1
XOO1181	XOO1181	hypothetical protein		1	2.8745	1.84224	2.34173	1.80617	1.58682	0.39569	0.986487	1.21772	1
XOO1182	ACH1	hypothetical protein	C	1	0.878342	0.951581	1.06163	1.47513	1.70839	1.88841	1.68869	1.24041	1		0.474122		0.858776		0.942175		0.64816
XOO1183	XOO1183	hypothetical protein		1	1.03865	0.471774	0.920225	0.951591	1.00942	1.03622	0.977418	1.53179	1
XOO1184	FAA1	long-chain acyl-CoA synthetase	I	1	2.79924	2.59918	2.8772	1.81064	2.67309	3.12542	1.31902	1.2308	1
XOO1185	TenA	hypothetical protein	K	1	1.264	1.70296	1.07893	1.42833	1.37555	1.17564	0.576311	0.636163	1
XOO1186	DltE	short chain dehydrogenase	R	1	3.48357	1.70739	2.0803	1.64503	3.61849	3.30525	0.983906	0.863128	1
XOO1187	XOO1187	hypothetical protein		1	1.24923	1.36172	1.41383	1.334	1.36172	1.58599	0.557193	1.34788	1
XOO1188	OmpR	response regulator	TK	1	0.627581	0.504116	0.430851	0.603671	0.519407	0.59635	0.673115	0.727915	1	0.955853	1.33088	0.83163	1.18694	0.808942	1.05417	0.511807	1.00731
XOO1189	BaeS	Signal transduction histidine kinase	T	1	0.708803	0.626389	0.504835	0.561481	0.524705	0.526005	0.904211	0.861008	1
XOO1190	blaI	BlaI family transcriptional regulator	K	1	0.726247	0.867712	0.827382	0.851509	0.810379	0.802192	0.956145	0.716123	1	0.667278	1.1451	0.717787	1.63332	0.848843	1.023	0.512488	1.00048
XOO1191	MecR1	TonB-like protein	KT	1	1.7844	1.36411	1.5128	1.13858	1.37667	1.50021	1.35284	1.22005	1	0.639308	0.655079	0.650144	0.806087	0.824571	0.811386	0.954375	1.00636
XOO1192	XOO1192	hypothetical protein		1	1.84001	1.1349	1.40271	1.03676	1.35515	1.37112	0.895087	0.929593	1	0.972199	0.981191	0.849472	1.00935	0.714208	0.936569	1.76542	1.22753
XOO1193	modC	molybdate ABC transporter ATP-binding protein	P	1	1.36698	1.12959	0.998233	0.901731	0.956771	1.0674	1.08476	0.549176	1	0.939729	0.870656	0.907181	0.982246	0.816546	0.926598	0.84964	0.749558
XOO1194	modB	molybdate ABC transporter permease	P	1	1.43505	1.39467	1.16265	1.2302	1.15818	0.947892	0.984993	0.640164	1
XOO1195	modA	molybdate-binding periplasmic protein; permease	P	1	0.924101	0.803001	0.767993	0.74513	0.753091	0.719841	0.52785	0.744282	1	1.03535	0.958322	0.850638	1.03285	0.711391	0.899629	0.826427	0.742839
XOO1196	GloB	beta-lactamase	R	1	1.00312	0.912421	0.958882	0.796322	0.863085	0.940062	0.93378	0.859675	1	1.00648	0.859521	1.07156	0.938854	0.890161	0.935736	0.883145	1.03387
XOO1197	XOO1197	endonuclease		1	0.976069	0.954442	0.838949	0.671665	0.966877	0.888022	1.12856	1.06306	1	0.428666	0.643436	0.587046	0.609343	0.505179	0.626028	0.398816	0.708969
XOO1198	XOO1198	ISXo8 transposase	L	1	1.06181	0.928847	1.01724	1.1648	1.08562	1.37999	1.18125	1.05444	1
XOO1199	XOO1199	ISXo8 transposase	L	1	1.29002	1.43955	1.1649	1.12373	1.80344	1.60935	1.24771	2.14518	1
XOO1200				1									1
XOO1201	omp21	hypothetical protein	M	1	1.84893	1.55513	1.40623	1.41437	1.7607	1.68409	1.33901	1.36819	1
XOO1202	ompW	outer membrane protein W	M	1	1.78841	1.44914	1.56629	1.66257	2.16975	1.57189	1.00631	0.531096	1
XOO1203	gapA	glyceraldehyde-3-phosphate dehydrogenase	G	1	0.633301	0.564317	0.585069	0.650927	0.650287	0.676917	1.00739	1.1177	1	0.991149	0.809177	0.893293	1.16738	0.871924	0.867206	1.05606	0.916526
XOO1204	XOO1204	transposase	L	1							0.0100979	0.143668	1
XOO1205	XOO1205			1									1
XOO1206	XOO1206	transposase		1	1.46865	1.05945	1.20082	1.07527	1.39697	1.65784	0.884307	0.803171	1
XOO1207	colS	two-component system sensor protein	T	1	1.26583	1.3264	1.06356	1.00733	1.07323	1.01064	1.28743	1.1762	1	1.02269	1.2169	1.09385	1.49972	1.10283	1.18192	1.01914	1.03365
XOO1208	colR	two-component system regulatory protein	TK	1	1.45264	1.82786	1.59467	1.00047	0.867577	0.849597	0.91993	1.03455	1	0.827869	0.756844	0.792978	0.557327	0.823059	0.647373	0.755826	0.792301
XOO1209	XOO1209	hypothetical protein		1	1.03735	1.66248	1.16502	0.869451	0.696966	0.772815	0.928086	1.27261	1
XOO1210	rimK	ribosomal protein S6 modification protein	HJ	1	1.39709	1.49722	1.13085	1.0142	1.15037	1.1198	0.998182	1.02753	1	0.950008	0.940923	1.10462	0.763044	0.848796	0.926551	1.00397	0.812326
XOO1211	tnp	transposase	L	1	0.451539	0.435552	0.318326	0.410588	0.363348	0.378257	1.2224	0.851211	1
XOO1212	DedA	hypothetical protein	S	1	1.41286	0.927178	0.745742	0.826621	1.05659	1.20419	0.909993	1.01385	1	1.1184	0.772225	1.02475	0.771541	0.959646	0.734798	0.999796	0.756252
XOO1213	XOO1213	serine/threonine protein kinase	T	1	1.45063	0.861085	1.04392	0.853526	1.18385	1.39533	1.47324	1.19316	1		0.456052		0.554306		0.672779		0.804843
XOO1214	XOO1214	transposase	L	1					1.19778				1
XOO1215	XOO1215	transposase	L	1	1.28061	1.16684	1.17406	1.58899	0.82129	1.86988	1.59214	1.39137	1
XOO1216	XOO1216	hypothetical protein		1	3.29057	1.84336	0.634373	1.2692	1.01877	1.56938	1.86035	3.35363	1
XOO1217	XOO1217	hypothetical protein		1	0.964882	0.21881	0.567951	0.716174	0.383871	1.66984	1.31075	0.760293	1
XOO1218	kch	ion transporter	P	1	1.05014	0.819307	0.746228	0.664846	0.778697	0.755564	1.4104	1.20271	1
XOO1219	argD	acetylornithine transaminase protein	E	1	1.03342	1.04941	1.09094	1.08124	1.2571	1.36594	0.613438	0.310588	1	0.862812	1.17521	0.922334	0.916653	0.886801	1.13689	0.736284	1.21465
XOO1220	XOO1220	hydrolase	R	1	1.57721	1.06921	1.55079	1.28296	1.54505	1.33239	1.22428	1.18296	1
XOO1221	fhuA			1							1.22503	0.872244	1
XOO1223	XOO1223			1									1
XOO1224				1									1
XOO1225	CccA	cytochrome C6	C	1	1.06739	0.910622	0.773376	0.701167	1.15219	1.14146	0.925618	0.713073	1
XOO1226	tdcF	hypothetical protein	J	1	0.856731	0.676035	0.78515	0.794708	0.811125	0.849575	0.913296	0.67079	1	0.97675	0.946442	0.935701	1.0431	0.918606	0.953832	0.935377	0.98125
XOO1227	hisC			1									1
XOO1228				1									1
XOO1229	az1	electron transfer protein azurin I	C	1	0.674873	0.618559	0.718642	0.509531	0.494578	0.506956	0.442985	1.11383	1	0.770858		0.51432		0.440257		0.696133
XOO1230	acoK			1							1.08242	1.0551	1	1.22683	0.616057	1.02725	0.909929	1.12369	1.07838	1.00921	1.12281
XOO1232	hemL	glutamate-1-semialdehyde aminotransferase	H	1	1.10906	0.916724	0.92584	0.775836	0.972822	1.0799	0.968841	0.874721	1	0.874188	1.03422	0.87957	1.07498	0.881754	0.993422	0.978925	1.08336
XOO1233	FepA	Oar protein	P	1	0.95188	1.16109	1.13772	1.10388	1.11962	1.13275	1.21106	1.36465	1	1.15622	0.822104	1.05653	0.751922	0.920416	0.748121	0.92599	0.808343
XOO1234	Tra8	hypothetical protein	L	1	1.60538	3.67589	1.59853	1.92059	1.21991	3.13088	2.51915	1.02124	1
XOO1235	Tra5	transposase	L	1	3.76203	2.74759	2.84447	3.03663	3.70003	4.89963	1.53699	1.21022	1
XOO1236	XOO1236	hypothetical protein		1	1.30705	1.61535	1.38489	0.967179	1.26725	2.18615	1.15916	0.452747	1
XOO1237	avrB6	avirulence protein		1	1.38526	1.4691	1.40256	1.30603	1.16815	1.19966	0.742175	0.851217	1	1.03495		0.770956		0.776122		0.594883
XOO1238	XOO1238	avirulence protein		1	2.03526	1.75752	2.01976	1.70815	1.76367	1.653	0.709048	0.712859	1
XOO1239	avrXa3	avirulence protein		1	0.847941	1.13437	0.839692	0.927722	0.792873	0.747745	0.996118	2.24787	1
XOO1240	Tra8	IS30 family transposase	L	1	0.868345	0.690388	0.92758	0.502259	0.727572	0.70273	2.478	3.31054	1
XOO1241	Tra8	hypothetical protein	L	1	1.53406		1.25612	0.550331	2.1882		0.33953	0.503957	1
XOO1242	hemE	uroporphyrinogen decarboxylase	H	1	1.18047	1.32781	1.16881	0.904856	0.997945	1.06219	1.03156	0.978951	1	2.41105	1.08171	1.79388	1.11652	1.73572	1.17253	1.82255	1.13767
XOO1243	aroB	3-dehydroquinate synthase	E	1	1.03256	1.00621	1.11687	0.931864	1.1275	1.1435	1.14684	1.00667	1	0.86465	1.15051	0.809882	1.16123	0.78953	1.20313	0.707621	1.10528
XOO1244	aroK	shikimate kinase	E	1	0.951676	0.90675	1.15842	1.08423	0.93652	1.08021	0.791171	0.739268	1		1.32692		1.28503		1.1725		1.03659
XOO1245	pdxH	pyridoxamine 5'-phosphate oxidase	H	1	0.793825	0.763601	0.797838	0.742765	0.824031	0.756385	0.674498	0.75793	1	1.00849	0.727617	1.08615	1.03196	1.07779	0.748032	0.866149	0.946256
XOO1246	XOO1246	hypothetical protein	S	1	1.01741	1.04605	0.953179	0.73189	0.691297	0.706306	0.707434	0.771454	1	1.16148	1.04488	1.30875	1.13613	1.05211	1.12428	1.14207	1.07571
XOO1247	PspA	hypothetical protein	KT	1	1.23943	1.33531	1.23061	0.933481	0.939503	0.842042	0.95347	1.05299	1	1.04939	0.894079	1.01634	0.992826	0.95387	0.961703	0.948074	0.862574
XOO1248	Kch	potassium channel-like protein	P	1	1.56853	1.75504	1.6643	1.17526	1.19944	1.36191	0.896445	0.923669	1	1.62244		0.925807		0.857134		0.659774
XOO1249	XOO1249	hypothetical protein		1	0.971286	1.28804	1.08574	1.05757	0.880368	0.797324	0.778953	0.778536	1	1.01059	1.07541	0.995482	0.895013	1.04194	1.06716	1.69714	0.810182
XOO1250	XOO1250	hypothetical protein	S	1	0.949871	0.98684	0.939873	0.771483	0.724301	0.656268	1.04213	0.658894	1
XOO1251	XOO1251	hypothetical protein	S	1	1.16886	1.36226	1.19017	0.834147	0.993064	0.997976	1.1173	1.50893	1	1.05706	1.30267	0.934923	0.975073	0.919765	1.21777	0.923926	1.07958
XOO1252	Gsp	synthetase/amidase	E	1	1.05922	1.16169	1.11247	0.920883	0.888584	0.837011	0.618131	0.624031	1	0.816442	0.885627	0.842695	0.929698	0.764322	0.950813	0.627034	0.837574
XOO1253	ptr			1									1
XOO1256	ptr			1							0.777748	0.735819	1
XOO1257	soxR	SoxR family transcriptional regulator	K	1	2.05898	1.24821	2.05266	1.55437	2.11279	1.99825	1.91366	1.3281	1
XOO1258	XOO1258			1									1
XOO1260	fecA	TonB-dependent receptor	P	1	0.92372	0.555798	0.60059	0.654192	0.538376	0.52439	0.858818	0.969208	1	1.00051	0.758002	1.0194	0.781539	0.805876	0.635666	0.708322	0.652854
XOO1261	XOO1261	hypothetical protein		1	0.713952	0.430591	0.413895	0.298458	0.343701	0.301125	0.846526	0.632232	1	0.986404	0.602184	0.571264	1.00364	0.892158	0.907163	0.621484	0.924637
XOO1262	XOO1262	hypothetical protein	S	1	0.75203	0.437932	0.443399	0.347657	0.356236	0.356206	0.909014	0.773308	1	4.16601	1.34236	3.38561	1.8342	2.30596	1.18294	2.54136	1.11034
XOO1263	prnA	tryptophan halogenase	C	1	0.693543	0.351461	0.308112	0.244769	0.211826	0.204652	0.582165	0.701325	1	0.416116	0.689508	0.391111	0.616035	0.485206	0.553025	0.506416	0.661608
XOO1264	ElaC	hydrolase	R	1	1.10161	0.670093	0.548581	0.490383	0.475904	0.527169	1.33363	0.947609	1	1.53304	0.596706	0.794608	0.651292	1.03576	0.365278	0.877939	0.544254
XOO1265	XOO1265	hypothetical protein		1	0.481934	0.303839	0.491086	0.428118	0.425176	0.18407	0.942868	0.80905	1
XOO1266	XOO1266	endoproteinase ArgC		1	0.496163	0.454133	0.518296	0.444438	0.512983	0.531847	1.14451	0.867714	1	0.712864	0.486669	0.573487	0.608727	0.640109	0.585339	0.763253	0.831169
XOO1267	PotE	amino acid transporter	E	1	1.38832	1.4617	1.39259	1.0118	0.967606	1.45042	1.69923	1.29443	1	1.17637	1.07857	0.915194	0.951816	1.23915	1.1551	1.09152	0.766919
XOO1268	ahyR	AhyR/AsaR family transcriptional regulator	TK	1	1.9708	1.95065	1.68064	1.16892	0.977499	1.12913	0.766109	0.775336	1	0.862503		0.689899		0.706379		0.759598
XOO1269	MhpC	proline imino-peptidase	R	1	3.59828	2.53386	2.22836	1.88026	1.64442	2.47642	1.43949	0.874444	1
XOO1270	gabP	amino acid transporter	E	1	1.82198	0.979157	1.18786	0.937819	1.28697	1.3301	1.03633	0.818619	1
XOO1271	XOO1271			1							0.633738	0.886612	1
XOO1272	XOO1272	transposase	L	1	2.19795	2.00433	1.97065	1.97063	1.55633	1.20329			1
XOO1273	CydA	quinol oxidase subunit I	C	1	4.54029	4.18187	3.45301	3.48742	4.27399	5.04038	0.666581	0.623455	1
XOO1274	qxtB	quinol oxidase subunit II	C	1	3.04775	2.86266	2.68751	2.76444	3.01064	3.86315	1.10511	0.960424	1		0.672939		0.731479		0.701107		0.751098
XOO1275	XOO1275	hypothetical protein	R	1	1.15057	1.53384	1.26613	0.986997	1.17054	1.32986	0.770706	0.665377	1	1.05861	0.967976	0.982098	0.842517	0.821598	0.87271	0.81349	1.14793
XOO1276	mgtE	Mg++ transporter	P	1	1.24786	1.00347	1.06115	1.03252	1.18162	1.23899	1.20194	1.18835	1	1.2993		0.723454	0.362229	0.985208	0.976451	1.02809	1.37283
XOO1277	ptsI	phosphotransferase system enzyme I	G	1	2.01498	1.74555	1.82669	1.30323	1.5278	1.63086	0.958802	0.900372	1	1.62784	1.51657	1.48281	1.00174	1.48056	1.35111	1.44988	1.16391
XOO1278	ptsH	phosphotransferase system HPr enzyme	G	1	1.35132	1.55958	1.50088	1.26178	1.21439	1.17897	1.23975	1.06384	1	0.501357	2.36936	0.906605	1.00338	0.761421	0.785866	0.335245	1.297
XOO1279	ManX	hypothetical protein	G	1	2.08805	1.59827	1.89189	1.33334	1.53417	1.86559	1.00209	0.996494	1
XOO1280	XOO1280	hypothetical protein	R	1	1.09377	1.07754	1.06201	0.871967	1.04543	1.16452	0.776612	0.99488	1	1.15259	1.28703	1.09213	1.25403	1.05157	1.21619	0.992934	1.19558
XOO1281	ptsK	HPr kinase/phosphorylase	T	1	0.988827	1.01338	0.975407	0.90047	0.952906	0.951563	0.81168	0.882073	1	0.842517	0.976684	0.82768	1.18934	0.816611	1.11163	0.898483	1.00519
XOO1282	ptsN	nitrogen regulatory IIA protein	GT	1	0.888714	1.0272	1.0678	0.681905	1.03398	1.15779	0.65103	0.576332	1	1.47163	1.08611	0.983461	0.834831	1.02788	1.05433	1.19515	0.981881
XOO1283	XOO1283	sigma-54 modulation protein	J	1	1.30175	1.58916	1.32131	0.923256	0.763981	0.918093	0.399825	0.477371	1	0.187292	0.44787	0.235668	0.19727	0.18467	0.185977	0.185961	0.344728
XOO1284	rpoN	RNA polymerase factor sigma-54	K	1	1.42554	1.68566	1.43287	1.04614	1.1821	1.13963	1.19333	1.23938	1	1.01538	1.16601	0.876368	0.947288	0.806858	0.829745	0.929467	0.976814
XOO1285	yhbG	ABC transporter ATP-binding protein	R	1	1.52006	1.7887	1.42727	1.08755	0.979551	1.02046	0.916399	0.839369	1	1.36888	1.09563	0.941557	0.857508	1.12257	1.08108	0.994599	1.04001
XOO1286	XOO1286	hypothetical protein	S	1	1.31261	1.58408	1.11893	0.918809	0.767814	0.768197	0.920682	1.01869	1	0.805448	0.844538	0.577723	0.923143	0.727915	0.818706	0.728786	0.919619
XOO1287	XOO1287	hypothetical protein	S	1	1.49973	1.83833	1.30925	0.995961	0.967151	0.969188	0.942542	1.09674	1	1.49926	1.76323	0.810745	1.52174	1.1683	1.50358	1.11521	1.21865
XOO1288	XOO1288	hypothetical protein	R	1	2.04576	1.9631	1.53494	0.982135	1.02881	0.932363	0.869317	1.17197	1	1.06243		0.819902		0.881754		0.816678
XOO1289	kpsF	polysialic acid capsule expression protein	M	1	1.70836	1.77	1.32	0.957198	1.32308	1.45128	1.0964	1.04625	1	1.0857	2.0389	1.04185	1.87241	1.06285	1.89278	0.984325	1.73756
XOO1290	murA	UDP-N-acetylglucosamine1-carboxyvinyltransferase	M	1	0.690676	0.66102	0.684044	0.57933	0.760394	0.779184	1.04738	1.00634	1	0.626403	0.685626	0.750682	0.859693	0.847423	0.963966	1.07328	0.866463
XOO1291	XOO1291	hypothetical protein		1	0.825538	0.830996	0.739359	0.838812	0.856224	0.679801	1.64615	0.985939	1	0.768866	1.11012	0.886768	1.36444	0.699458	1.37461	0.99722	1.13357
XOO1292	XOO1292	hypothetical protein		1	1.83308	2.87222	1.88467	1.08123	0.816967	0.810677	0.549843	0.615614	1	0.719237	1.00517	0.790092	0.947067	0.817072	0.978466	0.735111	0.963085
XOO1293	XOO1293	hypothetical protein		1	2.70723	2.91175	1.90189	1.15801	1.03951	1.07914	0.616577	0.757793	1	1.30907	1.18765	1.28987	0.893751	1.25018	1.16699	1.16088	1.08297
XOO1294	purN	phosphoribosylglycinamide formyltransferase	F	1	1.21066	0.789372	0.701707	0.884527	1.21805	1.05585	1.05443	1.42949	1
XOO1295	XOO1295	hypothetical protein	S	1	0.929557	0.944127	0.859036	1.31699	0.979509	1.24101	0.996582	1.20178	1
XOO1296	XOO1296	hypothetical protein		1	1.22221	0.755394	0.948759	1.01674	1.41655	1.33236	2.3495	2.0477	1
XOO1297	purM	phosphoribosylaminoimidazole synthetase	F	1	1.04012	0.849436	0.861358	0.860657	1.16763	1.08441	1.07604	0.915521	1	0.784428	0.959228	0.828178	1.06878	0.85393	1.17267	0.900012	1.11949
XOO1298	XOO1298	hypothetical protein	S	1	1.26529	0.949654	0.858373	0.808461	1.05038	1.08544	0.960574	1.27383	1	1.17749	1.11655	0.954199	1.2134	1.18187	1.25404	1.51907	1.13243
XOO1299	perM	permease	R	1	1.21354	0.90616	1.00123	0.970982	1.06474	1.0717	1.24589	1.33195	1	0.682679	0.969909	0.685227	0.943734	0.719974	0.995069	1.01576	0.987729
XOO1300	DnaA	hypothetical protein	L	1	1.38654	0.83484	0.883206	0.863501	1.18447	1.16841	2.25318	0.923227	1	1.06271		0.988916		1.07031		1.26344
XOO1301	XOO1301			1							1.20474	1.33155	1
XOO1302		nucleotidyl transferase	MJ	1	2.28203	2.81937	1.72346	1.20614	1.03476	1.12907			1
XOO1303	XOO1303	hypothetical protein	R	1	2.15099	2.76727	2.03756	1.21695	1.04652	1.03292	0.644488	0.87476	1	1.03524	0.913457	1.02794	1.15494	1.02905	2.04341	1.12507	2.36981
XOO1304	XOO1304	hypothetical protein	S	1	1.75579	2.01259	1.64182	1.04565	0.813736	0.827283	1.09512	1.36776	1
XOO1305	XOO1305	transposase		1	1.17941	1.61676	1.25223	1.3965	0.903972	1.4459	1.20598	2.5452	1
XOO1306				1									1
XOO1307	dapE			1									1
XOO1309	comEA	DNA transport competence protein	L	1	0.899724	1.36016	1.97554	5.19428	4.87233	4.01854	0.945989	0.949115	1
XOO1310	XOO1310			1							1.2147	1.38177	1	0.844653	0.830598	0.800555	0.896247	0.845354	1.00451	0.735741	0.979625
XOO1311	XOO1311			1									1
XOO1312	XOO1312			1									1
XOO1313	XOO1313			1							2.29198	0.938892	1
XOO1314	XOO1314	IS1478 transposase		1	1.87984	1.36961	1.17484	0.828459	0.736289	1.56591	1.33436	1.39657	1
XOO1315	XOO1315	transposase		1	1.24624	0.785444	0.843685	1.19585	0.715652	0.83226	0.165835	0.26676	1
XOO1316	lamA	endo-1,3-beta-glucanase		1	0.77195	0.94558	0.605126	0.496328	0.656435	0.218278			1
XOO1317	AbfA	alpha-L-arabinofuranosidase	G	1	2.29805	2.87191	2.08995	1.1748	0.931717	1.03852	0.706944	0.718573	1	0.46711	1.8059	0.462063	1.11791	0.547039	0.974916	0.584222	0.793696
XOO1318	galM	aldose 1-epimerase	G	1	1.02897	0.960137	0.872419	0.543186	0.588102	0.581145	0.888873	0.737018	1	0.718706	0.61388	0.698888	0.578368	0.681793	0.542093	0.607725	0.669518
XOO1319	XOO1319	hypothetical protein	R	1	1.16918	0.810086	0.873343	0.946451	1.13407	1.33828	1.23875	1.18607	1
XOO1320	XOO1320	transposase		1	0.762713	0.51178	0.676995	0.907936	0.808889	0.71447	0.280205	0.456855	1
XOO1321	ffh	signal recognition particle protein	U	1	0.85498	0.82064	0.84943	0.902255	0.90729	0.895399	1.16117	1.31071	1	1.60577	0.852942	1.42571	1.00993	1.48517	0.993739	1.46886	1.01155
XOO1322	XOO1322	hypothetical protein		1	1.22438	1.01154	0.963765	0.932957	1.12494	1.38191	1.03502	1.0115	1
XOO1323	XOO1323	2-nitropropane dioxygenase	R	1	1.47826	1.0639	1.17063	1.64267	2.19065	1.97386	1.2848	1.29741	1
XOO1324	IlvE	hypothetical protein	EH	1	1.47314	0.949626	1.14225	1.18426	1.82549	2.05058	1.20905	0.97962	1		1.80153		1.51561		1.4911		1.41255
XOO1325	rpsP	30S ribosomal protein S16	J	1	1.0045	1.04086	1.22878	1.49042	1.49673	1.38076	0.814324	1.03134	1	0.941334	1.13788	1.00707	1.20502	1.06972	1.48137	1.08927	1.49418
XOO1326	rimM	16S rRNA-processing protein RimM	J	1	1.236	1.2024	1.25894	1.55242	1.53725	1.35478	1.69673	0.868746	1	0.938642	0.757242	1.09033	1.42404	0.999545	1.25463	1.15022	1.40799
XOO1327	trmD	tRNA (guanine-N(1)-)-methyltransferase	J	1	1.50721	1.41605	1.49746	1.51618	2.16805	1.82836	1.55363	1.24383	1	1.59893	1.25587	1.47066	1.47384	1.63175	1.6925	1.48122	1.49973
XOO1328	rplS	50S ribosomal protein L19	J	1	1.15086	0.921633	0.977736	1.12799	1.20962	1.15012	1.72536	1.59217	1	0.717835	0.881623	0.942153	0.949037	1.08997	1.13125	0.593149	1.16624
XOO1329	NorM	hypothetical protein	V	1	1.21932	0.977719	0.814671	0.820806	0.921841	0.885262	0.878556	1.06631	1	1.01637	2.22047	0.935611	3.10926	1.19382	3.52306	0.921439	3.76224
XOO1330	hslR	heat shock protein 15-like protein	J	1	1.80113	1.15185	0.582662	0.916836	1.31307	1.71074	0.760865	1.06293	1	1.18544	1.08962	1.26021	0.92393	1.21515	1.27167	2.03322	1.3577
XOO1331	XOO1331	ISXo8 transposase		1	1.06755	1.27511	1.45382	2.11126	1.52034	1.51957	1.79491	1.93367	1
XOO1332	XOO1332	ISxac1 transposase		1	6.9057	1.22966	1.78667	2.83743	3.33199	8.03662	0.715403	1.08837	1
XOO1333	XOO1333	ISXo8 transposase	L	1	2.32345	0.624307	0.639113	2.12553	0.828029	1.83019	0.876037	1.40789	1
XOO1334	XOO1334	ISXo8 transposase	L	1	0.441556	0.114053	0.381728	0.697163	0.534664	1.00456	0.964884	1.2643	1
XOO1335	XOO1335	glutathione transferase		1	1.11033	0.827927	0.726482	0.926918	0.968151	1.31545	0.545102	2.27017	1
XOO1336	XOO1336	GIY-YIG nuclease superfamily protein	L	1	0.549993	0.334392	0.492682	0.533424	0.717411	0.915488	1.0194	1.70169	1
XOO1337	clpB	ATP-dependent Clp protease subunit	O	1	0.854238	0.980196	0.442645	0.60751	0.863465	1.33421	1.32939	1.83374	1	0.986198	1.09803	1.12374	0.882909	1.11429	1.15021	1.01362	1.01727
XOO1338	XOO1338	hypothetical protein		1	0.940761	1.07686	0.551967	0.554179	0.917061	1.2603	1.76374	1.68344	1	1.00525	0.970447	1.08158	0.533155	1.052	0.978149	1.10293	1.12031
XOO1339	Tra5	IS1404 transposase	L	1	1.59456	1.03332	1.26646	2.79943	1.29301	2.00958	0.835287	1.05576	1
XOO1340	XOO1340			1							0.971046	0.682355	1
XOO1341	XOO1341	IS1404 transposase		1	0.943086	0.988549	0.950712	0.94009	1.01524	0.997422	1.10559	1.33741	1
XOO1343	XOO1343	IS1478 transposase		1	0.774087	0.724597	0.694325	0.770628	0.834804	0.788102	1.29552	1.56089	1
XOO1344	XOO1344	ISxac3 transposase		1	2.89175	1.489	0.768736	1.67092	2.76491	5.60312	1.17806	0.991916	1
XOO1345	btuB	outer membrane receptor for transport of vitamin B	H	1	0.946431	0.810666	0.947442	1.00488	1.08042	1.01913	1.42277	1.49973	1	1.0989	0.984062	0.951774	1.0366	1.05348	0.90331	1.06563	0.972754
XOO1346	XOO1346	ISXo8 transposase	L	1	1.65918	1.2532	1.12074	0.984681	0.955075	1.08226	3.53267	3.07253	1
XOO1347	XOO1347	hypothetical protein		1	2.08543	1.41238	1.56705	1.02641	1.11093	1.26281	1.60916	1.04344	1
XOO1348	XOO1348	hypothetical protein		1	1.81238	1.51057	1.34989	1.0534	1.11203	0.948124	0.809668	0.860263	1
XOO1349	btuR	cob(I)alamin adenolsyltransferase	H	1	2.00497	1.5257	1.46428	1.07759	1.03374	0.815802	0.572198	0.718076	1	0.54511	1.18339	0.548917	1.06715	0.588753	1.011	0.524219	0.926445
XOO1350	cobU	adenosylcobinamide kinase	H	1	1.26431	1.06646	1.22876	0.896235	1.01499	0.813266	1.33827	0.886571	1
XOO1351	cobT	nicotinate-nucleotide--dimethylbenzimidazolephosphoribosyltransferase	H	1	1.6002	1.4864	1.43234	0.99487	1.1621	1.12456	0.856879	0.910946	1	0.82843	0.935208	0.929227	0.967302	0.774917	1.05757	0.90085	1.03401
XOO1352	GpmB	hypothetical protein	G	1	1.40649	1.4286	1.26933	1.1274	1.08854	0.875348	1.36407	0.770025	1	0.537573	0.660606	0.733755	0.64707	0.665416	0.609882	0.625223	0.818719
XOO1353	cobS	cobalamin synthase	H	1	1.70016	0.999543	1.22399	0.96425	1.0292	0.903416	0.796089	0.683514	1	0.771444		0.731952		0.613573		0.454974
XOO1354	lysA	diaminopimelate decarboxylase	E	1	1.03572	0.0783651	0.092634	0.100036	0.173481	0.42049	0.503886	0.442283	1	0.843442	0.40685	0.657064	0.518721	0.725264	0.45135	0.629907	0.530067
XOO1355	iucA	iron transporter	Q	1	0.66699	0.0578853	0.0712718	0.0801321	0.121094	0.294508	0.467681	0.593582	1	0.843796	0.790671	0.676242	0.810878	0.632467	0.684957	0.664854	0.776177
XOO1356	yceE	transporter	G	1	0.720997	0.0731584	0.0897089	0.0839603	0.166779	0.474311	0.626853	0.853017	1	0.795442	0.816983	0.81578	0.878479	0.667967	0.839406	0.711685	0.87547
XOO1357	RhbC	hypothetical protein	Q	1	0.305453	0.0399901	0.0584473	0.056557	0.109854	0.301819	0.505942	0.63803	1	0.881025	0.759863	0.873408	0.762068	0.772968	0.706159	0.850828	0.818785
XOO1358	CarB	hypothetical protein	EF	1	0.165204	0.0358146	0.0420252	0.047108	0.0903712	0.234574	0.414965	0.515703	1	0.930327	0.733114	0.764567	0.846764	0.696865	0.681151	0.721228	0.679163
XOO1359	fecA	citrate-dependent iron transporter	P	1	0.0286733	0.0390102	0.044468	0.120796	0.308113	0.750616	0.585678	0.809238	1	0.873939	0.903616	0.899306	0.866819	0.773305	0.77235	0.740766	0.896396
XOO1360	mphE	4-hydroxy-2-oxovalerate aldolase	G	1	0.0298953	0.049937	0.0673314	0.173007	0.507327	0.82763	0.788799	0.77528	1	1.01158	0.750755	0.827857	0.872037	0.808131	0.667306	0.786836	0.77579
XOO1361	Tra5	IS1404 transposase	L	1	1.33413	0.434077	0.986405	1.08145	1.23051	1.6329	1.00403	1.06115	1
XOO1362	ybaL	cation:proton antiporter	P	1	3.30611	2.84919	2.69957	2.24865	2.07643	2.09843	0.723669	0.942687	1	0.406111	0.617411	0.600945	0.778238	0.557482	0.812605	0.661382	0.923021
XOO1363	bfeA	ferric enterobactin receptor	P	1	0.877032	0.944461	1.16123	1.34417	1.06232	1.18677	0.81239	0.827771	1	1.08672	0.904894	1.043	0.837646	0.954785	0.685811	1.05844	0.68365
XOO1364	bfeA	ferric enterobactin receptor	P	1	0.686017	0.78778	1.13264	1.48725	1.26364	1.29992	1.0913	1.00516	1	0.8593	0.889101	1.0487	0.831883	0.922039	0.51441	0.989091	0.479168
XOO1365	GloA	hypothetical protein	E	1	1.46205	1.48574	1.1558	1.16267	1.04291	1.25666	1.97048	0.643593	1
XOO1366	bfeA	ferric enterobactin receptor	P	1	0.640876	0.722853	0.774685	0.656142	0.819369	1.11157	1.20285	0.75136	1	1.03839	1.00775	1.15483	1.05049	1.16327	0.844649	1.27411	0.883099
XOO1367	yheS	ABC transporter ATP-binding protein	R	1	0.91401	0.834439	0.906667	1.06833	1.45751	1.64868	1.32364	1.49643	1	0.922448	0.993623	1.0957	1.30235	1.12403	1.11074	1.10216	1.201
XOO1368	XOO1368	hypothetical protein		1	1.3384	1.41897	1.33471	1.8614	2.4777	2.60728	2.72566	3.83472	1
XOO1369	ampR	transcriptional activator ampR family	K	1	1.18603	1.39933	1.24964	1.10259	1.36271	1.36271	0.862097	0.866586	1	1.03856	1.19405	0.862992	1.0873	0.880694	1.05839	0.806231	1.17109
XOO1370	bla	beta lactamase	V	1	1.28799	1.11191	1.12485	1.06893	0.962935	0.964656	0.729158	0.629426	1
XOO1371	xynB	xylanase	I	1	1.4763	2.03411	1.24383	1.54201	1.48795	0.928005	0.601632	0.82769	1
XOO1372	XOO1372			1							0.939434	0.919556	1
XOO1374	XOO1374			1									1
XOO1375	XOO1375			1							1.58396	1.13111	1
XOO1376	XOO1376	hypothetical protein	S	1	1.15282	3.379	6.26849	0.295414	3.61238				1
XOO1377	XOO1377	hypothetical protein	S	1									1
XOO1378	XOO1378	transposase	L	1	2.04998	2.01915	2.25376	1.71019	2.55068	0.877801	1.0777	0.896101	1		0.883157		0.987971		0.85014		1.43011
XOO1379	hrpG	HrpG protein	TK	1	3.52214	4.84248	3.55976	1.71048	1.16091	1.20018	0.279565	0.339987	1	0.880911	0.996328	0.518785	0.821461	0.568173	0.723279	1.00451	0.756173
XOO1380	hrpXct	HrpX protein	K	1	2.10231	3.96188	5.78155	4.25906	2.19988	1.4302	0.215319	0.277602	1	0.856306	0.98209	0.59717	1.25205	0.614751	0.824009	0.908876	0.794551
XOO1381	hsp90xc	heat shock protein 90	O	1	1.65677	1.42267	1.52743	1.45338	1.62128	1.2518	1.15001	1.22912	1	1.14089	1.1158	1.10069	0.901816	1.10645	1.0984	1.06433	1.17341
XOO1382	XOO1382	hypothetical protein		1	1.67091	1.62967	1.56487	1.37008	1.66161	1.33881	0.981824	0.884667	1	1.449		1.00155		1.34109		1.51353
XOO1383	XOO1383	IS1478 transposase		1	1.49578	0.975836	0.886453	0.73041	0.81935	0.685269	0.853457	0.969466	1
XOO1384	XOO1384	IS1404 transposase		1	1.04866	1.15301	1.28185	1.00643	1.18502	1.65296	0.659524	0.777804	1
XOO1385	XOO1385	IS1478 transposase		1	1.1562	1.0685	1.07682	0.870806	1.00014	1.12254	0.602328	0.42153	1
XOO1386	tnpX1	IS1113 transposase	L	1	0.412752	2.12077	1.97638	1.6	1.29268	0.858407	1.21828	1.94997	1	0.845346	0.709456	0.834147	1.04652	0.822076	0.815666	0.896662	0.862201
XOO1387	GlnA	glutamine synthetase	E	1	0.725782	0.99702	0.755524	0.881285	0.595614	0.530395	0.979158	0.893993	1	0.450976	0.492951	0.594109	0.608513	0.581626	0.584252	0.590844	0.685426
XOO1388	MetA	homoserine O-succinyltransferase	E	1	0.605035	0.662052	0.612331	0.827817	0.386902	0.32145	0.847322	0.772461	1		0.678015		0.664936		0.743758		0.595103
XOO1389	rtxC	protein RtxC	I	1	0.706698	0.641231	0.530059	0.672402	0.3904	0.436615	0.652237	0.58953	1
XOO1390	rtxA	protein RtxA	E	1	0.720288	0.679412	0.527112	0.615886	0.446883	0.439312	0.827976	0.54624	1	0.596033	1.00451	0.556292	0.868209	0.583021	0.909725	0.533914	0.875603
XOO1391	XOO1391	hypothetical protein	E	1	0.665635	0.553477	0.525423	0.592408	0.408324	0.320394	0.971327	0.644076	1	0.714456	0.585897	0.541247	1.38621	0.616748	1.05611	0.46802	1.02123
XOO1392	XOO1392	IS1404 transposase		1							2.18799	1.0151	1
XOO1393	XOO1393	transposase		1	1.499	0.85514	1.30047	0.986794	1.7394	2.27334	1.37384	0.967509	1
XOO1394	XOO1394			1							1.67856	1.18172	1
XOO1395	XOO1395			1							0.93464	1.07196	1
XOO1396	XOO1396			1									1
XOO1397	XOO1397			1							1.57478	1.45611	1
XOO1398	tnpA			1							0.708371	0.675529	1
XOO1399	XOO1399	IS1479 transposase		1	0.36819	0.828795	0.448504	0.770105	0.595502	0.577541			1
XOO1400	bedB	benzene 1,2-dioxygenase ferredoxin protein	PR	1	1.88612	1.4523	1.09805	1.37817	2.07303	2.31014	1.78161	1.85363	1		0.816957		1.04344		1.06321		1.32692
XOO1401	RimI	acetyltransferase	R	1	1.44425	1.64378	1.40517	1.69951	2.65613	2.41327	1.74484	1.86543	1	1.33851	0.897071	1.13643	1.19003	1.38169	1.34004	1.1433	1.37992
XOO1402	nifS	cysteine desulfurase	E	1	1.25862	1.15622	1.05275	1.29796	2.03295	1.96105	1.31654	1.1976	1	1.45072	0.716991	1.51134	0.895459	1.48838	0.920815	1.41305	0.973935
XOO1403	ynhC	ABC transporter permease	O	1	1.544	1.17672	1.1836	1.31023	2.14381	2.31082	0.765169	0.928186	1	1.14228	1.27341	1.05076	1.22347	1.25909	1.32458	1.20168	1.28057
XOO1404	ynhD	ABC transporter ATP-binding protein	O	1	1.06719	1.02591	1.04604	1.36748	1.70266	1.68173	0.86253	0.688076	1	0.842294	0.982138	1.01883	0.718485	1.12207	0.752916	1.0315	0.985749
XOO1405	ynhE	cysteine desulfurase	O	1	1.48495	1.16674	1.12215	1.55772	1.98384	1.91358	1.09814	1.19205	1	0.564931	0.885794	0.773263	1.16888	0.816264	1.05181	0.847563	1.30822
XOO1406	XOO1406	hypothetical protein	K	1	1.37005	0.990223	1.03635	1.48422	1.80328	2.07656	1.17867	1.42037	1
XOO1407	XOO1407	hypothetical protein	R	1	0.665064	0.718131	0.725522	0.999986	1.04232	1.03286	1.40927	1.66397	1	1.82375	1.80198	1.44847	1.49637	1.34295	1.44048	1.16838	1.43618
XOO1408	pfpI			1									1
XOO1410	XOO1410	hypothetical protein		1	2.92331	3.50851	2.31372	1.33675	1.03119	1.11735	0.531852	0.831802	1
XOO1411	XOO1411	hypothetical protein		1	0.934398	0.843905	0.857453	0.995582	1.4953	1.59539	1.60442	1.82081	1	2.29094	16.7579	1.88853	11.9006	1.72282	15.3428	1.59501	9.09056
XOO1412	XOO1412	hypothetical protein		1	0.812743	0.75821	1.38653	2.51261	3.70578	5.20767	0.778844	2.31142	1
XOO1413	NlpD	peptidase	M	1	1.21054	1.3354	1.26639	1.27268	1.48876	1.57357	1.15488	0.968834	1
XOO1414	hup	histone-like protein		1	1.00527	1.17472	1.05531	1.0771	1.00302	0.905341	1.11834	1.18214	1	1.14194	0.948849	1.09272	1.05856	0.790412	0.958216	0.781727	0.948993
XOO1415	XOO1415	ISXo8 transposase	L	1	1.35477	1.00815	0.962364	1.00296	0.967241	0.901478	0.850652	0.934546	1
XOO1416	proC	pyrroline-5-carboxylate reductase	E	1	1.15304	1.03062	1.19236	0.791016	0.997642	1.16414	1.39972	1.76007	1	1.07577	1.31425	1.13725	1.10793	0.94843	1.10239	1.06829	1.14034
XOO1417	XOO1417	hypothetical protein	R	1	0.96057	0.767293	0.770026	0.727741	0.757719	0.772905	1.11519	0.76112	1					0.519689		0.309886
XOO1418	pilT	twitching motility protein	NU	1	0.803362	0.624164	0.536914	0.577198	0.629148	0.549271	0.869691	1.09167	1	0.757154	0.813347	0.791156	0.755115	0.81789	0.804734	0.552639	0.792905
XOO1419	pilU	twitching motility protein	NU	1	0.784639	0.558978	0.476075	0.567552	0.538076	0.497696	0.874468	0.905296	1	0.790142	1.30728	0.712236	1.51008	0.774875	1.12428	0.724585	0.97506
XOO1420	XOO1420			1							2.96962	2.05077	1
XOO1421	XOO1421			1							1.50621	1.4336	1
XOO1422	XOO1422	hypothetical protein		1	0.42045	0.515654	0.297692	1.20051	0.844611	0.761562	0.815731	0.499421	1
XOO1423	tag	DNA-3-methyladenine glycosylase I	L	1	2.62225	1.42303	1.7518	1.60779	1.71341	2.79628	0.494048	0.611141	1
XOO1424	XOO1424	hypothetical protein		1	1.19149	1.08654	0.8432	0.801135	1.06809	1.41162	0.712586	0.736047	1
XOO1425	algH	hypothetical protein	K	1	0.924286	0.881578	0.892844	0.905686	0.870991	0.998578	1.22437	1.41632	1	0.827261	1.42474	0.802758	3.29773	0.866201	2.94208	0.767715	3.68264
XOO1426	XOO1426	Holliday junction resolvase-like protein	L	1	1.9389	1.44152	1.47918	1.34683	1.8981	2.27449	1.47349	1.01544	1	1.10168	1.10998	1.07187	0.849949	1.12215	0.771747	1.07319	1.08143
XOO1427	pyrB	aspartate carbamoyltransferase	F	1	0.913099	0.816519	0.752262	0.690618	0.91444	0.849588	1.03592	0.969707	1	0.774941	0.563479	0.757505	0.843234	0.94024	0.62444	0.904765	0.766885
XOO1428	osmC	osmotically inducible protein	O	1	0.569211	0.633657	0.662399	0.733358	0.627952	0.474586	0.528382	0.294369	1	0.943001	1.50245	0.963174	1.23176	0.906283	1.71265	0.814362	1.79533
XOO1429	XOO1429	hypothetical protein	S	1	5.46282	5.82475	2.98224	1.48564	1.07518	1.34841	0.331088	0.61435	1	1.89582	1.97098	1.64405	1.07329	1.37734	1.75036	1.52763	1.06412
XOO1430	XOO1430	hypothetical protein	R	1	1.31719	1.04914	1.01776	0.863548	1.14025	1.17956	0.96864	0.980089	1	0.824273	1.05928	0.858038	0.844919	0.868834	1.12979	0.833674	0.846995
XOO1431	XOO1431	hypothetical protein	R	1	3.69937	0.993473	1.46505	1.09878	1.44594	0.805163	6.27289	0.809174	1
XOO1432	XOO1432	hypothetical protein	R	1	1.00892	1.14529	1.44314	0.736964	0.794186	0.811395	0.997852	0.982363	1
XOO1433	lysA	bifunctional aspartate kinase/diaminopimelate decarboxylase	E	1	1.13477	1.04835	1.08926	1.06667	1.19206	1.26436	1.0632	1.01938	1	0.552029	0.572052	0.660785	0.379075	0.656327	0.4686	0.866313	0.716317
XOO1434	XOO1434	hypothetical protein		1	1.39366	0.934846	1.03878	1.05706	1.1707	1.35778	1.22623	0.87885	1
XOO1435	XOO1435	hypothetical protein		1	1.32839	1.16684	1.21574	1.19288	1.3444	1.32564	0.91059	0.846333	1	1.13838	0.843008	1.14359	0.806215	1.18089	0.88758	0.994305	1.05926
XOO1436	murD	UDP-N-acetylmuramoyl-L-alanyl-D-glutamatesynthetase	M	1	1.57209	1.26006	1.1854	1.04988	1.44387	1.49747	1.45694	1.23005	1	1.08314	1.54343	1.08579	1.40373	0.97691	1.4586	0.950636	1.69959
XOO1437	XOO1437	hypothetical protein	Q	1	1.37222	1.12713	1.18625	0.973118	1.18317	1.15157	1.0173	1.26422	1	1.05701	0.960573	0.99839	0.784398	0.897492	0.83733	0.809137	0.868227
XOO1438	ispB	octaprenyl-diphosphate synthase	H	1	0.982201	0.919181	0.989656	0.865719	1.12913	1.16408	1.22565	1.15123	1	1.06424		0.952088		0.98591		0.93837
XOO1439	ssb	single-stranded DNA-binding protein	L	1	0.868079	0.981247	0.975567	0.969078	1.0481	1.01046	0.927141	0.95607	1	2.73473	1.33643	2.28527	1.69919	3.29226	1.12437	2.59281	1.73718
XOO1440	PleD	response regulator	T	1	1.02668	1.0532	1.3541	1.41559	1.40624	1.51882	0.834565	0.766605	1	1.06565	1.1124	0.874302	1.20166	0.80437	1.02472	0.805032	0.956372
XOO1441	XOO1441			1									1
XOO1443	XOO1443	ISXo8 transposase	L	1	2.47899	1.84952	2.32383	1.88285	2.64624	2.3652	1.64856	1.32661	1
XOO1444	XOO1444	transposase		1	1.11372	1.44468	0.94162	0.70828	0.669115	1.31615	0.983093	1.76189	1
XOO1445	XOO1445	hydrolase	R	1	1.64961	1.50136	1.29266	1.08525	1.2238	1.0502	0.921372	0.851129	1	1.06645	0.900469	0.911892	1.07112	0.926775	1.04249	0.933234	0.941031
XOO1446	XOO1446	hypothetical protein	S	1	1.42669	2.02255	1.87513	1.79184	1.23068	0.985927	0.133109	0.717294	1
XOO1447	cstA	carbon starvation protein A	T	1	1.12144	0.929871	0.963771	0.786428	0.770443	0.868502	0.932996	0.905511	1	0.361982	1.36423	0.467048	1.34612	0.449427	1.36641	0.4448	1.16063
XOO1448	XOO1448	pirin	R	1	0.900431	0.935092	1.5008	3.39139	4.19572	4.11231	2.61569	2.8751	1	2.39501	1.59098	4.11525	1.47152	5.97597	2.29746	5.76911	2.01571
XOO1449	XOO1449	hypothetical protein	O	1	1.63708	2.66479	2.64932	5.09765	9.31094	11.4206	2.84443	2.19692	1
XOO1450	VgrG	hypothetical protein	S	1	1.74602	1.69021	1.58888	1.70344	2.37263	2.28165	1.15433	1.13604	1	0.942781	0.70287	0.872189	0.701037	0.939326	0.707075	0.97201	0.833822
XOO1451	XOO1451	hypothetical protein		1	0.73786	1.36289	0.958128	1.42828	1.40291	1.54601	0.866642	0.865174	1	1.15305		1.16396		0.848448		1.38521
XOO1452	XOO1452	hypothetical protein		1	0.799646	0.905747	0.793315	0.800433	0.810002	0.855702	0.944909	1.04096	1	0.882308	0.89395	0.865041	0.791235	0.971266	0.865478	1.76826	0.952513
XOO1453	VgrG	VGR-related protein	S	1	1.79327	1.48971	1.27193	1.42869	1.74107	1.81658	1.295	1.13207	1	1.20605		1.05135		1.31462		1.23584
XOO1454	XOO1454	hypothetical protein		1	1.92348	1.81957	5.97736	2.64181	3.46162	21.9978	0.799397	0.487745	1
XOO1455	XOO1455	hypothetical protein		1	0.815315	1.09076	1.09987	1.07308	0.873554	0.965421	1.11249	1.17971	1	0.813682	0.721503	0.852194	0.807378	0.819434	0.759771	0.852502	0.758497
XOO1456	XOO1456	hypothetical protein		1	1.01278	1.08809	1.25047	1.1432	0.940148	0.955147	0.741481	0.844458	1	0.872644	0.759259	0.770731	0.987879	0.759581	0.80043	0.820926	0.910142
XOO1457	XOO1457	hypothetical protein		1	1.89004	1.69718	1.79255	1.28715	1.1609	1.33332	0.667761	0.655546	1	3.23321	0.804944	1.40204	0.842716	1.47566	0.611073	1.76472	0.729044
XOO1458	XOO1458	pirin	R	1	1.07608	0.989128	1.02026	0.646484	0.711443	0.861362	0.821177	0.973472	1
XOO1459	nfi	endonuclease V	L	1	0.780857	1.24116	0.75086	1.1658	0.829006	0.926834	0.557233	0.647968	1
XOO1460	gpm	phosphoglyceromutase	G	1	0.769868	0.756704	0.751219	0.838876	0.882348	0.863539	1.07781	1.09465	1	0.500355	0.961796	0.660783	1.05111	0.685518	0.902685	0.860593	0.774944
XOO1461	XOO1461	hypothetical protein		1	1.19967	1.47146	1.54199	1.42912	2.09887	1.60519	1.71198	1.46681	1
XOO1462	PepO	metallopeptidase	O	1	1.27046	1.46055	1.34511	1.57791	2.21221	1.72926	1.31803	1.23211	1
XOO1463	cls			1									1
XOO1465	cheB	chemotaxis-specific methylesterase	NT	1	1.15411	0.980882	1.06616	0.929533	1.36517	1.14269	1.66033	1.07139	1	1.19462	0.581552	1.4042	1.225	1.4995	1.02445	1.3459	1.40223
XOO1466	cheR	response regulator for chemotaxis	NT	1	1.11009	0.577567	0.61575	1.66152	1.61522	1.80771	2.16256	1.40079	1		0.861053		2.14718		1.98204		2.07374
XOO1467	vieA	response regulator	T	1	1.12259	0.358296	0.473261	1.35951	1.3439	1.26725	2.29215	1.34246	1	1.13522	0.967979	1.38116	2.15058	1.80649	2.00764	1.39856	2.2732
XOO1468	cheW	chemotaxis protein	NT	1	0.59593	0.309381	0.357134	1.24116	0.896796	1.03813	1.68577	0.984446	1
XOO1469	mcp	chemotaxis protein	NT	1	0.597244	0.433671	0.382801	1.31616	1.31095	1.22727	1.93889	1.08442	1	1.16201	1.14747	1.33136	2.06464	1.74616	2.20292	1.42954	2.36622
XOO1470	cheA	chemotaxis histidine protein kinase	NT	1	0.574738	0.383797	0.608424	1.91944	1.58482	1.77672	2.32432	1.30849	1	2.07342	2.04569	2.08161	4.02813	2.07259	3.02823	1.55119	3.41363
XOO1471	SpoIIAA	hypothetical protein	T	1	1.39598	0.544825	0.913429	2.56609	1.56257	4.02809	1.94525	1.41555	1
XOO1472	mfd	transcription-repair coupling factor	LK	1	0.846787	0.794434	0.804705	0.981523	1.05058	1.02359	0.995115	0.940372	1	1.05071	1.39431	1.00266	1.48051	0.925818	1.23922	1.67958	1.06335
XOO1473	RimL	hypothetical protein	J	1	1.37015	1.86955	1.22249	1.16848	0.801768	0.811905	0.68257	0.902745	1	0.347199	1.14321	0.421719	1.18371	0.399161	0.998603	0.428739	1.26855
XOO1474	ComJ	hypothetical protein	R	1	1.27068	1.19147	1.11026	0.978106	1.10976	1.17975	0.902434	0.963432	1	0.888317	0.886167	0.816257	0.632302	0.935717	0.623951	0.881067	0.800528
XOO1475	XOO1475	transposase	L	1									1
XOO1476	XOO1476	transposase	L	1									1
XOO1477	creC	two-component system sensor protein	T	1	4.04549	3.77974	2.97764	2.81777	2.34988	3.18783	0.494347	0.464654	1
XOO1478	XOO1478	transposase	L	1	2.11944	2.20853	2.34268	1.68443	1.9824	3.62934	0.906761	1.64324	1
XOO1479	XOO1479	transposase	L	1	1.19992	1.22521	0.871742	0.898897	1.18467	1.43637	1.18426	1.04306	1
XOO1480	XOO1480	cysteine protease	O	1	1.98546	2.0271	1.61888	2.62333	1.61182	0.943869	0.451728	0.314386	1
XOO1481	creD	hypothetical protein	V	1							0.455593	8.03462	1
XOO1482	XOO1482			1							1.2417	0.537015	1
XOO1483	tnp			1									1
XOO1485	XOO1485	transposase		1									1
XOO1486	XOO1486	transposase	L	1	1.57664	1.94023	1.6732	1.60348	1.39591	1.15813	0.70887	0.543783	1
XOO1487	XOO1487	cysteine protease	O	1	1.62819	1.61632	1.53459	3.17616	2.91388	1.82702	0.29196	0.350654	1
XOO1488	creD			1							0.499385	0.515756	1
XOO1489	XOO1489			1							1.61669	1.90623	1
XOO1490	XOO1490			1							0.471338	0.858014	1
XOO1491	tnp			1							1.62576	0.583607	1
XOO1492	XOO1492			1							1.81166	1.64094	1
XOO1493	XOO1493			1									1
XOO1494	XOO1494	IS1479 transposase		1									1
XOO1495	XOO1495			1									1
XOO1496				1									1
XOO1497	XOO1497	cysteine protease		1	0.648051	0.602375	0.627125	1.24735	0.803739	0.231912	0.31319	0.409532	1
XOO1498	XOO1498	hypothetical protein		1	3.67594	1.81832	1.15476	0.814518	1.09803	1.37889	1.77405	1.44271	1
XOO1499	XOO1499			1									1
XOO1500	nthA	nitrilase	R	1	0.597982	0.946262	0.830894	0.928798	0.744863	0.949268			1
XOO1501	Tra8	transposase	L	1	0.929724	0.605965	0.367296	0.439137	1.06204	0.921155			1
XOO1502	nthA	nitrilase	R	1	2.88805	2.38677	2.88252	2.46646	2.24572	3.48446	1.19451	0.509666	1
XOO1503	XOO1503	hypothetical protein		1	1.74295	1.21234	1.20273	1.29198	1.1046	1.19525	0.839836	1.16867	1
XOO1504	gluS	glutamyl-tRNA synthetase	J	1	0.930169	0.853244	0.851351	0.821253	1.0115	1.09704	0.940291	1.02107	1	0.826553	1.18514	0.821423	1.10124	0.860126	1.15213	0.843881	1.17884
XOO1505	Fur	FUR family transcriptional regulator	P	1	1.26042	0.952734	0.896875	1.03674	1.13271	1.07149	0.92987	1.15206	1	1.21471	0.764544	1.33907	0.945323	1.12859	0.903784	1.01571	0.907777
XOO1506	XOO1506			1									1
XOO1507	XOO1507			1							0.977005	0.708004	1
XOO1508	XOO1508	IS1478 transposase		1	1.21156	1.24514	1.03895	1.08418	0.924998	1.22669	1.06311	0.966944	1
XOO1509	XOO1509	hypothetical protein	S	1	2.04809	1.43156	1.42539	1.02108	1.18374	1.36091	0.613673	0.782653	1
XOO1510	cspA	cold-shock protein	K	1	1.21415	1.07736	1.27701	2.22726	1.28527	1.07398	0.571616	0.640058	1	0.926877	0.922698	0.873441	0.930051	0.763801	0.914076	0.669212	0.87748
XOO1511	pcp	peptidoglycan-associated outer membrane lipoprotein	M	1	3.94455	5.0492	2.99657	1.46423	0.901488	0.92483	0.278774	0.389858	1	1.24968	1.08601	1.29497	0.753372	1.02766	0.857126	0.847341	0.783014
XOO1512	XOO1512	hypothetical protein		1	2.8097	3.24018	1.7618	1.37206	1.13752	1.68532	1.74181	1.8066	1	1.03214	1.09834	0.948616	0.867487	0.75922	0.90265	0.74751	0.865786
XOO1513	moeB	molybdopterin biosynthesis protein	H	1	1.02693	0.906744	0.885025	0.974361	1.30801	1.16289	1.12153	1.02883	1	1.22121	1.00115	0.974425	1.11329	1.06773	1.06145	0.936074	1.11014
XOO1514	TatD	hypothetical protein	L	1	1.38075	1.36133	1.23875	0.847447	1.2344	1.09528	0.894507	0.940016	1	0.903134	1.01955	0.812837	1.04207	0.896633	1.14804	0.721363	1.09758
XOO1515	XOO1515	hypothetical protein		1	1.4748	0.925931	1.44246	0.799514	1.496	1.57723	0.32659	0.497762	1	1.11156		0.982755		0.915069		0.7886
XOO1516	XOO1516	hypothetical protein	S	1	6.43963	6.8951	3.56008	1.45632	1.10806	1.30023	0.320772	0.628492	1	1.78779	1.58914	1.67462	0.921635	1.24485	1.10129	1.22002	0.951771
XOO1517	gcdH	glutaryl-CoA dehydrogenase	I	1	1.70093	1.66594	1.45433	1.11648	1.19046	1.19638	0.659716	0.651017	1	1.45794	1.1051	1.30331	1.11466	1.22441	1.03893	1.1178	0.92001
XOO1518	XOO1518	hypothetical protein		1	3.00345	2.72122	2.54963	2.1462	2.4792	3.9274			1
XOO1519	XOO1519			1							1.03221	1.42651	1
XOO1520	XOO1520			1							0.664254	1.41983	1
XOO1521	gst	glutathione S-transferase	O	1	1.66369	1.52861	1.18798	1.02917	1.53307	1.25008	1.11495	0.939585	1
XOO1523	AsnB	asparagine synthase	E	1	1.26648	1.15826	0.905841	0.833023	0.958524	0.853185	1.05735	0.805914	1		1.46395		1.28098		1.16301		0.972035
XOO1524	XOO1524	hypothetical protein	R	1	0.614568	0.696363	0.642437	0.647886	0.4701	0.340631	0.334283	0.321951	1	1.17309	0.744205	0.980125	0.838072	0.968254	0.878397	1.15261	0.637996
XOO1525	dnaB	replicative DNA helicase	L	1	0.994606	0.929046	1.05653	1.04372	1.07388	0.944162	0.932645	0.931798	1	1.32592	1.25281	1.13195	1.89847	1.03083	1.49007	1.12212	1.64839
XOO1526	phr	photolyase	L	1	1.05198	0.93543	0.895456	0.996958	0.890926	0.830866	0.853005	0.974272	1	0.942159	1.01773	1.08127	0.996197	0.985124	1.09236	1.02989	1.02429
XOO1527	OmpA	OmpA family protein	M	1	1.08006	1.50676	1.42909	1.06278	0.809216	0.570881	0.565788	0.681146	1	1.25539	1.13984	1.01168	0.991058	0.950345	0.921352	0.868997	0.832319
XOO1528	FabG	short chain dehydrogenase	IQR	1	1.34042	2.18552	1.61008	1.98347	0.944503	0.779021	0.868071	0.823527	1
XOO1529	Tra8	hypothetical protein	L	1	1.72757	2.15842	1.82203	1.43928	1.10115	1.19988	1.13299	0.693894	1
XOO1530	fhuA	TonB-dependent receptor	P	1	0.746792	0.348155	0.242642	0.270692	0.194903	0.130322	0.665548	0.555828	1	0.981116	1.04727	0.807916	0.866904	0.803541	0.814814	0.694938	0.745925
XOO1531	phuR			1									1
XOO1533	XOO1533	hypothetical protein		1	1.75663	0.79505	1.04211	1.59675	2.10593	2.14691	1.19812	1.08712	1
XOO1534	XOO1534	hypothetical protein		1	0.801079	0.710282	0.609452	0.629814	0.887964	0.878722	2.43731	1.3993	1	0.886478	0.87347	0.981278	0.845576	1.0556	0.847046	1.07943	0.954282
XOO1535	AdhP	alcohol dehydrogenase	R	1	1.06222	0.982316	0.890984	0.955747	1.02492	1.03761	0.926521	0.81475	1	0.923462	0.927261	0.85751	1.1537	0.83293	1.07441	0.781728	0.886954
XOO1536	yadQ	chloride channel	P	1	1.26201	0.875985	1.00377	0.870544	1.14353	1.48328	0.934144	0.996211	1	1.45425		1.41578		1.40012		1.54998
XOO1537	XOO1537			1									1
XOO1538	ogt	6-O-methylguanine DNA methyltransferase	L	1	1.54725	1.08652	1.37948	1.11561	1.32725	1.72138	0.800059	0.719857	1	1.09758		0.722929		0.706683		1.31479
XOO1539	ada	DNA methylation and regulatory protein	L	1	1.61258	1.40371	1.56707	1.21001	1.62955	1.72641	0.983558	0.806017	1
XOO1540	XOO1540	hypothetical protein	S	1	1.6207	1.81977	0.506996	0.887643	1.09597	1.41129	1.10066	0.78468	1
XOO1541	XOO1541	hypothetical protein		1	1.15553	0.99232	0.939557	2.97696	1.20877	1.77171	1.99985	0.2101	1
XOO1542	XOO1542	hypothetical protein		1	1.25601	1.55786	1.13515	0.990916	0.572806	0.80021	0.306828	0.380801	1
XOO1543	XOO1543	hypothetical protein		1	1.2834	1.20155	0.668776	0.992739	0.732616	0.658564	0.655187	0.826093	1	0.987854	0.770718	0.981135	0.944326	0.976104	0.788353	0.98336	0.811472
XOO1544	XOO1544	hypothetical protein	S	1	1.18733	1.21275	0.977623	0.903572	0.81064	0.529934	1.02546	0.974288	1	0.790206	0.990519	1.11229	0.768037	0.997045	0.761174	1.04731	0.700126
XOO1545	XOO1545	hypothetical protein	S	1	1.02768	0.731396	0.970882	0.820937	0.881644	1.12631	0.642446	0.705615	1	1.12239	0.886507	0.975554	0.895047	1.09952	1.02892	1.11306	0.977547
XOO1546	XOO1546	hypothetical protein		1	1.20482	1.12375	1.08781	0.294603	0.545182	0.367185	1.88215	1.16498	1
XOO1548	rfaY	RNA polymerase ECF-type sigma factor	K	1	13.783	2.72549	7.48839	1.79348	1.59777	0.952941	1.11694	3.72938	1
XOO1550	deaD	ATP-dependent RNA helicase	LKJ	1	1.3234	1.28216	1.40799	1.36818	1.53304	1.54261	1.73049	1.55428	1	1.08913	1.18224	1.0985	1.40909	1.25816	1.47701	1.59795	1.54647
XOO1551	Rtn	hypothetical protein	T	1	2.13901	1.61267	1.72135	2.64867	3.45596	2.92861	1.74991	1.13261	1	0.903036	1.03262	0.969846	1.40159	1.17316	1.26402	0.906211	1.32859
XOO1552	RsuA	pseudouridylate synthase	J	1	0.962781	0.702656	0.775633	1.02235	1.19797	1.24021	1.55703	1.1019	1	1.05708	0.840832	0.94939	0.935032	1.05368	1.03691	0.981461	1.11012
XOO1553	XOO1553			1							1.58441	2.12955	1
XOO1554	XOO1554	hypothetical protein	S	1	0.586583	0.835238	0.63983	0.67348	0.502	1.24795	0.593187	0.605597	1
XOO1555	menG	ribonuclease activity regulator protein RraA	H	1	1.36751	1.44637	1.34212	0.807577	1.23887	1.28416	1.33205	0.994258	1	1.01065	0.730932	1.23084	0.704366	1.09386	0.716933	1.36248	0.809048
XOO1556	AmpC	beta-lactamase	V	1	1.08048	1.07387	0.948423	0.88511	0.874251	0.908211	1.00596	0.910247	1	0.436559	0.908007	0.493609	0.779921	0.464891	0.809196	0.459324	0.893329
XOO1557	yjl094C	cation:proton antiporter	P	1	1.23912	0.89884	0.861462	0.799449	1.01795	0.830725	1.2322	1.03813	1		0.687927		0.531419		0.570766		0.607148
XOO1558	baeS	two-component system sensor protein	T	1	1.42445	1.14493	1.02303	0.924171	1.27861	1.29179	1.16671	1.30564	1	1.33019	0.905312	1.00885	0.736281	1.02046	0.780225	0.873794	0.781436
XOO1559	baeR	two-component system regulatory protein	TK	1	1.12394	0.849804	0.942958	0.85206	0.904512	1.21755	1.04648	1.23126	1	0.825168	0.688721	0.887412	0.691679	0.935911	0.835328	0.829809	0.942298
XOO1560	ttgF	outer membrane channel protein	MU	1									1
XOO1561	OmpV	hypothetical protein	M	1	0.322314	0.849879	0.39604	0.594128	0.530767	0.352813	1.40064	1.53751	1
XOO1562	mexC	RND efflux membrane fusion protein	M	1	0.709102	0.747819	1.34161	0.724026	0.646449	1.33643	1.26351	1.03294	1
XOO1563	acr	acriflavin resistance protein	V	1	1.75262	1.65563	1.41785	1.30114	1.67618	2.04488	2.07082	1.73305	1	1.26777	0.506752	0.982055	0.602648	1.02481	0.318978	1.17915	0.394757
XOO1564	XOO1564	hypothetical protein		1	0.910116	0.960873	0.986738	0.83678	0.781272	0.778449	0.98972	0.912875	1
XOO1565	bapA	ABC transporter ATP-binding protein	V	1	0.90751	1.20395	0.937668	1.34782	0.982513	0.873553	0.926512	1.01555	1	0.911529	0.884269	0.81098	0.863455	0.837303	1.01067	0.813531	1.05575
XOO1566	XOO1566	transposase	L	1	1.07169	0.876021	0.862844	1.13569	1.01896	1.1869			1
XOO1567	XOO1567			1									1
XOO1568	XOO1568	transposase	L	1	1.37496	1.40613	0.870519	1.14227	1.36177	1.98154	1.23752	1.13727	1
XOO1569	XOO1569	transposase	L	1	0.667193	0.328072	0.66646	1.78938	1.82314	3.78838	2.29781	1.82155	1
XOO1570	XOO1570			1							0.667344		1
XOO1571	XOO1571			1							1.56662	0.839201	1
XOO1572	XOO1572	transposase	L	1	0.874334	0.796662	0.946843	2.11487	1.33653	0.986677			1
XOO1573	XOO1573	ISxac1 transposase		1	1.05744	1.13688	0.723019	0.926678	1.24188	0.909938	1.37289	0.849547	1
XOO1574	XOO1574	ISXo8 transposase		1	1.09326	0.81166	0.86392	1.15749	1.03253	0.879583	0.965788	1.35	1
XOO1575	tnp			1							0.76796	0.672714	1
XOO1576	XOO1576			1							0.410105	0.920126	1
XOO1577	RhsA	RhsD protein	M	1	0.586235	0.663261	0.586865	0.759159	0.619937	0.54864	0.864251	1.08676	1	0.800633	0.887291	0.837986	1.1919	0.813402	1.00882	0.722814	1.06127
XOO1578	XOO1578	transposase	L	1	0.398479	0.433909	1.20305	1.32401	1.038	0.599964			1
XOO1579	XOO1579	ISXo8 transposase		1									1
XOO1580	rhsD	RhsD protein	M	1	1.61511	1.66592	1.49171	1.3395	1.4062	1.32793	0.796074	0.935672	1
XOO1581	Tra8	transposase	L	1	4.27968	1.33156	1.44084	1.3262	1.54766	3.05496	1.11886	1.9609	1
XOO1582	XOO1582	ISXo8 transposase	L	1	0.846606	0.876413	0.677141	1.07016	0.811597	0.676979	0.742166	0.604174	1
XOO1583	XOO1583	dephospho-CoA kinase	H	1	1.06324	0.894871	0.743102	0.674113	1.00529	1.14536	1.30577	1.27475	1	1.59646	1.42089	1.14347	1.04309	1.16166	1.16691	1.22749	1.17375
XOO1584	pilD	type IV pre-pilin leader peptidase	NOU	1	1.05616	0.779409	0.647921	0.694716	0.874087	0.941115	1.07576	0.76409	1	1.54538	1.16704	1.39233	1.62557	1.581	1.89254	1.62139	1.84484
XOO1585	pilC	fimbrial assembly protein	NU	1	0.730357	0.527261	0.491101	0.739715	0.587681	0.576745	1.07145	0.963888	1	0.43557	0.547318	0.538686	0.696262	0.523275	0.574574	0.520389	0.755653
XOO1586	pilE	pilin	NU	1	0.804426	0.598107	0.534075	0.713937	0.802818	0.732776	1.09516	1.00969	1	0.957327	0.831393	0.924704	0.914488	0.76251	0.75006	0.857437	0.80409
XOO1587	XOO1587	integral membrane protein	R	1	1.16139	0.769765	0.79622	1.04279	1.26646	1.22657	1.64409	1.26968	1	0.72829	0.671505	0.796633	0.79034	0.819888	0.785436	0.809329	0.842517
XOO1588	SpeE	integral membrane protein	E	1	1.29053	1.0446	0.989692	1.00098	1.08323	1.15336	1.13205	1.0084	1	1.22966	0.706445	1.0181	0.881847	1.10473	0.724059	0.967312	0.858422
XOO1589	pilB	pilus biogenesis protein	NU	1	1.09351	1.02107	1.02012	1.09084	0.910624	0.85961	0.815562	0.886045	1	1.03442	0.915796	1.0697	0.89029	0.969879	0.861152	0.892759	0.992363
XOO1590	fic	cell filamentation protein Fic	D	1	1.76504	1.04477	0.878748	1.05792	0.876045	0.901188	1.33347	2.00062	1
XOO1591	pilR	two-component system regulatory protein	T	1	1.02711	0.913673	1.00259	0.847718	1.02269	1.04539	0.982532	0.959855	1	0.99892	0.864096	0.926765	0.848827	0.892449	0.986519	0.862672	0.878404
XOO1592	pilS	two-component system sensor protein	T	1	1.18032	1.04205	1.33875	0.94873	0.932483	0.999978	1.23901	1.13392	1	1.04205	0.913083	0.989899	1.02294	1.01245	0.944902	0.845368	0.897812
XOO1593	sucC	succinyl-CoA synthetase subunit beta	C	1	0.847809	0.890361	1.06487	1.1599	1.17453	1.35395	1.0613	0.936329	1	1.22525	1.48698	1.3233	1.94955	1.33015	2.33236	1.46605	2.18951
XOO1594	sucD	succinyl-CoA synthetase subunit alpha	C	1	0.839616	0.841634	1.04036	1.10168	1.19909	1.34468	1.36483	1.01599	1	0.873798	1.56449	0.869433	1.82654	0.932523	1.83841	1.01106	1.95601
XOO1595	XOO1595	NAD synthetase	H	1	1.80744	1.70537	1.69142	1.41538	1.48386	1.43469	1.08286	0.809688	1	1.14489	0.788787	0.899409	1.03766	0.847142	0.927129	0.922316	0.709123
XOO1596	comL	competence lipoprotein	R	1	1.1976	1.25711	0.936617	0.732288	0.785521	0.696857	0.927257	1.06759	1	0.605386	0.590748	0.654254	0.735317	0.706918	0.71036	0.709187	0.874022
XOO1597	rluD	ribosomal large subunit pseudouridine synthase D	J	1	1.19405	0.99507	1.10588	0.821425	0.936415	0.927336	1.08939	0.982805	1	0.799341	0.689531	0.866391	0.857376	0.783395	0.824514	0.753191	0.894731
XOO1598	XOO1598	hypothetical protein	S	1	1.75926	1.40533	1.35248	0.892748	1.17722	1.16175	0.91308	0.618402	1	0.613108	1.10972	0.776486	0.917167	0.75289	1.1515	0.735793	0.928445
XOO1599	XOO1599	hypothetical protein		1	2.06197	1.30102	1.12636	0.913433	1.33182	1.23781	1.32951	1.45509	1	0.563278		0.709524		0.502143		0.497208
XOO1600	XOO1600	hypothetical protein	S	1	1.26594	0.751184	0.741492	0.584974	1.14591	1.09688	0.452614	0.953849	1
XOO1601	ostA	trehalose-6-phosphate synthase	G	1	0.397124	0.523878	0.570982	0.682625	0.477253	0.350831	0.667405	0.633777	1	0.778355	0.721204	0.721866	0.652037	0.692289	0.571119	0.68139	0.700155
XOO1602	SGA1	hypothetical protein	G	1	0.445228	0.598904	0.660688	0.752484	0.528248	0.420579	0.627366	0.679796	1	0.892976	0.989103	0.972244	0.775638	0.719109	0.882227	0.766683	0.863779
XOO1603	ostB	trehalose-6-phosphate phosphatase	G	1	0.562385	0.797909	0.847284	0.884865	0.788753	0.71702	0.636115	0.714257	1	0.467332	0.70375	0.576078	0.725305	0.617868	0.837593	0.519551	0.816814
XOO1604	bfeA	ferric enterobactin receptor	P	1	0.353291	0.448102	0.449247	0.417892	0.436842	0.500886	0.727432	0.738195	1	1.04986	1.0739	0.983432	1.06556	0.945893	0.930875	1.00485	0.917727
XOO1605	XOO1605	hypothetical protein		1	0.954433	1.05173	1.08573	1.01511	1.0453	0.967215	0.931552	0.952394	1	1.12793	0.825882	0.891437	0.842719	0.965858	0.885671	0.882405	0.904892
XOO1606	XOO1606	hypothetical protein		1	1.61498	1.49787	1.42467	1.47069	1.51956	1.60151	1.04926	1.11138	1	1.07865	2.12116	0.814341	1.80211	0.839172	2.38917	0.858234	1.58715
XOO1607	XOO1607	hypothetical protein	R	1	1.31195	1.01173	1.09507	0.851197	1.11602	1.15231	1.02157	0.999387	1	1.63239		1.0641		1.25721		0.917504
XOO1608	XOO1608	transposase		1	1.15603	0.85049	0.269436	0.517247	0.569152			0.612736	1
XOO1609	XOO1609	hypothetical protein		1	1.15965	1.05327	0.999735	0.76436	0.945722	0.983122	0.897496	0.757185	1	1.03634	0.793459	0.913592	0.815335	0.985509	0.845569	1.54411	0.868261
XOO1610	XOO1610	hypothetical protein		1	1.48737	1.7418	1.60353	1.03914	1.0542	0.957839	0.784144	0.794629	1	1.02923	1.63444	1.29595	1.76024	0.988586	1.67543	1.01328	1.85849
XOO1611	ate1	arginyl-tRNA-protein transferase	O	1	1.09526	0.959393	0.978189	0.889037	1.01905	1.13892			1	0.755712	0.991254	0.83657	0.795707	0.722682	0.843081	0.563523	0.954939
XOO1612	XOO1612	hypothetical protein		1	0.991436	1.2102	1.24977	1.41866	0.988994	0.840039	0.677594	0.59769	1	0.385251	0.510252	0.75037	0.480038	0.615379	0.467672	0.682648	0.588617
XOO1613	rfaY	RNA polymerase sigma factor	K	1	1.92258	1.27689	0.971411	0.900413	1.08858	1.14806	0.945381	0.710253	1
XOO1614	pthX	pathogenicity-like protein		1	0.99395	1.00443	0.692059	0.685022	0.918347	1.10706	1.04244	1.46006	1	0.919295	1.38786	0.844312	1.09111	1.01027	1.41946	0.907581	1.03003
XOO1615	tesB	acyl-CoA thiolesterase	I	1	0.905984	0.883884	0.859628	0.792616	0.858201	0.817361	0.854456	0.830224	1	0.710182	0.765524	0.73102	0.632001	0.695758	0.617613	0.74972	0.779983
XOO1616	CaiD	hypothetical protein	I	1	1.34897	0.963306	0.916255	0.748789	1.10133	0.960847	1.05602	1.03477	1	4.07717		3.36012	0.192351	2.64075	0.444905	3.69327	0.600376
XOO1617	XOO1617	hypothetical protein	S	1	1.28199	0.968256	1.02841	0.865346	0.901871	0.76151	0.835648	0.797269	1		0.64005		0.764348		0.698824		0.55518
XOO1618	FcbC	hypothetical protein	R	1	1.01919	0.935874	0.956888	1.06938	0.878811	1.00974	1.45875	1.34837	1	0.877067	0.85929	0.892713	0.903233	0.99443	0.930034	0.877119	1.0105
XOO1619	uvrA1			1							1.25509	1.10495	1	0.949065	0.982691	0.967409	0.955281	0.945046	1.10878	0.987465	1.04505
XOO1620	rplU	50S ribosomal protein L21	J	1	0.814539	1.00057	0.989548	1.10821	1.15365	1.05287	1.43754	1.36684	1	1.14121	1.13857	1.18807	1.6742	1.29617	1.46725	2.09514	1.10543
XOO1621	rpmA	50S ribosomal protein L27	J	1	0.917587	1.0901	1.01714	1.13001	1.12076	0.982048	3.0511	2.4494	1	0.67196	1.05492	0.88039	1.10296	1.00461	1.22577	1.01417	1.39835
XOO1622	yhbZ	GTPase ObgE	R	1	1.23924	1.18029	1.24111	1.14553	1.41931	1.45509	1.21208	1.1602	1	0.96271	1.04226	1.07781	1.40785	1.00154	1.36989	1.22204	1.25785
XOO1623	rpsT	30S ribosomal protein S20	J	1	1.03516	1.09017	1.12055	1.38569	1.60573	1.37507	1.52606	1.32527	1	1.47972		0.778095		1.59698		0.711521
XOO1624	mviN	virulence factor	R	1	1.58529	1.2308	1.15667	1.08551	1.19225	1.26813	1.19817	1.31921	1	0.450144	2.68746	0.559714	3.84784	0.607316	2.5753	0.599653	2.49292
XOO1625	ribF	bifunctional riboflavin kinase/FMN adenylyltransferase	H	1	2.13082	1.55006	1.45593	1.31419	1.92386	1.8043	1.36203	1.35439	1	0.683353	0.780459	0.817934	0.912983	0.858942	1.02951	0.906059	1.06449
XOO1626	ileS	isoleucyl-tRNA synthetase	J	1	1.25928	1.06822	1.09868	1.11516	1.2551	1.22797	1.18351	1.02402	1	0.494826	0.758434	0.561016	0.905698	0.582943	0.97924	0.840083	1.1038
XOO1627	lspA	lipoprotein signal peptidase	MU	1	1.69193	1.30673	1.18278	1.09043	1.18513	1.15808	1.52115	1.29378	1
XOO1628	lytB	4-hydroxy-3-methylbut-2-enyl diphosphate reductase	IM	1	1.40452	1.19064	1.16633	1.00169	1.25096	1.19352	1.23972	1.04008	1	0.793716	1.30733	0.885858	1.41097	0.819684	1.38835	1.12123	1.45105
XOO1629	cyoA	cytochrome O ubiquinol oxidase subunit II	C	1	1.78013	1.86124	1.91799	2.24285	2.19258	2.30042	1.04705	0.998698	1	0.289136	0.572393	0.479952	1.03937	0.464549	0.885096	0.670448	1.17319
XOO1630	cyoB	cytochrome O ubiquinol oxidase subunit I	C	1	1.35168	1.59779	1.64472	1.80364	1.8969	2.02051	0.929587	0.751452	1	1.03713	0.610671	1.15788	0.735393	1.13358	0.781165	1.04822	1.05369
XOO1631	cyoC	cytochrome O ubiquinol oxidase subunit III	C	1	1.27728	1.65545	1.70623	1.72648	1.88377	2.07561	0.935657	0.742569	1
XOO1632	cyoD	cytochrome O ubiquinol oxidase subunit IV	C	1	1.88556	1.9865	2.16695	2.14913	2.18689	2.23442	0.874708	0.654142	1
XOO1633	XOO1633	hypothetical protein	R	1	0.854158	0.93953	0.882101	0.820541	0.598348	0.604657	0.610978	0.649896	1	0.778107	0.843885	0.733008	0.93119	0.764519	0.865868	0.66985	0.869904
XOO1634	vrgS	hypothetical protein	S	1	1.25592	1.08955	0.979959	0.831833	0.694251	0.581591	0.653702	0.71321	1	0.916512	0.984202	0.974963	0.974645	0.92449	0.980186	0.829892	1.06338
XOO1635	XOO1635	hypothetical protein		1	1.38575	0.998605	0.84084	0.63938	0.643219	0.578178	0.752172	0.68035	1	0.982539	0.470525	1.04565	0.572379	0.977057	0.663358	0.847936	0.917134
XOO1636	RhsA	hypothetical protein	M	1	1.20637	1.02847	0.799656	0.691301	0.660951	0.580597	0.719673	0.660413	1	1.00089		0.937416		0.873249		0.877479
XOO1637	XOO1637	transposase	L	1	1.47066	1.18282	0.755645	0.944825	1.33145	1.88019	1.23752	1.13727	1
XOO1638	RhsA	hypothetical protein	M	1	1.22981	1.37168	1.11588	0.714564	0.647324	0.916724	1.05885	0.992276	1
XOO1639	RhsA	hypothetical protein	M	1	1.08892	1.26759	1.0181	0.897318	0.910646	1.03959	0.661737	0.75316	1
XOO1640	Tra5	IS1404 transposase	L	1	1.2912	1.01945	1.10621	1.07878	1.05514	1.00581	1.96166	1.89238	1
XOO1641	XOO1641	hypothetical protein		1	1.45761	1.33066	1.31146	1.27295	1.5	1.54385	1.12752	1.28299	1	0.88833	1.03902	1.14981	0.792372	1.08335	0.804429	1.22878	1.12277
XOO1642	mutS	DNA mismatch repair protein MutS	L	1	1.13712	1.0486	1.15938	1.10491	1.36496	1.28691	1.2634	1.25751	1	1.00004	1.12433	1.0164	1.22874	0.949376	1.3427	1.11719	1.1914
XOO1643	Tra5	IS1404 transposase	L	1	1.37662	1.15446	0.91241	0.956041	1.00877	1.6085	1.31501	1.49773	1	1.74297	2.23594	1.63734	2.78749	1.86994	1.97224	1.77217	1.90824
XOO1644	XOO1644			1							0.56445	0.300906	1
XOO1645	XOO1645	IS1404 transposase		1	0.875097	1.23987	0.936156	1.31295	0.92656	0.832138	0.684377	0.65718	1
XOO1646	XOO1646	ISXo8 transposase		1							1.12704	0.229278	1	0.864432	0.588928	1.16689	0.326296	0.623365	1.12134	0.859957	0.708317
XOO1647	XOO1647	ISXo8 transposase	L	1							0.0939544		1
XOO1648	radA			1									1
XOO1649	Tra5	IS1404 transposase	L	1	1.24608	1.28076	1.04517	1.12483	1.35549	1.485	1.06768	1.3473	1
XOO1650	XOO1650	IS1404 transposase		1	1.22359	1.02068	1.08102	0.976122	1.21284	1.34973	0.944472	0.961916	1
XOO1651	plcN	phospholipase C	M	1	1.1863	1.67561	1.2134	1.1279	1.74265	1.66092	1.28315	1.69023	1
XOO1652	plcN			1									1
XOO1653	ycaD	transmembrane transport protein	G	1	1.4474	1.00463	1.02989	0.824384	1.16174	1.41162	1.02485	1.19037	1		0.908437		1.22906		1.01235		1.03318
XOO1654	XOO1654	hypothetical protein	S	1	1.01667	0.991208	0.819761	0.89819	1.23078	1.05357	1.7842	2.59546	1	0.992405	0.820649	1.09502	0.903629	0.969662	0.95497	1.17493	0.990927
XOO1655	XOO1655	hypothetical protein		1	4.97217	5.43799	3.54826	1.70276	1.63415	1.97327	0.919893	0.910549	1	1.09195	1.11009	1.01964	0.934616	0.969096	0.957122	0.840348	0.883407
XOO1656	aspS	aspartyl-tRNA synthetase	J	1	0.923259	0.887784	0.861201	0.841584	0.983378	0.967473	1.23274	1.14071	1	0.971922	1.14723	1.0137	0.80903	1.08329	1.1144	1.03628	1.20744
XOO1657	RimI	acetyltransferase	R	1	1.07096	0.770992	0.784801	0.616471	0.801432	0.683586	0.872608	0.76059	1	0.867354	0.662642	0.811568	1.084	0.763601	0.654085	0.797705	0.89906
XOO1658	LipA	hypothetical protein	R	1	1.50852	0.883157	1.05281	0.554647	0.901056	0.753375	0.745611	0.762689	1		0.740563		0.854119		0.860566		0.692817
XOO1659	XOO1659	hypothetical protein	S	1	1.03798	0.813571	0.740599	0.787844	0.904879	0.894461	1.04633	0.918624	1	1.14891	1.41179	1.00207	1.58803	1.05527	1.39647	1.53392	1.46607
XOO1660	ruvC	Holliday junction resolvase	L	1	1.19794	0.858778	0.808276	0.843896	1.23362	1.02099	2.20198	1.22554	1	1.0799	0.815701	1.11483	0.92685	1.02807	0.711529	0.956502	0.867328
XOO1661	ruvA	Holliday junction DNA helicase RuvA	L	1	1.24072	0.835043	0.796319	0.732119	0.97925	0.887815	0.846103	0.854912	1	0.935374	1.03626	0.869664	1.13488	1.11034	1.14094	0.959648	1.01257
XOO1662	kup	potassium uptake protein	P	1	0.972219	0.777237	0.784486	0.72215	0.85199	0.763942	0.995617	1.05718	1	1.65088	0.894112	0.993042	1.02916	1.33711	1.11955	0.935609	1.08793
XOO1663	ruvB	Holliday junction DNA helicase RuvB	L	1	1.30329	1.06453	1.02202	1.05624	1.21205	1.29481	0.926533	0.838969	1	1.06145	1.0186	1.05545	1.20015	1.066	1.27761	0.85117	1.10847
XOO1664	FcbC	hypothetical protein	R	1	2.66401	2.16263	1.77206	1.3182	1.34028	1.26461	0.737587	0.990371	1	1.09686	1.07333	1.13746	0.907136	1.13326	1.10349	0.892382	1.07722
XOO1665	tolQ	hypothetical protein	U	1	2.98055	2.88466	2.37132	1.53126	1.53607	1.57891	0.643109	0.761607	1	1.16974	1.03764	1.13057	1.03107	1.02939	1.14823	1.02064	0.99865
XOO1666	ExbD	hypothetical protein	U	1	2.38426	2.75492	1.99184	1.30134	1.28896	1.13243	0.785438	0.879339	1	1.5911	0.952255	1.05453	1.06074	1.23859	1.05501	1.09818	0.928037
XOO1667	Smc	hypothetical protein	D	1	1.94813	2.5068	1.9215	1.14242	1.21216	1.1924	0.858444	0.929352	1	1.19449	1.19583	1.22335	1.11304	0.988861	1.19862	2.26354	1.03056
XOO1668	tolB	translocation protein TolB	U	1	0.901443	1.35952	1.17983	1.00569	0.805472	0.740057	0.796891	0.872512	1	1.56575	1.58921	1.38993	1.31332	1.29416	1.42056	1.20988	1.22777
XOO1669	ompP6	outer membrane protein P6	M	1	0.927358	0.937016	0.891329	1.19258	1.30146	1.57937	0.780976	0.652963	1	2.1801	0.995269	1.68327	0.969408	1.47569	1.03708	1.4718	1.0998
XOO1670	XOO1670	hypothetical protein	S	1	0.795306	1.02528	1.02389	1.02532	1.11844	1.0319	1.22482	1.17106	1	0.821869	1.15012	0.868849	1.03749	0.953271	1.26795	0.937444	1.19616
XOO1671	NrdG	radical activating enzyme	O	1	1.89181	1.88911	1.64252	1.29222	1.60184	1.44104	1.3758	1.15583	1	0.969078	0.852196	1.09075	1.1795	1.08629	1.2157	0.978214	1.35043
XOO1672	XOO1672			1							1.01948	1.14003	1
XOO1673	XOO1673	transposase	L	1	1.46471	1.34411	1.22963	1.12028	0.935128	0.99469			1
XOO1674	XOO1674			1							2.49601	7.95693	1
XOO1675	XOO1675	transposase	L	1	1.29464	1.15021	0.938627	0.765586	0.834413	0.857757			1
XOO1676	XOO1676			1									1
XOO1677	XOO1677	transposase	L	1							0.0100979	0.143668	1
XOO1678	XOO1678	IS1478 transposase		1	1.50757	0.580526	1.09676	0.998	1.1792	0.951136	1.07355	1.09577	1
XOO1679	exsB	transcriptional regulator	R	1	1.37432	1.21091	1.0622	0.80149	1.10328	0.992926	0.935765	0.760993	1	0.78134	0.808981	0.753446	0.874353	0.745704	0.898955	0.713142	0.885148
XOO1680	int	phage-related integrase	L	1	0.94257	0.859207	1.01902	1.07573	1.30233	1.6176	0.923869	0.715249	1
XOO1681	XOO1681	hypothetical protein		1	1.29869	0.991503	0.928519	2.3738	2.56151	2.35136		2.3283	1
XOO1682	XOO1682	hypothetical protein		1	1.20163	1.68841	0.864377	1.26417	1.46046	1.53521	0.567333	1.64267	1
XOO1683	XOO1683	hypothetical protein		1	3.09894	2.00457	2.54761	1.47967	2.4175	2.24586	7.74456	9.97575	1
XOO1684	XOO1684	hypothetical protein		1	1.21176	7.71267	1.13392	1.43329	1.78916	1.98914	0.230683	0.345837	1
XOO1685	DnaG	hypothetical protein	L	1	1.47227	1.13362	1.19324	1.87141	1.76556	2.01881	2.11629	1.67769	1		2.42374		1.32573		1.24114		1.57147
XOO1686	XOO1686	hypothetical protein		1	0.725047	0.570446	0.522842	0.893084	0.507567	0.294528			1
XOO1687	XOO1687	hypothetical protein		1	0.739563	0.709172	0.927009	0.923695	0.707714	1.08687	1.29842	1.75353	1
XOO1688	HipB	hypothetical protein	K	1	2.31812	2.07285	2.35903	2.97223	2.50393	2.12927	0.96966	1.51596	1	0.744033	0.836134	0.850571	1.08416	0.778749	1.0771	0.827045	1.09943
XOO1689	D	phage-related tail protein	R	1	1.90222	1.3144	1.48513	1.37809	1.79596	1.13711	1.3735	1.30569	1	0.99722		0.65791		0.852973		0.650044
XOO1690	U	phage-related tail protein	R	1	1.04351	1.23188	0.948277	0.710571	0.425706	0.437734	0.127224	0.784055	1	0.938098		1.25538		2.1045		1.58087
XOO1691	T	phage-related tail protein	S	1	2.29061	1.86551	2.49806	2.18398	2.76575	2.38578	0.818715	1.07737	1
XOO1692	XOO1692	hypothetical protein		1									1
XOO1693	E	phage-related tail protein		1	2.17975	1.78045	1.6626	1.02051	1.05864	1.64846	0.975634	2.41979	1
XOO1694	FII	phage-related tail protein	R	1	1.29893	1.44874	2.34008	1.83885	1.97092	2.04365	0.389489	0.61233	1		0.569449		0.430012		0.376619		0.52907
XOO1695	FI	phage-related tail protein	R	1	1.09806	1.26537	1.94038	0.859876	0.815709	0.717018	0.773823	1.23879	1
XOO1696	W	phage-related baseplate protein	R	1	4.61733	2.27642	7.27856	2.95497	7.30903	4.67908	2.61891	3.3497	1
XOO1697	gpV	phage-related baseplate protein	R	1	1.71587	2.26821	1.4472	1.1067	1.61462	12.643	2.00813	2.80793	1
XOO1698	MdpB	hypothetical protein	S	1	1.12234	1.41097	1.37741	1.39538	1.23837	1.81424	0.869171	0.801064	1
XOO1699	gpI	phage-related tail protein	R	1	1.61707	4.34653	0.98163	1.93311	1.27872	2.86859	1.20582	0.75764	1
XOO1700	J	phage-related baseplate assembly protein	R	1	2.71169	1.75949	1.84693	1.67546	1.25704	2.40727	0.692656	0.723507	1
XOO1701	XOO1701	hypothetical protein		1	0.780278	1.13162	1.11641	1.43939	0.868389	0.618485	1.59332	0.873733	1		0.709165		0.529452		0.599663		0.706241
XOO1702	S	phage-related tail protein		1	0.232444	2.7468	0.523866	1.04181	0.521575	0.628227	1.22843	2.47268	1
XOO1703	R	phage-related tail protein		1	0.554825	2.04197	3.33142	0.660897	0.694834	2.3561	0.82524	1.30471	1
XOO1704	XOO1704	hypothetical protein		1	0.839371	2.7512	1.6986	0.822222	2.62423	0.586969	0.684305	0.581469	1
XOO1705	lys	phage-related lytic enzyme	R	1	1.24237	1.88	1.44681	1.41025	1.18455	2.44491	0.703728	1.36408	1
XOO1706	XOO1706	hypothetical protein		1							0.181716	0.370308	1
XOO1707	XOO1707	hypothetical protein		1	0.761091		1.39214	1.95049	0.395652		0.515019	1.49715	1
XOO1708	X	phage-related tail protein	R	1									1
XOO1709	L	phage-related capsid completion protein		1							1.47761	0.677247	1
XOO1710	M	phage-related terminase		1	2.07148	0.675463	1.40643	1.32816	1.09201	0.788526	0.600497	2.43993	1
XOO1711	XOO1711			1							0.569574	0.757196	1
XOO1712	N	phage-related major capsid protein		1	3.71544	3.1101	2.5921	3.04841	2.98957	2.81442			1
XOO1713	O	phage-related capsid scaffold protein		1	0.975778	0.888427	1.84905	1.42573	0.96271	0.835702	1.46476	1.52202	1
XOO1714	P	phage-related terminase	S	1	4.73257	1.46606	3.13614	1.26727	1.79138	5.27652	1.2245	0.995372	1
XOO1715	Q	phage-related capsid packaging protein	R	1	1.26071	1.74459	1.56399	1.18824	1.10619	1.20783	0.930768	0.781426	1
XOO1716	XOO1716			1									1
XOO1717	XOO1717	site-specific DNA-methyltransferase	L	1	1.15657	1.89241	2.41408	3.09379	1.93352	3.10504	1.54646	1.93835	1
XOO1718	XOO1718	hypothetical protein		1	1.4381	1.15111	1.31547	0.951453	0.857098	1.21852	1.01248	0.919405	1
XOO1719	XOO1719	hypothetical protein		1	1.7802	1.78141	1.76849	1.33974	1.69117	1.67147	1.30271	0.855769	1	0.906807		0.843943		0.872737		0.64712
XOO1720	XOO1720	hypothetical protein		1	1.30817	1.35591	1.36435	1.27063	1.10683	0.981299	1.0026	0.812583	1	0.85726	0.904091	0.918688	0.877198	0.804532	0.843158	0.868866	0.898451
XOO1721	AtoC	response regulator	T	1	0.80702	0.753026	0.558912	0.834573	0.44209	0.597289	0.567411	0.811488	1	1.44532	0.889476	1.2135	0.896165	1.45143	0.925598	1.10935	0.782713
XOO1722	XOO1722	hypothetical protein		1	3.08575	2.97711	2.27218	1.25295	0.923918	1.20239	0.495079	0.789209	1	1.15708	1.09106	1.17436	0.965835	1.01884	0.810851	0.885585	0.822214
XOO1723	recQ	DNA helicase	L	1	1.06597	0.896461	0.867792	0.822221	0.964367	1.0448	1.16241	1.1527	1	1.69631	1.6183	1.59031	1.62927	1.31187	1.53816	1.33171	1.40037
XOO1724	Dps	DNA-binding related protein	P	1	0.866158	0.97421	0.85195	1.00465	0.78948	0.640942	0.822955	1.06632	1	0.918156	0.998447	1.08114	0.854765	0.802367	0.929478	0.800796	0.884813
XOO1725	hrpA	ATP-dependent RNA helicase	L	1	1.17174	0.977238	0.902789	0.861149	1.19682	1.26697	1.11855	1.13466	1	1.21026	0.849186	1.06051	1.12616	1.26138	1.0307	1.34117	1.03647
XOO1726	XOO1726	transposase		1	1.04639	1.0037	0.98417	0.920429	0.96884	1.18324	2.13986	2.0161	1
XOO1727	fepA	TonB-dependent receptor	P	1	0.766239	0.678521	0.730898	0.568508	0.529489	0.516119	0.832562	0.796132	1	1.15525	1.30055	0.951744	1.56117	0.968641	1.07318	1.18962	0.925237
XOO1728	glk			1									1
XOO1731	PqaA	hypothetical protein	R	1	0.810838	0.837817	0.768478	0.583457	0.584988	0.615066	0.637449	0.661213	1	1.31193	2.47811	0.943725	2.36358	1.09224	2.12104	0.999862	1.66264
XOO1732	XOO1732	hypothetical protein		1	0.89971	0.900298	0.98041	0.84614	0.880286	0.863327	0.633338	0.821455	1	0.925974	1.43282	0.630019	0.7173	0.754369	0.900366	0.806624	1.13667
XOO1733	pqqE	pyrroloquinoline quinone biosynthesis protein PqqE	R	1	1.33129	1.96885	1.68655	0.868823	0.583079	0.497886	0.632289	0.649421	1	1.02206	1.17737	0.969675	0.467709	0.822082	0.655738	0.691873	0.459659
XOO1734	pqqC	pyrroloquinoline quinone biosynthesis protein PqqC	H	1	1.21248	1.9497	1.4992	0.845755	0.419057	0.398839	0.593684	0.474886	1	0.458341	0.541358	0.686381	0.58668	0.409741	0.631038	0.74757	0.597643
XOO1735	pqqG	pyrroloquinoline quinone biosynthesis protein PqqB	R	1	1.14695	1.86033	1.19671	0.576019	0.379328	0.458957	0.579146	0.568082	1	0.606048	0.888562	0.660784	0.698843	0.536729	0.767835	0.649935	0.759978
XOO1736	relA	ATP:GTP 3'-pyrophosphotransferase	TK	1	1.31652	1.21417	1.29527	0.887173	0.875866	0.809524	0.975737	0.944085	1	0.717288	0.94347	0.755657	0.753943	0.765395	0.784098	0.61017	0.860919
XOO1737	XOO1737	hypothetical protein		1	1.31767	1.12409	1.11989	0.838716	0.993014	1.23977	0.670662	0.775148	1	1.16404	0.8674	0.969793	0.69663	0.831347	0.667124	0.87118	0.604919
XOO1738	XOO1738	glycosyltransferase	R	1	1.44781	1.25222	1.1221	0.866539	0.961526	0.98238	0.878578	0.925961	1	0.992703	0.817668	1.03002	0.817501	1.01626	0.967609	0.95263	0.93429
XOO1739	ponB	penicillin-binding protein 1B	M	1	2.11508	1.99806	1.95972	1.34074	1.77431	1.64032	0.958675	0.963559	1	0.832262	1.26245	0.866201	1.1052	0.876308	1.16831	0.860413	1.13473
XOO1740	XOO1740	hypothetical protein		1	1.81824	1.71678	1.96727	1.2114	1.39241	1.26779	1.14668	1.03927	1	0.752144	1.05725	0.757577	0.716847	0.786855	0.795988	0.875094	0.970323
XOO1741	yoaA	ATP-dependent helicase	KL	1	1.2789	1.30359	1.28918	1.44725	1.28214	1.00704	0.960671	1.00894	1	1.0943	0.731127	0.92678	0.879348	1.05406	0.816026	0.943278	0.744855
XOO1742	XOO1742	hypothetical protein	O	1	1.56613	1.27982	1.25463	1.10818	1.31311	1.50551	0.884911	0.842391	1	1.00999	0.981216	1.02945	1.07092	1.03287	0.984197	0.879006	0.945792
XOO1743	draG	dinitrogenase reductase activationg glycohydrolase	O	1	1.4622	1.17761	1.21554	1.08172	1.28938	1.28034	0.932075	0.85139	1
XOO1744	tonB	TonB protein	M	1	0.960404	0.90468	0.85216	0.749826	0.896559	0.841255	0.79353	1.03433	1	1.13531	1.10016	1.00266	1.09321	1.05546	1.02749	0.9684	0.923101
XOO1745	gshB	glutathione synthetase	HJ	1	0.978767	0.802887	0.863422	0.72082	0.8286	0.72345	0.929807	1.00593	1	1.06351	1.04799	0.982687	0.910663	0.990807	1.04235	0.819757	1.02415
XOO1746	pilG	pilus protein	TK	1	1.08747	0.924916	0.755689	1.06611	0.888811	0.645561	1.18136	0.980378	1	1.35395	1.12226	1.0997	1.22838	1.33466	1.40473	1.33329	1.27777
XOO1747	pilH	PilH protein	TK	1	1.11453	0.812803	0.66276	0.714534	0.79681	0.693526	0.782688	0.710672	1	1.12411	0.975699	0.871433	1.19685	0.847001	1.22834	1.28514	1.07151
XOO1748	pilI	pilus biogenesis protein	NT	1	1.42475	1.02124	0.816602	0.734227	0.948899	0.791862	0.935699	0.850134	1	0.915403	1.09233	0.976926	0.853972	0.951332	1.07759	0.688131	1.21027
XOO1749	pilJ	pilus biogenesis protein	NT	1	1.11606	0.80533	0.708122	0.680994	0.704492	0.640667	1.26537	1.05579	1	1.1067	1.16942	0.935851	0.982002	0.985455	0.947393	0.971826	0.933473
XOO1750	pilL			1									1
XOO1752	CheB	hypothetical protein	NT	1	1.23063	1.15194	0.987911	0.764953	0.947068	0.872481	1.10608	1.01802	1	0.638994	0.723669	0.62949	0.91319	0.668018	0.923478	0.658524	0.945692
XOO1753	CheW	hypothetical protein	NT	1	1.40222	1.22054	0.958054	0.678936	0.825282	0.809249	0.913998	0.894521	1	1.03616	1.21772	1.02823	1.23104	0.905284	1.20259	0.809346	1.13847
XOO1754	rimJ	ribosomal protein alanine acetyltransferase	J	1	1.33229	1.56366	0.938305	0.699032	0.90482	0.945524	1.1717	1.00564	1	1.01109	0.608256	0.856174	0.781339	0.867601	0.61152	0.721353	0.651403
XOO1755	tISRso5	ISRSO5-transposase protein	L	1	1.81341	1.84313	1.59957	1.95244	1.46631	1.52458	1.12178	0.998141	1	0.585524	0.60142	0.6648	0.86987	0.734145	0.977648	0.972808	1.06452
XOO1756	XOO1756	hypothetical protein		1	1.15927	0.33701	1.00097	0.689535	1.82948	0.791855		3.59066	1
XOO1757	XOO1757	hypothetical protein	R	1	1.79611	1.40373	1.71342	1.22933	1.58634	1.99063	1.32587	0.943747	1
XOO1758	XOO1758			1							1.24517	1.42495	1
XOO1760	aspG	asparaginase	E	1	0.969451	1.17256	1.29961	1.2623	1.13501	1.01465	0.952292	0.780118	1	1.1095	1.61361	0.900943	1.9676	0.851626	1.28346	0.888586	1.03647
XOO1761	cutC	copper homeostasis protein	P	1	1.22177	1.299	1.08133	1.01946	1.14259	1.06349	1.36145	0.883406	1	0.950345	0.588093	0.951552	0.677609	0.89545	0.671705	0.762282	0.673497
XOO1762	XOO1762	leucin rich protein	S	1	1.01727	1.05862	0.770021	0.891197	0.684764	1.112	0.797198	1.01216	1
XOO1763	XOO1763	hypothetical protein	G	1	0.919785	0.869927	0.664005	0.65456	0.777543	0.989348	1.19118	1.18351	1	1.17719	0.937942	1.01243	1.30933	1.06295	1.32771	1.03565	1.02117
XOO1764	XOO1764	transposase	L	1									1
XOO1765	XOO1765			1							1.03898	0.931266	1
XOO1766	XOO1766			1									1
XOO1767	XOO1767	hypothetical protein		1									1
XOO1768	CydC	hypothetical protein	CO	1	1.70242	1.10788	1.26857	1.23973	0.999903	1.25069	1.12687	1.3307	1		1.46699		0.673114		1.06079		1.01783
XOO1769	bga	beta-galactosidase	G	1	1.09673	0.232728	0.168094	0.101351	0.0816166	0.0764832	0.518605	0.693966	1	0.962697	0.934102	0.941182	1.11288	0.8968	0.985139	0.762897	1.04758
XOO1770	XOO1770	hypothetical protein	G	1	0.69962	0.202436	0.140796	0.0809421	0.0805641	0.0747506	0.519436	0.628965	1	0.720042	0.873577	0.733196	0.706636	0.703053	0.651297	0.61187	0.751677
XOO1771	XOO1771	hypothetical protein	S	1	0.387871	0.152278	0.141973	0.072037	0.0801676	0.082361	0.528599	0.57054	1	0.92263	0.842795	0.859132	0.815708	0.809095	0.772284	0.748963	0.819301
XOO1772	EmrA	membrane-fusion protein	V	1	1.33161	1.40757	1.42926	1.46492	1.4139	1.29653	1.02559	0.84388	1
XOO1773	XOO1773	transposase	L	1	0.494516	0.928967	0.812226	1.74684	0.921725	0.749346			1
XOO1774	tfus2961	hypothetical protein		1	1.17915	0.993116	1.04968	1.16577	0.720019	0.674078	1.14803	0.945841	1
XOO1775	XOO1775			1							1.41164	1.08329	1	0.7033	0.772395	0.62932	0.845241	0.641755	0.699752	0.653513	0.807699
XOO1776	XOO1776			1							0.81795	1.01108	1
XOO1777	XOO1777	transposase	L	1	1.97084	2.0401	1.7068	1.29551	1.22993	1.11191			1
XOO1778	SunT	colicin V secretion ABC transporter ATP-binding protein	V	1	1.49971	1.42614	1.18884	1.06131	0.920186	0.920755	0.903805	0.935043	1
XOO1779	BglX	glucan 1,4-beta-glucosidase	G	1	0.873427	0.822681	0.752302	0.549559	0.524993	0.409995	0.801151	0.812386	1	0.76117	0.758325	0.763032	0.571492	0.770765	0.664649	0.742991	0.772913
XOO1780	LacZ	beta-mannosidase	G	1	0.686035	0.825832	0.666819	0.566079	0.430175	0.378483	0.651191	0.765745	1	0.952087	0.925388	0.939822	0.97709	0.818575	0.919299	0.918884	0.844481
XOO1781	nahA	beta-hexosaminidase	G	1	0.787442	0.708339	0.604024	0.604883	0.493379	0.419457	0.902684	0.858459	1	1.15461	0.650296	1.1064	0.697461	1.02782	0.710769	0.953432	0.796359
XOO1782	XOO1782	hypothetical protein	R	1	1.51695	0.78243	0.584251	0.576823	0.476881	0.47333	0.678871	0.696703	1	0.524896	0.513082	0.645522	0.600213	0.623062	0.564957	0.62804	0.698654
XOO1783	fucA1	alpha-L-fucosidase	G	1	1.42508	0.578125	0.566141	0.415886	0.375774	0.387816	0.722488	0.785728	1	1.08515	0.94755	0.981022	0.804185	0.949364	0.881169	0.965819	0.906918
XOO1784	iroN	TonB-dependent receptor	P	1	0.72501	0.502138	0.436883	0.322963	0.250679	0.271217	0.518428	0.633961	1	0.533589	0.682	0.630276	0.575582	0.57649	0.44764	0.418757	0.603573
XOO1785	glk	glucokinase	G	1	1.1466	0.776383	0.902393	0.806906	0.927741	1.20316	0.966192	0.712945	1		1.37899		1.88049		2.60918		2.76811
XOO1786	XOO1786	16S ribosomal RNA methyltransferase RsmE	S	1	1.14977	0.782574	0.893888	0.804402	1.2112	1.21618	1.09764	0.817358	1	1.4536	1.12639	1.2822	0.992502	1.22145	1.00423	1.26393	1.02969
XOO1787	bioA	adenosylmethionine-8-amino-7-oxononanoateaminotransferase	H	1	0.862709	0.751495	0.718591	0.763095	0.963806	0.903594	1.11078	1.1498	1	0.563678	0.733396	0.588633	0.745142	0.587591	0.664265	0.601722	0.654981
XOO1788	cysQ	sulfite synthesis pathway protein	P	1	1.24643	0.934653	0.931543	0.782834	1.03618	0.950139	1.32637	1.2089	1	0.689864	0.643165	0.801146	0.69893	0.845162	0.666571	0.507839	0.702708
XOO1790	XOO1790	nucleoside triphosphate pyrophosphohydrolase	R	1	1.04632	1.00115	0.873376	0.784393	1.00022	0.90545	1.13538	1.16094	1	1.00599	0.881578	1.07398	1.08045	0.982311	0.920577	1.02191	0.774219
XOO1791	XOO1791	hypothetical protein	S	1	1.39859	0.846615	1.39225	0.839588	1.19611	1.37569	1.04466	0.983014	1
XOO1792	HflC	hypothetical protein	O	1	1.51857	1.29432	1.19886	1.0026	0.895691	1.05854	1.18784	0.952378	1	0.864693	0.784006	0.815658	0.785216	0.858244	0.862214	0.943069	0.993198
XOO1793	XOO1793	hypothetical protein	OU	1	2.11383	1.61194	1.34617	1.00735	1.07417	1.0089	1.32947	0.902798	1		0.395408		0.522272		0.602681		0.682517
XOO1794	gcvT	glycine cleavage system aminomethyltransferase T	E	1	0.769702	0.582889	0.58444	0.584713	0.678057	0.727851	0.774721	0.746804	1	0.935095	0.920384	0.961603	1.2079	0.895185	0.848678	0.698477	0.91345
XOO1795	gcvH	glycine cleavage system protein H	E	1	0.857996	0.725036	0.691497	0.613881	0.740888	0.734891	1.42132	1.51	1	1.03755	1.07727	1.06369	1.12809	0.869485	1.31638	0.770841	1.1935
XOO1796	MDN1	hypothetical protein	R	1	1.40783	1.96102	1.49268	1.10564	0.66183	0.598019	0.660895	0.751919	1	0.966517	1.04001	0.991326	0.840481	0.774479	0.845949	1.51759	0.82673
XOO1797	bla	beta-lactamase	V	1	0.894772	0.754201	0.833104	0.723553	0.859445	0.898202	0.736903	0.748802	1	0.920117	0.746366	0.835397	0.934066	0.585808	0.704745	0.824308	0.955169
XOO1798	XOO1798	hypothetical protein	C	1	0.953178	0.74161	0.704103	0.922741	0.729007	1.58761	1.60946	1.67753	1
XOO1799	XOO1799			1							0.624795	1.33384	1
XOO1800	XOO1800	hypothetical protein	S	1	1.22476	0.942507	0.933824	0.787748	0.975256	0.995411	0.725553	0.68457	1
XOO1801	XOO1801			1									1
XOO1803	MhpC	hypothetical protein	R	1	7.29148	5.43543	4.53765	4.55075	6.5717	10.7403	2.15732	1.79129	1
XOO1804	AcrR	transcriptional regulator	K	1	0.668226	0.703019	0.677382	0.625662	0.672437	0.715226	0.654774	0.70963	1	0.558991	0.619839	0.612688	0.938267	0.647513	1.03735	0.754427	1.15504
XOO1805	BtuB	hypothetical protein	H	1	0.634766	0.574394	0.686641	1.0056	0.813136	0.911484	1.25032	1.1703	1	1.05808	0.860392	1.30398	0.904998	1.14928	0.543573	1.21549	0.686121
XOO1806	XOO1806	hypothetical protein		1	1.38805	1.17279	1.09224	1.18124	1.21277	1.36762	1.22547	1.20872	1	1.16663	0.884009	1.1762	0.72064	1.29539	0.965185	1.02165	0.726669
XOO1807	XOO1807	heat shock protein	O	1	1.17797	1.19227	0.686544	0.80236	1.02267	1.71149	1.29867	1.83269	1	0.969912	1.24515	1.10401	1.018	1.21787	1.42105	1.55699	1.42562
XOO1808	mtgA			1									1
XOO1809	gtrB	glucosyl transferase	M	1	0.982347	0.773343	0.676353	0.730743	0.936768	1.05231	1.13436	1.09755	1	0.566908	0.636054	0.6701	0.746807	0.647798	0.705983	0.591839	0.817259
XOO1810	XOO1810	hypothetical protein	T	1	1.73092	0.946439	1.00307	1.01263	1.0665	1.3161	2.39809	0.605249	1
XOO1811	tISRso5			1							3.21932	1.61379	1
XOO1812	XOO1812			1							0.95776	1.60245	1
XOO1813	XOO1813	hypothetical protein		1									1
XOO1814	hly3	hemolysin III	R	1	0.868212	0.776608	0.782296	0.980031	1.20338	1.59717	1.5248	1.32364	1	4.38063	0.970752	2.85535	1.53511	3.26245	1.66604	2.91677	1.41741
XOO1815	prfC	peptide chain release factor 3	J	1	1.1361	1.00346	1.02471	1.11235	1.25823	1.25219	1.44058	1.17016	1	1.19684	0.938646	0.926984	1.38044	1.12376	1.23075	1.28708	1.09376
XOO1816	NlpD	hypothetical protein	M	1	0.879587	0.679591	0.6413	0.433671	1.17392	0.763562	1.31765	1.0011	1	1.65185	0.97924	1.12291	1.04667	1.12551	1.12239	1.30161	0.934516
XOO1817	metA	homoserine O-acetyltransferase	E	1	4.25319	2.20968	1.88995	2.10886	2.63312	4.33018			1
XOO1818	metB	cystathionine gamma-synthase	E	1	1.82736	1.98018	1.13066	1.19392	1.40667	2.0169	2.02126	2.02087	1	1.20137	1.26211	1.522	2.21659	2.0923	3.40555	2.09581	2.85588
XOO1819	XOO1819			1							4.11888	4.17599	1
XOO1821	sdaA	L-serine dehydratase	E	1	0.628435	0.451481	0.458051	0.461039	0.563728	0.505704	1.00429	0.866595	1	1.08785	1.09316	1.01002	1.1121	0.97625	1.01767	0.981969	1.0327
XOO1822	XOO1822	hypothetical protein		1	4.77399	2.14047	1.95844	1.24904	2.03533	2.76719			1
XOO1823	XOO1823	cold shock domain-containing protein		1	0.362179	0.699228	0.689394	1.58559	1.91036	1.9592	2.53876	1.64288	1
XOO1824	XOO1824	hypothetical protein	S	1	0.882417	1.03755	1.43602	2.83954	3.0195	3.19552	1.38862	1.3874	1	0.970384	0.665573	0.799875	0.85476	0.961408	0.822162	1.02641	0.80005
XOO1825	yodB	cytochrome B561	C	1	1.01203	1.01768	1.3397	2.10519	2.75603	3.06596	2.46756	2.04514	1	0.559172	1.07816	0.592808	1.57279	0.815889	1.92596	0.822251	2.65828
XOO1826	XOO1826	hypothetical protein	S	1	0.873639	1.045	1.30932	1.96914	2.33414	2.93848	2.12834	2.07718	1	0.72409	1.05355	0.769057	1.14589	0.791883	1.31549	0.926618	1.22725
XOO1827	XOO1827	histidine kinase-response regulator hybrid protein	T	1	1.9365	1.9263	2.50516	1.71003	1.87938	2.92489	1.26687	1.32134	1
XOO1828	XOO1828	histidine kinase/response regulator hybrid protein	T	1	1.57843	1.35999	1.46682	1.1158	1.36872	1.4513	1.3912	1.21832	1	1.32617	0.690625	1.00685	0.76446	1.08449	0.719203	1.10611	0.703394
XOO1829	XOO1829	histidine kinase-response regulator hybrid protein	T	1	1.35579	1.33998	1.20101	1.19553	0.93853	0.857234	1.35402	1.26054	1
XOO1830	XOO1830	transposase	L	1	1.03447	1.24469	0.785289	0.734661	1.45282	1.43384	1.92268	1.23111	1
XOO1831	BaeS	histidine kinase-response regulator hybrid protein	T	1	1.0491	1.13132	0.933823	0.888722	0.831831	1.46115	1.80351	1.28798	1
XOO1832	tnp	transposase		1									1
XOO1833	XOO1833	hypothetical protein		1							1.54494	1.31977	1
XOO1834	XOO1834	ISxac3 transposase		1							0.916187	1.31449	1
XOO1835	XOO1835	hypothetical protein	G	1	1.02455	1.01747	1.16153	0.770753	0.943947	1.09191	1.13995	1.0999	1	1.06784	1.00658	0.933613	0.85141	0.972855	1.00734	0.872893	0.932945
XOO1836	XOO1836	hypothetical protein		1	0.98336	0.686195	0.78766	0.977628	0.702608	0.596802	1.2769	1.00783	1	0.915204	0.543601	0.755915	0.707194	0.813154	0.633435	0.654705	0.959421
XOO1837	bga			1									1
XOO1838	XOO1838	beta-galactosidase	G	1	0.993024	1.66106	1.83571	0.791562	2.0817	2.59238			1
XOO1839	btuB			1									1
XOO1841	XOO1841	transcriptional regulator	R	1	0.965689	0.966474	0.900653	0.661025	1.03056	1.19483	1.2453	1.01513	1	0.562699	0.671581	0.608301	0.901933	0.639804	0.835096	0.600152	0.866917
XOO1842	mmsA	methylmalonate-semialdehyde dehydrogenase	C	1	0.181081	0.17883	0.205173	0.20682	0.196469	0.169391	0.340364	0.269988	1	0.717759	0.579112	0.618684	0.585845	0.58407	0.490828	0.465705	0.618101
XOO1843	fadE9	acyl-CoA dehydrogenase	I	1	0.153479	0.158	0.17057	0.141286	0.152426	0.117827	0.297447	0.251252	1	1.00853	0.96699	0.871818	0.882981	0.848691	0.753298	0.811535	0.811708
XOO1844	paaF	enoyl-CoA hydratase	I	1	0.204493	0.142142	0.195386	0.182429	0.168106	0.12441	0.408526	0.378983	1	0.843253	0.842587	0.853691	0.934208	0.644926	0.845107	0.770265	0.76132
XOO1845	CaiD	enoyl-CoA hydratase	I	1	0.261831	0.194095	0.225867	0.188419	0.209209	0.15536	0.257778	0.220844	1	1.58477	0.670951	1.4873	0.752539	1.23144	0.673531	1.18395	0.694417
XOO1846	mmsB	3-hydroxyisobutyrate dehydrogenase	I	1	0.227643	0.171066	0.197322	0.198064	0.214575	0.134318	0.334595	0.267819	1	0.860626	0.831742	0.773591	0.835889	0.755271	0.703371	0.521944	0.682995
XOO1847	czcD	cobalt-zinc-cadmium resistance protein	P	1	1.13998	0.92757	0.986747	0.704197	0.802704	1.00229	0.589891	0.509424	1			0.3517		0.310128		0.38209
XOO1848	fadB	3-hydroxyacyl-CoA dehydrogenase	I	1	1.26003	1.10945	1.02619	0.831565	1.11262	1.04515	0.840935	1.04431	1	0.822254	0.936283	0.799065	0.920318	0.74976	0.89725	0.743901	0.883073
XOO1849	algU	RNA polymerase sigma factor RpoE	K	1	1.26811	1.52208	1.24775	1.00552	0.841144	0.796462	0.48632	0.543539	1	1.45783	1.3928	1.2745	1.15474	1.1705	1.27518	1.52691	1.14156
XOO1850	RseA	regulatory protein	T	1	1.69174	1.67621	1.47241	0.863798	0.97487	0.925712	0.419918	0.529506	1	0.969738	1.13453	1.11463	1.02684	0.852564	0.862748	1.03818	0.826132
XOO1851	mucD	periplasmic protease	O	1	1.00021	1.39076	1.25428	0.665673	0.632648	0.627441	0.45095	0.555848	1	1.13003	0.904308	1.01533	0.702462	0.94679	0.688008	0.954351	0.5021
XOO1852	lepA	GTP-binding protein LepA	M	1	1.0821	1.01469	1.00261	1.02184	1.12931	1.04814	1.09924	1.02075	1	2.61509	0.736227	2.18129	0.946414	1.98316	0.97384	1.94768	1.00828
XOO1853	lepB	signal peptidase I	U	1	0.72048	0.748499	0.782764	0.846162	0.856969	0.770742	0.954138	0.908478	1	0.982041	0.916125	1.07184	1.0385	1.05949	1.03186	1.01959	1.00841
XOO1854	PilE	hypothetical protein	NU	1	0.635106	0.628713	0.506195	0.611289	0.650592	0.601127	0.443837	0.339856	1	2.11809	1.08194	2.05596	0.868598	1.80516	0.783364	1.64455	1.05307
XOO1855	rnc	ribonuclease III	K	1	1.20582	1.0337	0.948167	1.03298	1.20006	1.17178	1.08687	1.14604	1	1.23038		0.553746		1.20964		0.643407
XOO1856	era	GTP-binding protein Era	R	1	0.970107	0.921311	0.8648	0.82903	0.999361	1.00024	1.42599	1.22915	1	1.01106	0.972587	1.08636	0.692958	1.13064	0.84216	0.904515	0.939714
XOO1857	recO	DNA repair protein RecO	L	1	1.29758	0.810566	1.07109	0.882932	1.35316	1.37606	1.38509	0.985221	1
XOO1858	AtoC	hypothetical protein	T	1	1.39921	1.37631	1.14459	1.07384	1.11729	1.65081	0.90947	1.01384	1		0.638423		0.903132		0.977595		0.663097
XOO1859	XOO1859	23S rRNA 5-methyluridine methyltransferase	J	1	1.17014	0.892703	0.968777	0.915748	1.13585	1.06889	1.63348	1.19465	1	0.990635	0.705332	0.857606	0.662523	0.913345	0.611189	0.827635	0.888478
XOO1860	XOO1860	hypothetical protein	S	1	0.999843	0.821437	0.84809	0.794075	0.941274	0.944439	1.38311	1.07461	1	1.32623		0.756765		0.687233		0.605132
XOO1861	XOO1861	transposase	L	1	1.5708	1.64655	1.20182	1.66533	1.4722	1.61039			1
XOO1862	XOO1862			1							1.38217	1.19264	1
XOO1863	XOO1863	IS1478 transposase		1	1.21456	1.12693	1.0556	0.96376	1.15061	1.41992	1.29828	1.1202	1
XOO1864	frnE	polyketide synthase	Q	1	1.40691	1.18122	1.04723	0.709324	0.838912	1.66926	0.596416	0.684206	1
XOO1865	XOO1865	hypothetical protein	R	1	1.0557	0.693967	0.870262	0.567049	0.904468	0.545246	1.23561	0.568594	1
XOO1866	XOO1866	hypothetical protein	R	1	2.53265	2.15075	1.69408	1.12333	1.72654	1.55074	0.7689	1.15792	1
XOO1867	nagZ	beta-hexosaminidase	G	1	2.40713	2.22217	2.15206	1.57658	2.37343	2.24099	1.55454	1.23013	1	1.15783	0.592639	1.05165	0.87912	1.03994	0.908962	0.942293	1.22264
XOO1868	hpt	hypoxanthine-guanine phosphoribosyltransferase	F	1	1.90048	1.95153	1.72735	1.34269	1.59712	1.73574	1.32087	0.906341	1	1.00267	1.09744	0.99458	0.958975	1.04307	1.08649	0.993369	1.32926
XOO1869	deoD	5'-methylthioadenosine phosphorylase	F	1	1.65511	1.6913	1.55703	1.41168	1.44513	1.44475	1.53476	1.02821	1	0.968165	1.1176	0.794985	0.999129	0.940206	1.05187	0.970038	1.03976
XOO1870	scoF	cold shock protein	K	1	1.42371	1.01111	1.04841	1.30746	1.10412	0.959137	2.50812	1.77665	1	2.07539	1.14698	0.812444	1.00407	1.09827	0.874577	0.746667	0.822886
XOO1871	XOO1871			1									1
XOO1873	XOO1873	hypothetical protein	R	1	1.93388	0.835235	1.45231	1.26787	0.963188	1.30687	1.02216	0.934493	1		0.415304		0.208571		0.361506		0.502372
XOO1874	lhr2	helicase-like protein	R	1	1.25326	0.813805	1.05686	0.994106	0.681713	0.372165	1.01771	1.2211	1	1.357	0.612007	1.12913	0.596621	1.01936	0.478141	0.933386	0.66407
XOO1875	lig2	ATP-dependent DNA ligase	L	1	1.00484	0.889967	0.936613	1.02061	0.603104	0.498102	0.723431	0.765201	1	1.02797	0.940759	0.920768	1.07366	0.825001	0.905667	0.64813	0.886656
XOO1876	YSH1	mRNA 3'-end processing factor	J	1	0.954916	1.14698	0.911882	1.10287	0.885972	0.671896	0.562505	0.811174	1	0.866782	0.826683	0.903162	0.561326	0.885715	0.607338	0.854456	0.587627
XOO1877	XOO1877	hypothetical protein		1	1.03823	1.16579	0.8279	0.73372	0.658858	0.628056	0.868372	0.831551	1	0.811495	0.935376	1.01067	0.794949	0.745139	0.747411	0.711924	0.90111
XOO1878	CcmA	hypothetical protein	M	1	0.921911	0.893363	0.950078	0.67115	0.61159	0.699799	0.671423	0.592761	1	0.813446	0.96742	0.672623	0.786239	0.626565	0.781054	1.1373	0.674504
XOO1879	PleD	sensor histidine kinase	T	1	1.90597	1.66112	1.71182	1.44749	1.80309	1.72423	1.36986	1.39189	1		0.387238		0.947478		0.879587		1.29021
XOO1880	XOO1880	hypothetical protein		1	0.876019	1.09788	0.858445	0.677115	0.719561	0.388295	0.758745	0.971721	1	0.424409	1.39722	0.40872	1.04058	0.311143	0.980738	0.484827	0.893886
XOO1881	atoB	acetoacetyl-CoA thiolase	I	1	0.814135	0.828561	0.824264	0.894615	0.8721	0.926159	1.09056	1.04308	1	0.672779	0.830095	0.793216	0.89529	0.724693	0.937656	0.614645	0.922364
XOO1882	XOO1882	serine protease	S	1	1.15397	1.25209	1.21084	1.07486	1.10113	1.09041	0.827716	0.958062	1	0.725909	0.906133	0.676626	0.87242	0.516804	0.899655	0.519815	0.778959
XOO1883	leu	leucine dehydrogenase	E	1	1.35108	1.23755	1.10537	1.1734	1.32959	1.27715	1.1141	1.0231	1	0.561473	0.643122	0.705387	0.766847	0.722008	0.810918	0.728892	0.917579
XOO1884	XOO1884	hypothetical protein	R	1	1.05876	0.868435	0.767385	0.672447	0.753455	0.924324	0.89137	0.755852	1
XOO1885	XOO1885	hypothetical protein		1	0.653637	0.509285	0.452569	0.458133	0.191655	0.132135	0.363933	0.83669	1
XOO1886	XOO1886	hypothetical protein		1	0.83885	0.968117	0.682034	0.821599	0.690765	0.654851	0.442145	0.418743	1	0.787878		0.749903		0.614884		0.611152
XOO1887	DksA	hypothetical protein	T	1	5.94086	5.26597	1.74367	2.06108	3.72366	4.13884	3.02602	0.659422	1
XOO1888	MscS	hypothetical protein	M	1	1.22218	0.71552	0.710521	0.777511	0.767055	0.850778	2.1356	1.91548	1		0.745367		0.746305		0.739094		0.775079
XOO1889	XOO1889	ISxac1 transposase		1	1.55128	1.21877	1.05607	0.931784	0.889556	1.04936	1.05111	1.08598	1
XOO1890	XOO1890	ISxac1 transposase		1									1
XOO1891	XOO1891	ISXo8 transposase	L	1	1.09387	1.56426	0.657867	0.866873	1.16122	0.520332			1
XOO1892	yegD	heat shock protein	O	1	1.33571	1.35621	1.18258	0.973597	0.987368	1.00081	1.81425	1.622	1	1.06438	0.987988	1.13369	1.05368	1.3274	1.14249	1.22186	1.06475
XOO1893	slyD			1									1
XOO1895	XOO1895	transposase	L	1	6.0303	4.8996	6.00733		4.43192	13.3333			1
XOO1896	XOO1896			1							1.89802	1.47199	1
XOO1897	catA	cation transport protein	P	1	0.721298	0.819047	0.661984	1.19425	0.657107	0.594594	0.670923	1.09032	1	0.804961	1.22019	0.55662	0.75451	0.433493	0.717257	0.371021	0.875467
XOO1898	PhnA	hypothetical protein	P	1	0.959381	0.728729	0.582451	0.7054	0.830677	0.918493	1.28362	1.04021	1	1.17262	1.34097	0.959146	1.40969	1.04026	1.50722	0.960616	1.55181
XOO1899	XOO1899	hypothetical protein		1	1.39306	1.62672	1.33193	1.7495	2.57236	3.15643	1.05696	1.11214	1
XOO1900	nerA	GTN reductase	C	1	0.785241	0.862048	0.652858	0.859494	1.55037	2.15375	3.12914	3.76259	1	0.912649	0.746549	1.17178	0.900172	1.58199	1.28053	1.46529	1.72163
XOO1901	araJ	MFS transporter	G	1	14.2982	21.3398	25.7452	30.596	31.7771	28.5105	2.08219	1.72737	1	2.12616	1.61113	3.0762	2.01882	3.6778	3.50231	2.59724	2.68451
XOO1902	XOO1902	hypothetical protein		1	0.325896	0.255862	0.276814	0.347922	0.220971	0.145474	0.205613	0.23418	1	0.860296	0.638227	0.578915	0.346456	0.362903	0.337216	0.440326	0.330511
XOO1903	LigT	hypothetical protein	J	1	1.50243	1.23479	1.03042	1.09763	1.51936	1.36521	1.40466	1.15064	1	1.22442	0.998841	1.06288	1.00242	1.0366	0.962693	0.960893	0.98867
XOO1904	XOO1904	hypothetical protein	S	1	1.37279	1.19767	1.17521	0.97607	1.04773	1.23084	1.1259	0.856802	1
XOO1905	XOO1905	hypothetical protein		1	1.27649	0.999772	1.21911	0.696198	1.02974	1.56458	0.55234	7.00233	1
XOO1906	acvB	virulence protein	U	1	1.03182	0.936498	0.912677	0.748966	0.902795	0.913619	0.949403	0.959514	1	0.900963	0.827792	1.24654	0.879491	0.714475	0.923626	1.10054	0.840701
XOO1907	XOO1907	hypothetical protein	S	1	1.13069	0.859338	1.01149	1.07085	1.11115	1.13497	0.863433	0.703771	1	1.27191	2.28	1.09483	1.91949	1.16902	1.8381	1.18021	1.57268
XOO1908	XOO1908	hypothetical protein		1	3.14193	1.8359	2.77212	1.32262	2.60899	4.04862	2.96276	0.958797	1
XOO1909	XOO1909	hypothetical protein		1	0.767298	0.693324	0.769235	0.617246	0.789681	1.03766	2.06234	1.40803	1
XOO1910	TdcF	hypothetical protein	J	1	0.790815	0.76234	0.784463	0.943576	0.959888	0.942769	0.543045	0.741326	1	1.02593	1.18574	0.849798	0.980962	0.83397	0.947961	0.958746	1.21008
XOO1911	Cfa	hypothetical protein	M	1	0.977129	0.832263	0.76292	0.686348	0.700288	0.70243	0.916611	0.804617	1	0.751506	0.776949	0.755626	0.911096	0.699094	0.868518	0.738159	0.821773
XOO1912	XOO1912	hypothetical protein	S	1	0.982601	0.66833	0.594164	0.470375	0.494715	0.538922	0.555374	0.620675	1	0.691145	0.577317	0.676629	0.896381	0.564086	0.710887	0.540015	0.692579
XOO1913	XOO1913	hypothetical protein		1	1.0717	0.855792	0.820926	0.679548	0.791143	0.883582	1.03174	1.1138	1
XOO1914	cfaA	cyclopropane-fatty-acyl-phospholipid synthase	M	1	0.94741	0.776145	0.725473	0.587292	0.532624	0.531232	0.675674	0.787151	1	1.04812	1.69448	0.947316	1.45198	0.972655	1.34509	0.801408	1.06441
XOO1916	XOO1916	dehydrogenase	R	1	1.12925	0.935411	0.835942	0.700938	0.697946	0.603632	0.861302	0.752907	1	0.76436	0.839075	0.824899	0.926907	0.730458	0.950747	0.761567	1.06329
XOO1917	desC	delta 9 acyl-lipid fatty acid desaturase	I	1	1.0662	0.846558	0.768948	0.551049	0.683586	0.690287	0.853906	0.782732	1	0.210289		0.136965		0.0957098		0.0988235
XOO1918	XOO1918	hypothetical protein	S	1	1.12078	0.937541	0.921392	0.706758	0.875247	0.790974	0.846685	0.885852	1	0.923102	0.87477	0.932449	0.729381	0.895769	0.658193	0.807098	0.765571
XOO1919	rpoE	RNA polymerase sigma factor	K	1	1.01158	0.812965	0.87374	0.723933	0.790062	0.745118	0.644773	0.72657	1	0.809056	0.758519	0.933386	0.870353	0.888529	0.900761	0.808505	0.898584
XOO1921	XOO1921	hypothetical protein		1	0.860041	0.798359	0.948129	0.91053	1.213	1.20431	0.965942	0.680864	1	1.09389	0.797276	0.953871	0.8273	0.948357	0.784149	0.863085	0.809974
XOO1922	ydgM	ferredoxin	C	1	1.46873	0.921217	1.02958	0.83762	1.27585	1.27138	1.15019	0.890069	1	1.1821	0.337337	0.731447	0.709514	1.14422	0.562439	0.798983	0.794126
XOO1923	SerB	hypothetical protein	E	1	1.30626	1.10625	1.12592	1.23794	1.61335	1.74123	1.11733	0.964156	1	0.997515	0.724278	1.06208	1.01557	1.38313	1.00262	1.57038	1.09113
XOO1924	metS	methionyl-tRNA synthetase	J	1	0.937611	0.889594	0.908732	0.945424	1.12586	1.20893	0.947146	0.978763	1	1.30693	1.02196	1.12829	1.5781	1.15882	1.37168	1.24754	1.25453
XOO1925	XOO1925	hypothetical protein	S	1	3.22836	2.20487	1.43616	0.991356	1.03789	1.06556	1.3362	1.69878	1	0.707234	0.80549	0.669125	0.886809	0.644179	0.688324	0.67497	0.6689
XOO1926	XOO1926			1							0.808951	1.06434	1
XOO1927				1									1
XOO1928	XOO1928	transposase	L	1	1.28945	1.1981	1.17581	0.958723	0.981361	0.956741	0.921218	0.885903	1
XOO1929	ykfD	S-methylmethionine transporter	E	1	1.82019	1.36153	1.1677	0.739651	0.855387	0.931233	1.19141	0.656862	1		1.13153		1.14843		1.01825		1.124
XOO1930	mmuM	homocysteine methyltransferase	E	1	1.63786	1.36483	1.11542	0.731704	0.805872	0.820632	0.815041	0.751406	1	0.873099	0.880868	0.807194	0.808244	0.867961	0.779096	0.792758	0.764931
XOO1931	XOO1931	hypothetical protein	S	1	1.64065	1.65852	1.39264	0.944832	1.00387	0.976307	0.961384	1.0531	1	1.18596	1.16932	1.04595	1.05774	1.05489	1.09717	1.18088	1.17727
XOO1932	XOO1932	hypothetical protein	S	1	1.01656	0.919755	0.730015	0.90745	1.02132	0.913251	1.19267	0.763099	1
XOO1933	XOO1933	hypothetical protein	S	1	0.960735	1.01379	1.13473	1.13334	1.26937	1.57738	1.1711	1.13261	1	1.02631	0.402763	0.936838	1.33098	0.931685	1.09368	0.87494	0.830705
XOO1934	XOO1934	hypothetical protein		1	0.971386	1.15841	0.829747	0.777419	0.644073	0.962191	1.06753	1.26035	1
XOO1936	XOO1936			1							4.03246	1.21111	1
XOO1937	XOO1937	IS1478 transposase		1	1.24968	1.20664	1.02397	0.738723	0.962352	1.04226	0.816372	0.861039	1
XOO1938	XOO1938			1							1.33195	0.204413	1
XOO1939	nagN			1							0.921284	0.966715	1
XOO1940	XOO1940			1							1.43262	2.02326	1
XOO1941	XOO1941			1									1
XOO1942	nodQ			1									1
XOO1944	XOO1944			1							0.354325	1.42992	1
XOO1945	nagN			1									1
XOO1946	XOO1946			1									1
XOO1947	XOO1947			1							1.01046	0.595887	1
XOO1949	XOO1949	transposase		1							0.741284	1.06914	1
XOO1950	XOO1950	IS1478 transposase		1	1.88301	1.83169	2.03801	2.10139	2.1405	1.4911	1.25417	0.41918	1	0.406468	0.882832	0.357983	0.742371	0.61856	0.731752	0.639055	0.805981
XOO1951	XOO1951	hypothetical protein		1	1.48378	2.09572	2.29939	1.43695	1.87294	2.35297	1.25474	1.44149	1
XOO1952	DepA	PHB depolymerase	I	1	3.6999	4.05201	3.77756	3.24908	3.33046	3.45208	1.04685	0.988082	1	4.29009	4.25605	5.16426	4.82943	4.54812	5.79831	5.69892	2.91983
XOO1953	Tam	hypothetical protein	R	1	1.22293	1.00273	1.10353	0.828662	0.880238	1.17156	0.918894	0.737568	1	0.752228	0.639832	1.19687	0.756749	1.0237	0.619905	1.0148	0.743561
XOO1954	XOO1954	hypothetical protein	S	1	1.24723	0.987873	1.17387	0.884286	1.15321	1.08697	0.5798	0.666006	1	0.299621		0.674454	1.25625	0.868324	1.49819	1.17404	1.86275
XOO1955	XOO1955			1							1.76199	1.63679	1		2.45448		2.64338		2.12179		2.12074
XOO1956	NosY	hypothetical protein	R	1	1.42296	0.903534	1.13957	0.981347	2.12516	2.55043	1.37594	0.925845	1	1.10026	0.868014	1.01351	1.06136	1.11606	1.04369	1.11256	1.17437
XOO1957	NosY	hypothetical protein	R	1	1.77257	1.45328	1.64101	1.51392	2.59406	2.96256	2.44144	2.38139	1	1.10743	1.55976	1.02911	1.74018	1.05219	1.51341	1.21315	1.54467
XOO1958	CcmA	ABC transporter ATP-binding protein	V	1	1.23698	1.19652	1.31619	1.56606	2.0741	2.18969	1.99571	1.8131	1	1.12623	0.696858	1.22322	0.798074	1.25133	0.774708	1.3362	1.00364
XOO1959	CirA	outer membrane receptor proteins, mostly Fe transport	P	1	0.900578	1.08937	1.14774	1.27249	1.5756	1.6697	2.05881	2.03059	1	1.11619	1.02524	1.15642	1.1376	1.31516	1.07009	1.27764	0.975061
XOO1960	XOO1960	IS1478 transposase		1	0.989003	0.951026	0.955036	1.20269	1.26034	1.24075	1.38555	1.39019	1
XOO1961	accA	acetyl-CoA carboxylase carboxyltransferase subunit alpha	I	1	0.712728	0.718988	0.793898	0.744493	0.863878	0.729323	1.0089	1.00356	1	1.01165	1.20771	0.860243	1.16513	0.944629	1.13891	0.950259	1.08184
XOO1962	dnaE1	DNA polymerase III subunit alpha	L	1	1.02329	0.96909	1.18186	1.29962	1.55779	1.58276	1.4757	1.24924	1	0.857319	0.757631	0.845185	1.01913	0.931149	0.982355	1.19047	1.0203
XOO1963	rnhB	ribonuclease HII	L	1	1.39205	1.24005	1.19489	1.01011	1.14815	1.11368	0.898216	0.923205	1	1.8259	0.84721	0.95092	1.03257	1.50989	0.894648	1.7339	0.99587
XOO1964	lpxB	lipid-A-disaccharide synthase	M	1	1.18098	1.03494	1.06739	0.88411	1.04972	0.970345	1.03162	0.942225	1	1.11521	0.724626	0.942369	0.679066	0.842533	0.832114	0.861982	1.03218
XOO1965	lpxA	UDP-N-acetylglucosamine acyltransferase	M	1	1.08157	0.993225	0.940996	0.784393	0.905503	0.891279	1.17655	1.00756	1	0.922781	0.96522	0.9155	0.946255	0.896022	0.977382	0.928233	0.98934
XOO1966	fabZ	(3R)-hydroxymyristoyl-ACP dehydratase	I	1	1.29779	1.38058	1.35485	1.24821	1.15924	1.13116	0.799761	0.920389	1	0.755591		0.953444		0.942078		0.641369
XOO1967	lpxD	UDP-3-O-[3-hydroxymyristoyl] glucosamine N-acyltransferase	M	1	1.44675	1.32809	1.11965	0.980205	1.27982	1.36575	0.966258	0.750374	1	1.17358	0.919497	1.14235	1.33872	1.26901	1.47983	3.64617	1.51898
XOO1968	oma	outer membrane antigen	M	1	1.03213	1.12104	1.11224	0.917762	0.852191	0.837414	1.05607	0.965534	1	1.01064	0.995853	1.0385	1.0016	1.09775	1.03605	1.09363	0.976072
XOO1969	XOO1969	hypothetical protein	M	1	1.6995	1.51718	1.32835	0.91606	1.21308	1.23277	1.16382	1.14491	1	1.34985	0.862207	1.37294	0.916506	1.15828	0.981376	1.33186	1.10725
XOO1970	dxr	1-deoxy-D-xylulose 5-phosphate reductoisomerase	I	1	1.18756	0.842735	0.871224	0.783974	1.12191	1.22261	1.04948	0.969835	1	0.904905	0.824362	0.888826	0.943178	0.913021	1.00023	0.889492	1.03998
XOO1971	cdsA	phosphatidate cytidylyltransferase	I	1	1.10788	0.796804	0.887783	0.818568	1.20067	1.17523	1.31985	1.02126	1
XOO1972	uppS	undecaprenyl pyrophosphate synthase	I	1	1.06023	0.854932	0.913942	0.920971	1.22533	1.11266	1.29263	1.07224	1	1.01145	0.974679	1.05368	0.981484	1.03801	1.02792	0.816446	0.896959
XOO1973	frr	ribosome recycling factor	J	1	0.823621	0.805676	0.818762	0.9611	0.905936	0.836504	0.966609	0.883517	1	1.03376	1.15812	0.960938	0.875295	1.08263	0.912573	1.26738	1.13817
XOO1974	pyrH	uridylate kinase	F	1	0.695646	0.688968	0.685321	0.691772	0.875211	0.846924	0.909379	0.827419	1	1.27188	1.11505	1.07735	1.15918	1.06927	0.967695	1.12373	1.01594
XOO1975	XOO1975	hypothetical protein	T	1	0.665646	0.688262	0.852302	0.849309	0.716936	0.783357	1.40551	1.29429	1
XOO1976	tsf	elongation factor Ts	J	1	0.879284	0.928178	0.939969	1.12473	1.18373	1.20057	1.54293	1.61484	1	1.06665	0.94433	1.0533	1.11729	1.12113	1.16133	1.13481	1.18685
XOO1977	rpsB	30S ribosomal protein S2	J	1	0.82605	0.989555	1.01275	1.28542	1.29695	1.2371	1.39253	1.43885	1	1.11104	1.17016	1.24035	1.30544	1.31888	1.29709	0.959844	1.25964
XOO1978	FimC	pili assembly chaperone	NU	1	1.81534	2.09158	1.72978	2.32604	2.54432	3.89294	1.09418	1.19592	1	2.72796		2.06465		2.95843		1.98412
XOO1979	XOO1979	hypothetical protein	S	1	1.0323	0.830424	0.91172	0.748419	0.769869	1.00001	0.598093	0.618461	1	0.82885		0.5353		0.610675		0.556848
XOO1980	fasD	outer membrane usher protein FasD	NU	1	1.2232	0.912728	1.03479	0.983174	1.11059	1.33562	0.643461	0.545549	1	1.23622	0.879518	1.01881	0.956386	0.951428	0.910757	0.922775	0.861492
XOO1981	ecpD	pili assembly chaperone	NU	1	0.812574	0.722109	0.950998	1.06874	0.925287	1.10991	0.606308	0.518325	1	0.952641	0.871527	0.694512	1.05089	0.759597	0.892883	0.731603	0.858675
XOO1982	pru	protein U	S	1	0.452774	0.487539	0.757947	0.878469	0.696097	0.854525	0.614491	0.566993	1	0.909127	0.978704	0.642792	0.533561	0.303568	0.178806	0.488518	0.16339
XOO1983	map	methionine aminopeptidase	J	1	1.28604	1.09485	0.887938	0.839701	0.878703	0.98488	1.01225	0.89062	1	0.619377	0.627856	0.675404	0.811387	0.765914	0.714764	0.712578	0.93093
XOO1984	glnD	PII uridylyl-transferase	O	1	1.43349	1.2241	1.12163	0.917327	1.19767	1.2823	1.13275	0.935274	1	1.14864	0.82455	1.0458	1.32299	1.09837	1.10934	1.14189	1.16337
XOO1985	dapD	2,3,4,5-tetrahydropyridine-2,6-carboxylateN-succinyltransferase	E	1	0.996029	1.17487	1.04286	0.805781	0.970969	0.990316	1.01264	0.937778	1	1.06707	1.42118	1.0978	1.73264	1.07303	1.38334	1.33775	1.17785
XOO1986	ArgA	histone acetyltransferase HPA2-like acetyltransferase	E	1	0.885881	1.01629	0.995963	0.850885	0.891696	0.897587	0.939003	0.754635	1		1.30007		1.00991		1.1546		1.11262
XOO1989	dapE	succinyl-diaminopimelate desuccinylase	E	1	0.923212	0.928084	0.862191	0.656458	0.737315	0.745905	0.771107	0.673729	1	0.715363	0.583619	0.711438	0.678233	0.713774	0.647999	0.651453	0.832799
XOO1990	asnB	asparagine synthetase B	E	1	1.14093	1.30463	1.15508	1.04169	0.824435	1.15092	3.1416	3.35711	1	0.927181	1.07845	1.09221	1.17328	1.15424	1.41731	1.31893	1.74761
XOO1991	NosD	hypothetical protein	P	1	1.4998	2.21845	1.77554	1.20513	0.884335	0.929547	0.492279	0.699405	1	1.04171	0.897028	1.11666	0.737063	0.93397	0.912773	0.975579	0.863768
XOO1992	fhuA	iron permease	P	1	0.0684452	0.0809041	0.0863705	0.156199	0.455903	0.922701	1.09022	1.26818	1	1.02798	1.01997	0.939595	0.98539	1.00146	0.954894	0.987576	1.04937
XOO1993	acyII	penicillin acylase II	R	1	0.230492	0.210826	0.256726	0.43021	0.704169	0.701515	1.0089	0.893837	1	0.886387	0.785678	0.95951	0.842091	0.974823	0.831389	0.87847	0.787319
XOO1994	brf	bacterioferritin	P	1	20.5558	20.1028	14.8691	4.1815	1.69454	1.55484	1.35978	1.27662	1	1.81072	1.25067	1.68512	1.57077	1.22277	0.952084	1.10726	1.21218
XOO1995	tpmT			1							1.12824	1.45975	1
XOO1996	parC	DNA topoisomerase IV subunit A	L	1	0.934004	0.929771	0.931788	0.901142	0.992796	0.975973	1.39782	1.20363	1	1.28371	0.883454	1.09307	1.16892	1.29382	1.16936	1.32328	1.13031
XOO1997	AraC	transcriptional regulator	K	1	1.35097	1.08902	1.29824	0.928729	1.39116	1.40463	1.91898	1.00103	1	3.07287		1.08752		3.89451		0.842222
XOO1998	yybA	MarR family transcriptional regulator	K	1	6.84154	5.36182	6.10124	4.91559	9.35679	6.81097	10.0202	5.95726	1
XOO1999	yjcP	outer membrane efflux protein	MU	1	5.47516	4.89669	5.40735	4.7068	6.64823	6.02504	7.85146	5.46044	1	1.8255	1.7356	1.94584	2.33596	2.50986	2.10157	3.32887	2.24829
XOO2000	pmrA	multidrug resistance efflux pump	V	1	4.00073	4.09887	4.3029	4.05528	5.21483	4.52973	7.57519	5.86674	1	2.36779	2.08519	2.35297	4.9576	3.40466	5.29888	4.68909	5.43447
XOO2001	pmrB	multidrug resistance membrane translocase	G	1	4.66285	5.09715	4.95423	5.14893	6.11487	5.69637	5.09728	2.6019	1
XOO2002	mlrB	MlrB protein	V	1	1.85388	1.60678	1.51713	1.4379	1.81596	1.78796	1.77887	1.18476	1
XOO2003	XOO2003			1									1
XOO2004	XOO2004			1									1
XOO2005	XOO2005	hypothetical protein		1	1.72211	1.99376	1.37115	1.37575	1.05631	2.42319	1.13885	0.583369	1				2.76877		1.88079		2.48165
XOO2006	XOO2006			1							0.130036		1
XOO2007	XOO2007			1							2.08323	1.11463	1
XOO2008	XOO2008	IS1404 transposase		1									1
XOO2009	XOO2009			1									1
XOO2010	XOO2010	transposase		1									1
XOO2011	XOO2011	transposase		1	0.934448	0.979976	0.992761	0.625831	0.845248	1.09486	1.0141	0.574264	1	0.884335	0.448917	0.837105	0.732884	0.793952	0.610684	1.21457	0.86759
XOO2012	Tra8	IS30 family transposase	L	1	2.4601	0.741381	0.924682	0.951425	1.46795	0.837368	1.32879	1.60714	1
XOO2013	tnpA	transposase	L	1	0.96468	0.424487	0.863622	0.686564	0.75597	0.893433	1.04516	0.572327	1
XOO2014	alg2			1							1.06643	0.925154	1
XOO2015	XOO2015	hypothetical protein		1	1.98825	1.14211	1.4278	1.9583	1.3233	1.89802	4.24054	3.79721	1
XOO2016	alg2	glycosyltransferase	GC	1	1.50106	1.35095	0.956326	0.889613	1.16407	1.33812	3.28106	1.23567	1
XOO2017	dxs	1-deoxy-D-xylulose-5-phosphate synthase	HI	1	1.04411	0.964104	1.00633	1.0098	1.11999	1.22239	1.21283	1.15709	1	0.514687	0.493252	0.650116	0.603231	0.716711	0.632236	0.633555	0.750452
XOO2018	McrA	hypothetical protein	V	1	1.34787	0.984702	1.16404	0.97673	1.1814	1.66274	0.614523	0.764281	1
XOO2019	CaiA	acyl-CoA dehydrogenase	I	1	0.680492	0.699435	0.690884	0.582807	0.6026	0.642656	0.93427	1.3485	1	0.476566	0.712334	0.507825	0.75725	0.495099	0.698565	0.475217	0.778748
XOO2020	XOO2020	hypothetical protein		1	1.02151	0.921093	0.890822	0.572334	0.713704	0.732503	1.19151	1.16955	1	0.974864	1.01278	1.02644	1.07558	0.931915	1.08599	0.974692	1.16135
XOO2021	XOO2021			1									1
XOO2022				1									1
XOO2023	smpB	SsrA-binding protein	O	1	0.781056	0.722038	0.663673	0.857982	0.872756	0.877827	1.4261	1.33544	1
XOO2024	XOO2024	hypothetical protein	I	1	1.28519	0.99895	1.03801	1.26788	1.09256	1.04868	1.30807	1.23466	1	1.13897		1.12614		1.08156		1.24438
XOO2025	XOO2025	hypothetical protein	S	1	1.23724	1.19701	0.89456	0.946274	1.6186	1.48192	0.979199	1.60475	1
XOO2026	smpA	hypothetical protein	J	1	1.32874	1.2772	1.17154	1.3372	1.11446	1.28431	1.60107	1.68611	1	0.517735	0.438173	0.756019	0.626231	0.707971	0.509129	0.604356	0.735934
XOO2027	fur	ferric uptake regulator Fur	P	1	0.901452	0.911794	0.841659	0.953197	0.998057	0.921178	1.4409	1.60166	1	0.676276		0.74675		0.673808		0.736704
XOO2028	recN	recombination protein N	L	1	1.09036	0.998147	1.02309	0.779745	1.01761	1.00187	1.24617	0.929181	1	0.742067	1.10309	0.821626	1.25443	0.731171	1.12422	0.78035	1.12009
XOO2029	XOO2029	heat-inducible transcription repressor	K	1	1.53549	1.47995	1.21349	0.970156	1.1236	1.18014	1.34205	1.05426	1	0.977176	0.92432	0.812192	0.943829	0.833196	1.01712	1.27436	1.01904
XOO2030	grpE	heat shock protein GrpE	O	1	0.781501	0.826612	0.449142	0.555621	0.781527	1.05768	1.316	1.64265	1	1.27688	1.51966	1.36477	0.79637	1.2909	1.16975	1.09687	1.29646
XOO2031	dnaK	molecular chaperone DnaK	O	1	0.603035	0.85279	0.522734	0.383583	0.512073	0.787136	1.61695	1.61064	1	1.05111	1.18824	1.29658	0.859537	1.23212	1.32155	1.03496	1.18052
XOO2032	dnaJ	molecular chaperone DnaJ	O	1	0.914219	1.18056	0.659269	0.554823	0.802274	1.05498	1.87552	1.90406	1	1.09316	1.09068	1.21048	0.668293	1.43895	1.0896	1.43411	1.21203
XOO2033	pdxY	pyridoxine kinase	H	1	0.973801	1.04852	0.957026	0.853891	1.05782	1.03571	0.909111	1.3689	1
XOO2034	tyrA	prephenate dehydrogenase	E	1	1.10573	1.01069	0.966349	0.818471	0.982354	0.935928	1.02134	0.933577	1	1.07666	1.13038	0.862594	1.07099	1.00001	1.09623	1.11242	1.08459
XOO2035	XOO2035	ISXo8 transposase	L	1	1.12925	1.42349	0.820658	0.963944	0.511066	0.172197	1.47485	1.15237	1
XOO2036	XOO2036			1									1
XOO2038	oxyR	hydrogen peroxide-inducible genes activator	K	1	1.84456	1.39145	1.45096	1.03274	1.76806	2.48144	1.6155	1.86322	1
XOO2039	draA	ABC transporter ATP-binding protein	V	1	1.51603	1.43507	0.880682	0.765113	1.13274	1.56987	1.11076	1.67961	1	0.689328	1.14782	0.8148	1.13542	0.84819	1.19773	0.901854	1.06838
XOO2040	XOO2040	hypothetical protein	S	1	1.58828	1.35294	1.25388	1.07184	1.34905	1.4438	1.45528	1.06127	1	0.715155	0.866592	0.440781	1.6221	0.67291	0.745987	0.462691	0.935556
XOO2041	XOO2041	hypothetical protein	R	1	1.19629	1.06291	1.00232	0.965035	1.02083	1.10424	0.831338	0.945928	1	1.09617	1.0767	0.898016	1.28742	1.08347	1.29512	0.884287	1.17531
XOO2042	ldp	dihydrolipoamide dehydrogenase	C	1	0.773903	0.719722	0.781425	0.728299	0.78267	0.819524	1.08052	0.840061	1	1.00209	0.917298	1.25122	1.13355	1.99328	0.445104	2.91814	0.669013
XOO2043	sucB	dihydrolipoamide succinyltransferase	C	1	0.600843	0.637691	0.629115	0.594425	0.653337	0.750003	0.883992	0.765261	1	1.03977	0.910959	0.966964	0.834472	1.01682	0.849042	0.929449	0.709126
XOO2044	odhA	2-oxoglutarate dehydrogenase E1	C	1	0.862923	0.834159	0.822427	0.795529	0.890042	0.9345	1.07453	1.06602	1	1.11262	1.07376	1.09311	1.28119	1.07876	1.24418	1.29065	1.04595
XOO2045	ElaA	hypothetical protein	R	1	0.797286	0.730839	0.796201	0.648353	0.834417	0.865285	0.966011	1.05908	1	0.704902	0.915083	0.735546	1.07168	0.674297	1.03159	0.681552	1.20096
XOO2046	XOO2046	hypothetical protein	S	1	0.668253	0.678517	0.653119	0.611036	0.747247	0.79481	0.990647	0.956002	1	0.6492	0.644078	0.861188	0.736189	0.874887	0.706779	1.11248	0.816061
XOO2047	XOO2047	hypothetical protein		1	0.876341	0.78066	0.728577	0.787206	0.796065	0.929782	1.12651	1.27687	1
XOO2048	purB	adenylosuccinate lyase	F	1	0.590396	0.523813	0.599488	0.626835	0.731752	0.67267	1.1699	1.15891	1	0.94508	1.54458	0.904415	1.47472	0.89628	1.66847	0.991295	1.5993
XOO2049	XOO2049	hypothetical protein		1	1.95815	1.91958	1.46171	1.5502	1.64597	1.38438	1.37835	1.34643	1
XOO2050	TlyC	hypothetical protein	R	1	1.09522	0.757535	1.91116	1.18892	1.13638	4.45116	1.67389	0.979665	1
XOO2051	XOO2051	transposase		1	0.911726	0.378152	0.699013	1.22407	0.803063	0.833498	1.98557	0.42373	1
XOO2052	XOO2052	transposase	L	1	1.07346	1.36548	1.13818	1.24569	1.38458	1.68658	1.85893	1.41964	1
XOO2053	XOO2053			1									1
XOO2054	XOO2054	transposase	L	1	0.191135	0.0962884	0.441781	0.241463	0.0794957	0.133959			1
XOO2055	XOO2055			1									1
XOO2056	Tra8	IS30 family transposase	L	1	2.07101	1.85452	1.16606	1.13791	1.07243	1.45148	1.00116	1.01839	1
XOO2057	fumC	fumarate hydratase	C	1	1.3454	1.11478	1.0451	0.816269	0.806325	0.819872	0.855443	1.22014	1	1.24439	1.01977	1.02164	0.886855	0.935989	0.842597	1.02711	0.785329
XOO2058	XOO2058	hypothetical protein		1	0.854934	0.903194	0.928456	1.01547	1.43577	1.37134	1.01684	0.890488	1	0.981976	0.843568	1.10119	0.976972	0.929066	0.98273	0.964912	1.10505
[truncated: 2,753 more rows]
