# Supplementary material for: Combined Analysis of the Time-Resolved Transcriptome and Proteome of Plant Pathogen Xanthomonas oryzae pv. oryzae
Source: Front Microbiol. 2021 Jun 2;12:664857. doi: 10.3389/fmicb.2021.664857 (PMC8220824; doi:10.3389/fmicb.2021.664857)
Supplement: Supplementary Table 1 — The raw data of time-resolved expression levels of mRNAs and proteins in the transcriptome and proteome of P-activated and control Xoo cells. The RPKM values of mRNAs and TMT intensities of proteins were obtained from independent duplicated transcriptome and proteome analyses, respectively, representing the expression levels of mRNAs and proteins of each gene. The gene products that were not identified or measured are indicated by blank cells. [file Data_Sheet_1.zip › Table_S4_The number of genes of consistantly up- and down-regulated.xlsx]

## Sheet: Constantly up or down-regulated
Table S4. The number of consistently up- and downregulated genes for 120 min
	P-activated/control (Transcriptome)		P-activated/control (Proteome)
	Number of genes	(%)	Number of genes	(%)
20% up-regulated in all time	156	3.29601	75	1.58462
50% up-regulated in all time	41	0.866258	32	0.676104
2-fold up-regulated in all time	11	0.232411	8	0.169026
20% down-regulated in all time	94	1.98606	87	1.83816
50% down-regulated in all time	18	0.380308	1	0.0211282
2-fold down-regulated in all time	0	0	0	0
